# Supplementary material for: Microbial hitchhikers harbouring antimicrobial-resistance genes in the riverine plastisphere
Source: Microbiome. 2023 Nov 1;11:225. doi: 10.1186/s40168-023-01662-3 (PMC10619285; doi:10.1186/s40168-023-01662-3)
Supplement: Supplementary file 3 — Additional file 2: Table S1. Metagenomics reads summary, taxonomic annotation, beta diversity, alpha diversity, taxonomic abundance levels and AMR annotation. [file 40168_2023_1662_MOESM2_ESM.xlsx]

## Sheet: S1A Reads summary
Table S1A. Numbers of reads classified at each step of the bioinformatic pipeline
		LDPE			LDPE mean	Weathered LDPE			W-LDPE mean	Wood			Wood mean	Water			Water mean	Mean	Median	Maximum	Minimum
		D7	D8	D9		D4	D5	D6		D1	D2	D3		D10	D11	D12
Numbers of reads	Initial	177649450	152625850	141244346	1.57173e+08	160654002	168970182	139566358	1.56397e+08	138802492	158426348	141059530	1.46096e+08	191848924	142756656	160664400	1.6509e+08	1.56189e+08	155526099	191848924	138802492
	After Kneaddata	177269742	114203296	141021962	144165000	160290498	168632484	128901970	1.52608e+08	138462592	158025064	140676394	145721350	191558876	123463454	160311510	1.58445e+08	1.50235e+08	149523513	191558876	114203296
	Kraken2	48844329	73243231	40721984	54269848	50453859	48802147	43517148	4.75911e+07	25327037	28909106	30493600	2.82432e+07	9272642	25171794	8490996	1.43118e+07	3.6104e+07	35607792	73243231	8490996
	Bracken filtered	48386981	34751232	40340235	4.11595e+07	49993781	48415139	32809809	4.37396e+07	24866456	28392314	29941808	27733526	8953370	5853701	8100659	7635910	3.00671e+07	3.13758e+07	49993781	5853701
	CARD	358060	253643	314725	308809	419875	410686	300377	376979	250534	290653	280800	273996	139987	82265	126568	116273	269014	285726	419875	82265
Percentage of reads remaining	Initial	100	100	100	100	100	100	100	100	100	100	100	100	100	100	100	100	100	100	100	100
	After Kneaddata	99.7863	74.8257	99.8426	91.4848	99.7737	99.8001	92.3589	97.3109	99.7551	99.7467	99.7284	99.7434	99.8488	86.4853	99.7804	95.3715	95.9777	99.7644	99.8488	74.8257
	Bracken filtered	27.2373	22.7689	28.5606	26.1889	31.1189	28.6531	23.5084	27.7601	17.915	17.9215	21.2264	19.0209	4.66689	4.10048	5.04198	4.60311	19.3933	21.9976	31.1189	4.10048

## Sheet: S1B Taxonomic annotation
Table S1B. Taxonomic annotations obtained from Kraken2 with Bracken and a confidence threshold of 0.3
Note that NCBI taxonomy ID's and taxonomy are updated as of version V211 of NCBI RefSeq and GTDB taxonomy is updated as of release 207.
NCBI taxid	Species name (Bracken)	Full NCBI taxonomy	Full GTDB taxonomy	LDPE					Weathered LDPE					Wood					Water
				D7	D8	D9	Average reads	Average relative abundance (%)	D4	D5	D6	Average reads	Average relative abundance (%)	D1	D2	D3	Average reads	Average relative abundance (%)	D10	D11	D12	Average reads	Average relative abundance (%)
17	Methylophilus methylotrophus	Bacteria; Proteobacteria; Betaproteobacteria; Nitrosomonadales; Methylophilaceae; Methylophilus	d__Bacteria;p__Proteobacteria;c__Gammaproteobacteria;o__Burkholderiales;f__Methylophilaceae;g__Methylophilus;s__Methylophilus methylotrophus	439	269	569	425.667	0.00103419	494	422	148	354.667	0.00081086	154	330	373	285.667	0.00103004	8	9	10	9	0.000117864
21	Phenylobacterium immobile	Bacteria; Proteobacteria; Alphaproteobacteria; Caulobacterales; Caulobacteraceae; Phenylobacterium	d__Bacteria;p__Proteobacteria;c__Alphaproteobacteria;o__Caulobacterales;f__Caulobacteraceae;g__Phenylobacterium;s__Phenylobacterium immobile	8069	3368	3398	4945	0.0120142	2584	3946	2126	2885.33	0.00659662	3503	4060	2929	3497.33	0.0126105	639	254	477	456.667	0.00598051
24	Shewanella putrefaciens	Bacteria; Proteobacteria; Gammaproteobacteria; Alteromonadales; Shewanellaceae; Shewanella	d__Bacteria;p__Proteobacteria;c__Gammaproteobacteria;o__Enterobacterales;f__Shewanellaceae;g__Shewanella;s__Shewanella putrefaciens	2316	1776	2729	2273.67	0.00552404	2577	3098	1687	2454	0.00561048	2965	3184	2437	2862	0.0103196	534	471	513	506	0.00662658
34	Myxococcus xanthus	Bacteria; Proteobacteria; Deltaproteobacteria; Myxococcales; Myxococcaceae; Myxococcus	d__Bacteria;p__Myxococcota;c__Myxococcia;o__Myxococcales;f__Myxococcaceae;g__Myxococcus;s__Myxococcus xanthus	3	7	18	9.33333	2.2676e-05	0	12	0	4	9.14504e-06	10	5	3	6	2.16345e-05	0	0	0	0	0
35	Corallococcus macrosporus	Bacteria; Proteobacteria; Deltaproteobacteria; Myxococcales; Myxococcaceae; Corallococcus	d__Bacteria;p__Myxococcota;c__Myxococcia;o__Myxococcales;f__Myxococcaceae;g__Corallococcus;s__Corallococcus macrosporus_A	11	0	4	5	1.21479e-05	0	11	10	7	1.60038e-05	11	10	10	10.3333	3.72594e-05	2	1	0	1	1.3096e-05
51	Chondromyces apiculatus	Bacteria; Proteobacteria; Deltaproteobacteria; Myxococcales; Polyangiaceae; Chondromyces	d__Bacteria;p__Myxococcota;c__Polyangia;o__Polyangiales;f__Polyangiaceae;g__Chondromyces;s__Chondromyces apiculatus	46	6	0	17.3333	4.21126e-05	13	0	0	4.33333	9.90712e-06	37	26	31	31.3333	0.00011298	0	9	12	7	9.16721e-05
52	Chondromyces crocatus	Bacteria; Proteobacteria; Deltaproteobacteria; Myxococcales; Polyangiaceae; Chondromyces	d__Bacteria;p__Myxococcota;c__Polyangia;o__Polyangiales;f__Polyangiaceae;g__Chondromyces;s__Chondromyces crocatus	15	4	13	10.6667	2.59155e-05	9	10	7	8.66667	1.98142e-05	32	5	9	15.3333	5.52881e-05	0	13	0	4.33333	5.67494e-05
54	Nannocystis exedens	Bacteria; Proteobacteria; Deltaproteobacteria; Myxococcales; Nannocystaceae; Nannocystis	d__Bacteria;p__Myxococcota;c__Polyangia;o__Nannocystales;f__Nannocystaceae;g__Nannocystis;s__Nannocystis exedens	238	53	157	149.333	0.000362816	131	208	115	151.333	0.000345987	315	294	343	317.333	0.00114422	47	45	79	57	0.000746473
56	Sorangium cellulosum	Bacteria; Proteobacteria; Deltaproteobacteria; Myxococcales; Polyangiaceae; Sorangium	d__Bacteria;p__Myxococcota;c__Polyangia;o__Polyangiales;f__Polyangiaceae;g__Sorangium;s__Sorangium cellulosum_F	1379	426	423	742.667	0.00180436	456	537	344	445.667	0.00101891	1527	1576	1425	1509.33	0.00544227	61	33	317	137	0.00179415
61	Vitreoscilla stercoraria	Bacteria; Proteobacteria; Betaproteobacteria; Neisseriales; Neisseriaceae; Vitreoscilla	d__Bacteria;p__Proteobacteria;c__Gammaproteobacteria;o__Burkholderiales;f__Neisseriaceae;g__Vitreoscilla;s__Vitreoscilla stercoraria	509	595	430	511.333	0.00124232	514	414	233	387	0.000884782	452	437	339	409.333	0.00147595	0	0	37	12.3333	0.000161518
63	Vitreoscilla filiformis	Bacteria; Proteobacteria; Betaproteobacteria; Neisseriales; Neisseriaceae; Vitreoscilla	d__Bacteria;p__Proteobacteria;c__Gammaproteobacteria;o__Burkholderiales;f__Burkholderiaceae;g__Ideonella;s__Ideonella filiformis	158	87	107	117.333	0.00028507	48	52	47	49	0.000112027	56	49	43	49.3333	0.000177883	1	8	2	3.66667	4.80187e-05
65	Herpetosiphon aurantiacus	Bacteria; Chloroflexi; Chloroflexia; Herpetosiphonales; Herpetosiphonaceae; Herpetosiphon	d__Bacteria;p__Chloroflexota;c__Chloroflexia;o__Chloroflexales;f__Herpetosiphonaceae;g__Herpetosiphon;s__Herpetosiphon aurantiacus	78	68	76	74	0.000179788	112	0	62	58	0.000132603	387	694	287	456	0.00164422	0	0	0	0	0
69	Lysobacter enzymogenes	Bacteria; Proteobacteria; Gammaproteobacteria; Xanthomonadales; Xanthomonadaceae; Lysobacter	d__Bacteria;p__Proteobacteria;c__Gammaproteobacteria;o__Xanthomonadales;f__Xanthomonadaceae;g__Lysobacter;s__Lysobacter enzymogenes	30	0	14	14.6667	3.56337e-05	95	42	0	45.6667	0.000104406	92	48	127	89	0.000320911	0	0	46	15.3333	0.000200806
84	Hyphomicrobium methylovorum	Bacteria; Proteobacteria; Alphaproteobacteria; Hyphomicrobiales; Hyphomicrobiaceae; Hyphomicrobium	d__Bacteria;p__Proteobacteria;c__Alphaproteobacteria;o__Rhizobiales;f__Hyphomicrobiaceae;g__Hyphomicrobium;s__Hyphomicrobium methylovorum	1	6	0	2.33333	5.66901e-06	0	0	0	0	0	8	8	0	5.33333	1.92306e-05	31	14	17	20.6667	0.000270651
87	Hyphomonas sp.	Bacteria; Proteobacteria; Alphaproteobacteria; Hyphomonadales; Hyphomonadaceae; Hyphomonas	d__Bacteria;p__Proteobacteria;c__Alphaproteobacteria;o__Caulobacterales;f__Hyphomonadaceae;g__Hyphomonas;s__Hyphomonas sp000682775	95	7	78	60	0.000145774	40	12	43	31.6667	7.23982e-05	42	104	35	60.3333	0.000217547	0	26	12	12.6667	0.000165883
94	Stella humosa	Bacteria; Proteobacteria; Alphaproteobacteria; Rhodospirillales; Stellaceae; Stella	d__Bacteria;p__Proteobacteria;c__Alphaproteobacteria;o__ATCC43930;f__Stellaceae;g__Stella;s__Stella humosa	1533	874	1074	1160.33	0.00281912	1013	835	494	780.667	0.00178481	922	1091	975	996	0.00359132	1140	977	1354	1157	0.0151521
100	Ancylobacter aquaticus	Bacteria; Proteobacteria; Alphaproteobacteria; Hyphomicrobiales; Xanthobacteraceae; Ancylobacter	d__Bacteria;p__Proteobacteria;c__Alphaproteobacteria;o__Rhizobiales;f__Xanthobacteraceae;g__Ancylobacter;s__Ancylobacter aquaticus	75	123	30	76	0.000184648	46	17	16	26.3333	6.02048e-05	88	68	31	62.3333	0.000224758	163	33	66	87.3333	0.00114372
103	Flectobacillus major	Bacteria; Bacteroidetes; Cytophagia; Cytophagales; Cytophagaceae; Flectobacillus	d__Bacteria;p__Bacteroidota;c__Bacteroidia;o__Cytophagales;f__Spirosomaceae;g__Flectobacillus;s__Flectobacillus major	2549	1930	2641	2373.33	0.00576619	1397	940	699	1012	0.00231369	4979	5900	6073	5650.67	0.0203749	2141	713	1226	1360	0.0178106
106	Runella slithyformis	Bacteria; Bacteroidetes; Cytophagia; Cytophagales; Cytophagaceae; Runella	d__Bacteria;p__Bacteroidota;c__Bacteroidia;o__Cytophagales;f__Spirosomaceae;g__REAB01;s__REAB01 sp004293645	738	511	494	581	0.00141158	124	169	168	153.667	0.000351322	427	540	436	467.667	0.00168629	221	149	205	191.667	0.00251007
108	Spirosoma linguale	Bacteria; Bacteroidetes; Cytophagia; Cytophagales; Cytophagaceae; Spirosoma	d__Bacteria;p__Bacteroidota;c__Bacteroidia;o__Cytophagales;f__Spirosomaceae;g__Spirosoma;s__Spirosoma linguale	1275	742	1053	1023.33	0.00248626	421	499	248	389.333	0.000890117	723	513	747	661	0.0023834	254	165	123	180.667	0.00236601
114	Gemmata obscuriglobus	Bacteria; Planctomycetes; Planctomycetia; Gemmatales; Gemmataceae; Gemmata	d__Bacteria;p__Planctomycetota;c__Planctomycetia;o__Gemmatales;f__Gemmataceae;g__Gemmata;s__Gemmata obscuriglobus	13	2	3	6	1.45774e-05	2	2	2	2	4.57252e-06	6	3	16	8.33333	3.00479e-05	0	3	2	1.66667	2.18267e-05
120	Planctopirus limnophila	Bacteria; Planctomycetes; Planctomycetia; Planctomycetales; Planctomycetaceae; Planctopirus	d__Bacteria;p__Planctomycetota;c__Planctomycetia;o__Planctomycetales;f__Planctomycetaceae;g__Planctopirus;s__Planctopirus limnophila	0	0	0	0	0	0	631	505	378.667	0.00086573	1187	1262	1217	1222	0.00440622	0	0	1594	531.333	0.00695835
125	Pirellula staleyi	Bacteria; Planctomycetes; Planctomycetia; Pirellulales; Pirellulaceae; Pirellula	d__Bacteria;p__Planctomycetota;c__Planctomycetia;o__Pirellulales;f__Pirellulaceae;g__Pirellula;s__Pirellula staleyi	15	30	0	15	3.64436e-05	0	22	0	7.33333	1.67659e-05	4	31	4	13	4.68747e-05	4	0	2	2	2.6192e-05
147	Spirochaeta aurantia	Bacteria; Spirochaetes; Spirochaetia; Spirochaetales; Spirochaetaceae; Spirochaeta		13	14	29	18.6667	4.5352e-05	20	52	58	43.3333	9.90712e-05	49	91	22	54	0.00019471	9	4	2	5	6.54801e-05
159	Brachyspira hyodysenteriae	Bacteria; Spirochaetes; Spirochaetia; Brachyspirales; Brachyspiraceae; Brachyspira	d__Bacteria;p__Spirochaetota;c__Brachyspirae;o__Brachyspirales;f__Brachyspiraceae;g__Brachyspira;s__Brachyspira hyodysenteriae	0	0	0	0	0	0	0	0	0	0	0	0	1	0.333333	1.20191e-06	10	11	9	10	0.00013096
163	Treponema bryantii	Bacteria; Spirochaetes; Spirochaetia; Spirochaetales; Treponemataceae; Treponema	d__Bacteria;p__Spirochaetota;c__Spirochaetia;o__Treponematales;f__Treponemataceae;g__Treponema_D;s__Treponema_D bryantii_A	2	0	2	1.33333	3.23943e-06	0	2	1	1	2.28626e-06	0	12	9	7	2.52402e-05	0	0	0	0	0
165	Treponema saccharophilum	Bacteria; Spirochaetes; Spirochaetia; Spirochaetales; Treponemataceae; Treponema	d__Bacteria;p__Spirochaetota;c__Spirochaetia;o__Treponematales;f__Treponemataceae;g__Treponema_D;s__Treponema_D saccharophilum	0	17	0	5.66667	1.37676e-05	0	32	0	10.6667	2.43868e-05	0	21	0	7	2.52402e-05	0	0	0	0	0
167	Treponema succinifaciens	Bacteria; Spirochaetes; Spirochaetia; Spirochaetales; Treponemataceae; Treponema	d__Bacteria;p__Spirochaetota;c__Spirochaetia;o__Treponematales;f__Treponemataceae;g__Treponema_D;s__Treponema_D succinifaciens	23	10	0	11	2.67253e-05	10	12	7	9.66667	2.21005e-05	89	124	34	82.3333	0.000296873	7	9	10	8.66667	0.000113499
172	Leptospira biflexa	Bacteria; Spirochaetes; Spirochaetia; Leptospirales; Leptospiraceae; Leptospira	d__Bacteria;p__Spirochaetota;c__Leptospirae;o__Leptospirales;f__Leptospiraceae;g__Leptospira_A;s__Leptospira_A biflexa	5138	2045	2612	3265	0.00793256	1560	5250	4565	3791.67	0.00866873	10892	11451	7097	9813.33	0.0353844	1109	473	872	818	0.0107125
174	Leptospira borgpetersenii	Bacteria; Spirochaetes; Spirochaetia; Leptospirales; Leptospiraceae; Leptospira	d__Bacteria;p__Spirochaetota;c__Leptospirae;o__Leptospirales;f__Leptospiraceae;g__Leptospira;s__Leptospira borgpetersenii	0	0	0	0	0	496	0	0	165.333	0.000377995	0	0	118	39.3333	0.000141826	0	0	330	110	0.00144056
183	Leptonema illini	Bacteria; Spirochaetes; Spirochaetia; Leptospirales; Leptospiraceae; Leptonema	d__Bacteria;p__Spirochaetota;c__Leptospirae;o__Leptospirales;f__Leptonemataceae;g__Leptonema;s__Leptonema illini	21	26	11	19.3333	4.69718e-05	17	9	7	11	2.51488e-05	32	25	35	30.6667	0.000110576	4	1	3	2.66667	3.49227e-05
189	Novispirillum itersonii	Bacteria; Proteobacteria; Alphaproteobacteria; Rhodospirillales; Rhodospirillaceae; Novispirillum	d__Bacteria;p__Proteobacteria;c__Alphaproteobacteria;o__Rhodospirillales;f__Rhodospirillaceae;g__Novispirillum;s__Novispirillum itersonii_A	14	6	12	10.6667	2.59155e-05	15	11	32	19.3333	4.4201e-05	24	14	15	17.6667	6.37015e-05	0	0	0	0	0
190	Aquaspirillum serpens	Bacteria; Proteobacteria; Betaproteobacteria; Neisseriales; Chromobacteriaceae; Aquaspirillum	d__Bacteria;p__Proteobacteria;c__Gammaproteobacteria;o__Burkholderiales;f__Aquaspirillaceae;g__Aquaspirillum;s__Aquaspirillum serpens	167	33	26	75.3333	0.000183028	35	0	21	18.6667	4.26768e-05	58	55	105	72.6667	0.000262017	3	8	12	7.66667	0.000100403
192	Azospirillum brasilense	Bacteria; Proteobacteria; Alphaproteobacteria; Rhodospirillales; Azospirillaceae; Azospirillum	d__Bacteria;p__Proteobacteria;c__Alphaproteobacteria;o__Azospirillales;f__Azospirillaceae;g__Azospirillum;s__Azospirillum baldaniorum	0	14	34	16	3.88732e-05	0	10	28	12.6667	2.89593e-05	0	0	0	0	0	0	0	0	0	0
195	Campylobacter coli	Bacteria; Proteobacteria; Epsilonproteobacteria; Campylobacterales; Campylobacteraceae; Campylobacter	d__Bacteria;p__Campylobacterota;c__Campylobacteria;o__Campylobacterales;f__Campylobacteraceae;g__Campylobacter_D;s__Campylobacter_D coli	3194	2521	2851	2855.33	0.00693724	2030	2077	1961	2022.67	0.00462434	5658	3838	2817	4104.33	0.0147992	41256	21750	29727	30911	0.404811
197	Campylobacter jejuni	Bacteria; Proteobacteria; Epsilonproteobacteria; Campylobacterales; Campylobacteraceae; Campylobacter	d__Bacteria;p__Campylobacterota;c__Campylobacteria;o__Campylobacterales;f__Campylobacteraceae;g__Campylobacter_D;s__Campylobacter_D jejuni	1552	840	3700	2030.67	0.00493365	1704	0	1359	1021	0.00233427	825	1401	647	957.667	0.0034531	49	0	0	16.3333	0.000213902
238	Elizabethkingia meningoseptica	Bacteria; Bacteroidetes; Flavobacteriia; Flavobacteriales; Weeksellaceae; Elizabethkingia	d__Bacteria;p__Bacteroidota;c__Bacteroidia;o__Flavobacteriales;f__Weeksellaceae;g__Elizabethkingia;s__Elizabethkingia meningoseptica	0	0	10	3.33333	8.09858e-06	10	6	0	5.33333	1.21934e-05	0	54	8	20.6667	7.45187e-05	0	0	0	0	0
239	Flavobacterium sp.	Bacteria; Bacteroidetes; Flavobacteriia; Flavobacteriales; Flavobacteriaceae; Flavobacterium	d__Bacteria;p__Bacteroidota;c__Bacteroidia;o__Flavobacteriales;f__Flavobacteriaceae;g__Flavobacterium;s__Flavobacterium sp017989775	1080	673	1219	990.667	0.0024069	727	720	506	651	0.00148835	717	664	640	673.667	0.00242907	384	153	224	253.667	0.00332202
245	Flavobacterium aquatile	Bacteria; Bacteroidetes; Flavobacteriia; Flavobacteriales; Flavobacteriaceae; Flavobacterium	d__Bacteria;p__Bacteroidota;c__Bacteroidia;o__Flavobacteriales;f__Flavobacteriaceae;g__Flavobacterium;s__Flavobacterium aquatile	21378	18135	24565	21359.3	0.0518941	18781	18566	9557	15634.7	0.0357449	9029	10924	9903	9952	0.0358844	5860	1505	2164	3176.33	0.0415973
246	Chryseobacterium balustinum	Bacteria; Bacteroidetes; Flavobacteriia; Flavobacteriales; Weeksellaceae; Chryseobacterium	d__Bacteria;p__Bacteroidota;c__Bacteroidia;o__Flavobacteriales;f__Weeksellaceae;g__Chryseobacterium;s__Chryseobacterium balustinum	119	84	94	99	0.000240528	117	161	77	118.333	0.000270541	162	119	116	132.333	0.00047716	5	3	3	3.66667	4.80187e-05
247	Empedobacter brevis	Bacteria; Bacteroidetes; Flavobacteriia; Flavobacteriales; Weeksellaceae; Empedobacter	d__Bacteria;p__Bacteroidota;c__Bacteroidia;o__Flavobacteriales;f__Weeksellaceae;g__Empedobacter;s__Empedobacter brevis	114	57	35	68.6667	0.000166831	53	55	55	54.3333	0.00012422	109	47	115	90.3333	0.000325719	0	0	0	0	0
249	Terrimonas ferruginea	Bacteria; Bacteroidetes; Chitinophagia; Chitinophagales; Chitinophagaceae; Terrimonas	d__Bacteria;p__Bacteroidota;c__Bacteroidia;o__Chitinophagales;f__Chitinophagaceae;g__Terrimonas;s__Terrimonas ferruginea	0	30	0	10	2.42957e-05	0	45	75	40	9.14504e-05	39	10	20	23	8.29321e-05	7	8	0	5	6.54801e-05
250	Chryseobacterium gleum	Bacteria; Bacteroidetes; Flavobacteriia; Flavobacteriales; Weeksellaceae; Chryseobacterium	d__Bacteria;p__Bacteroidota;c__Bacteroidia;o__Flavobacteriales;f__Weeksellaceae;g__Chryseobacterium;s__Chryseobacterium gleum	24	40	43	35.6667	8.66548e-05	72	26	6	34.6667	7.9257e-05	14	3	7	8	2.8846e-05	4	22	0	8.66667	0.000113499
253	Chryseobacterium indologenes	Bacteria; Bacteroidetes; Flavobacteriia; Flavobacteriales; Weeksellaceae; Chryseobacterium	d__Bacteria;p__Bacteroidota;c__Bacteroidia;o__Flavobacteriales;f__Weeksellaceae;g__Chryseobacterium;s__Chryseobacterium indologenes	330	200	277	269	0.000653555	158	311	132	200.333	0.000458014	426	536	418	460	0.00165864	412	176	306	298	0.00390261
254	Chryseobacterium indoltheticum	Bacteria; Bacteroidetes; Flavobacteriia; Flavobacteriales; Weeksellaceae; Chryseobacterium	d__Bacteria;p__Bacteroidota;c__Bacteroidia;o__Flavobacteriales;f__Weeksellaceae;g__Chryseobacterium;s__Chryseobacterium indoltheticum	187	97	128	137.333	0.000333661	99	131	79	103	0.000235485	84	52	50	62	0.000223556	8	2	1	3.66667	4.80187e-05
256	Myroides odoratus	Bacteria; Bacteroidetes; Flavobacteriia; Flavobacteriales; Flavobacteriaceae; Myroides	d__Bacteria;p__Bacteroidota;c__Bacteroidia;o__Flavobacteriales;f__Flavobacteriaceae;g__Flavobacterium;s__Flavobacterium odoratum	16	4	2	7.33333	1.78169e-05	1	6	0	2.33333	5.3346e-06	14	0	4	6	2.16345e-05	0	0	0	0	0
258	Sphingobacterium spiritivorum	Bacteria; Bacteroidetes; Sphingobacteriia; Sphingobacteriales; Sphingobacteriaceae; Sphingobacterium	d__Bacteria;p__Bacteroidota;c__Bacteroidia;o__Sphingobacteriales;f__Sphingobacteriaceae;g__Sphingobacterium;s__Sphingobacterium sp002418355	136	69	159	121.333	0.000294788	73	71	29	57.6667	0.000131841	20	32	46	32.6667	0.000117788	9	13	8	10	0.00013096
259	Sphingobacterium thalpophilum	Bacteria; Bacteroidetes; Sphingobacteriia; Sphingobacteriales; Sphingobacteriaceae; Sphingobacterium	d__Bacteria;p__Bacteroidota;c__Bacteroidia;o__Sphingobacteriales;f__Sphingobacteriaceae;g__Sphingobacterium;s__Sphingobacterium thalpophilum	9	0	9	6	1.45774e-05	0	8	0	2.66667	6.09669e-06	5	18	18	13.6667	4.92785e-05	0	0	0	0	0
266	Paracoccus denitrificans	Bacteria; Proteobacteria; Alphaproteobacteria; Rhodobacterales; Rhodobacteraceae; Paracoccus	d__Bacteria;p__Proteobacteria;c__Alphaproteobacteria;o__Rhodobacterales;f__Rhodobacteraceae;g__Paracoccus;s__Paracoccus denitrificans_A	35	19	34	29.3333	7.12675e-05	4	8	6	6	1.37176e-05	10	9	16	11.6667	4.2067e-05	0	0	2	0.666667	8.73068e-06
280	Xanthobacter autotrophicus	Bacteria; Proteobacteria; Alphaproteobacteria; Hyphomicrobiales; Xanthobacteraceae; Xanthobacter	d__Bacteria;p__Proteobacteria;c__Alphaproteobacteria;o__Rhizobiales;f__Xanthobacteraceae;g__Xanthobacter;s__Xanthobacter autotrophicus	231	204	168	201	0.000488344	203	97	121	140.333	0.000320838	160	257	204	207	0.000746389	29	25	87	47	0.000615513
281	Xanthobacter flavus	Bacteria; Proteobacteria; Alphaproteobacteria; Hyphomicrobiales; Xanthobacteraceae; Xanthobacter	d__Bacteria;p__Proteobacteria;c__Alphaproteobacteria;o__Rhizobiales;f__Xanthobacteraceae;g__Xanthobacter;s__Xanthobacter flavus	28	132	8	56	0.000136056	0	105	55	53.3333	0.000121934	6	37	79	40.6667	0.000146634	0	0	37	12.3333	0.000161518
285	Comamonas testosteroni	Bacteria; Proteobacteria; Betaproteobacteria; Burkholderiales; Comamonadaceae; Comamonas	d__Bacteria;p__Proteobacteria;c__Gammaproteobacteria;o__Burkholderiales;f__Burkholderiaceae;g__Comamonas;s__Comamonas testosteroni_B	135953	81312	106851	108039	0.262488	59596	81768	60045	67136.3	0.153491	72578	86000	80496	79691.3	0.287347	3644	3715	4511	3956.67	0.0518166
287	Pseudomonas aeruginosa	Bacteria; Proteobacteria; Gammaproteobacteria; Pseudomonadales; Pseudomonadaceae; Pseudomonas	d__Bacteria;p__Proteobacteria;c__Gammaproteobacteria;o__Pseudomonadales;f__Pseudomonadaceae;g__Pseudomonas;s__Pseudomonas aeruginosa	718615	426967	641237	595606	1.44707	4951007	4752729	4175478	4.6264e+06	10.5772	773215	890554	1159910	941226	3.39382	10982	11671	17842	13498.3	0.176774
292	Burkholderia cepacia	Bacteria; Proteobacteria; Betaproteobacteria; Burkholderiales; Burkholderiaceae; Burkholderia	d__Bacteria;p__Proteobacteria;c__Gammaproteobacteria;o__Burkholderiales;f__Burkholderiaceae;g__Burkholderia;s__Burkholderia cepacia	70	84	61	71.6667	0.000174119	62	92	61	71.6667	0.000163849	14	34	55	34.3333	0.000123797	32	0	7	13	0.000170248
293	Brevundimonas diminuta	Bacteria; Proteobacteria; Alphaproteobacteria; Caulobacterales; Caulobacteraceae; Brevundimonas	d__Bacteria;p__Proteobacteria;c__Alphaproteobacteria;o__Caulobacterales;f__Caulobacteraceae;g__Brevundimonas;s__Brevundimonas sp003938605	805	483	754	680.667	0.00165373	706	330	647	561	0.00128259	281	548	403	410.667	0.00148076	14	21	0	11.6667	0.000152787
294	Pseudomonas fluorescens	Bacteria; Proteobacteria; Gammaproteobacteria; Pseudomonadales; Pseudomonadaceae; Pseudomonas	d__Bacteria;p__Proteobacteria;c__Gammaproteobacteria;o__Pseudomonadales;f__Pseudomonadaceae;g__Pseudomonas_E;s__Pseudomonas_E fluorescens_BH	37739	21563	30447	29916.3	0.0726839	73363	58967	44693	59007.7	0.134907	66081	81309	73687	73692.3	0.265716	5847	5357	6995	6066.33	0.0794448
296	Pseudomonas fragi	Bacteria; Proteobacteria; Gammaproteobacteria; Pseudomonadales; Pseudomonadaceae; Pseudomonas	d__Bacteria;p__Proteobacteria;c__Gammaproteobacteria;o__Pseudomonadales;f__Pseudomonadaceae;g__Pseudomonas_E;s__Pseudomonas_E fragi	4012	1576	3271	2953	0.00717453	15732	13860	12692	14094.7	0.0322241	4855	5663	7677	6065	0.0218688	189	118	189	165.333	0.00216521
297	Hydrogenophilus thermoluteolus	Bacteria; Proteobacteria; Hydrogenophilalia; Hydrogenophilales; Hydrogenophilaceae; Hydrogenophilus	d__Bacteria;p__Proteobacteria;c__Gammaproteobacteria;o__Burkholderiales;f__Rhodocyclaceae;g__Hydrogenophilus;s__Hydrogenophilus thermoluteolus	20	7	14	13.6667	3.32042e-05	10	5	5	6.66667	1.52417e-05	2	14	0	5.33333	1.92306e-05	4	0	0	1.33333	1.74614e-05
298	Pseudomonas marginalis	Bacteria; Proteobacteria; Gammaproteobacteria; Pseudomonadales; Pseudomonadaceae; Pseudomonas	d__Bacteria;p__Proteobacteria;c__Gammaproteobacteria;o__Pseudomonadales;f__Pseudomonadaceae;g__Pseudomonas_E;s__Pseudomonas_E marginalis_B	972	351	764	695.667	0.00169017	1289	925	535	916.333	0.00209498	2865	3485	2599	2983	0.0107559	240	69	206	171.667	0.00224815
300	Pseudomonas mendocina	Bacteria; Proteobacteria; Gammaproteobacteria; Pseudomonadales; Pseudomonadaceae; Pseudomonas	d__Bacteria;p__Proteobacteria;c__Gammaproteobacteria;o__Pseudomonadales;f__Pseudomonadaceae;g__Pseudomonas_E;s__Pseudomonas_E mendocina	1657	875	1254	1262	0.00306612	20958	20980	17345	19761	0.0451788	2668	3579	4744	3663.67	0.0132102	80	74	131	95	0.00124412
301	Pseudomonas oleovorans	Bacteria; Proteobacteria; Gammaproteobacteria; Pseudomonadales; Pseudomonadaceae; Pseudomonas	d__Bacteria;p__Proteobacteria;c__Gammaproteobacteria;o__Pseudomonadales;f__Pseudomonadaceae;g__Pseudomonas_E;s__Pseudomonas_E oleovorans	4001	2777	3352	3376.67	0.00820386	24970	24207	21877	23684.7	0.0541493	3980	5580	7768	5776	0.0208268	151	141	270	187.333	0.00245332
303	Pseudomonas putida	Bacteria; Proteobacteria; Gammaproteobacteria; Pseudomonadales; Pseudomonadaceae; Pseudomonas	d__Bacteria;p__Proteobacteria;c__Gammaproteobacteria;o__Pseudomonadales;f__Pseudomonadaceae;g__Pseudomonas_E;s__Pseudomonas_E putida	8601	5394	5928	6641	0.0161348	21194	18639	16869	18900.7	0.0432118	9520	11642	12309	11157	0.0402293	134	138	213	161.667	0.00211719
304	Pelomonas saccharophila	Bacteria; Proteobacteria; Betaproteobacteria; Burkholderiales; Comamonadaceae; Pelomonas	d__Bacteria;p__Proteobacteria;c__Gammaproteobacteria;o__Burkholderiales;f__Burkholderiaceae;g__Pelomonas;s__Pelomonas saccharophila	1623	1018	1372	1337.67	0.00324996	1551	1550	1402	1501	0.00343167	2947	3637	3358	3314	0.0119494	146	44	231	140.333	0.00183781
305	Ralstonia solanacearum	Bacteria; Proteobacteria; Betaproteobacteria; Burkholderiales; Burkholderiaceae; Ralstonia	d__Bacteria;p__Proteobacteria;c__Gammaproteobacteria;o__Burkholderiales;f__Burkholderiaceae;g__Ralstonia;s__Ralstonia solanacearum	517	340	455	437.333	0.00106253	284	367	367	339.333	0.000775804	184	324	247	251.667	0.000907446	50	34	43	42.3333	0.000554398
306	Pseudomonas sp.	Bacteria; Proteobacteria; Gammaproteobacteria; Pseudomonadales; Pseudomonadaceae; Pseudomonas	d__Bacteria;p__Proteobacteria;c__Gammaproteobacteria;o__Pseudomonadales;f__Pseudomonadaceae;g__Pseudomonas_E;s__Pseudomonas_E lundensis	242	96	0	112.667	0.000273732	202	289	174	221.667	0.000506787	57	152	88	99	0.000356969	0	16	8	8	0.000104768
316	Pseudomonas stutzeri	Bacteria; Proteobacteria; Gammaproteobacteria; Pseudomonadales; Pseudomonadaceae; Pseudomonas	d__Bacteria;p__Proteobacteria;c__Gammaproteobacteria;o__Pseudomonadales;f__Pseudomonadaceae;g__Pseudomonas_A;s__Pseudomonas_A stutzeri_R	138451	83801	120340	114197	0.277451	1523290	1596342	1302662	1474098	3.37017	172786	208198	255438	212141	0.764925	2034	2064	3456	2518	0.0329758
317	Pseudomonas syringae	Bacteria; Proteobacteria; Gammaproteobacteria; Pseudomonadales; Pseudomonadaceae; Pseudomonas	d__Bacteria;p__Proteobacteria;c__Gammaproteobacteria;o__Pseudomonadales;f__Pseudomonadaceae;g__Pseudomonas_E;s__Pseudomonas_E amygdali	1555	1682	1737	1658	0.00402823	13768	12095	11761	12541.3	0.0286727	6195	9043	7225	7487.67	0.0269986	564	515	559	546	0.00715042
329	Ralstonia pickettii	Bacteria; Proteobacteria; Betaproteobacteria; Burkholderiales; Burkholderiaceae; Ralstonia	d__Bacteria;p__Proteobacteria;c__Gammaproteobacteria;o__Burkholderiales;f__Burkholderiaceae;g__Ralstonia;s__Ralstonia pickettii_B	34806	34445	34823	34691.3	0.0842852	26094	40476	34260	33610	0.0768412	13321	15499	13956	14258.7	0.0514131	1868	1608	2447	1974.33	0.0258559
339	Xanthomonas campestris	Bacteria; Proteobacteria; Gammaproteobacteria; Xanthomonadales; Xanthomonadaceae; Xanthomonas	d__Bacteria;p__Proteobacteria;c__Gammaproteobacteria;o__Xanthomonadales;f__Xanthomonadaceae;g__Xanthomonas;s__Xanthomonas campestris	42	14	380	145.333	0.000353098	39	45	13	32.3333	7.39224e-05	25	55	55	45	0.000162258	123	0	26	49.6667	0.000650435
343	Xanthomonas translucens	Bacteria; Proteobacteria; Gammaproteobacteria; Xanthomonadales; Xanthomonadaceae; Xanthomonas	d__Bacteria;p__Proteobacteria;c__Gammaproteobacteria;o__Xanthomonadales;f__Xanthomonadaceae;g__Xanthomonas_A;s__Xanthomonas_A translucens	286	124	88	166	0.000403309	35	169	114	106	0.000242343	62	135	229	142	0.000512016	87	27	12	42	0.000550033
346	Xanthomonas citri	Bacteria; Proteobacteria; Gammaproteobacteria; Xanthomonadales; Xanthomonadaceae; Xanthomonas	d__Bacteria;p__Proteobacteria;c__Gammaproteobacteria;o__Xanthomonadales;f__Xanthomonadaceae;g__Xanthomonas;s__Xanthomonas cissicola	2027	1438	717	1394	0.00338683	2278	1217	1253	1582.67	0.00361839	2520	2368	3214	2700.67	0.00973791	0	0	0	0	0
347	Xanthomonas oryzae	Bacteria; Proteobacteria; Gammaproteobacteria; Xanthomonadales; Xanthomonadaceae; Xanthomonas	d__Bacteria;p__Proteobacteria;c__Gammaproteobacteria;o__Xanthomonadales;f__Xanthomonadaceae;g__Xanthomonas;s__Xanthomonas oryzae	191	38	83	104	0.000252676	373	41	285	233	0.000532698	281	165	258	234.667	0.000846148	37	10	3	16.6667	0.000218267
350	Zoogloea ramigera	Bacteria; Proteobacteria; Betaproteobacteria; Rhodocyclales; Zoogloeaceae; Zoogloea	d__Bacteria;p__Proteobacteria;c__Gammaproteobacteria;o__Burkholderiales;f__Rhodocyclaceae;g__Zoogloea;s__Zoogloea ramigera	28464	20985	23214	24221	0.0588467	12402	11618	12556	12192	0.0278741	17391	18473	11767	15877	0.0572484	711	622	1054	795.667	0.0104201
353	Azotobacter chroococcum	Bacteria; Proteobacteria; Gammaproteobacteria; Pseudomonadales; Pseudomonadaceae; Azotobacter	d__Bacteria;p__Proteobacteria;c__Gammaproteobacteria;o__Pseudomonadales;f__Pseudomonadaceae;g__Azotobacter;s__Azotobacter chroococcum	14	9	10	11	2.67253e-05	22	19	26	22.3333	5.10598e-05	7	4	8	6.33333	2.28364e-05	2	2	4	2.66667	3.49227e-05
358	Agrobacterium tumefaciens	Bacteria; Proteobacteria; Alphaproteobacteria; Hyphomicrobiales; Rhizobiaceae; Agrobacterium	d__Bacteria;p__Proteobacteria;c__Alphaproteobacteria;o__Rhizobiales;f__Rhizobiaceae;g__Agrobacterium;s__Agrobacterium tumefaciens	3430	3161	2307	2966	0.00720612	1062	856	578	832	0.00190217	3297	3171	3303	3257	0.0117439	196	49	61	102	0.00133579
359	Agrobacterium rhizogenes	Bacteria; Proteobacteria; Alphaproteobacteria; Hyphomicrobiales; Rhizobiaceae; Agrobacterium	d__Bacteria;p__Proteobacteria;c__Alphaproteobacteria;o__Rhizobiales;f__Rhizobiaceae;g__Rhizobium;s__Rhizobium rhizogenes	303	249	156	236	0.000573379	143	49	29	73.6667	0.000168421	179	168	339	228.667	0.000824514	13	17	49	26.3333	0.000344862
373	Agrobacterium vitis	Bacteria; Proteobacteria; Alphaproteobacteria; Hyphomicrobiales; Rhizobiaceae; Agrobacterium	d__Bacteria;p__Proteobacteria;c__Alphaproteobacteria;o__Rhizobiales;f__Rhizobiaceae;g__Allorhizobium;s__Allorhizobium vitis	77	99	82	86	0.000208943	35	56	17	36	8.23053e-05	109	122	205	145.333	0.000524035	4	3	10	5.66667	7.42108e-05
375	Bradyrhizobium japonicum	Bacteria; Proteobacteria; Alphaproteobacteria; Hyphomicrobiales; Bradyrhizobiaceae; Bradyrhizobium	d__Bacteria;p__Proteobacteria;c__Alphaproteobacteria;o__Rhizobiales;f__Xanthobacteraceae;g__Bradyrhizobium;s__Bradyrhizobium japonicum	1293	337	853	827.667	0.00201088	2759	1935	558	1750.67	0.00400248	938	1149	827	971.333	0.00350238	391	0	0	130.333	0.00170685
376	Bradyrhizobium sp.	Bacteria; Proteobacteria; Alphaproteobacteria; Hyphomicrobiales; Bradyrhizobiaceae; Bradyrhizobium	d__Bacteria;p__Proteobacteria;c__Alphaproteobacteria;o__Rhizobiales;f__Xanthobacteraceae;g__Bradyrhizobium;s__Bradyrhizobium sp011516635	497	685	797	659.667	0.00160271	657	942	152	583.667	0.00133441	491	537	474	500.667	0.00180528	68	193	205	155.333	0.00203425
380	Sinorhizobium fredii	Bacteria; Proteobacteria; Alphaproteobacteria; Hyphomicrobiales; Rhizobiaceae; Sinorhizobium	d__Bacteria;p__Proteobacteria;c__Alphaproteobacteria;o__Rhizobiales;f__Rhizobiaceae;g__Sinorhizobium;s__Sinorhizobium fredii	2	44	0	15.3333	3.72535e-05	1	3	20	8	1.82901e-05	15	0	37	17.3333	6.24996e-05	22	0	0	7.33333	9.60375e-05
381	Mesorhizobium loti	Bacteria; Proteobacteria; Alphaproteobacteria; Hyphomicrobiales; Phyllobacteriaceae; Mesorhizobium	d__Bacteria;p__Proteobacteria;c__Alphaproteobacteria;o__Rhizobiales;f__Rhizobiaceae;g__Mesorhizobium;s__Mesorhizobium japonicum	389	482	575	482	0.00117105	205	616	199	340	0.000777328	187	324	736	415.667	0.00149879	40	22	55	39	0.000510745
382	Sinorhizobium meliloti	Bacteria; Proteobacteria; Alphaproteobacteria; Hyphomicrobiales; Rhizobiaceae; Sinorhizobium	d__Bacteria;p__Proteobacteria;c__Alphaproteobacteria;o__Rhizobiales;f__Rhizobiaceae;g__Sinorhizobium;s__Sinorhizobium meliloti	23	6	18	15.6667	3.80633e-05	15	0	1	5.33333	1.21934e-05	29	14	24	22.3333	8.05283e-05	6	11	50	22.3333	0.000292478
384	Rhizobium leguminosarum	Bacteria; Proteobacteria; Alphaproteobacteria; Hyphomicrobiales; Rhizobiaceae; Rhizobium	d__Bacteria;p__Proteobacteria;c__Alphaproteobacteria;o__Rhizobiales;f__Rhizobiaceae;g__Rhizobium;s__Rhizobium acidisoli	882	399	635	638.667	0.00155169	280	694	244	406	0.000928221	559	1156	871	862	0.00310815	98	67	109	91.3333	0.0011961
396	Rhizobium phaseoli	Bacteria; Proteobacteria; Alphaproteobacteria; Hyphomicrobiales; Rhizobiaceae; Rhizobium	d__Bacteria;p__Proteobacteria;c__Alphaproteobacteria;o__Rhizobiales;f__Rhizobiaceae;g__Rhizobium;s__Rhizobium phaseoli	1686	1099	0	928.333	0.00225545	1125	1319	0	814.667	0.00186254	1514	723	2156	1464.33	0.00528001	264	0	20	94.6667	0.00123976
399	Neorhizobium galegae	Bacteria; Proteobacteria; Alphaproteobacteria; Hyphomicrobiales; Rhizobiaceae; Neorhizobium	d__Bacteria;p__Proteobacteria;c__Alphaproteobacteria;o__Rhizobiales;f__Rhizobiaceae;g__Neorhizobium;s__Neorhizobium galegae_B	89	61	90	80	0.000194366	52	39	31	40.6667	9.29745e-05	167	144	139	150	0.000540862	6	8	3	5.66667	7.42108e-05
405	Methylobacillus flagellatus	Bacteria; Proteobacteria; Betaproteobacteria; Nitrosomonadales; Methylophilaceae; Methylobacillus	d__Bacteria;p__Proteobacteria;c__Gammaproteobacteria;o__Burkholderiales;f__Methylophilaceae;g__Pseudomethylobacillus;s__Pseudomethylobacillus flagellatus_A	21	12	11	14.6667	3.56337e-05	0	1	2	1	2.28626e-06	6	2	0	2.66667	9.61532e-06	5	2	0	2.33333	3.05574e-05
406	Methylobacillus glycogenes	Bacteria; Proteobacteria; Betaproteobacteria; Nitrosomonadales; Methylophilaceae; Methylobacillus	d__Bacteria;p__Proteobacteria;c__Gammaproteobacteria;o__Burkholderiales;f__Methylophilaceae;g__Methylobacillus;s__Methylobacillus glycogenes	0	0	0	0	0	0	0	1	0.333333	7.62086e-07	11	1	10	7.33333	2.64421e-05	0	0	0	0	0
408	Methylorubrum extorquens	Bacteria; Proteobacteria; Alphaproteobacteria; Hyphomicrobiales; Methylobacteriaceae; Methylorubrum	d__Bacteria;p__Proteobacteria;c__Alphaproteobacteria;o__Rhizobiales;f__Beijerinckiaceae;g__Methylobacterium;s__Methylobacterium extorquens	276	207	180	221	0.000536936	204	175	104	161	0.000368088	328	209	391	309.333	0.00111538	1	5	1	2.33333	3.05574e-05
415	Methylobacter luteus	Bacteria; Proteobacteria; Gammaproteobacteria; Methylococcales; Methylococcaceae; Methylobacter	d__Bacteria;p__Proteobacteria;c__Gammaproteobacteria;o__Methylococcales;f__Methylomonadaceae;g__Methylobacter;s__Methylobacter luteus	266	189	173	209.333	0.000508591	168	55	60	94.3333	0.00021567	159	168	292	206.333	0.000743985	62	31	10	34.3333	0.00044963
421	Methylomonas methanica	Bacteria; Proteobacteria; Gammaproteobacteria; Methylococcales; Methylococcaceae; Methylomonas	d__Bacteria;p__Proteobacteria;c__Gammaproteobacteria;o__Methylococcales;f__Methylomonadaceae;g__Methylomonas;s__Methylomonas methanica	258	163	128	183	0.000444612	301	160	46	169	0.000386378	226	268	244	246	0.000887013	34	29	27	30	0.00039288
435	Acetobacter aceti	Bacteria; Proteobacteria; Alphaproteobacteria; Rhodospirillales; Acetobacteraceae; Acetobacter	d__Bacteria;p__Proteobacteria;c__Alphaproteobacteria;o__Acetobacterales;f__Acetobacteraceae;g__Acetobacter;s__Acetobacter aceti	0	6	7	4.33333	1.05282e-05	0	0	9	3	6.85878e-06	24	4	0	9.33333	3.36536e-05	0	0	0	0	0
438	Acetobacter pasteurianus	Bacteria; Proteobacteria; Alphaproteobacteria; Rhodospirillales; Acetobacteraceae; Acetobacter	d__Bacteria;p__Proteobacteria;c__Alphaproteobacteria;o__Acetobacterales;f__Acetobacteraceae;g__Acetobacter;s__Acetobacter pasteurianus	185	24	187	132	0.000320704	50	51	38	46.3333	0.00010593	86	12	54	50.6667	0.000182691	0	0	6	2	2.6192e-05
442	Gluconobacter oxydans	Bacteria; Proteobacteria; Alphaproteobacteria; Rhodospirillales; Acetobacteraceae; Gluconobacter	d__Bacteria;p__Proteobacteria;c__Alphaproteobacteria;o__Acetobacterales;f__Acetobacteraceae;g__Gluconobacter;s__Gluconobacter oxydans	0	8	18	8.66667	2.10563e-05	0	0	0	0	0	0	0	0	0	0	6	0	0	2	2.6192e-05
446	Legionella pneumophila	Bacteria; Proteobacteria; Gammaproteobacteria; Legionellales; Legionellaceae; Legionella	d__Bacteria;p__Proteobacteria;c__Gammaproteobacteria;o__Legionellales;f__Legionellaceae;g__Legionella;s__Legionella pneumophila	338	163	274	258.333	0.00062764	174	266	178	206	0.000470969	267	296	343	302	0.00108893	92	90	106	96	0.00125722
447	Fluoribacter bozemanae	Bacteria; Proteobacteria; Gammaproteobacteria; Legionellales; Legionellaceae; Fluoribacter	d__Bacteria;p__Proteobacteria;c__Gammaproteobacteria;o__Legionellales;f__Legionellaceae;g__Legionella;s__Legionella bozemanae	0	3	2	1.66667	4.04929e-06	0	0	0	0	0	0	0	0	0	0	12	0	0	4	5.23841e-05
453	Legionella feeleii	Bacteria; Proteobacteria; Gammaproteobacteria; Legionellales; Legionellaceae; Legionella	d__Bacteria;p__Proteobacteria;c__Gammaproteobacteria;o__Legionellales;f__Legionellaceae;g__Tatlockia;s__Tatlockia feeleii	1	0	0	0.333333	8.09858e-07	0	0	0	0	0	0	5	12	5.66667	2.04326e-05	2	1	1	1.33333	1.74614e-05
470	Acinetobacter baumannii	Bacteria; Proteobacteria; Gammaproteobacteria; Pseudomonadales; Moraxellaceae; Acinetobacter	d__Bacteria;p__Proteobacteria;c__Gammaproteobacteria;o__Pseudomonadales;f__Moraxellaceae;g__Acinetobacter;s__Acinetobacter baumannii	55724	43447	46003	48391.3	0.11757	61959	47272	44766	51332.3	0.117359	65828	83635	73010	74157.7	0.267394	40675	24139	34023	32945.7	0.431457
471	Acinetobacter calcoaceticus	Bacteria; Proteobacteria; Gammaproteobacteria; Pseudomonadales; Moraxellaceae; Acinetobacter	d__Bacteria;p__Proteobacteria;c__Gammaproteobacteria;o__Pseudomonadales;f__Moraxellaceae;g__Acinetobacter;s__Acinetobacter calcoaceticus	169	84	115	122.667	0.000298028	191	151	80	140.667	0.0003216	360	372	489	407	0.00146754	8	0	2	3.33333	4.36534e-05
472	Acinetobacter sp.	Bacteria; Proteobacteria; Gammaproteobacteria; Pseudomonadales; Moraxellaceae; Acinetobacter	d__Bacteria;p__Proteobacteria;c__Gammaproteobacteria;o__Pseudomonadales;f__Moraxellaceae;g__Acinetobacter;s__Acinetobacter johnsonii	207	56	0	87.6667	0.000212993	50	103	0	51	0.000116599	33	70	104	69	0.000248796	0	0	0	0	0
487	Neisseria meningitidis	Bacteria; Proteobacteria; Betaproteobacteria; Neisseriales; Neisseriaceae; Neisseria	d__Bacteria;p__Proteobacteria;c__Gammaproteobacteria;o__Burkholderiales;f__Neisseriaceae;g__Neisseria;s__Neisseria meningitidis	0	0	0	0	0	0	76	0	25.3333	5.79186e-05	55	181	89	108.333	0.000390622	45	54	19	39.3333	0.00051511
488	Neisseria mucosa	Bacteria; Proteobacteria; Betaproteobacteria; Neisseriales; Neisseriaceae; Neisseria	d__Bacteria;p__Proteobacteria;c__Gammaproteobacteria;o__Burkholderiales;f__Neisseriaceae;g__Neisseria;s__Neisseria mucosa	97	0	216	104.333	0.000253486	54	99	0	51	0.000116599	121	0	150	90.3333	0.000325719	0	0	0	0	0
490	Neisseria sicca	Bacteria; Proteobacteria; Betaproteobacteria; Neisseriales; Neisseriaceae; Neisseria	d__Bacteria;p__Proteobacteria;c__Gammaproteobacteria;o__Burkholderiales;f__Neisseriaceae;g__Neisseria;s__Neisseria sicca_B	41	0	0	13.6667	3.32042e-05	31	0	0	10.3333	2.36247e-05	48	0	0	16	5.76919e-05	0	0	0	0	0
498	Psychrobacter immobilis	Bacteria; Proteobacteria; Gammaproteobacteria; Pseudomonadales; Moraxellaceae; Psychrobacter	d__Bacteria;p__Proteobacteria;c__Gammaproteobacteria;o__Pseudomonadales;f__Moraxellaceae;g__Psychrobacter;s__Psychrobacter maritimus	2076	1095	2382	1851	0.00449714	1711	1113	758	1194	0.00272979	687	751	609	682.333	0.00246032	43	15	23	27	0.000353592
502	Kingella denitrificans	Bacteria; Proteobacteria; Betaproteobacteria; Neisseriales; Neisseriaceae; Kingella	d__Bacteria;p__Proteobacteria;c__Gammaproteobacteria;o__Burkholderiales;f__Neisseriaceae;g__Kingella_A;s__Kingella_A denitrificans	5	0	0	1.66667	4.04929e-06	0	50	0	16.6667	3.81043e-05	65	14	4	27.6667	9.97589e-05	0	0	1	0.333333	4.36534e-06
511	Alcaligenes faecalis	Bacteria; Proteobacteria; Betaproteobacteria; Burkholderiales; Alcaligenaceae; Alcaligenes	d__Bacteria;p__Proteobacteria;c__Gammaproteobacteria;o__Burkholderiales;f__Burkholderiaceae;g__Alcaligenes;s__Alcaligenes faecalis	543	304	479	442	0.00107387	321	276	259	285.333	0.000652346	222	214	243	226.333	0.0008161	1	14	17	10.6667	0.000139691
518	Bordetella bronchiseptica	Bacteria; Proteobacteria; Betaproteobacteria; Burkholderiales; Alcaligenaceae; Bordetella	d__Bacteria;p__Proteobacteria;c__Gammaproteobacteria;o__Burkholderiales;f__Burkholderiaceae;g__Bordetella;s__Bordetella pertussis	1124	805	874	934.333	0.00227003	1453	881	430	921.333	0.00210641	15	1073	236	441.333	0.00159134	8	13	2	7.66667	0.000100403
519	Bordetella parapertussis	Bacteria; Proteobacteria; Betaproteobacteria; Burkholderiales; Alcaligenaceae; Bordetella	d__Bacteria;p__Proteobacteria;c__Gammaproteobacteria;o__Burkholderiales;f__Burkholderiaceae;g__Bordetella;s__Bordetella pertussis	57	62	0	39.6667	9.63731e-05	20	24	0	14.6667	3.35318e-05	73	0	17	30	0.000108172	11	28	79	39.3333	0.00051511
521	Bordetella avium	Bacteria; Proteobacteria; Betaproteobacteria; Burkholderiales; Alcaligenaceae; Bordetella	d__Bacteria;p__Proteobacteria;c__Gammaproteobacteria;o__Burkholderiales;f__Burkholderiaceae;g__Bordetella;s__Bordetella avium	0	3	8	3.66667	8.90844e-06	10	12	19	13.6667	3.12455e-05	6	0	8	4.66667	1.68268e-05	2	2	0	1.33333	1.74614e-05
523	Acidiphilium angustum	Bacteria; Proteobacteria; Alphaproteobacteria; Rhodospirillales; Acetobacteraceae; Acidiphilium	d__Bacteria;p__Proteobacteria;c__Alphaproteobacteria;o__Acetobacterales;f__Acetobacteraceae;g__Acidiphilium;s__Acidiphilium rubrum	0	0	0	0	0	168	0	0	56	0.000128031	248	108	224	193.333	0.000697111	0	0	25	8.33333	0.000109133
529	Brucella anthropi	Bacteria; Proteobacteria; Alphaproteobacteria; Hyphomicrobiales; Brucellaceae; Brucella	d__Bacteria;p__Proteobacteria;c__Alphaproteobacteria;o__Rhizobiales_A;f__Rhizobiaceae_A;g__Ochrobactrum;s__Ochrobactrum anthropi	3111	2698	1205	2338	0.00568034	776	1104	681	853.667	0.0019517	1186	1341	1875	1467.33	0.00529083	158	51	70	93	0.00121793
536	Chromobacterium violaceum	Bacteria; Proteobacteria; Betaproteobacteria; Neisseriales; Chromobacteriaceae; Chromobacterium	d__Bacteria;p__Proteobacteria;c__Gammaproteobacteria;o__Burkholderiales;f__Chromobacteriaceae;g__Chromobacterium;s__Chromobacterium violaceum	15	2	24	13.6667	3.32042e-05	12	10	4	8.66667	1.98142e-05	13	5	10	9.33333	3.36536e-05	0	0	0	0	0
537	Iodobacter fluviatilis	Bacteria; Proteobacteria; Betaproteobacteria; Neisseriales; Chromobacteriaceae; Iodobacter	d__Bacteria;p__Proteobacteria;c__Gammaproteobacteria;o__Burkholderiales;f__Chitinibacteraceae;g__Iodobacter;s__Iodobacter fluviatilis	223	143	274	213.333	0.000518309	376	285	171	277.333	0.000634056	74	105	69	82.6667	0.000298075	21	25	4	16.6667	0.000218267
539	Eikenella corrodens	Bacteria; Proteobacteria; Betaproteobacteria; Neisseriales; Neisseriaceae; Eikenella	d__Bacteria;p__Proteobacteria;c__Gammaproteobacteria;o__Burkholderiales;f__Neisseriaceae;g__Eikenella;s__Eikenella corrodens	23	0	10	11	2.67253e-05	0	17	0	5.66667	1.29555e-05	14	23	22	19.6667	7.0913e-05	0	1	0	0.333333	4.36534e-06
542	Zymomonas mobilis	Bacteria; Proteobacteria; Alphaproteobacteria; Sphingomonadales; Zymomonadaceae; Zymomonas	d__Bacteria;p__Proteobacteria;c__Alphaproteobacteria;o__Sphingomonadales;f__Sphingomonadaceae;g__Zymomonas;s__Zymomonas mobilis	171	0	184	118.333	0.0002875	263	0	74	112.333	0.000256823	270	378	137	261.667	0.000943503	0	0	0	0	0
546	Citrobacter freundii	Bacteria; Proteobacteria; Gammaproteobacteria; Enterobacterales; Enterobacteriaceae; Citrobacter	d__Bacteria;p__Proteobacteria;c__Gammaproteobacteria;o__Enterobacterales;f__Enterobacteriaceae;g__Citrobacter;s__Citrobacter freundii	4925	2900	3968	3931	0.00955065	2035	2899	1464	2132.67	0.00487583	2817	3445	3872	3378	0.0121802	100	79	128	102.333	0.00134016
548	Klebsiella aerogenes	Bacteria; Proteobacteria; Gammaproteobacteria; Enterobacterales; Enterobacteriaceae; Klebsiella	d__Bacteria;p__Proteobacteria;c__Gammaproteobacteria;o__Enterobacterales;f__Enterobacteriaceae;g__Klebsiella;s__Klebsiella aerogenes	14	3	13	10	2.42957e-05	13	5	3	7	1.60038e-05	5	10	4	6.33333	2.28364e-05	0	4	3	2.33333	3.05574e-05
549	Pantoea agglomerans	Bacteria; Proteobacteria; Gammaproteobacteria; Enterobacterales; Erwiniaceae; Pantoea	d__Bacteria;p__Proteobacteria;c__Gammaproteobacteria;o__Enterobacterales;f__Enterobacteriaceae;g__Pantoea;s__Pantoea agglomerans	81	50	110	80.3333	0.000195176	41	20	12	24.3333	5.56323e-05	14	15	52	27	9.73551e-05	0	0	6	2	2.6192e-05
550	Enterobacter cloacae	Bacteria; Proteobacteria; Gammaproteobacteria; Enterobacterales; Enterobacteriaceae; Enterobacter	d__Bacteria;p__Proteobacteria;c__Gammaproteobacteria;o__Enterobacterales;f__Enterobacteriaceae;g__Enterobacter;s__Enterobacter vonholyi	1337	1247	1479	1354.33	0.00329045	965	699	290	651.333	0.00148912	732	899	837	822.667	0.00296633	24	13	6	14.3333	0.00018771
552	Erwinia amylovora	Bacteria; Proteobacteria; Gammaproteobacteria; Enterobacterales; Erwiniaceae; Erwinia	d__Bacteria;p__Proteobacteria;c__Gammaproteobacteria;o__Enterobacterales;f__Enterobacteriaceae;g__Erwinia;s__Erwinia amylovora	0	0	0	0	0	5	0	2	2.33333	5.3346e-06	3	2	2	2.33333	8.4134e-06	181	82	100	121	0.00158462
553	Pantoea ananatis	Bacteria; Proteobacteria; Gammaproteobacteria; Enterobacterales; Erwiniaceae; Pantoea	d__Bacteria;p__Proteobacteria;c__Gammaproteobacteria;o__Enterobacterales;f__Enterobacteriaceae;g__Pantoea;s__Pantoea ananatis	23	0	5	9.33333	2.2676e-05	0	0	0	0	0	8	0	6	4.66667	1.68268e-05	0	0	0	0	0
554	Pectobacterium carotovorum	Bacteria; Proteobacteria; Gammaproteobacteria; Enterobacterales; Pectobacteriaceae; Pectobacterium	d__Bacteria;p__Proteobacteria;c__Gammaproteobacteria;o__Enterobacterales;f__Enterobacteriaceae;g__Pectobacterium;s__Pectobacterium carotovorum	0	4	2	2	4.85915e-06	0	0	2	0.666667	1.52417e-06	2	5	27	11.3333	4.08651e-05	0	0	1	0.333333	4.36534e-06
562	Escherichia coli	Bacteria; Proteobacteria; Gammaproteobacteria; Enterobacterales; Enterobacteriaceae; Escherichia	d__Bacteria;p__Proteobacteria;c__Gammaproteobacteria;o__Enterobacterales;f__Enterobacteriaceae;g__Escherichia;s__Escherichia coli	97387	48544	104468	83466.3	0.202788	126797	132118	105099	121338	0.27741	87469	104019	99467	96985	0.349703	671434	392561	598520	554172	7.25744
565	Atlantibacter hermannii	Bacteria; Proteobacteria; Gammaproteobacteria; Enterobacterales; Enterobacteriaceae; Atlantibacter	d__Bacteria;p__Proteobacteria;c__Gammaproteobacteria;o__Enterobacterales;f__Enterobacteriaceae;g__Atlantibacter;s__Atlantibacter hermannii_A	13	11	0	8	1.94366e-05	13	12	2	9	2.05763e-05	10	0	4	4.66667	1.68268e-05	0	0	0	0	0
566	Pseudescherichia vulneris	Bacteria; Proteobacteria; Gammaproteobacteria; Enterobacterales; Enterobacteriaceae; Pseudescherichia	d__Bacteria;p__Proteobacteria;c__Gammaproteobacteria;o__Enterobacterales;f__Enterobacteriaceae;g__Pseudescherichia;s__Pseudescherichia vulneris	31	11	18	20	4.85915e-05	19	4	131	51.3333	0.000117361	12	7	27	15.3333	5.52881e-05	0	0	0	0	0
569	Hafnia alvei	Bacteria; Proteobacteria; Gammaproteobacteria; Enterobacterales; Hafniaceae; Hafnia	d__Bacteria;p__Proteobacteria;c__Gammaproteobacteria;o__Enterobacterales;f__Enterobacteriaceae;g__Hafnia;s__Hafnia alvei	41	12	27	26.6667	6.47886e-05	16	0	3	6.33333	1.44796e-05	8	11	12	10.3333	3.72594e-05	0	1	5	2	2.6192e-05
571	Klebsiella oxytoca	Bacteria; Proteobacteria; Gammaproteobacteria; Enterobacterales; Enterobacteriaceae; Klebsiella	d__Bacteria;p__Proteobacteria;c__Gammaproteobacteria;o__Enterobacterales;f__Enterobacteriaceae;g__Klebsiella;s__Klebsiella oxytoca	419	298	440	385.667	0.000937006	137	89	59	95	0.000217195	200	141	173	171.333	0.000617784	2	2	1	1.66667	2.18267e-05
573	Klebsiella pneumoniae	Bacteria; Proteobacteria; Gammaproteobacteria; Enterobacterales; Enterobacteriaceae; Klebsiella	d__Bacteria;p__Proteobacteria;c__Gammaproteobacteria;o__Enterobacterales;f__Enterobacteriaceae;g__Klebsiella;s__Klebsiella pneumoniae	36627	18468	35979	30358	0.073757	32051	24795	21677	26174.3	0.0598413	15260	26219	20093	20524	0.0740043	129338	71064	105783	102062	1.3366
575	Raoultella planticola	Bacteria; Proteobacteria; Gammaproteobacteria; Enterobacterales; Enterobacteriaceae; Raoultella	d__Bacteria;p__Proteobacteria;c__Gammaproteobacteria;o__Enterobacterales;f__Enterobacteriaceae;g__Klebsiella;s__Klebsiella planticola	84	148	85	105.667	0.000256725	75	19	14	36	8.23053e-05	17	49	48	38	0.000137018	0	21	23	14.6667	0.000192075
577	Raoultella terrigena	Bacteria; Proteobacteria; Gammaproteobacteria; Enterobacterales; Enterobacteriaceae; Raoultella	d__Bacteria;p__Proteobacteria;c__Gammaproteobacteria;o__Enterobacterales;f__Enterobacteriaceae;g__Klebsiella;s__Klebsiella terrigena	1800	1170	1086	1352	0.00328478	723	159	130	337.333	0.000771231	234	350	464	349.333	0.00125961	46	26	63	45	0.000589321
580	Kluyvera cryocrescens	Bacteria; Proteobacteria; Gammaproteobacteria; Enterobacterales; Enterobacteriaceae; Kluyvera	d__Bacteria;p__Proteobacteria;c__Gammaproteobacteria;o__Enterobacterales;f__Enterobacteriaceae;g__Kluyvera;s__Kluyvera cryocrescens	641	352	571	521.333	0.00126662	375	255	165	265	0.000605859	333	355	406	364.667	0.00131489	0	1	0	0.333333	4.36534e-06
582	Morganella morganii	Bacteria; Proteobacteria; Gammaproteobacteria; Enterobacterales; Morganellaceae; Morganella	d__Bacteria;p__Proteobacteria;c__Gammaproteobacteria;o__Enterobacterales;f__Enterobacteriaceae;g__Morganella;s__Morganella morganii	2585	1347	2190	2040.67	0.00495795	770	1677	860	1102.33	0.00252022	1649	2695	2115	2153	0.00776317	34	26	15	25	0.0003274
584	Proteus mirabilis	Bacteria; Proteobacteria; Gammaproteobacteria; Enterobacterales; Morganellaceae; Proteus	d__Bacteria;p__Proteobacteria;c__Gammaproteobacteria;o__Enterobacterales;f__Enterobacteriaceae;g__Proteus;s__Proteus mirabilis	88	33	37	52.6667	0.000127958	0	0	0	0	0	57	101	114	90.6667	0.000326921	0	0	0	0	0
587	Providencia rettgeri	Bacteria; Proteobacteria; Gammaproteobacteria; Enterobacterales; Morganellaceae; Providencia	d__Bacteria;p__Proteobacteria;c__Gammaproteobacteria;o__Enterobacterales;f__Enterobacteriaceae;g__Providencia;s__Providencia rettgeri_A	20	51	21	30.6667	7.45069e-05	43	66	65	58	0.000132603	0	56	43	33	0.00011899	0	0	0	0	0
588	Providencia stuartii	Bacteria; Proteobacteria; Gammaproteobacteria; Enterobacterales; Morganellaceae; Providencia	d__Bacteria;p__Proteobacteria;c__Gammaproteobacteria;o__Enterobacterales;f__Enterobacteriaceae;g__Providencia;s__Providencia stuartii	33	10	65	36	8.74647e-05	49	0	23	24	5.48702e-05	38	9	4	17	6.12977e-05	0	0	7	2.33333	3.05574e-05
614	Serratia liquefaciens	Bacteria; Proteobacteria; Gammaproteobacteria; Enterobacterales; Yersiniaceae; Serratia	d__Bacteria;p__Proteobacteria;c__Gammaproteobacteria;o__Enterobacterales;f__Enterobacteriaceae;g__Serratia;s__Serratia liquefaciens	460	279	326	355	0.000862499	272	153	81	168.667	0.000385616	74	82	142	99.3333	0.000358171	7	4	9	6.66667	8.73068e-05
615	Serratia marcescens	Bacteria; Proteobacteria; Gammaproteobacteria; Enterobacterales; Yersiniaceae; Serratia	d__Bacteria;p__Proteobacteria;c__Gammaproteobacteria;o__Enterobacterales;f__Enterobacteriaceae;g__Serratia;s__Serratia nevei	488	420	310	406	0.000986407	252	416	225	297.667	0.000680543	230	257	270	252.333	0.000909849	11	30	55	32	0.000419073
623	Shigella flexneri	Bacteria; Proteobacteria; Gammaproteobacteria; Enterobacterales; Enterobacteriaceae; Shigella	d__Bacteria;p__Proteobacteria;c__Gammaproteobacteria;o__Enterobacterales;f__Enterobacteriaceae;g__Escherichia;s__Escherichia coli	0	2660	0	886.667	0.00215422	0	0	0	0	0	2796	0	1223	1339.67	0.0048305	1302	714	1573	1196.33	0.0156672
624	Shigella sonnei	Bacteria; Proteobacteria; Gammaproteobacteria; Enterobacterales; Enterobacteriaceae; Shigella	d__Bacteria;p__Proteobacteria;c__Gammaproteobacteria;o__Enterobacterales;f__Enterobacteriaceae;g__Escherichia;s__Escherichia coli	0	0	0	0	0	496	0	0	165.333	0.000377995	0	0	332	110.667	0.000399036	0	111	344	151.667	0.00198623
630	Yersinia enterocolitica	Bacteria; Proteobacteria; Gammaproteobacteria; Enterobacterales; Yersiniaceae; Yersinia	d__Bacteria;p__Proteobacteria;c__Gammaproteobacteria;o__Enterobacterales;f__Enterobacteriaceae;g__Yersinia;s__Yersinia enterocolitica	1630	847	1333	1270	0.00308556	910	377	278	521.667	0.00119267	510	650	640	600	0.00216345	155	74	68	99	0.00129651
631	Yersinia intermedia	Bacteria; Proteobacteria; Gammaproteobacteria; Enterobacterales; Yersiniaceae; Yersinia	d__Bacteria;p__Proteobacteria;c__Gammaproteobacteria;o__Enterobacterales;f__Enterobacteriaceae;g__Yersinia;s__Yersinia intermedia	5619	3214	4561	4464.67	0.0108472	3407	1730	1010	2049	0.00468454	1957	2336	2730	2341	0.00844105	334	254	282	290	0.00379784
633	Yersinia pseudotuberculosis	Bacteria; Proteobacteria; Gammaproteobacteria; Enterobacterales; Yersiniaceae; Yersinia	d__Bacteria;p__Proteobacteria;c__Gammaproteobacteria;o__Enterobacterales;f__Enterobacteriaceae;g__Yersinia;s__Yersinia pestis	12	0	28	13.3333	3.23943e-05	0	0	0	0	0	5	0	0	1.66667	6.00957e-06	2	0	0	0.666667	8.73068e-06
634	Yersinia bercovieri	Bacteria; Proteobacteria; Gammaproteobacteria; Enterobacterales; Yersiniaceae; Yersinia	d__Bacteria;p__Proteobacteria;c__Gammaproteobacteria;o__Enterobacterales;f__Enterobacteriaceae;g__Yersinia;s__Yersinia bercovieri	39	6	6	17	4.13028e-05	17	0	0	5.66667	1.29555e-05	0	0	108	36	0.000129807	6	0	0	2	2.6192e-05
644	Aeromonas hydrophila	Bacteria; Proteobacteria; Gammaproteobacteria; Aeromonadales; Aeromonadaceae; Aeromonas	d__Bacteria;p__Proteobacteria;c__Gammaproteobacteria;o__Enterobacterales;f__Aeromonadaceae;g__Aeromonas;s__Aeromonas hydrophila	7346	4157	6836	6113	0.014852	5864	3538	1970	3790.67	0.00866645	4149	3797	4866	4270.67	0.0153989	170	241	209	206.667	0.00270651
645	Aeromonas salmonicida	Bacteria; Proteobacteria; Gammaproteobacteria; Aeromonadales; Aeromonadaceae; Aeromonas	d__Bacteria;p__Proteobacteria;c__Gammaproteobacteria;o__Enterobacterales;f__Aeromonadaceae;g__Aeromonas;s__Aeromonas salmonicida	33094	19939	26130	26387.7	0.0641108	23847	19000	8588	17145	0.0391979	13757	15284	21199	16746.7	0.0603842	957	641	696	764.667	0.0100141
646	Aeromonas sobria	Bacteria; Proteobacteria; Gammaproteobacteria; Aeromonadales; Aeromonadaceae; Aeromonas	d__Bacteria;p__Proteobacteria;c__Gammaproteobacteria;o__Enterobacterales;f__Aeromonadaceae;g__Aeromonas;s__Aeromonas sobria	1254	756	1321	1110.33	0.00269764	1473	775	410	886	0.00202563	1058	1383	1100	1180.33	0.00425598	58	81	80	73	0.000956009
647	Aeromonas sp.	Bacteria; Proteobacteria; Gammaproteobacteria; Aeromonadales; Aeromonadaceae; Aeromonas	d__Bacteria;p__Proteobacteria;c__Gammaproteobacteria;o__Enterobacterales;f__Aeromonadaceae;g__Aeromonas;s__Aeromonas popoffii	194	104	155	151	0.000366866	36	318	54	136	0.000310931	187	179	430	265.333	0.000956724	0	0	6	2	2.6192e-05
648	Aeromonas caviae	Bacteria; Proteobacteria; Gammaproteobacteria; Aeromonadales; Aeromonadaceae; Aeromonas	d__Bacteria;p__Proteobacteria;c__Gammaproteobacteria;o__Enterobacterales;f__Aeromonadaceae;g__Aeromonas;s__Aeromonas caviae	57733	37133	51238	48701.3	0.118323	46548	32987	18123	32552.7	0.0744238	32558	38830	49829	40405.7	0.145692	1994	1015	1208	1405.67	0.0184086
649	Aeromonas eucrenophila	Bacteria; Proteobacteria; Gammaproteobacteria; Aeromonadales; Aeromonadaceae; Aeromonas	d__Bacteria;p__Proteobacteria;c__Gammaproteobacteria;o__Enterobacterales;f__Aeromonadaceae;g__Aeromonas;s__Aeromonas eucrenophila	402	220	344	322	0.000782323	244	167	92	167.667	0.000383329	164	133	187	161.333	0.000581727	44	13	26	27.6667	0.000362323
650	Aeromonas jandaei	Bacteria; Proteobacteria; Gammaproteobacteria; Aeromonadales; Aeromonadaceae; Aeromonas	d__Bacteria;p__Proteobacteria;c__Gammaproteobacteria;o__Enterobacterales;f__Aeromonadaceae;g__Aeromonas;s__Aeromonas jandaei	472	414	559	481.667	0.00117024	348	200	69	205.667	0.000470207	230	342	345	305.667	0.00110216	15	21	14	16.6667	0.000218267
651	Aeromonas media	Bacteria; Proteobacteria; Gammaproteobacteria; Aeromonadales; Aeromonadaceae; Aeromonas	d__Bacteria;p__Proteobacteria;c__Gammaproteobacteria;o__Enterobacterales;f__Aeromonadaceae;g__Aeromonas;s__Aeromonas media	96559	49746	77369	74558	0.181144	62290	44721	20871	42627.3	0.0974571	44775	51157	58325	51419	0.185404	1731	1199	1356	1428.67	0.0187098
654	Aeromonas veronii	Bacteria; Proteobacteria; Gammaproteobacteria; Aeromonadales; Aeromonadaceae; Aeromonas	d__Bacteria;p__Proteobacteria;c__Gammaproteobacteria;o__Enterobacterales;f__Aeromonadaceae;g__Aeromonas;s__Aeromonas veronii	9835	5870	8850	8185	0.0198861	9126	6239	3250	6205	0.0141862	5868	6904	8119	6963.67	0.0251092	283	287	531	367	0.00480624
656	Aeromonas allosaccharophila	Bacteria; Proteobacteria; Gammaproteobacteria; Aeromonadales; Aeromonadaceae; Aeromonas	d__Bacteria;p__Proteobacteria;c__Gammaproteobacteria;o__Enterobacterales;f__Aeromonadaceae;g__Aeromonas;s__Aeromonas allosaccharophila	2996	1275	2369	2213.33	0.00537746	2562	1244	703	1503	0.00343625	1459	1633	2167	1753	0.00632087	95	59	34	62.6667	0.000820684
666	Vibrio cholerae	Bacteria; Proteobacteria; Gammaproteobacteria; Vibrionales; Vibrionaceae; Vibrio	d__Bacteria;p__Proteobacteria;c__Gammaproteobacteria;o__Enterobacterales;f__Vibrionaceae;g__Vibrio;s__Vibrio cholerae	536	275	2304	1038.33	0.00252271	457	2481	283	1073.67	0.00245468	542	450	607	533	0.00192186	13	6	10	9.66667	0.000126595
670	Vibrio parahaemolyticus	Bacteria; Proteobacteria; Gammaproteobacteria; Vibrionales; Vibrionaceae; Vibrio	d__Bacteria;p__Proteobacteria;c__Gammaproteobacteria;o__Enterobacterales;f__Vibrionaceae;g__Vibrio;s__Vibrio parahaemolyticus	10	4	25	13	3.15845e-05	31	5	3	13	2.97214e-05	48	18	15	27	9.73551e-05	6	1	3	3.33333	4.36534e-05
672	Vibrio vulnificus	Bacteria; Proteobacteria; Gammaproteobacteria; Vibrionales; Vibrionaceae; Vibrio	d__Bacteria;p__Proteobacteria;c__Gammaproteobacteria;o__Enterobacterales;f__Vibrionaceae;g__Vibrio;s__Vibrio vulnificus	3	0	0	1	2.42957e-06	4	0	1	1.66667	3.81043e-06	12	4	16	10.6667	3.84613e-05	2	6	2	3.33333	4.36534e-05
727	Haemophilus influenzae	Bacteria; Proteobacteria; Gammaproteobacteria; Pasteurellales; Pasteurellaceae; Haemophilus	d__Bacteria;p__Proteobacteria;c__Gammaproteobacteria;o__Enterobacterales;f__Pasteurellaceae;g__Haemophilus;s__Haemophilus influenzae_E	45	0	0	15	3.64436e-05	0	0	0	0	0	0	39	45	28	0.000100961	0	0	4	1.33333	1.74614e-05
729	Haemophilus parainfluenzae	Bacteria; Proteobacteria; Gammaproteobacteria; Pasteurellales; Pasteurellaceae; Haemophilus	d__Bacteria;p__Proteobacteria;c__Gammaproteobacteria;o__Enterobacterales;f__Pasteurellaceae;g__Haemophilus_D;s__Haemophilus_D parainfluenzae_M	219	109	120	149.333	0.000362816	177	188	130	165	0.000377233	263	282	254	266.333	0.00096033	55	21	4	26.6667	0.000349227
756	Pasteurella langaaensis	Bacteria; Proteobacteria; Gammaproteobacteria; Pasteurellales; Pasteurellaceae; Pasteurella	d__Bacteria;p__Proteobacteria;c__Gammaproteobacteria;o__Enterobacterales;f__Pasteurellaceae;g__Basfia_A;s__Basfia_A langaaensis	0	0	0	0	0	0	0	29	9.66667	2.21005e-05	6	9	12	9	3.24517e-05	0	3	1	1.33333	1.74614e-05
784	Orientia tsutsugamushi	Bacteria; Proteobacteria; Alphaproteobacteria; Rickettsiales; Rickettsiaceae; Orientia	d__Bacteria;p__Proteobacteria;c__Alphaproteobacteria;o__Rickettsiales;f__Rickettsiaceae;g__Orientia;s__Orientia tsutsugamushi	9	6	3	6	1.45774e-05	10	6	2	6	1.37176e-05	22	5	9	12	4.32689e-05	25	19	19	21	0.000275016
817	Bacteroides fragilis	Bacteria; Bacteroidetes; Bacteroidia; Bacteroidales; Bacteroidaceae; Bacteroides	d__Bacteria;p__Bacteroidota;c__Bacteroidia;o__Bacteroidales;f__Bacteroidaceae;g__Bacteroides;s__Bacteroides fragilis	219	306	223	249.333	0.000605774	232	190	212	211.333	0.000483163	226	727	1041	664.667	0.00239662	56	38	24	39.3333	0.00051511
818	Bacteroides thetaiotaomicron	Bacteria; Bacteroidetes; Bacteroidia; Bacteroidales; Bacteroidaceae; Bacteroides	d__Bacteria;p__Bacteroidota;c__Bacteroidia;o__Bacteroidales;f__Bacteroidaceae;g__Bacteroides;s__Bacteroides thetaiotaomicron	304	228	246	259.333	0.000630069	186	81	180	149	0.000340653	445	816	452	571	0.00205888	154	48	12	71.3333	0.000934182
820	Bacteroides uniformis	Bacteria; Bacteroidetes; Bacteroidia; Bacteroidales; Bacteroidaceae; Bacteroides	d__Bacteria;p__Bacteroidota;c__Bacteroidia;o__Bacteroidales;f__Bacteroidaceae;g__Bacteroides;s__Bacteroides uniformis	2498	990	2165	1884.33	0.00457813	1734	1207	1261	1400.67	0.00320229	2515	1961	4431	2969	0.0107055	129	0	287	138.667	0.00181598
821	Phocaeicola vulgatus	Bacteria; Bacteroidetes; Bacteroidia; Bacteroidales; Rikenellaceae; Phocaeicola	d__Bacteria;p__Bacteroidota;c__Bacteroidia;o__Bacteroidales;f__Bacteroidaceae;g__Phocaeicola;s__Phocaeicola vulgatus	1991	1345	1819	1718.33	0.00417482	2186	1166	787	1379.67	0.00315428	2641	2750	2515	2635.33	0.00950234	425	112	220	252.333	0.00330456
823	Parabacteroides distasonis	Bacteria; Bacteroidetes; Bacteroidia; Bacteroidales; Tannerellaceae; Parabacteroides	d__Bacteria;p__Bacteroidota;c__Bacteroidia;o__Bacteroidales;f__Tannerellaceae;g__Parabacteroides;s__Parabacteroides distasonis	587	269	210	355.333	0.000863309	447	214	322	327.667	0.000749131	381	369	656	468.667	0.00168989	80	33	109	74	0.000969105
826	Sebaldella termitidis	Bacteria; Fusobacteria; Fusobacteriia; Fusobacteriales; Leptotrichiaceae; Sebaldella	d__Bacteria;p__Fusobacteriota;c__Fusobacteriia;o__Fusobacteriales;f__Leptotrichiaceae;g__Sebaldella;s__Sebaldella termitidis	109	44	126	93	0.00022595	80	41	16	45.6667	0.000104406	49	68	95	70.6667	0.000254806	10	1	2	4.33333	5.67494e-05
837	Porphyromonas gingivalis	Bacteria; Bacteroidetes; Bacteroidia; Bacteroidales; Porphyromonadaceae; Porphyromonas	d__Bacteria;p__Bacteroidota;c__Bacteroidia;o__Bacteroidales;f__Porphyromonadaceae;g__Porphyromonas;s__Porphyromonas gingivalis	1	0	11	4	9.7183e-06	0	0	0	0	0	0	0	3	1	3.60574e-06	0	0	0	0	0
839	Prevotella ruminicola	Bacteria; Bacteroidetes; Bacteroidia; Bacteroidales; Prevotellaceae; Prevotella	d__Bacteria;p__Bacteroidota;c__Bacteroidia;o__Bacteroidales;f__Bacteroidaceae;g__Prevotella;s__Prevotella ruminicola	13	54	38	35	8.50351e-05	4	0	22	8.66667	1.98142e-05	0	19	23	14	5.04804e-05	7	19	0	8.66667	0.000113499
850	Fusobacterium mortiferum	Bacteria; Fusobacteria; Fusobacteriia; Fusobacteriales; Fusobacteriaceae; Fusobacterium	d__Bacteria;p__Fusobacteriota;c__Fusobacteriia;o__Fusobacteriales;f__Fusobacteriaceae;g__Fusobacterium_A;s__Fusobacterium_A mortiferum	58	19	21	32.6667	7.93661e-05	10	17	29	18.6667	4.26768e-05	58	51	32	47	0.00016947	548	333	424	435	0.00569677
851	Fusobacterium nucleatum	Bacteria; Fusobacteria; Fusobacteriia; Fusobacteriales; Fusobacteriaceae; Fusobacterium	d__Bacteria;p__Fusobacteriota;c__Fusobacteriia;o__Fusobacteriales;f__Fusobacteriaceae;g__Fusobacterium;s__Fusobacterium vincentii	18	0	0	6	1.45774e-05	0	0	0	0	0	0	5	13	6	2.16345e-05	0	0	0	0	0
853	Faecalibacterium prausnitzii	Bacteria; Firmicutes; Clostridia; Eubacteriales; Oscillospiraceae; Faecalibacterium	d__Bacteria;p__Firmicutes_A;c__Clostridia;o__Oscillospirales;f__Ruminococcaceae;g__Faecalibacterium;s__Faecalibacterium prausnitzii	7033	4205	6166	5801.33	0.0140948	4921	4238	3914	4357.67	0.00996275	12174	13762	14805	13580.3	0.0489672	792	619	853	754.667	0.00988313
861	Fusobacterium ulcerans	Bacteria; Fusobacteria; Fusobacteriia; Fusobacteriales; Fusobacteriaceae; Fusobacterium	d__Bacteria;p__Fusobacteriota;c__Fusobacteriia;o__Fusobacteriales;f__Fusobacteriaceae;g__Fusobacterium_A;s__Fusobacterium_A ulcerans	0	4	0	1.33333	3.23943e-06	9	8	0	5.66667	1.29555e-05	4	6	13	7.66667	2.7644e-05	2	4	0	2	2.6192e-05
863	Syntrophomonas wolfei	Bacteria; Firmicutes; Clostridia; Eubacteriales; Syntrophomonadaceae; Syntrophomonas	d__Bacteria;p__Firmicutes_B;c__Syntrophomonadia;o__Syntrophomonadales;f__Syntrophomonadaceae;g__Syntrophomonas;s__Syntrophomonas methylbutyratica	10	11	26	15.6667	3.80633e-05	24	0	118	47.3333	0.000108216	43	54	14	37	0.000133413	13	0	0	4.33333	5.67494e-05
865	Pectinatus frisingensis	Bacteria; Firmicutes; Negativicutes; Selenomonadales; Selenomonadaceae; Pectinatus	d__Bacteria;p__Firmicutes_C;c__Negativicutes;o__Selenomonadales;f__Selenomonadaceae;g__Pectinatus;s__Pectinatus frisingensis	0	0	2	0.666667	1.61972e-06	2	2	0	1.33333	3.04835e-06	6	6	18	10	3.60574e-05	2	1	3	2	2.6192e-05
870	Dichelobacter nodosus	Bacteria; Proteobacteria; Gammaproteobacteria; Cardiobacteriales; Cardiobacteriaceae; Dichelobacter	d__Bacteria;p__Proteobacteria;c__Gammaproteobacteria;o__Cardiobacteriales;f__Cardiobacteriaceae;g__Dichelobacter;s__Dichelobacter nodosus	0	4	0	1.33333	3.23943e-06	0	0	17	5.66667	1.29555e-05	1	4	3	2.66667	9.61532e-06	6	7	0	4.33333	5.67494e-05
873	Desulfocurvibacter africanus	Bacteria; Proteobacteria; Deltaproteobacteria; Desulfovibrionales; Desulfovibrionaceae; Desulfocurvibacter	d__Bacteria;p__Desulfobacterota_I;c__Desulfovibrionia;o__Desulfovibrionales;f__Desulfovibrionaceae;g__Desulfocurvibacter;s__Desulfocurvibacter africanus	5	38	0	14.3333	3.48239e-05	21	0	0	7	1.60038e-05	0	26	12	12.6667	4.56728e-05	0	0	0	0	0
876	Desulfovibrio desulfuricans	Bacteria; Proteobacteria; Deltaproteobacteria; Desulfovibrionales; Desulfovibrionaceae; Desulfovibrio	d__Bacteria;p__Desulfobacterota_I;c__Desulfovibrionia;o__Desulfovibrionales;f__Desulfovibrionaceae;g__Desulfovibrio;s__Desulfovibrio desulfuricans	141	89	128	119.333	0.000289929	72	65	33	56.6667	0.000129555	73	56	83	70.6667	0.000254806	0	0	2	0.666667	8.73068e-06
881	Desulfovibrio vulgaris	Bacteria; Proteobacteria; Deltaproteobacteria; Desulfovibrionales; Desulfovibrionaceae; Desulfovibrio	d__Bacteria;p__Desulfobacterota_I;c__Desulfovibrionia;o__Desulfovibrionales;f__Desulfovibrionaceae;g__Nitratidesulfovibrio;s__Nitratidesulfovibrio vulgaris	0	0	0	0	0	11	21	0	10.6667	2.43868e-05	13	0	7	6.66667	2.40383e-05	0	0	0	0	0
894	Desulfobulbus propionicus	Bacteria; Proteobacteria; Deltaproteobacteria; Desulfobacterales; Desulfobulbaceae; Desulfobulbus	d__Bacteria;p__Desulfobacterota;c__Desulfobulbia;o__Desulfobulbales;f__Desulfobulbaceae;g__Desulfobulbus_A;s__Desulfobulbus_A propionicus_C	562	344	375	427	0.00103743	202	76	135	137.667	0.000314742	239	306	294	279.667	0.00100841	0	0	6	2	2.6192e-05
899	Desulfomicrobium baculatum	Bacteria; Proteobacteria; Deltaproteobacteria; Desulfovibrionales; Desulfomicrobiaceae; Desulfomicrobium	d__Bacteria;p__Desulfobacterota_I;c__Desulfovibrionia;o__Desulfovibrionales;f__Desulfomicrobiaceae;g__Desulfomicrobium;s__Desulfomicrobium baculatum	308	104	189	200.333	0.000486725	227	78	105	136.667	0.000312455	202	160	209	190.333	0.000686293	26	41	10	25.6667	0.000336131
901	Desulfovibrio piger	Bacteria; Proteobacteria; Deltaproteobacteria; Desulfovibrionales; Desulfovibrionaceae; Desulfovibrio	d__Bacteria;p__Desulfobacterota_I;c__Desulfovibrionia;o__Desulfovibrionales;f__Desulfovibrionaceae;g__Desulfovibrio;s__Desulfovibrio sp900556755	52	47	16	38.3333	9.31337e-05	31	23	30	28	6.40153e-05	55	80	83	72.6667	0.000262017	5	3	0	2.66667	3.49227e-05
905	Acidaminococcus fermentans	Bacteria; Firmicutes; Negativicutes; Acidaminococcales; Acidaminococcaceae; Acidaminococcus	d__Bacteria;p__Firmicutes_C;c__Negativicutes;o__Acidaminococcales;f__Acidaminococcaceae;g__Acidaminococcus;s__Acidaminococcus fermentans	15	2	6	7.66667	1.86267e-05	10	8	2	6.66667	1.52417e-05	109	6	14	43	0.000155047	0	6	0	2	2.6192e-05
907	Megasphaera elsdenii	Bacteria; Firmicutes; Negativicutes; Veillonellales; Veillonellaceae; Megasphaera	d__Bacteria;p__Firmicutes_C;c__Negativicutes;o__Veillonellales;f__Megasphaeraceae;g__Megasphaera;s__Megasphaera elsdenii	109	52	94	85	0.000206514	78	87	38	67.6667	0.000154704	157	215	203	191.667	0.000691101	1116	563	673	784	0.0102673
912	Nitrobacter hamburgensis	Bacteria; Proteobacteria; Alphaproteobacteria; Hyphomicrobiales; Bradyrhizobiaceae; Nitrobacter	d__Bacteria;p__Proteobacteria;c__Alphaproteobacteria;o__Rhizobiales;f__Xanthobacteraceae;g__Nitrobacter;s__Nitrobacter hamburgensis	275	297	766	446	0.00108359	120	458	672	416.667	0.000952608	160	518	731	469.667	0.0016935	75	18	189	94	0.00123103
913	Nitrobacter winogradskyi	Bacteria; Proteobacteria; Alphaproteobacteria; Hyphomicrobiales; Bradyrhizobiaceae; Nitrobacter	d__Bacteria;p__Proteobacteria;c__Alphaproteobacteria;o__Rhizobiales;f__Xanthobacteraceae;g__Nitrobacter;s__Nitrobacter winogradskyi	14	27	21	20.6667	5.02112e-05	2	9	3	4.66667	1.06692e-05	8	34	6	16	5.76919e-05	19	7	32	19.3333	0.00025319
915	Nitrosomonas europaea	Bacteria; Proteobacteria; Betaproteobacteria; Nitrosomonadales; Nitrosomonadaceae; Nitrosomonas	d__Bacteria;p__Proteobacteria;c__Gammaproteobacteria;o__Burkholderiales;f__Nitrosomonadaceae;g__Nitrosomonas;s__Nitrosomonas europaea	4	0	0	1.33333	3.23943e-06	29	13	9	17	3.88664e-05	3	10	25	12.6667	4.56728e-05	0	9	0	3	3.9288e-05
916	Nitrosomonas eutropha	Bacteria; Proteobacteria; Betaproteobacteria; Nitrosomonadales; Nitrosomonadaceae; Nitrosomonas	d__Bacteria;p__Proteobacteria;c__Gammaproteobacteria;o__Burkholderiales;f__Nitrosomonadaceae;g__Nitrosomonas;s__Nitrosomonas eutropha_B	73	60	98	77	0.000187077	153	166	197	172	0.000393237	35	33	77	48.3333	0.000174278	0	0	0	0	0
917	Nitrosomonas marina	Bacteria; Proteobacteria; Betaproteobacteria; Nitrosomonadales; Nitrosomonadaceae; Nitrosomonas	d__Bacteria;p__Proteobacteria;c__Gammaproteobacteria;o__Burkholderiales;f__Nitrosomonadaceae;g__Nitrosomonas;s__Nitrosomonas marina	4	2	1	2.33333	5.66901e-06	2	5	3	3.33333	7.62086e-06	14	10	2	8.66667	3.12498e-05	0	0	0	0	0
920	Acidithiobacillus ferrooxidans	Bacteria; Proteobacteria; Acidithiobacillia; Acidithiobacillales; Acidithiobacillaceae; Acidithiobacillus	d__Bacteria;p__Proteobacteria;c__Gammaproteobacteria;o__Acidithiobacillales;f__Acidithiobacillaceae;g__Acidithiobacillus;s__Acidithiobacillus ferrooxidans	40	35	16	30.3333	7.36971e-05	16	29	5	16.6667	3.81043e-05	7	13	38	19.3333	6.97111e-05	5	16	5	8.66667	0.000113499
924	Thiobacillus sp.	Bacteria; Proteobacteria; Betaproteobacteria; Nitrosomonadales; Thiobacillaceae; Thiobacillus	d__Bacteria;p__Proteobacteria;c__Gammaproteobacteria;o__Burkholderiales;f__Thiobacillaceae;g__Thiobacillus;s__Thiobacillus sp001899305	250	45	55	116.667	0.00028345	134	151	69	118	0.000269779	178	135	187	166.667	0.000600957	83	55	88	75.3333	0.000986567
926	Thiomonas intermedia	Bacteria; Proteobacteria; Betaproteobacteria; Burkholderiales; ; Thiomonas	d__Bacteria;p__Proteobacteria;c__Gammaproteobacteria;o__Burkholderiales;f__Burkholderiaceae;g__Thiomonas;s__Thiomonas arsenitoxydans	366	244	243	284.333	0.000690809	289	377	320	328.667	0.000751417	102	141	239	160.667	0.000579323	1	17	3	7	9.16721e-05
927	Halothiobacillus neapolitanus	Bacteria; Proteobacteria; Gammaproteobacteria; Chromatiales; Halothiobacillaceae; Halothiobacillus	d__Bacteria;p__Proteobacteria;c__Gammaproteobacteria;o__Halothiobacillales;f__Halothiobacillaceae;g__Halothiobacillus;s__Halothiobacillus neapolitanus	38	4	8	16.6667	4.04929e-05	11	13	1	8.33333	1.90522e-05	7	4	6	5.66667	2.04326e-05	3	2	2	2.33333	3.05574e-05
930	Acidithiobacillus thiooxidans	Bacteria; Proteobacteria; Acidithiobacillia; Acidithiobacillales; Acidithiobacillaceae; Acidithiobacillus	d__Bacteria;p__Proteobacteria;c__Gammaproteobacteria;o__Acidithiobacillales;f__Acidithiobacillaceae;g__Acidithiobacillus;s__Acidithiobacillus thiooxidans	39	38	36	37.6667	9.15139e-05	18	21	14	17.6667	4.03906e-05	26	49	22	32.3333	0.000116586	3	0	7	3.33333	4.36534e-05
931	Thiobacillus thioparus	Bacteria; Proteobacteria; Betaproteobacteria; Nitrosomonadales; Thiobacillaceae; Thiobacillus	d__Bacteria;p__Proteobacteria;c__Gammaproteobacteria;o__Burkholderiales;f__Thiobacillaceae;g__Thiobacillus;s__Thiobacillus thioparus	1147	383	443	657.667	0.00159785	559	404	608	523.667	0.00119724	414	568	548	510	0.00183893	36	56	62	51.3333	0.000672262
960	Bacteriovorax stolpii	Bacteria; Proteobacteria; Oligoflexia; Bacteriovoracales; Bacteriovoracaceae; Bacteriovorax	d__Bacteria;p__Bdellovibrionota;c__Bacteriovoracia;o__Bacteriovoracales;f__Bacteriovoracaceae;g__Bacteriovorax;s__Bacteriovorax stolpii	140	105	131	125.333	0.000304507	153	192	124	156.333	0.000357418	280	287	230	265.667	0.000957926	205	86	134	141.667	0.00185527
966	Oceanospirillum linum	Bacteria; Proteobacteria; Gammaproteobacteria; Oceanospirillales; Oceanospirillaceae; Oceanospirillum	d__Bacteria;p__Proteobacteria;c__Gammaproteobacteria;o__Pseudomonadales;f__Halomonadaceae;g__Oceanospirillum;s__Oceanospirillum linum	0	0	0	0	0	0	0	0	0	0	1	1	2	1.33333	4.80766e-06	0	2	11	4.33333	5.67494e-05
982	Saccharicrinis fermentans	Bacteria; Bacteroidetes; Bacteroidia; Marinilabiliales; Marinilabiliaceae; Saccharicrinis	d__Bacteria;p__Bacteroidota;c__Bacteroidia;o__Bacteroidales;f__Marinilabiliaceae;g__Saccharicrinis;s__Saccharicrinis fermentans	24	26	43	31	7.53168e-05	0	0	13	4.33333	9.90712e-06	34	49	17	33.3333	0.000120191	20	0	0	6.66667	8.73068e-05
983	Flavobacterium flevense	Bacteria; Bacteroidetes; Flavobacteriia; Flavobacteriales; Flavobacteriaceae; Flavobacterium	d__Bacteria;p__Bacteroidota;c__Bacteroidia;o__Flavobacteriales;f__Flavobacteriaceae;g__Flavobacterium;s__Flavobacterium flevense	1220	785	1190	1065	0.0025875	1197	1045	540	927.333	0.00212012	3878	4611	2584	3691	0.0133088	2302	1038	951	1430.33	0.0187317
984	Pedobacter heparinus	Bacteria; Bacteroidetes; Sphingobacteriia; Sphingobacteriales; Sphingobacteriaceae; Pedobacter	d__Bacteria;p__Bacteroidota;c__Bacteroidia;o__Sphingobacteriales;f__Sphingobacteriaceae;g__Pedobacter;s__Pedobacter heparinus	0	0	0	0	0	320	0	0	106.667	0.000243868	393	0	141	178	0.000641822	0	0	0	0	0
985	Cytophaga hutchinsonii	Bacteria; Bacteroidetes; Cytophagia; Cytophagales; Cytophagaceae; Cytophaga	d__Bacteria;p__Bacteroidota;c__Bacteroidia;o__Cytophagales;f__Cytophagaceae;g__Cytophaga;s__Cytophaga hutchinsonii	704	654	422	593.333	0.00144155	205	185	319	236.333	0.000540319	2304	2916	3728	2982.67	0.0107547	24	0	14	12.6667	0.000165883
986	Flavobacterium johnsoniae	Bacteria; Bacteroidetes; Flavobacteriia; Flavobacteriales; Flavobacteriaceae; Flavobacterium	d__Bacteria;p__Bacteroidota;c__Bacteroidia;o__Flavobacteriales;f__Flavobacteriaceae;g__Flavobacterium;s__Flavobacterium lindanitolerans	1491	1006	1294	1263.67	0.00307017	1144	967	626	912.333	0.00208583	1044	1384	1469	1299	0.00468386	405	191	117	237.667	0.00311249
989	Marinilabilia salmonicolor	Bacteria; Bacteroidetes; Bacteroidia; Marinilabiliales; Marinilabiliaceae; Marinilabilia	d__Bacteria;p__Bacteroidota;c__Bacteroidia;o__Bacteroidales;f__Marinilabiliaceae;g__Marinilabilia;s__Marinilabilia salmonicolor_A	4	2	0	2	4.85915e-06	12	14	1	9	2.05763e-05	7	0	1	2.66667	9.61532e-06	0	0	0	0	0
990	Breznakibacter xylanolyticus	Bacteria; Bacteroidetes; Bacteroidia; Marinilabiliales; Marinilabiliaceae; Breznakibacter	d__Bacteria;p__Bacteroidota;c__Bacteroidia;o__Bacteroidales;f__Marinilabiliaceae;g__Breznakibacter;s__Breznakibacter xylanolyticus	16	4	8	9.33333	2.2676e-05	3	6	8	5.66667	1.29555e-05	7	28	25	20	7.21149e-05	4	0	0	1.33333	1.74614e-05
991	Flavobacterium hydatis	Bacteria; Bacteroidetes; Flavobacteriia; Flavobacteriales; Flavobacteriaceae; Flavobacterium	d__Bacteria;p__Bacteroidota;c__Bacteroidia;o__Flavobacteriales;f__Flavobacteriaceae;g__Flavobacterium;s__Flavobacterium hydatis	86	47	77	70	0.00017007	67	67	65	66.3333	0.000151655	38	49	45	44	0.000158653	18	6	20	14.6667	0.000192075
996	Flavobacterium columnare	Bacteria; Bacteroidetes; Flavobacteriia; Flavobacteriales; Flavobacteriaceae; Flavobacterium	d__Bacteria;p__Bacteroidota;c__Bacteroidia;o__Flavobacteriales;f__Flavobacteriaceae;g__Flavobacterium;s__Flavobacterium columnare	890	552	646	696	0.00169098	460	623	480	521	0.00119114	689	640	494	607.667	0.00219109	167	51	46	88	0.00115245
997	Eisenibacter elegans	Bacteria; Bacteroidetes; Cytophagia; Cytophagales; Microscillaceae; Eisenibacter	d__Bacteria;p__Bacteroidota;c__Bacteroidia;o__Cytophagales;f__Microscillaceae;g__Eisenibacter;s__Eisenibacter elegans	78	0	0	26	6.31689e-05	0	0	20	6.66667	1.52417e-05	105	48	26	59.6667	0.000215143	67	0	0	22.3333	0.000292478
998	Flexibacter flexilis	Bacteria; Bacteroidetes; Cytophagia; Cytophagales; Flexibacteraceae; Flexibacter	d__Bacteria;p__Bacteroidota;c__Bacteroidia;o__Cytophagales;f__Catalimonadaceae;g__Flexibacter;s__Flexibacter flexilis	0	0	0	0	0	25	8	0	11	2.51488e-05	24	11	12	15.6667	5.649e-05	33	152	93	92.6667	0.00121356
999	Bernardetia litoralis	Bacteria; Bacteroidetes; Cytophagia; Cytophagales; Bernardetiaceae; Bernardetia	d__Bacteria;p__Bacteroidota;c__Bacteroidia;o__Cytophagales;f__Bernardetiaceae;g__Bernardetia;s__Bernardetia litoralis	44	12	13	23	5.58802e-05	39	30	21	30	6.85878e-05	27	31	53	37	0.000133413	140	53	31	74.6667	0.000977836
1002	Hugenholtzia roseola	Bacteria; Bacteroidetes; Cytophagia; Cytophagales; Bernardetiaceae; Hugenholtzia	d__Bacteria;p__Bacteroidota;c__Bacteroidia;o__Cytophagales;f__Bernardetiaceae;g__Hugenholtzia;s__Hugenholtzia roseola	180	84	0	88	0.000213802	0	0	81	27	6.1729e-05	0	290	0	96.6667	0.000348555	0	0	0	0	0
1004	Chitinophaga sancti	Bacteria; Bacteroidetes; Chitinophagia; Chitinophagales; Chitinophagaceae; Chitinophaga	d__Bacteria;p__Bacteroidota;c__Bacteroidia;o__Chitinophagales;f__Chitinophagaceae;g__Chitinophaga;s__Chitinophaga sancti_A	0	4	0	1.33333	3.23943e-06	0	0	0	0	0	0	17	0	5.66667	2.04326e-05	14	9	9	10.6667	0.000139691
1010	Sphingobacterium mizutaii	Bacteria; Bacteroidetes; Sphingobacteriia; Sphingobacteriales; Sphingobacteriaceae; Sphingobacterium	d__Bacteria;p__Bacteroidota;c__Bacteroidia;o__Sphingobacteriales;f__Sphingobacteriaceae;g__Sphingobacterium;s__Sphingobacterium sp002476975	47	12	8	22.3333	5.42605e-05	20	7	10	12.3333	2.81972e-05	30	22	29	27	9.73551e-05	416	216	190	274	0.00358831
1014	Weeksella virosa	Bacteria; Bacteroidetes; Flavobacteriia; Flavobacteriales; Weeksellaceae; Weeksella	d__Bacteria;p__Bacteroidota;c__Bacteroidia;o__Flavobacteriales;f__Weeksellaceae;g__Weeksella;s__Weeksella virosa	10	10	21	13.6667	3.32042e-05	0	0	0	0	0	15	7	17	13	4.68747e-05	0	0	0	0	0
1032	Thiothrix sp.	Bacteria; Proteobacteria; Gammaproteobacteria; Thiotrichales; Thiotrichaceae; Thiothrix	d__Bacteria;p__Proteobacteria;c__Gammaproteobacteria;o__Thiotrichales;f__Thiotrichaceae;g__Thiothrix;s__Thiothrix sp017901155	84	67	60	70.3333	0.00017088	69	46	56	57	0.000130317	296	350	262	302.667	0.00109134	1	10	4	5	6.54801e-05
1034	Afipia clevelandensis	Bacteria; Proteobacteria; Alphaproteobacteria; Hyphomicrobiales; Bradyrhizobiaceae; Afipia	d__Bacteria;p__Proteobacteria;c__Alphaproteobacteria;o__Rhizobiales;f__Xanthobacteraceae;g__Afipia;s__Afipia clevelandensis	113	64	85	87.3333	0.000212183	40	74	50	54.6667	0.000124982	143	186	135	154.667	0.000557688	599	477	639	571.667	0.00748656
1035	Afipia felis	Bacteria; Proteobacteria; Alphaproteobacteria; Hyphomicrobiales; Bradyrhizobiaceae; Afipia	d__Bacteria;p__Proteobacteria;c__Alphaproteobacteria;o__Rhizobiales;f__Xanthobacteraceae;g__Afipia;s__Afipia felis	43	31	0	24.6667	5.99295e-05	71	60	46	59	0.000134889	59	63	65	62.3333	0.000224758	16	0	18	11.3333	0.000148422
1044	Erythrobacter longus	Bacteria; Proteobacteria; Alphaproteobacteria; Sphingomonadales; Erythrobacteraceae; Erythrobacter	d__Bacteria;p__Proteobacteria;c__Alphaproteobacteria;o__Sphingomonadales;f__Sphingomonadaceae;g__Erythrobacter;s__Erythrobacter longus	3	0	4	2.33333	5.66901e-06	2	0	0	0.666667	1.52417e-06	0	2	13	5	1.80287e-05	0	0	0	0	0
1049	Allochromatium vinosum	Bacteria; Proteobacteria; Gammaproteobacteria; Chromatiales; Chromatiaceae; Allochromatium	d__Bacteria;p__Proteobacteria;c__Gammaproteobacteria;o__Chromatiales;f__Chromatiaceae;g__Allochromatium;s__Allochromatium vinosum	11	3	4	6	1.45774e-05	8	4	0	4	9.14504e-06	13	14	0	9	3.24517e-05	0	0	3	1	1.3096e-05
1054	Ectothiorhodospira shaposhnikovii	Bacteria; Proteobacteria; Gammaproteobacteria; Chromatiales; Ectothiorhodospiraceae; Ectothiorhodospira	d__Bacteria;p__Proteobacteria;c__Gammaproteobacteria;o__Ectothiorhodospirales;f__Ectothiorhodospiraceae;g__Ectothiorhodospira;s__Ectothiorhodospira shaposhnikovii	30	0	24	18	4.37323e-05	5	10	6	7	1.60038e-05	7	10	4	7	2.52402e-05	0	1	1	0.666667	8.73068e-06
1058	Thiocapsa roseopersicina	Bacteria; Proteobacteria; Gammaproteobacteria; Chromatiales; Chromatiaceae; Thiocapsa	d__Bacteria;p__Proteobacteria;c__Gammaproteobacteria;o__Chromatiales;f__Chromatiaceae;g__Thiocapsa;s__Thiocapsa roseopersicina	44	18	23	28.3333	6.88379e-05	27	11	6	14.6667	3.35318e-05	17	16	17	16.6667	6.00957e-05	37	19	19	25	0.0003274
1061	Rhodobacter capsulatus	Bacteria; Proteobacteria; Alphaproteobacteria; Rhodobacterales; Rhodobacteraceae; Rhodobacter	d__Bacteria;p__Proteobacteria;c__Alphaproteobacteria;o__Rhodobacterales;f__Rhodobacteraceae;g__Rhodobacter;s__Rhodobacter capsulatus_B	2603	1621	1896	2040	0.00495633	469	255	247	323.667	0.000739986	754	842	740	778.667	0.00280767	123	83	140	115.333	0.00151041
1063	Cereibacter sphaeroides	Bacteria; Proteobacteria; Alphaproteobacteria; Rhodobacterales; Rhodobacteraceae; Cereibacter	d__Bacteria;p__Proteobacteria;c__Alphaproteobacteria;o__Rhodobacterales;f__Rhodobacteraceae;g__Cereibacter_A;s__Cereibacter_A sphaeroides	5412	3623	3268	4101	0.00996368	97	91	105	97.6667	0.000223291	422	708	624	584.667	0.00210816	190	116	103	136.333	0.00178542
1066	Rhodocyclus tenuis	Bacteria; Proteobacteria; Betaproteobacteria; Rhodocyclales; Rhodocyclaceae; Rhodocyclus	d__Bacteria;p__Proteobacteria;c__Gammaproteobacteria;o__Burkholderiales;f__Rhodocyclaceae;g__Rhodocyclus;s__Rhodocyclus tenuis_A	130	84	133	115.667	0.000281021	82	129	53	88	0.000201191	71	100	98	89.6667	0.000323315	13	17	22	17.3333	0.000226998
1069	Rhodomicrobium vannielii	Bacteria; Proteobacteria; Alphaproteobacteria; Hyphomicrobiales; Hyphomicrobiaceae; Rhodomicrobium	d__Bacteria;p__Proteobacteria;c__Alphaproteobacteria;o__Rhizobiales;f__Rhodomicrobiaceae;g__Rhodomicrobium;s__Rhodomicrobium udaipurense	106	0	0	35.3333	8.58449e-05	32	0	0	10.6667	2.43868e-05	70	0	0	23.3333	8.4134e-05	0	0	0	0	0
1075	Rhodobacter blasticus	Bacteria; Proteobacteria; Alphaproteobacteria; Rhodobacterales; Rhodobacteraceae; Rhodobacter	d__Bacteria;p__Proteobacteria;c__Alphaproteobacteria;o__Rhodobacterales;f__Rhodobacteraceae;g__Fuscovulum;s__Fuscovulum blasticum	100	83	68	83.6667	0.000203274	25	12	6	14.3333	3.27697e-05	17	26	31	24.6667	8.89417e-05	1	15	7	7.66667	0.000100403
1076	Rhodopseudomonas palustris	Bacteria; Proteobacteria; Alphaproteobacteria; Hyphomicrobiales; Bradyrhizobiaceae; Rhodopseudomonas	d__Bacteria;p__Proteobacteria;c__Alphaproteobacteria;o__Rhizobiales;f__Xanthobacteraceae;g__Rhodopseudomonas;s__Rhodopseudomonas pseudopalustris	58	42	51	50.3333	0.000122289	35	73	29	45.6667	0.000104406	98	91	79	89.3333	0.000322113	30	13	17	20	0.00026192
1092	Chlorobium limicola	Bacteria; Chlorobi; Chlorobia; Chlorobiales; Chlorobiaceae; Chlorobium	d__Bacteria;p__Bacteroidota;c__Chlorobia;o__Chlorobiales;f__Chlorobiaceae;g__Chlorobium;s__Chlorobium limicola	10	5	9	8	1.94366e-05	4	10	7	7	1.60038e-05	6	17	1	8	2.8846e-05	3	0	2	1.66667	2.18267e-05
1096	Chlorobium phaeobacteroides	Bacteria; Chlorobi; Chlorobia; Chlorobiales; Chlorobiaceae; Chlorobium	d__Bacteria;p__Bacteroidota;c__Chlorobia;o__Chlorobiales;f__Chlorobiaceae;g__Chlorobium_A;s__Chlorobium_A phaeobacteroides_A	56	51	61	56	0.000136056	51	38	39	42.6667	9.75471e-05	72	43	36	50.3333	0.000181489	3	1	1	1.66667	2.18267e-05
1102	Prosthecochloris aestuarii	Bacteria; Chlorobi; Chlorobia; Chlorobiales; Chlorobiaceae; Prosthecochloris	d__Bacteria;p__Bacteroidota;c__Chlorobia;o__Chlorobiales;f__Chlorobiaceae;g__Prosthecochloris;s__Prosthecochloris aestuarii	31	35	20	28.6667	6.96478e-05	17	36	18	23.6667	5.41081e-05	12	0	0	4	1.4423e-05	0	0	0	0	0
1112	Erythrobacter neustonensis	Bacteria; Proteobacteria; Alphaproteobacteria; Sphingomonadales; Erythrobacteraceae; Erythrobacter	d__Bacteria;p__Proteobacteria;c__Alphaproteobacteria;o__Sphingomonadales;f__Sphingomonadaceae;g__Erythrobacter;s__Erythrobacter neustonensis	80	45	72	65.6667	0.000159542	9	14	8	10.3333	2.36247e-05	2	5	13	6.66667	2.40383e-05	0	0	1	0.333333	4.36534e-06
1126	Microcystis aeruginosa	Bacteria; Cyanobacteria; Tissierellia; Chroococcales; Microcystaceae; Microcystis	d__Bacteria;p__Cyanobacteria;c__Cyanobacteriia;o__Cyanobacteriales;f__Microcystaceae;g__Microcystis;s__Microcystis panniformis	12	12	0	8	1.94366e-05	0	4	18	7.33333	1.67659e-05	13	0	12	8.33333	3.00479e-05	137	91	105	111	0.00145366
1160	Planktothrix agardhii	Bacteria; Cyanobacteria; Tissierellia; Oscillatoriales; Microcoleaceae; Planktothrix	d__Bacteria;p__Cyanobacteria;c__Cyanobacteriia;o__Cyanobacteriales;f__Microcoleaceae;g__Planktothrix;s__Planktothrix agardhii	58	6	0	21.3333	5.18309e-05	0	7	13	6.66667	1.52417e-05	33	42	0	25	9.01436e-05	108	104	108	106.667	0.00139691
1176	Aphanizomenon flos-aquae	Bacteria; Cyanobacteria; Tissierellia; Nostocales; Aphanizomenonaceae; Aphanizomenon	d__Bacteria;p__Cyanobacteria;c__Cyanobacteriia;o__Cyanobacteriales;f__Nostocaceae;g__Dolichospermum;s__Dolichospermum flosaquae	0	0	0	0	0	48	0	0	16	3.65801e-05	261	0	0	87	0.0003137	570	114	352	345.333	0.00452249
1178	Nostoc commune	Bacteria; Cyanobacteria; Deinococci; Nostocales; Nostocaceae; Nostoc	d__Bacteria;p__Cyanobacteria;c__Cyanobacteriia;o__Cyanobacteriales;f__Nostocaceae;g__Nostoc;s__Nostoc commune	89	67	27	61	0.000148204	32	0	6	12.6667	2.89593e-05	101	44	34	59.6667	0.000215143	1938	851	29	939.333	0.0123015
1179	Desmonostoc muscorum	Bacteria; Cyanobacteria; Deinococci; Nostocales; Nostocaceae; Desmonostoc	d__Bacteria;p__Cyanobacteria;c__Cyanobacteriia;o__Cyanobacteriales;f__Nostocaceae;g__Nostoc;s__Nostoc muscorum	0	116	101	72.3333	0.000175739	204	0	0	68	0.000155466	0	259	253	170.667	0.00061538	0	0	11849	3949.67	0.0517249
1211	uncultured cyanobacterium	Bacteria; Cyanobacteria; Tissierellia; Pleurocapsales; Hyellaceae; Pleurocapsa	d__Bacteria;p__Cyanobacteria;c__Cyanobacteriia;o__PCC-6307;f__Cyanobiaceae;g__Cyanobium;s__Cyanobium sp903934745	29	6	0	11.6667	2.8345e-05	7	0	0	2.33333	5.3346e-06	22	9	9	13.3333	4.80766e-05	6	0	0	2	2.6192e-05
1229	Nitrosococcus oceani	Bacteria; Proteobacteria; Gammaproteobacteria; Chromatiales; Chromatiaceae; Nitrosococcus	d__Bacteria;p__Proteobacteria;c__Gammaproteobacteria;o__Nitrosococcales;f__Nitrosococcaceae;g__Nitrosococcus;s__Nitrosococcus oceani	456	0	1986	814	0.00197767	592	0	353	315	0.000720172	2656	499	916	1357	0.00489299	2	34	0	12	0.000157152
1231	Nitrosospira multiformis	Bacteria; Proteobacteria; Betaproteobacteria; Nitrosomonadales; Nitrosomonadaceae; Nitrosospira	d__Bacteria;p__Proteobacteria;c__Gammaproteobacteria;o__Burkholderiales;f__Nitrosomonadaceae;g__Nitrosospira;s__Nitrosospira multiformis_D	618	369	623	536.667	0.00130387	811	782	669	754	0.00172384	370	188	409	322.333	0.00116225	94	74	21	63	0.000825049
1244	Leuconostoc gelidum	Bacteria; Firmicutes; Bacilli; Lactobacillales; Lactobacillaceae; Leuconostoc	d__Bacteria;p__Firmicutes;c__Bacilli;o__Lactobacillales;f__Lactobacillaceae;g__Leuconostoc;s__Leuconostoc inhae	116	42	129	95.6667	0.000232429	99	16	62	59	0.000134889	6	92	49	49	0.000176681	13	1	4	6	7.85761e-05
1245	Leuconostoc mesenteroides	Bacteria; Firmicutes; Bacilli; Lactobacillales; Lactobacillaceae; Leuconostoc	d__Bacteria;p__Firmicutes;c__Bacilli;o__Lactobacillales;f__Lactobacillaceae;g__Leuconostoc;s__Leuconostoc mesenteroides	63	59	30	50.6667	0.000123098	37	13	5	18.3333	4.19147e-05	54	166	348	189.333	0.000682688	22	0	0	7.33333	9.60375e-05
1246	Leuconostoc lactis	Bacteria; Firmicutes; Bacilli; Lactobacillales; Lactobacillaceae; Leuconostoc	d__Bacteria;p__Firmicutes;c__Bacilli;o__Lactobacillales;f__Lactobacillaceae;g__Leuconostoc;s__Leuconostoc lactis_A	9	2	0	3.66667	8.90844e-06	19	1	0	6.66667	1.52417e-05	13	4	2	6.33333	2.28364e-05	0	0	0	0	0
1252	Leuconostoc carnosum	Bacteria; Firmicutes; Bacilli; Lactobacillales; Lactobacillaceae; Leuconostoc	d__Bacteria;p__Firmicutes;c__Bacilli;o__Lactobacillales;f__Lactobacillaceae;g__Leuconostoc;s__Leuconostoc carnosum	2	32	6	13.3333	3.23943e-05	4	2	0	2	4.57252e-06	18	18	16	17.3333	6.24996e-05	3	0	6	3	3.9288e-05
1267	Clostridium ventriculi	Bacteria; Firmicutes; Clostridia; Eubacteriales; Clostridiaceae; Clostridium	d__Bacteria;p__Firmicutes_A;c__Clostridia;o__Clostridiales;f__Clostridiaceae;g__Clostridium_P;s__Clostridium_P ventriculi	3	8	0	3.66667	8.90844e-06	0	0	0	0	0	3	22	0	8.33333	3.00479e-05	22	0	0	7.33333	9.60375e-05
1270	Micrococcus luteus	Bacteria; Actinobacteria; Actinomycetia; Micrococcales; Micrococcaceae; Micrococcus	d__Bacteria;p__Actinobacteriota;c__Actinomycetia;o__Actinomycetales;f__Micrococcaceae;g__Micrococcus;s__Micrococcus luteus	56	39	53	49.3333	0.000119859	44	45	51	46.6667	0.000106692	114	76	181	123.667	0.00044591	21	0	17	12.6667	0.000165883
1272	Kocuria varians	Bacteria; Actinobacteria; Actinomycetia; Micrococcales; Micrococcaceae; Kocuria	d__Bacteria;p__Actinobacteriota;c__Actinomycetia;o__Actinomycetales;f__Micrococcaceae;g__Kocuria;s__Kocuria varians	0	0	11	3.66667	8.90844e-06	0	0	0	0	0	9	12	10	10.3333	3.72594e-05	0	0	0	0	0
1274	Dermacoccus nishinomiyaensis	Bacteria; Actinobacteria; Actinomycetia; Micrococcales; Dermacoccaceae; Dermacoccus	d__Bacteria;p__Actinobacteriota;c__Actinomycetia;o__Actinomycetales;f__Dermatophilaceae;g__Dermacoccus;s__Dermacoccus nishinomiyaensis	0	3	24	9	2.18662e-05	22	0	0	7.33333	1.67659e-05	43	19	32	31.3333	0.00011298	0	11	17	9.33333	0.000122229
1275	Kocuria rosea	Bacteria; Actinobacteria; Actinomycetia; Micrococcales; Micrococcaceae; Kocuria	d__Bacteria;p__Actinobacteriota;c__Actinomycetia;o__Actinomycetales;f__Micrococcaceae;g__Kocuria;s__Kocuria rosea	64	136	12	70.6667	0.00017169	50	0	31	27	6.1729e-05	19	20	55	31.3333	0.00011298	14	0	0	4.66667	6.11147e-05
1276	Kytococcus sedentarius	Bacteria; Actinobacteria; Actinomycetia; Micrococcales; Kytococcaceae; Kytococcus	d__Bacteria;p__Actinobacteriota;c__Actinomycetia;o__Actinomycetales;f__Dermatophilaceae;g__Kytococcus;s__Kytococcus sedentarius	0	8	0	2.66667	6.47886e-06	0	20	0	6.66667	1.52417e-05	0	0	0	0	0	5	0	0	1.66667	2.18267e-05
1280	Staphylococcus aureus	Bacteria; Firmicutes; Bacilli; Bacillales; Staphylococcaceae; Staphylococcus	d__Bacteria;p__Firmicutes;c__Bacilli;o__Staphylococcales;f__Staphylococcaceae;g__Staphylococcus;s__Staphylococcus aureus	1046	369	674	696.333	0.00169179	1062	1708	1173	1314.33	0.00300491	1080	1197	1129	1135.33	0.00409372	366	95	196	219	0.00286803
1282	Staphylococcus epidermidis	Bacteria; Firmicutes; Bacilli; Bacillales; Staphylococcaceae; Staphylococcus	d__Bacteria;p__Firmicutes;c__Bacilli;o__Staphylococcales;f__Staphylococcaceae;g__Staphylococcus;s__Staphylococcus epidermidis	0	0	0	0	0	0	10	0	3.33333	7.62086e-06	0	14	0	4.66667	1.68268e-05	13	0	0	4.33333	5.67494e-05
1283	Staphylococcus haemolyticus	Bacteria; Firmicutes; Bacilli; Bacillales; Staphylococcaceae; Staphylococcus	d__Bacteria;p__Firmicutes;c__Bacilli;o__Staphylococcales;f__Staphylococcaceae;g__Staphylococcus;s__Staphylococcus haemolyticus	0	0	6	2	4.85915e-06	0	0	0	0	0	7	12	0	6.33333	2.28364e-05	2	0	0	0.666667	8.73068e-06
1304	Streptococcus salivarius	Bacteria; Firmicutes; Bacilli; Lactobacillales; Streptococcaceae; Streptococcus	d__Bacteria;p__Firmicutes;c__Bacilli;o__Lactobacillales;f__Streptococcaceae;g__Streptococcus;s__Streptococcus sp001556435	14	8	17	13	3.15845e-05	0	7	7	4.66667	1.06692e-05	41	25	18	28	0.000100961	0	3	2	1.66667	2.18267e-05
1307	Streptococcus suis	Bacteria; Firmicutes; Bacilli; Lactobacillales; Streptococcaceae; Streptococcus	d__Bacteria;p__Firmicutes;c__Bacilli;o__Lactobacillales;f__Streptococcaceae;g__Streptococcus;s__Streptococcus suis	103	97	75	91.6667	0.000222711	49	40	35	41.3333	9.44987e-05	125	193	204	174	0.000627399	76	33	44	51	0.000667897
1308	Streptococcus thermophilus	Bacteria; Firmicutes; Bacilli; Lactobacillales; Streptococcaceae; Streptococcus	d__Bacteria;p__Firmicutes;c__Bacilli;o__Lactobacillales;f__Streptococcaceae;g__Streptococcus;s__Streptococcus thermophilus	115	37	58	70	0.00017007	62	45	52	53	0.000121172	192	157	109	152.667	0.000550477	4	3	8	5	6.54801e-05
1311	Streptococcus agalactiae	Bacteria; Firmicutes; Bacilli; Lactobacillales; Streptococcaceae; Streptococcus	d__Bacteria;p__Firmicutes;c__Bacilli;o__Lactobacillales;f__Streptococcaceae;g__Streptococcus;s__Streptococcus agalactiae	0	10	4	4.66667	1.1338e-05	9	8	3	6.66667	1.52417e-05	11	47	21	26.3333	9.49513e-05	0	0	0	0	0
1313	Streptococcus pneumoniae	Bacteria; Firmicutes; Bacilli; Lactobacillales; Streptococcaceae; Streptococcus	d__Bacteria;p__Firmicutes;c__Bacilli;o__Lactobacillales;f__Streptococcaceae;g__Streptococcus;s__Streptococcus pneumoniae	9412	5192	7917	7507	0.0182388	11767	9622	8368	9919	0.0226774	13109	15187	11924	13406.7	0.048341	297716	175097	237416	236743	3.10039
1318	Streptococcus parasanguinis	Bacteria; Firmicutes; Bacilli; Lactobacillales; Streptococcaceae; Streptococcus	d__Bacteria;p__Firmicutes;c__Bacilli;o__Lactobacillales;f__Streptococcaceae;g__Streptococcus;s__Streptococcus parasanguinis_H	21	16	16	17.6667	4.29225e-05	6	4	0	3.33333	7.62086e-06	38	14	12	21.3333	7.69225e-05	1	0	5	2	2.6192e-05
1322	Blautia hansenii	Bacteria; Firmicutes; Clostridia; Eubacteriales; Lachnospiraceae; Blautia	d__Bacteria;p__Firmicutes_A;c__Clostridia;o__Lachnospirales;f__Lachnospiraceae;g__Blautia_A;s__Blautia_A caecimuris	15	5	17	12.3333	2.99647e-05	0	9	0	3	6.85878e-06	23	48	22	31	0.000111778	0	0	0	0	0
1334	Streptococcus dysgalactiae	Bacteria; Firmicutes; Bacilli; Lactobacillales; Streptococcaceae; Streptococcus	d__Bacteria;p__Firmicutes;c__Bacilli;o__Lactobacillales;f__Streptococcaceae;g__Streptococcus;s__Streptococcus dysgalactiae	14	1	8	7.66667	1.86267e-05	0	0	0	0	0	3	8	13	8	2.8846e-05	0	0	0	0	0
1336	Streptococcus equi	Bacteria; Firmicutes; Bacilli; Lactobacillales; Streptococcaceae; Streptococcus	d__Bacteria;p__Firmicutes;c__Bacilli;o__Lactobacillales;f__Streptococcaceae;g__Streptococcus;s__Streptococcus equi	8	2	1	3.66667	8.90844e-06	0	2	0	0.666667	1.52417e-06	1	8	9	6	2.16345e-05	13	3	10	8.66667	0.000113499
1349	Streptococcus uberis	Bacteria; Firmicutes; Bacilli; Lactobacillales; Streptococcaceae; Streptococcus	d__Bacteria;p__Firmicutes;c__Bacilli;o__Lactobacillales;f__Streptococcaceae;g__Streptococcus;s__Streptococcus uberis	1	4	5	3.33333	8.09858e-06	1	4	0	1.66667	3.81043e-06	4	4	19	9	3.24517e-05	0	0	0	0	0
1351	Enterococcus faecalis	Bacteria; Firmicutes; Bacilli; Lactobacillales; Enterococcaceae; Enterococcus	d__Bacteria;p__Firmicutes;c__Bacilli;o__Lactobacillales;f__Enterococcaceae;g__Enterococcus;s__Enterococcus faecalis	310	199	240	249.667	0.000606584	123	53	84	86.6667	0.000198142	304	360	190	284.667	0.00102644	19	4	12	11.6667	0.000152787
1352	Enterococcus faecium	Bacteria; Firmicutes; Bacilli; Lactobacillales; Enterococcaceae; Enterococcus	d__Bacteria;p__Firmicutes;c__Bacilli;o__Lactobacillales;f__Enterococcaceae;g__Enterococcus_B;s__Enterococcus_B faecium	3552	2126	2421	2699.67	0.00655904	2387	2631	2228	2415.33	0.00552208	5296	5750	6988	6011.33	0.0216753	494	259	335	362.667	0.00474949
1353	Enterococcus gallinarum	Bacteria; Firmicutes; Bacilli; Lactobacillales; Enterococcaceae; Enterococcus	d__Bacteria;p__Firmicutes;c__Bacilli;o__Lactobacillales;f__Enterococcaceae;g__Enterococcus_D;s__Enterococcus_D gallinarum	14	12	22	16	3.88732e-05	14	30	4	16	3.65801e-05	84	81	99	88	0.000317305	1	0	2	1	1.3096e-05
1354	Enterococcus hirae	Bacteria; Firmicutes; Bacilli; Lactobacillales; Enterococcaceae; Enterococcus	d__Bacteria;p__Firmicutes;c__Bacilli;o__Lactobacillales;f__Enterococcaceae;g__Enterococcus_B;s__Enterococcus_B hirae	8	1	11	6.66667	1.61972e-05	0	3	4	2.33333	5.3346e-06	11	9	14	11.3333	4.08651e-05	3	3	6	4	5.23841e-05
1358	Lactococcus lactis	Bacteria; Firmicutes; Bacilli; Lactobacillales; Streptococcaceae; Lactococcus	d__Bacteria;p__Firmicutes;c__Bacilli;o__Lactobacillales;f__Streptococcaceae;g__Lactococcus;s__Lactococcus lactis	2057	2192	1842	2030.33	0.00493284	753	757	1094	868	0.00198447	4895	4134	9617	6215.33	0.0224109	59	42	31	44	0.000576225
1359	Lactococcus cremoris	Bacteria; Firmicutes; Bacilli; Lactobacillales; Streptococcaceae; Lactococcus	d__Bacteria;p__Firmicutes;c__Bacilli;o__Lactobacillales;f__Streptococcaceae;g__Lactococcus;s__Lactococcus lactis	222	135	63	140	0.00034014	43	0	37	26.6667	6.09669e-05	292	3878	259	1476.33	0.00532328	0	5	0	1.66667	2.18267e-05
1363	Lactococcus garvieae	Bacteria; Firmicutes; Bacilli; Lactobacillales; Streptococcaceae; Lactococcus	d__Bacteria;p__Firmicutes;c__Bacilli;o__Lactobacillales;f__Streptococcaceae;g__Lactococcus;s__Lactococcus petauri	3	14	3	6.66667	1.61972e-05	0	0	1	0.333333	7.62086e-07	7	14	41	20.6667	7.45187e-05	0	0	0	0	0
1364	Lactococcus piscium	Bacteria; Firmicutes; Bacilli; Lactobacillales; Streptococcaceae; Lactococcus	d__Bacteria;p__Firmicutes;c__Bacilli;o__Lactobacillales;f__Streptococcaceae;g__Lactococcus_A;s__Lactococcus_A piscium	370	209	291	290	0.000704576	190	167	84	147	0.00033608	841	682	836	786.333	0.00283532	149	46	54	83	0.00108697
1365	Lactococcus plantarum	Bacteria; Firmicutes; Bacilli; Lactobacillales; Streptococcaceae; Lactococcus	d__Bacteria;p__Firmicutes;c__Bacilli;o__Lactobacillales;f__Streptococcaceae;g__Lactococcus_A;s__Lactococcus_A plantarum	86	40	65	63.6667	0.000154683	47	37	39	41	9.37366e-05	179	148	204	177	0.000638217	2	1	0	1	1.3096e-05
1366	Lactococcus raffinolactis	Bacteria; Firmicutes; Bacilli; Lactobacillales; Streptococcaceae; Lactococcus	d__Bacteria;p__Firmicutes;c__Bacilli;o__Lactobacillales;f__Streptococcaceae;g__Lactococcus_A;s__Lactococcus_A laudensis	9008	5219	7365	7197.33	0.0174865	4506	3367	2871	3581.33	0.00818786	17764	19903	17259	18308.7	0.0660164	186	102	151	146.333	0.00191638
1376	Aerococcus urinae	Bacteria; Firmicutes; Bacilli; Lactobacillales; Aerococcaceae; Aerococcus	d__Bacteria;p__Firmicutes;c__Bacilli;o__Lactobacillales;f__Aerococcaceae;g__Aerococcus;s__Aerococcus urinae	1	0	0	0.333333	8.09858e-07	0	0	5	1.66667	3.81043e-06	2	0	16	6	2.16345e-05	0	3	0	1	1.3096e-05
1377	Aerococcus viridans	Bacteria; Firmicutes; Bacilli; Lactobacillales; Aerococcaceae; Aerococcus	d__Bacteria;p__Firmicutes;c__Bacilli;o__Lactobacillales;f__Aerococcaceae;g__Aerococcus;s__Aerococcus viridans_C	7	0	12	6.33333	1.53873e-05	14	3	3	6.66667	1.52417e-05	20	6	23	16.3333	5.88938e-05	3	3	4	3.33333	4.36534e-05
1382	Lancefieldella parvula	Bacteria; Actinobacteria; Coriobacteriia; Coriobacteriales; Atopobiaceae; Lancefieldella	d__Bacteria;p__Actinobacteriota;c__Coriobacteriia;o__Coriobacteriales;f__Atopobiaceae;g__Lancefieldella;s__Lancefieldella parvula	0	0	0	0	0	0	17	0	5.66667	1.29555e-05	0	7	16	7.66667	2.7644e-05	0	0	0	0	0
1390	Bacillus amyloliquefaciens	Bacteria; Firmicutes; Bacilli; Bacillales; Bacillaceae; Bacillus	d__Bacteria;p__Firmicutes;c__Bacilli;o__Bacillales;f__Bacillaceae;g__Bacillus;s__Bacillus velezensis	4	0	12	5.33333	1.29577e-05	8	0	5	4.33333	9.90712e-06	9	0	5	4.66667	1.68268e-05	0	0	0	0	0
1396	Bacillus cereus	Bacteria; Firmicutes; Bacilli; Bacillales; Bacillaceae; Bacillus	d__Bacteria;p__Firmicutes;c__Bacilli;o__Bacillales;f__Bacillaceae_G;g__Bacillus_A;s__Bacillus_A wiedmannii	35	22	11	22.6667	5.50703e-05	32	7	6	15	3.42939e-05	14	8	30	17.3333	6.24996e-05	20	24	36	26.6667	0.000349227
1404	Priestia megaterium	Bacteria; Firmicutes; Bacilli; Bacillales; Bacillaceae; Priestia	d__Bacteria;p__Firmicutes;c__Bacilli;o__Bacillales;f__Bacillaceae_H;g__Priestia;s__Priestia megaterium	20	0	8	9.33333	2.2676e-05	0	0	0	0	0	0	0	0	0	0	0	3	0	1	1.3096e-05
1407	Peribacillus psychrosaccharolyticus	Bacteria; Firmicutes; Bacilli; Bacillales; Bacillaceae; Peribacillus	d__Bacteria;p__Firmicutes;c__Bacilli;o__Bacillales_B;f__DSM-1321;g__Peribacillus;s__Peribacillus psychrosaccharolyticus	4	10	2	5.33333	1.29577e-05	0	0	2	0.666667	1.52417e-06	4	6	14	8	2.8846e-05	0	0	2	0.666667	8.73068e-06
1423	Bacillus subtilis	Bacteria; Firmicutes; Bacilli; Bacillales; Bacillaceae; Bacillus	d__Bacteria;p__Firmicutes;c__Bacilli;o__Bacillales;f__Bacillaceae;g__Bacillus;s__Bacillus subtilis	26	22	11	19.6667	4.77816e-05	24	17	0	13.6667	3.12455e-05	37	56	0	31	0.000111778	7	2	0	3	3.9288e-05
1426	Parageobacillus thermoglucosidasius	Bacteria; Firmicutes; Bacilli; Bacillales; Bacillaceae; Parageobacillus	d__Bacteria;p__Firmicutes;c__Bacilli;o__Bacillales;f__Anoxybacillaceae;g__Parageobacillus;s__Parageobacillus thermoglucosidasius	28	0	0	9.33333	2.2676e-05	0	0	0	0	0	0	0	0	0	0	3	0	2	1.66667	2.18267e-05
1428	Bacillus thuringiensis	Bacteria; Firmicutes; Bacilli; Bacillales; Bacillaceae; Bacillus	d__Bacteria;p__Firmicutes;c__Bacilli;o__Bacillales;f__Bacillaceae_G;g__Bacillus_A;s__Bacillus_A thuringiensis_S	28	82	8	39.3333	9.55632e-05	49	21	27	32.3333	7.39224e-05	38	77	89	68	0.000245191	0	7	0	2.33333	3.05574e-05
1449	Amphibacillus xylanus	Bacteria; Firmicutes; Bacilli; Bacillales; Bacillaceae; Amphibacillus	d__Bacteria;p__Firmicutes;c__Bacilli;o__Bacillales_D;f__Amphibacillaceae;g__Amphibacillus;s__Amphibacillus xylanus	0	0	12	4	9.7183e-06	0	0	0	0	0	2	6	0	2.66667	9.61532e-06	0	0	1	0.333333	4.36534e-06
1461	Psychrobacillus insolitus	Bacteria; Firmicutes; Bacilli; Bacillales; Bacillaceae; Psychrobacillus	d__Bacteria;p__Firmicutes;c__Bacilli;o__Bacillales_A;f__Planococcaceae;g__Psychrobacillus;s__Psychrobacillus insolitus	6	2	11	6.33333	1.53873e-05	2	4	1	2.33333	5.3346e-06	0	1	4	1.66667	6.00957e-06	2	0	0	0.666667	8.73068e-06
1478	Peribacillus simplex	Bacteria; Firmicutes; Bacilli; Bacillales; Bacillaceae; Peribacillus	d__Bacteria;p__Firmicutes;c__Bacilli;o__Bacillales_B;f__DSM-1321;g__Peribacillus;s__Peribacillus simplex	18	11	19	16	3.88732e-05	3	0	5	2.66667	6.09669e-06	13	0	15	9.33333	3.36536e-05	0	0	0	0	0
1491	Clostridium botulinum	Bacteria; Firmicutes; Clostridia; Eubacteriales; Clostridiaceae; Clostridium	d__Bacteria;p__Firmicutes_A;c__Clostridia;o__Clostridiales;f__Clostridiaceae;g__Clostridium_F;s__Clostridium_F botulinum	0	2	0	0.666667	1.61972e-06	0	0	0	0	0	9	12	0	7	2.52402e-05	1	0	0	0.333333	4.36534e-06
1492	Clostridium butyricum	Bacteria; Firmicutes; Clostridia; Eubacteriales; Clostridiaceae; Clostridium	d__Bacteria;p__Firmicutes_A;c__Clostridia;o__Clostridiales;f__Clostridiaceae;g__Clostridium;s__Clostridium butyricum	0	42	11	17.6667	4.29225e-05	0	0	0	0	0	0	13	0	4.33333	1.56249e-05	0	0	1	0.333333	4.36534e-06
1496	Clostridioides difficile	Bacteria; Firmicutes; Clostridia; Eubacteriales; Peptostreptococcaceae; Clostridioides	d__Bacteria;p__Firmicutes_A;c__Clostridia;o__Peptostreptococcales;f__Peptostreptococcaceae;g__Clostridioides;s__Clostridioides difficile	32	32	10	24.6667	5.99295e-05	14	2	11	9	2.05763e-05	16	33	10	19.6667	7.0913e-05	25	17	21	21	0.000275016
1502	Clostridium perfringens	Bacteria; Firmicutes; Clostridia; Eubacteriales; Clostridiaceae; Clostridium	d__Bacteria;p__Firmicutes_A;c__Clostridia;o__Clostridiales;f__Clostridiaceae;g__Clostridium;s__Clostridium tertium	9	12	11	10.6667	2.59155e-05	1	13	10	8	1.82901e-05	89	63	14	55.3333	0.000199518	7	1	2	3.33333	4.36534e-05
1509	Clostridium sporogenes	Bacteria; Firmicutes; Clostridia; Eubacteriales; Clostridiaceae; Clostridium	d__Bacteria;p__Firmicutes_A;c__Clostridia;o__Clostridiales;f__Clostridiaceae;g__Clostridium_F;s__Clostridium_F sporogenes	39	0	50	29.6667	7.20774e-05	0	16	0	5.33333	1.21934e-05	28	0	0	9.33333	3.36536e-05	6	0	0	2	2.6192e-05
1510	Thermoclostridium stercorarium	Bacteria; Firmicutes; Clostridia; Eubacteriales; Oscillospiraceae; Thermoclostridium	d__Bacteria;p__Firmicutes_A;c__Clostridia;o__Acetivibrionales;f__DSM-8532;g__Thermoclostridium;s__Thermoclostridium stercorarium	0	0	5	1.66667	4.04929e-06	170	0	164	111.333	0.000254537	0	53	0	17.6667	6.37015e-05	24	96	39	53	0.000694089
1511	Acetoanaerobium sticklandii	Bacteria; Firmicutes; Clostridia; Eubacteriales; Peptostreptococcaceae; Acetoanaerobium	d__Bacteria;p__Firmicutes_A;c__Clostridia;o__Peptostreptococcales;f__Filifactoraceae;g__Acetoanaerobium;s__Acetoanaerobium sticklandii	9	16	20	15	3.64436e-05	12	1	0	4.33333	9.90712e-06	15	8	27	16.6667	6.00957e-05	4	1	0	1.66667	2.18267e-05
1512	[Clostridium] symbiosum	Bacteria; Firmicutes; Clostridia; Eubacteriales; Lachnospiraceae; Lachnoclostridium	d__Bacteria;p__Firmicutes_A;c__Clostridia;o__Lachnospirales;f__Lachnospiraceae;g__Clostridium_Q;s__Clostridium_Q symbiosum	12	22	21	18.3333	4.45422e-05	52	0	18	23.3333	5.3346e-05	27	33	18	26	9.37493e-05	3	0	7	3.33333	4.36534e-05
1515	Acetivibrio thermocellus	Bacteria; Firmicutes; Clostridia; Eubacteriales; Oscillospiraceae; Acetivibrio	d__Bacteria;p__Firmicutes_A;c__Clostridia;o__Acetivibrionales;f__Acetivibrionaceae;g__Hungateiclostridium;s__Hungateiclostridium thermocellum	0	0	3	1	2.42957e-06	1	0	0	0.333333	7.62086e-07	10	6	1	5.66667	2.04326e-05	7	15	5	9	0.000117864
1520	Clostridium beijerinckii	Bacteria; Firmicutes; Clostridia; Eubacteriales; Clostridiaceae; Clostridium	d__Bacteria;p__Firmicutes_A;c__Clostridia;o__Clostridiales;f__Clostridiaceae;g__Clostridium;s__Clostridium beijerinckii	11	0	12	7.66667	1.86267e-05	15	31	6	17.3333	3.96285e-05	22	30	22	24.6667	8.89417e-05	25	10	1	12	0.000157152
1522	[Clostridium] innocuum	Bacteria; Firmicutes; Erysipelotrichia; Erysipelotrichales; Erysipelotrichaceae; Erysipelatoclostridium	d__Bacteria;p__Firmicutes;c__Bacilli;o__Erysipelotrichales;f__Erysipelotrichaceae;g__Clostridium_AQ;s__Clostridium_AQ innocuum	77	28	65	56.6667	0.000137676	6	25	5	12	2.74351e-05	78	108	83	89.6667	0.000323315	3	0	0	1	1.3096e-05
1531	Enterocloster clostridioformis	Bacteria; Firmicutes; Clostridia; Eubacteriales; Lachnospiraceae; Enterocloster	d__Bacteria;p__Firmicutes_A;c__Clostridia;o__Lachnospirales;f__Lachnospiraceae;g__Enterocloster;s__Enterocloster clostridioformis	33	68	19	40	9.7183e-05	70	102	8	60	0.000137176	44	76	160	93.3333	0.000336536	4	57	0	20.3333	0.000266286
1532	Blautia coccoides	Bacteria; Firmicutes; Clostridia; Eubacteriales; Lachnospiraceae; Blautia	d__Bacteria;p__Firmicutes_A;c__Clostridia;o__Lachnospirales;f__Lachnospiraceae;g__Blautia;s__Blautia pseudococcoides	0	6	15	7	1.7007e-05	0	0	0	0	0	31	0	14	15	5.40862e-05	0	0	0	0	0
1547	Erysipelatoclostridium ramosum	Bacteria; Firmicutes; Erysipelotrichia; Erysipelotrichales; Erysipelotrichaceae; Erysipelatoclostridium	d__Bacteria;p__Firmicutes;c__Bacilli;o__Erysipelotrichales;f__Coprobacillaceae;g__Erysipelatoclostridium;s__Erysipelatoclostridium ramosum	0	0	19	6.33333	1.53873e-05	0	0	24	8	1.82901e-05	0	43	50	31	0.000111778	21	0	14	11.6667	0.000152787
1579	Lactobacillus acidophilus	Bacteria; Firmicutes; Bacilli; Lactobacillales; Lactobacillaceae; Lactobacillus	d__Bacteria;p__Firmicutes;c__Bacilli;o__Lactobacillales;f__Lactobacillaceae;g__Lactobacillus;s__Lactobacillus acidophilus	3	7	7	5.66667	1.37676e-05	4	2	4	3.33333	7.62086e-06	11	10	21	14	5.04804e-05	0	0	0	0	0
1580	Levilactobacillus brevis	Bacteria; Firmicutes; Bacilli; Lactobacillales; Lactobacillaceae; Levilactobacillus	d__Bacteria;p__Firmicutes;c__Bacilli;o__Lactobacillales;f__Lactobacillaceae;g__Levilactobacillus;s__Levilactobacillus brevis	12	5	3	6.66667	1.61972e-05	4	1	0	1.66667	3.81043e-06	3	1	9	4.33333	1.56249e-05	2	0	0	0.666667	8.73068e-06
1584	Lactobacillus delbrueckii	Bacteria; Firmicutes; Bacilli; Lactobacillales; Lactobacillaceae; Lactobacillus	d__Bacteria;p__Firmicutes;c__Bacilli;o__Lactobacillales;f__Lactobacillaceae;g__Lactobacillus;s__Lactobacillus delbrueckii	28	10	20	19.3333	4.69718e-05	19	7	26	17.3333	3.96285e-05	49	223	150	140.667	0.000507208	0	3	0	1	1.3096e-05
1587	Lactobacillus helveticus	Bacteria; Firmicutes; Bacilli; Lactobacillales; Lactobacillaceae; Lactobacillus	d__Bacteria;p__Firmicutes;c__Bacilli;o__Lactobacillales;f__Lactobacillaceae;g__Lactobacillus;s__Lactobacillus helveticus	0	0	10	3.33333	8.09858e-06	0	0	0	0	0	0	13	8	7	2.52402e-05	3	0	2	1.66667	2.18267e-05
1590	Lactiplantibacillus plantarum	Bacteria; Firmicutes; Bacilli; Lactobacillales; Lactobacillaceae; Lactiplantibacillus	d__Bacteria;p__Firmicutes;c__Bacilli;o__Lactobacillales;f__Lactobacillaceae;g__Lactiplantibacillus;s__Lactiplantibacillus plantarum	39	44	10	31	7.53168e-05	15	7	0	7.33333	1.67659e-05	43	100	44	62.3333	0.000224758	60	43	57	53.3333	0.000698454
1596	Lactobacillus gasseri	Bacteria; Firmicutes; Bacilli; Lactobacillales; Lactobacillaceae; Lactobacillus	d__Bacteria;p__Firmicutes;c__Bacilli;o__Lactobacillales;f__Lactobacillaceae;g__Lactobacillus;s__Lactobacillus gasseri	26	34	27	29	7.04576e-05	45	20	16	27	6.1729e-05	71	47	81	66.3333	0.000239181	0	0	7	2.33333	3.05574e-05
1597	Lacticaseibacillus paracasei	Bacteria; Firmicutes; Bacilli; Lactobacillales; Lactobacillaceae; Lacticaseibacillus	d__Bacteria;p__Firmicutes;c__Bacilli;o__Lactobacillales;f__Lactobacillaceae;g__Lacticaseibacillus;s__Lacticaseibacillus paracasei	15	0	0	5	1.21479e-05	51	20	0	23.6667	5.41081e-05	165	76	110	117	0.000421872	43	0	47	30	0.00039288
1598	Limosilactobacillus reuteri	Bacteria; Firmicutes; Bacilli; Lactobacillales; Lactobacillaceae; Limosilactobacillus	d__Bacteria;p__Firmicutes;c__Bacilli;o__Lactobacillales;f__Lactobacillaceae;g__Limosilactobacillus;s__Limosilactobacillus reuteri	54	59	28	47	0.00011419	30	9	22	20.3333	4.64873e-05	92	73	64	76.3333	0.000275238	20	11	13	14.6667	0.000192075
1600	Lactobacillus acetotolerans	Bacteria; Firmicutes; Bacilli; Lactobacillales; Lactobacillaceae; Lactobacillus	d__Bacteria;p__Firmicutes;c__Bacilli;o__Lactobacillales;f__Lactobacillaceae;g__Lactobacillus;s__Lactobacillus acetotolerans	6	0	2	2.66667	6.47886e-06	6	7	0	4.33333	9.90712e-06	3	24	3	10	3.60574e-05	9	1	1	3.66667	4.80187e-05
1604	Lactobacillus amylovorus	Bacteria; Firmicutes; Bacilli; Lactobacillales; Lactobacillaceae; Lactobacillus	d__Bacteria;p__Firmicutes;c__Bacilli;o__Lactobacillales;f__Lactobacillaceae;g__Lactobacillus;s__Lactobacillus amylovorus	185	72	188	148.333	0.000360387	143	95	19	85.6667	0.000195856	262	149	291	234	0.000843744	44	93	42	59.6667	0.000781396
1605	Ligilactobacillus animalis	Bacteria; Firmicutes; Bacilli; Lactobacillales; Lactobacillaceae; Ligilactobacillus	d__Bacteria;p__Firmicutes;c__Bacilli;o__Lactobacillales;f__Lactobacillaceae;g__Ligilactobacillus;s__Ligilactobacillus animalis	10	0	4	4.66667	1.1338e-05	8	3	0	3.66667	8.38295e-06	8	15	13	12	4.32689e-05	0	0	4	1.33333	1.74614e-05
1606	Ligilactobacillus aviarius	Bacteria; Firmicutes; Bacilli; Lactobacillales; Lactobacillaceae; Ligilactobacillus	d__Bacteria;p__Firmicutes;c__Bacilli;o__Lactobacillales;f__Lactobacillaceae;g__Ligilactobacillus;s__Ligilactobacillus aviarius_B	4	13	4	7	1.7007e-05	2	2	15	6.33333	1.44796e-05	10	19	8	12.3333	4.44708e-05	2	4	4	3.33333	4.36534e-05
1610	Loigolactobacillus coryniformis	Bacteria; Firmicutes; Bacilli; Lactobacillales; Lactobacillaceae; Loigolactobacillus	d__Bacteria;p__Firmicutes;c__Bacilli;o__Lactobacillales;f__Lactobacillaceae;g__Loigolactobacillus;s__Loigolactobacillus coryniformis	6	8	0	4.66667	1.1338e-05	4	3	6	4.33333	9.90712e-06	358	501	9	289.333	0.00104326	77	0	81	52.6667	0.000689724
1612	Companilactobacillus farciminis	Bacteria; Firmicutes; Bacilli; Lactobacillales; Lactobacillaceae; Companilactobacillus	d__Bacteria;p__Firmicutes;c__Bacilli;o__Lactobacillales;f__Lactobacillaceae;g__Companilactobacillus;s__Companilactobacillus farciminis	15	0	4	6.33333	1.53873e-05	6	3	6	5	1.14313e-05	19	8	9	12	4.32689e-05	0	0	0	0	0
1613	Limosilactobacillus fermentum	Bacteria; Firmicutes; Bacilli; Lactobacillales; Lactobacillaceae; Limosilactobacillus	d__Bacteria;p__Firmicutes;c__Bacilli;o__Lactobacillales;f__Lactobacillaceae;g__Limosilactobacillus;s__Limosilactobacillus fermentum	20	3	4	9	2.18662e-05	5	0	9	4.66667	1.06692e-05	16	24	16	18.6667	6.73072e-05	0	0	0	0	0
1623	Ligilactobacillus ruminis	Bacteria; Firmicutes; Bacilli; Lactobacillales; Lactobacillaceae; Ligilactobacillus	d__Bacteria;p__Firmicutes;c__Bacilli;o__Lactobacillales;f__Lactobacillaceae;g__Ligilactobacillus;s__Ligilactobacillus ruminis	86	59	54	66.3333	0.000161162	64	41	38	47.6667	0.000108978	137	163	127	142.333	0.000513218	10	0	7	5.66667	7.42108e-05
1624	Ligilactobacillus salivarius	Bacteria; Firmicutes; Bacilli; Lactobacillales; Lactobacillaceae; Ligilactobacillus	d__Bacteria;p__Firmicutes;c__Bacilli;o__Lactobacillales;f__Lactobacillaceae;g__Ligilactobacillus;s__Ligilactobacillus salivarius	16	7	0	7.66667	1.86267e-05	2	7	8	5.66667	1.29555e-05	46	28	33	35.6667	0.000128605	0	0	2	0.666667	8.73068e-06
1632	Limosilactobacillus oris	Bacteria; Firmicutes; Bacilli; Lactobacillales; Lactobacillaceae; Limosilactobacillus	d__Bacteria;p__Firmicutes;c__Bacilli;o__Lactobacillales;f__Lactobacillaceae;g__Limosilactobacillus;s__Limosilactobacillus oris	0	0	0	0	0	0	10	0	3.33333	7.62086e-06	10	23	30	21	7.57206e-05	1	0	2	1	1.3096e-05
1639	Listeria monocytogenes	Bacteria; Firmicutes; Bacilli; Bacillales; Listeriaceae; Listeria	d__Bacteria;p__Firmicutes;c__Bacilli;o__Lactobacillales;f__Listeriaceae;g__Listeria;s__Listeria monocytogenes_B	230	133	193	185.333	0.000450281	187	149	141	159	0.000363515	250	270	229	249.667	0.000900234	10879	5426	7200	7835	0.102607
1642	Listeria innocua	Bacteria; Firmicutes; Bacilli; Bacillales; Listeriaceae; Listeria	d__Bacteria;p__Firmicutes;c__Bacilli;o__Lactobacillales;f__Listeriaceae;g__Listeria;s__Listeria innocua	12	0	0	4	9.7183e-06	4	13	9	8.66667	1.98142e-05	53	61	12	42	0.000151441	0	0	0	0	0
1657	Actinobaculum suis	Bacteria; Actinobacteria; Actinomycetia; Actinomycetales; Actinomycetaceae; Actinobaculum	d__Bacteria;p__Actinobacteriota;c__Actinomycetia;o__Actinomycetales;f__Actinomycetaceae;g__Actinobaculum;s__Actinobaculum suis	0	1	0	0.333333	8.09858e-07	0	1	2	1	2.28626e-06	3	0	0	1	3.60574e-06	2	11	2	5	6.54801e-05
1667	Arthrobacter sp.	Bacteria; Actinobacteria; Actinomycetia; Micrococcales; Micrococcaceae; Arthrobacter	d__Bacteria;p__Actinobacteriota;c__Actinomycetia;o__Actinomycetales;f__Micrococcaceae;g__JAGLBH01;s__JAGLBH01 sp018260285	0	0	16	5.33333	1.29577e-05	0	6	5	3.66667	8.38295e-06	16	0	6	7.33333	2.64421e-05	0	0	0	0	0
1670	Arthrobacter citreus	Bacteria; Actinobacteria; Actinomycetia; Micrococcales; Micrococcaceae; Arthrobacter	d__Bacteria;p__Firmicutes;c__Bacilli;o__Bacillales;f__Bacillaceae_G;g__Gottfriedia;s__Gottfriedia sp002556365	14	22	25	20.3333	4.94013e-05	25	5	2	10.6667	2.43868e-05	19	19	35	24.3333	8.77398e-05	0	0	1	0.333333	4.36534e-06
1671	Pseudarthrobacter oxydans	Bacteria; Actinobacteria; Actinomycetia; Micrococcales; Micrococcaceae; Pseudarthrobacter	d__Bacteria;p__Actinobacteriota;c__Actinomycetia;o__Actinomycetales;f__Micrococcaceae;g__Pseudarthrobacter;s__Pseudarthrobacter oxydans	9	13	17	13	3.15845e-05	9	14	4	9	2.05763e-05	4	3	1	2.66667	9.61532e-06	0	9	0	3	3.9288e-05
1680	Bifidobacterium adolescentis	Bacteria; Actinobacteria; Actinomycetia; Bifidobacteriales; Bifidobacteriaceae; Bifidobacterium	d__Bacteria;p__Actinobacteriota;c__Actinomycetia;o__Actinomycetales;f__Bifidobacteriaceae;g__Bifidobacterium;s__Bifidobacterium adolescentis	4298	2259	3241	3266	0.00793499	2958	2169	1758	2295	0.00524696	4641	5371	4720	4910.67	0.0177066	100	103	103	102	0.00133579
1681	Bifidobacterium bifidum	Bacteria; Actinobacteria; Actinomycetia; Bifidobacteriales; Bifidobacteriaceae; Bifidobacterium	d__Bacteria;p__Actinobacteriota;c__Actinomycetia;o__Actinomycetales;f__Bifidobacteriaceae;g__Bifidobacterium;s__Bifidobacterium bifidum	1835	1556	1795	1728.67	0.00419992	1071	815	910	932	0.00213079	2321	2510	2911	2580.67	0.00930522	171	143	194	169.333	0.00221759
1683	Bifidobacterium angulatum	Bacteria; Actinobacteria; Actinomycetia; Bifidobacteriales; Bifidobacteriaceae; Bifidobacterium	d__Bacteria;p__Actinobacteriota;c__Actinomycetia;o__Actinomycetales;f__Bifidobacteriaceae;g__Bifidobacterium;s__Bifidobacterium angulatum	133	146	171	150	0.000364436	81	31	124	78.6667	0.000179852	225	161	239	208.333	0.000751197	2	1	9	4	5.23841e-05
1685	Bifidobacterium breve	Bacteria; Actinobacteria; Actinomycetia; Bifidobacteriales; Bifidobacteriaceae; Bifidobacterium	d__Bacteria;p__Actinobacteriota;c__Actinomycetia;o__Actinomycetales;f__Bifidobacteriaceae;g__Bifidobacterium;s__Bifidobacterium breve	23	11	26	20	4.85915e-05	54	0	50	34.6667	7.9257e-05	39	20	18	25.6667	9.25474e-05	10	3	0	4.33333	5.67494e-05
1686	Bifidobacterium catenulatum	Bacteria; Actinobacteria; Actinomycetia; Bifidobacteriales; Bifidobacteriaceae; Bifidobacterium	d__Bacteria;p__Actinobacteriota;c__Actinomycetia;o__Actinomycetales;f__Bifidobacteriaceae;g__Bifidobacterium;s__Bifidobacterium kashiwanohense	592	372	525	496.333	0.00120588	425	261	355	347	0.000793332	800	788	893	827	0.00298195	40	20	32	30.6667	0.000401611
1689	Bifidobacterium dentium	Bacteria; Actinobacteria; Actinomycetia; Bifidobacteriales; Bifidobacteriaceae; Bifidobacterium	d__Bacteria;p__Actinobacteriota;c__Actinomycetia;o__Actinomycetales;f__Bifidobacteriaceae;g__Bifidobacterium;s__Bifidobacterium dentium	105	160	37	100.667	0.000244577	27	18	41	28.6667	6.55394e-05	57	105	40	67.3333	0.000242787	2	4	0	2	2.6192e-05
1693	Bifidobacterium minimum	Bacteria; Actinobacteria; Actinomycetia; Bifidobacteriales; Bifidobacteriaceae; Bifidobacterium	d__Bacteria;p__Actinobacteriota;c__Actinomycetia;o__Actinomycetales;f__Bifidobacteriaceae;g__Bifidobacterium;s__Bifidobacterium minimum	70	46	52	56	0.000136056	98	56	45	66.3333	0.000151655	127	85	117	109.667	0.00039543	18	0	6	8	0.000104768
1694	Bifidobacterium pseudolongum	Bacteria; Actinobacteria; Actinomycetia; Bifidobacteriales; Bifidobacteriaceae; Bifidobacterium	d__Bacteria;p__Actinobacteriota;c__Actinomycetia;o__Actinomycetales;f__Bifidobacteriaceae;g__Bifidobacterium;s__Bifidobacterium globosum	36	21	36	31	7.53168e-05	43	28	18	29.6667	6.78257e-05	44	51	69	54.6667	0.000197114	23	35	19	25.6667	0.000336131
1698	Brevibacterium epidermidis	Bacteria; Actinobacteria; Actinomycetia; Micrococcales; Brevibacteriaceae; Brevibacterium	d__Bacteria;p__Actinobacteriota;c__Actinomycetia;o__Actinomycetales;f__Brevibacteriaceae;g__Brevibacterium;s__Brevibacterium epidermidis	0	28	18	15.3333	3.72535e-05	39	0	17	18.6667	4.26768e-05	6	5	14	8.33333	3.00479e-05	0	6	0	2	2.6192e-05
1705	Corynebacterium stationis	Bacteria; Actinobacteria; Actinomycetia; Corynebacteriales; Corynebacteriaceae; Corynebacterium	d__Bacteria;p__Actinobacteriota;c__Actinomycetia;o__Mycobacteriales;f__Mycobacteriaceae;g__Corynebacterium;s__Corynebacterium stationis	69	28	88	61.6667	0.000149824	29	16	30	25	5.71565e-05	51	51	58	53.3333	0.000192306	2	12	5	6.33333	8.29414e-05
1710	Cellulosimicrobium cellulans	Bacteria; Actinobacteria; Actinomycetia; Micrococcales; Promicromonosporaceae; Cellulosimicrobium	d__Bacteria;p__Actinobacteriota;c__Actinomycetia;o__Actinomycetales;f__Cellulomonadaceae;g__Cellulosimicrobium;s__Cellulosimicrobium cellulans_F	12	6	0	6	1.45774e-05	0	0	0	0	0	0	4	6	3.33333	1.20191e-05	0	4	0	1.33333	1.74614e-05
1717	Corynebacterium diphtheriae	Bacteria; Actinobacteria; Actinomycetia; Corynebacteriales; Corynebacteriaceae; Corynebacterium	d__Bacteria;p__Actinobacteriota;c__Actinomycetia;o__Mycobacteriales;f__Mycobacteriaceae;g__Corynebacterium;s__Corynebacterium diphtheriae	0	0	0	0	0	0	0	0	0	0	193	322	422	312.333	0.00112619	0	0	6	2	2.6192e-05
1718	Corynebacterium glutamicum	Bacteria; Actinobacteria; Actinomycetia; Corynebacteriales; Corynebacteriaceae; Corynebacterium	d__Bacteria;p__Actinobacteriota;c__Actinomycetia;o__Mycobacteriales;f__Mycobacteriaceae;g__Corynebacterium;s__Corynebacterium glutamicum	0	72	51	41	9.96125e-05	9	43	37	29.6667	6.78257e-05	57	24	5	28.6667	0.000103365	40	27	20	29	0.000379784
1721	Corynebacterium callunae	Bacteria; Actinobacteria; Actinomycetia; Corynebacteriales; Corynebacteriaceae; Corynebacterium	d__Bacteria;p__Actinobacteriota;c__Actinomycetia;o__Mycobacteriales;f__Mycobacteriaceae;g__Corynebacterium;s__Corynebacterium callunae	21	45	74	46.6667	0.00011338	166	54	121	113.667	0.000259871	127	108	106	113.667	0.000409853	19	7	25	17	0.000222632
1725	Corynebacterium xerosis	Bacteria; Actinobacteria; Actinomycetia; Corynebacteriales; Corynebacteriaceae; Corynebacterium	d__Bacteria;p__Actinobacteriota;c__Actinomycetia;o__Mycobacteriales;f__Mycobacteriaceae;g__Corynebacterium;s__Corynebacterium xerosis	240	210	263	237.667	0.000577429	178	105	124	135.667	0.000310169	235	317	371	307.667	0.00110937	39	22	17	26	0.000340496
1727	Corynebacterium variabile	Bacteria; Actinobacteria; Actinomycetia; Corynebacteriales; Corynebacteriaceae; Corynebacterium	d__Bacteria;p__Actinobacteriota;c__Actinomycetia;o__Mycobacteriales;f__Mycobacteriaceae;g__Corynebacterium;s__Corynebacterium variabile	31	2	25	19.3333	4.69718e-05	14	7	8	9.66667	2.21005e-05	76	40	44	53.3333	0.000192306	24	1	13	12.6667	0.000165883
1735	Holdemanella biformis	Bacteria; Firmicutes; Erysipelotrichia; Erysipelotrichales; Erysipelotrichaceae; Holdemanella	d__Bacteria;p__Firmicutes;c__Bacilli;o__Erysipelotrichales;f__Erysipelotrichaceae;g__Holdemanella;s__Holdemanella biformis	192	153	140	161.667	0.000392781	110	98	117	108.333	0.000247678	299	355	340	331.333	0.0011947	32	10	34	25.3333	0.000331766
1744	Propionibacterium freudenreichii	Bacteria; Actinobacteria; Actinomycetia; Propionibacteriales; Propionibacteriaceae; Propionibacterium	d__Bacteria;p__Actinobacteriota;c__Actinomycetia;o__Propionibacteriales;f__Propionibacteriaceae;g__Propionibacterium;s__Propionibacterium freudenreichii	67	44	152	87.6667	0.000212993	8	27	29	21.3333	4.87735e-05	201	364	74	213	0.000768024	41	59	25	41.6667	0.000545667
1747	Cutibacterium acnes	Bacteria; Actinobacteria; Actinomycetia; Propionibacteriales; Propionibacteriaceae; Cutibacterium	d__Bacteria;p__Actinobacteriota;c__Actinomycetia;o__Propionibacteriales;f__Propionibacteriaceae;g__Cutibacterium;s__Cutibacterium acnes	53	190	136	126.333	0.000306936	79	58	38	58.3333	0.000133365	63	49	43	51.6667	0.000186297	92	41	39	57.3333	0.000750838
1749	Acidipropionibacterium jensenii	Bacteria; Actinobacteria; Actinomycetia; Propionibacteriales; Propionibacteriaceae; Acidipropionibacterium	d__Bacteria;p__Actinobacteriota;c__Actinomycetia;o__Propionibacteriales;f__Propionibacteriaceae;g__Acidipropionibacterium;s__Acidipropionibacterium jensenii	8	9	52	23	5.58802e-05	0	4	4	2.66667	6.09669e-06	18	16	5	13	4.68747e-05	8	0	0	2.66667	3.49227e-05
1764	Mycobacterium avium	Bacteria; Actinobacteria; Actinomycetia; Corynebacteriales; Mycobacteriaceae; Mycobacterium	d__Bacteria;p__Actinobacteriota;c__Actinomycetia;o__Mycobacteriales;f__Mycobacteriaceae;g__Mycobacterium;s__Mycobacterium avium	49	47	22	39.3333	9.55632e-05	50	10	26	28.6667	6.55394e-05	63	49	82	64.6667	0.000233171	7	21	22	16.6667	0.000218267
1766	Mycolicibacterium fortuitum	Bacteria; Actinobacteria; Actinomycetia; Corynebacteriales; Mycobacteriaceae; Mycolicibacterium	d__Bacteria;p__Actinobacteriota;c__Actinomycetia;o__Mycobacteriales;f__Mycobacteriaceae;g__Mycobacterium;s__Mycobacterium fortuitum	3	7	0	3.33333	8.09858e-06	12	25	4	13.6667	3.12455e-05	40	59	10	36.3333	0.000131009	0	28	8	12	0.000157152
1767	Mycobacterium intracellulare	Bacteria; Actinobacteria; Actinomycetia; Corynebacteriales; Mycobacteriaceae; Mycobacterium	d__Bacteria;p__Actinobacteriota;c__Actinomycetia;o__Mycobacteriales;f__Mycobacteriaceae;g__Mycobacterium;s__Mycobacterium intracellulare	0	0	102	34	8.26055e-05	10	0	20	10	2.28626e-05	69	36	127	77.3333	0.000278844	0	0	0	0	0
1771	Mycolicibacterium phlei	Bacteria; Actinobacteria; Actinomycetia; Corynebacteriales; Mycobacteriaceae; Mycolicibacterium	d__Bacteria;p__Actinobacteriota;c__Actinomycetia;o__Mycobacteriales;f__Mycobacteriaceae;g__Mycobacterium;s__Mycobacterium phlei	28	0	79	35.6667	8.66548e-05	0	0	0	0	0	25	75	0	33.3333	0.000120191	204	131	466	267	0.00349664
1772	Mycolicibacterium smegmatis	Bacteria; Actinobacteria; Actinomycetia; Corynebacteriales; Mycobacteriaceae; Mycolicibacterium	d__Bacteria;p__Actinobacteriota;c__Actinomycetia;o__Mycobacteriales;f__Mycobacteriaceae;g__Mycobacterium;s__Mycobacterium smegmatis	23	19	65	35.6667	8.66548e-05	13	29	27	23	5.2584e-05	40	31	38	36.3333	0.000131009	76	56	76	69.3333	0.00090799
1773	Mycobacterium tuberculosis	Bacteria; Actinobacteria; Actinomycetia; Corynebacteriales; Mycobacteriaceae; Mycobacterium	d__Bacteria;p__Actinobacteriota;c__Actinomycetia;o__Mycobacteriales;f__Mycobacteriaceae;g__Mycobacterium;s__Mycobacterium tuberculosis	13994	10757	10632	11794.3	0.0286552	4344	4773	3976	4364.33	0.009978	3181	5637	2919	3912.33	0.0141069	3766	2036	2615	2805.67	0.0367431
1774	Mycobacteroides chelonae	Bacteria; Actinobacteria; Actinomycetia; Corynebacteriales; Mycobacteriaceae; Mycobacteroides	d__Bacteria;p__Actinobacteriota;c__Actinomycetia;o__Mycobacteriales;f__Mycobacteriaceae;g__Mycobacterium;s__Mycobacterium chelonae	6	0	5	3.66667	8.90844e-06	2	17	4	7.66667	1.7528e-05	10	27	7	14.6667	5.28842e-05	595	262	464	440.333	0.00576661
1778	Mycobacterium gordonae	Bacteria; Actinobacteria; Actinomycetia; Corynebacteriales; Mycobacteriaceae; Mycobacterium	d__Bacteria;p__Actinobacteriota;c__Actinomycetia;o__Mycobacteriales;f__Mycobacteriaceae;g__Mycobacterium;s__Mycobacterium paragordonae	5	14	14	11	2.67253e-05	14	6	5	8.33333	1.90522e-05	20	63	124	69	0.000248796	48	25	45	39.3333	0.00051511
1781	Mycobacterium marinum	Bacteria; Actinobacteria; Actinomycetia; Corynebacteriales; Mycobacteriaceae; Mycobacterium	d__Bacteria;p__Actinobacteriota;c__Actinomycetia;o__Mycobacteriales;f__Mycobacteriaceae;g__Mycobacterium;s__Mycobacterium marinum	0	9	0	3	7.28872e-06	0	0	0	0	0	30	0	11	13.6667	4.92785e-05	0	0	0	0	0
1782	Mycolicibacter nonchromogenicus	Bacteria; Actinobacteria; Actinomycetia; Corynebacteriales; Mycobacteriaceae; Mycolicibacter	d__Bacteria;p__Actinobacteriota;c__Actinomycetia;o__Mycobacteriales;f__Mycobacteriaceae;g__Mycobacterium;s__Mycobacterium nonchromogenicum	0	16	12	9.33333	2.2676e-05	6	0	0	2	4.57252e-06	33	25	25	27.6667	9.97589e-05	7	0	2	3	3.9288e-05
1786	Mycolicibacterium sphagni	Bacteria; Actinobacteria; Actinomycetia; Corynebacteriales; Mycobacteriaceae; Mycolicibacterium	d__Bacteria;p__Actinobacteriota;c__Actinomycetia;o__Mycobacteriales;f__Mycobacteriaceae;g__Mycobacterium;s__Mycobacterium sp003053865	11	9	2	7.33333	1.78169e-05	4	4	10	6	1.37176e-05	31	24	34	29.6667	0.00010697	6	2	7	5	6.54801e-05
1791	Mycolicibacterium aurum	Bacteria; Actinobacteria; Actinomycetia; Corynebacteriales; Mycobacteriaceae; Mycolicibacterium	d__Bacteria;p__Actinobacteriota;c__Actinomycetia;o__Mycobacteriales;f__Mycobacteriaceae;g__Mycobacterium;s__Mycobacterium aurum_A	2	3	12	5.66667	1.37676e-05	6	3	2	3.66667	8.38295e-06	20	26	11	19	6.85091e-05	1	0	1	0.666667	8.73068e-06
1792	Mycolicibacterium chitae	Bacteria; Actinobacteria; Actinomycetia; Corynebacteriales; Mycobacteriaceae; Mycolicibacterium	d__Bacteria;p__Actinobacteriota;c__Actinomycetia;o__Mycobacteriales;f__Mycobacteriaceae;g__Mycobacterium;s__Mycobacterium chitae	0	1	2	1	2.42957e-06	1	4	2	2.33333	5.3346e-06	9	6	7	7.33333	2.64421e-05	18	0	0	6	7.85761e-05
1793	Mycolicibacterium fallax	Bacteria; Actinobacteria; Actinomycetia; Corynebacteriales; Mycobacteriaceae; Mycolicibacterium	d__Bacteria;p__Actinobacteriota;c__Actinomycetia;o__Mycobacteriales;f__Mycobacteriaceae;g__Mycobacterium;s__Mycobacterium fallax	106	14	7	42.3333	0.000102852	7	5	25	12.3333	2.81972e-05	72	74	55	67	0.000241585	0	0	0	0	0
1794	Mycolicibacterium gadium	Bacteria; Actinobacteria; Actinomycetia; Corynebacteriales; Mycobacteriaceae; Mycolicibacterium	d__Bacteria;p__Actinobacteriota;c__Actinomycetia;o__Mycobacteriales;f__Mycobacteriaceae;g__Mycobacterium;s__Mycobacterium gadium	1	4	2	2.33333	5.66901e-06	0	0	2	0.666667	1.52417e-06	10	14	8	10.6667	3.84613e-05	2	0	0	0.666667	8.73068e-06
1795	Mycolicibacterium neoaurum	Bacteria; Actinobacteria; Actinomycetia; Corynebacteriales; Mycobacteriaceae; Mycolicibacterium	d__Bacteria;p__Actinobacteriota;c__Actinomycetia;o__Mycobacteriales;f__Mycobacteriaceae;g__Mycobacterium;s__Mycobacterium neoaurum	92	119	101	104	0.000252676	223	97	87	135.667	0.000310169	97	313	260	223.333	0.000805283	52	0	29	27	0.000353592
1797	Mycolicibacterium thermoresistibile	Bacteria; Actinobacteria; Actinomycetia; Corynebacteriales; Mycobacteriaceae; Mycolicibacterium	d__Bacteria;p__Actinobacteriota;c__Actinomycetia;o__Mycobacteriales;f__Mycobacteriaceae;g__Mycobacterium;s__Mycobacterium thermoresistibile	28	29	29	28.6667	6.96478e-05	17	32	10	19.6667	4.49631e-05	50	86	48	61.3333	0.000221152	26	18	15	19.6667	0.000257555
1800	Mycolicibacterium chubuense	Bacteria; Actinobacteria; Actinomycetia; Corynebacteriales; Mycobacteriaceae; Mycolicibacterium	d__Bacteria;p__Actinobacteriota;c__Actinomycetia;o__Mycobacteriales;f__Mycobacteriaceae;g__Mycobacterium;s__Mycobacterium chubuense	17	14	37	22.6667	5.50703e-05	15	27	16	19.3333	4.4201e-05	86	49	67	67.3333	0.000242787	6	5	33	14.6667	0.000192075
1801	Mycolicibacterium diernhoferi	Bacteria; Actinobacteria; Actinomycetia; Corynebacteriales; Mycobacteriaceae; Mycolicibacterium	d__Bacteria;p__Actinobacteriota;c__Actinomycetia;o__Mycobacteriales;f__Mycobacteriaceae;g__Mycobacterium;s__Mycobacterium diernhoferi	6	0	14	6.66667	1.61972e-05	0	4	2	2	4.57252e-06	15	11	30	18.6667	6.73072e-05	2	3	9	4.66667	6.11147e-05
1804	Mycolicibacterium gilvum	Bacteria; Actinobacteria; Actinomycetia; Corynebacteriales; Mycobacteriaceae; Mycolicibacterium	d__Bacteria;p__Actinobacteriota;c__Actinomycetia;o__Mycobacteriales;f__Mycobacteriaceae;g__Mycobacterium;s__Mycobacterium gilvum	28	25	16	23	5.58802e-05	16	9	20	15	3.42939e-05	64	88	55	69	0.000248796	35	0	57	30.6667	0.000401611
1807	Mycolicibacterium obuense	Bacteria; Actinobacteria; Actinomycetia; Corynebacteriales; Mycobacteriaceae; Mycolicibacterium	d__Bacteria;p__Actinobacteriota;c__Actinomycetia;o__Mycobacteriales;f__Mycobacteriaceae;g__Mycobacterium;s__Mycobacterium obuense	2	46	3	17	4.13028e-05	8	0	6	4.66667	1.06692e-05	25	29	45	33	0.00011899	0	6	0	2	2.6192e-05
1810	Mycolicibacterium vaccae	Bacteria; Actinobacteria; Actinomycetia; Corynebacteriales; Mycobacteriaceae; Mycolicibacterium	d__Bacteria;p__Actinobacteriota;c__Actinomycetia;o__Mycobacteriales;f__Mycobacteriaceae;g__Mycobacterium;s__Mycobacterium vaccae	8	11	29	16	3.88732e-05	18	0	2	6.66667	1.52417e-05	61	84	18	54.3333	0.000195912	8	3	22	11	0.000144056
1822	Nocardia vaccinii	Bacteria; Actinobacteria; Actinomycetia; Corynebacteriales; Nocardiaceae; Nocardia	d__Bacteria;p__Actinobacteriota;c__Actinomycetia;o__Mycobacteriales;f__Mycobacteriaceae;g__Nocardia;s__Nocardia vaccinii	0	0	75	25	6.07393e-05	0	174	0	58	0.000132603	100	0	26	42	0.000151441	0	0	0	0	0
1828	Rhodococcus fascians	Bacteria; Actinobacteria; Actinomycetia; Corynebacteriales; Nocardiaceae; Rhodococcus	d__Bacteria;p__Actinobacteriota;c__Actinomycetia;o__Mycobacteriales;f__Mycobacteriaceae;g__Rhodococcus_B;s__Rhodococcus_B fascians	2988	2148	4609	3248.33	0.00789207	2212	1964	2237	2137.67	0.00488726	1213	1147	1331	1230.33	0.00443627	198	157	88	147.667	0.00193385
1829	Rhodococcus rhodochrous	Bacteria; Actinobacteria; Actinomycetia; Corynebacteriales; Nocardiaceae; Rhodococcus	d__Bacteria;p__Actinobacteriota;c__Actinomycetia;o__Mycobacteriales;f__Mycobacteriaceae;g__Rhodococcus;s__Rhodococcus pyridinivorans	4	0	28	10.6667	2.59155e-05	0	40	41	27	6.1729e-05	10	47	73	43.3333	0.000156249	4	0	7	3.66667	4.80187e-05
1830	Rhodococcus ruber	Bacteria; Actinobacteria; Actinomycetia; Corynebacteriales; Nocardiaceae; Rhodococcus	d__Bacteria;p__Actinobacteriota;c__Actinomycetia;o__Mycobacteriales;f__Mycobacteriaceae;g__Rhodococcus;s__Rhodococcus ruber	0	0	29	9.66667	2.34859e-05	56	0	0	18.6667	4.26768e-05	0	0	29	9.66667	3.48555e-05	0	0	0	0	0
1833	Rhodococcus erythropolis	Bacteria; Actinobacteria; Actinomycetia; Corynebacteriales; Nocardiaceae; Rhodococcus	d__Bacteria;p__Actinobacteriota;c__Actinomycetia;o__Mycobacteriales;f__Mycobacteriaceae;g__Rhodococcus;s__Rhodococcus erythropolis	428	273	579	426.667	0.00103662	293	142	726	387	0.000884782	518	676	781	658.333	0.00237378	85	29	57	57	0.000746473
1838	Saccharopolyspora hordei	Bacteria; Actinobacteria; Actinomycetia; Pseudonocardiales; Pseudonocardiaceae; Saccharopolyspora	d__Bacteria;p__Actinobacteriota;c__Actinomycetia;o__Mycobacteriales;f__Pseudonocardiaceae;g__Saccharopolyspora;s__Saccharopolyspora hordei	9	18	30	19	4.61619e-05	28	5	7	13.3333	3.04835e-05	58	13	51	40.6667	0.000146634	3	1	9	4.33333	5.67494e-05
1843	Nocardioides jensenii	Bacteria; Actinobacteria; Actinomycetia; Propionibacteriales; Nocardioidaceae; Nocardioides	d__Bacteria;p__Actinobacteriota;c__Actinomycetia;o__Propionibacteriales;f__Nocardioidaceae;g__Nocardioides;s__Nocardioides jensenii	140	131	0	90.3333	0.000219471	126	0	68	64.6667	0.000147845	0	28	54	27.3333	9.8557e-05	0	0	0	0	0
1852	Saccharomonospora viridis	Bacteria; Actinobacteria; Actinomycetia; Pseudonocardiales; Pseudonocardiaceae; Saccharomonospora	d__Bacteria;p__Actinobacteriota;c__Actinomycetia;o__Mycobacteriales;f__Pseudonocardiaceae;g__Saccharomonospora;s__Saccharomonospora viridis	154	121	214	163	0.000396021	105	112	88	101.667	0.000232436	217	157	229	201	0.000724755	21	5	27	17.6667	0.000231363
1868	Actinoplanes digitatis	Bacteria; Actinobacteria; Actinomycetia; Micromonosporales; Micromonosporaceae; Actinoplanes	d__Bacteria;p__Actinobacteriota;c__Actinomycetia;o__Mycobacteriales;f__Micromonosporaceae;g__Actinoplanes;s__Actinoplanes digitatis	0	3	0	1	2.42957e-06	0	44	31	25	5.71565e-05	11	12	6	9.66667	3.48555e-05	0	0	0	0	0
1869	Actinoplanes utahensis	Bacteria; Actinobacteria; Actinomycetia; Micromonosporales; Micromonosporaceae; Actinoplanes	d__Bacteria;p__Actinobacteriota;c__Actinomycetia;o__Mycobacteriales;f__Micromonosporaceae;g__Actinoplanes;s__Actinoplanes utahensis	0	0	2	0.666667	1.61972e-06	1	26	31	19.3333	4.4201e-05	1	1	3	1.66667	6.00957e-06	0	0	0	0	0
1877	Micromonospora echinospora	Bacteria; Actinobacteria; Actinomycetia; Micromonosporales; Micromonosporaceae; Micromonospora	d__Bacteria;p__Actinobacteriota;c__Actinomycetia;o__Mycobacteriales;f__Micromonosporaceae;g__Micromonospora;s__Micromonospora chalcea	9	8	0	5.66667	1.37676e-05	21	0	0	7	1.60038e-05	0	8	0	2.66667	9.61532e-06	0	0	0	0	0
1893	Streptomyces atratus	Bacteria; Actinobacteria; Actinomycetia; Streptomycetales; Streptomycetaceae; Streptomyces	d__Bacteria;p__Actinobacteriota;c__Actinomycetia;o__Streptomycetales;f__Streptomycetaceae;g__Streptomyces;s__Streptomyces atratus	20	19	28	22.3333	5.42605e-05	33	7	38	26	5.94427e-05	57	57	69	61	0.00021995	1	0	2	1	1.3096e-05
1895	Streptomyces avidinii	Bacteria; Actinobacteria; Actinomycetia; Streptomycetales; Streptomycetaceae; Streptomyces	d__Bacteria;p__Actinobacteriota;c__Actinomycetia;o__Streptomycetales;f__Streptomycetaceae;g__Streptomyces;s__Streptomyces avidinii	27	0	0	9	2.18662e-05	22	67	0	29.6667	6.78257e-05	0	48	115	54.3333	0.000195912	0	0	0	0	0
1905	Streptomyces exfoliatus	Bacteria; Actinobacteria; Actinomycetia; Streptomycetales; Streptomycetaceae; Streptomyces	d__Bacteria;p__Actinobacteriota;c__Actinomycetia;o__Streptomycetales;f__Streptomycetaceae;g__Streptomyces;s__Streptomyces sp001426585	0	0	0	0	0	0	3	0	1	2.28626e-06	2	23	0	8.33333	3.00479e-05	0	0	0	0	0
1912	Streptomyces hygroscopicus	Bacteria; Actinobacteria; Actinomycetia; Streptomycetales; Streptomycetaceae; Streptomyces	d__Bacteria;p__Actinobacteriota;c__Actinomycetia;o__Streptomycetales;f__Streptomycetaceae;g__Streptomyces;s__Streptomyces hygroscopicus	0	0	0	0	0	0	0	0	0	0	72	40	0	37.3333	0.000134614	0	0	4	1.33333	1.74614e-05
1923	Streptomyces phaeochromogenes	Bacteria; Actinobacteria; Actinomycetia; Streptomycetales; Streptomycetaceae; Streptomyces	d__Bacteria;p__Actinobacteriota;c__Actinomycetia;o__Streptomycetales;f__Streptomycetaceae;g__Streptomyces;s__Streptomyces phaeochromogenes	10	4	0	4.66667	1.1338e-05	11	66	0	25.6667	5.86806e-05	3	2	20	8.33333	3.00479e-05	0	0	0	0	0
1930	Streptomyces scabiei	Bacteria; Actinobacteria; Actinomycetia; Streptomycetales; Streptomycetaceae; Streptomyces	d__Bacteria;p__Actinobacteriota;c__Actinomycetia;o__Streptomycetales;f__Streptomycetaceae;g__Streptomyces;s__Streptomyces scabiei_E	791	822	889	834	0.00202626	349	792	416	519	0.00118657	1449	648	1777	1291.33	0.00465622	0	0	0	0	0
1931	Streptomyces sp.	Bacteria; Actinobacteria; Actinomycetia; Streptomycetales; Streptomycetaceae; Streptomyces	d__Bacteria;p__Actinobacteriota;c__Actinomycetia;o__Streptomycetales;f__Streptomycetaceae;g__Streptomyces;s__Streptomyces sp013362785	0	0	45	15	3.64436e-05	0	14	0	4.66667	1.06692e-05	0	41	0	13.6667	4.92785e-05	0	0	0	0	0
1932	Streptomyces tendae	Bacteria; Actinobacteria; Actinomycetia; Streptomycetales; Streptomycetaceae; Streptomyces	d__Bacteria;p__Actinobacteriota;c__Actinomycetia;o__Streptomycetales;f__Streptomycetaceae;g__Streptomyces;s__Streptomyces tendae	15	0	26	13.6667	3.32042e-05	52	0	14	22	5.02977e-05	0	0	0	0	0	0	0	0	0	0
1934	Streptomyces thermovulgaris	Bacteria; Actinobacteria; Actinomycetia; Streptomycetales; Streptomycetaceae; Streptomyces	d__Bacteria;p__Actinobacteriota;c__Actinomycetia;o__Streptomycetales;f__Streptomycetaceae;g__Streptomyces;s__Streptomyces thermovulgaris	0	0	65	21.6667	5.26408e-05	68	0	0	22.6667	5.18219e-05	202	142	0	114.667	0.000413459	0	11	8	6.33333	8.29414e-05
2001	Streptosporangium roseum	Bacteria; Actinobacteria; Actinomycetia; Streptosporangiales; Streptosporangiaceae; Streptosporangium	d__Bacteria;p__Actinobacteriota;c__Actinomycetia;o__Streptosporangiales;f__Streptosporangiaceae;g__Streptosporangium;s__Streptosporangium canum	39	22	28	29.6667	7.20774e-05	20	0	40	20	4.57252e-05	43	111	90	81.3333	0.000293267	0	0	0	0	0
2006	Thermobispora bispora	Bacteria; Actinobacteria; Actinomycetia; Streptosporangiales; Streptosporangiaceae; Thermobispora	d__Bacteria;p__Actinobacteriota;c__Actinomycetia;o__Streptosporangiales;f__Streptosporangiaceae;g__Thermobispora;s__Thermobispora bispora	127	66	71	88	0.000213802	45	24	40	36.3333	8.30674e-05	136	147	137	140	0.000504804	138	165	190	164.333	0.00215211
2020	Thermomonospora curvata	Bacteria; Actinobacteria; Actinomycetia; Streptosporangiales; Thermomonosporaceae; Thermomonospora	d__Bacteria;p__Actinobacteriota;c__Actinomycetia;o__Streptosporangiales;f__Streptosporangiaceae;g__Thermomonospora;s__Thermomonospora curvata	252	168	184	201.333	0.000489154	232	121	112	155	0.00035437	266	216	342	274.667	0.000990378	66	51	76	64.3333	0.00084251
2021	Thermobifida fusca	Bacteria; Actinobacteria; Actinomycetia; Streptosporangiales; Nocardiopsaceae; Thermobifida	d__Bacteria;p__Actinobacteriota;c__Actinomycetia;o__Streptosporangiales;f__Streptosporangiaceae;g__Thermobifida;s__Thermobifida fusca	423	279	428	376.667	0.000915139	304	197	198	233	0.000532698	508	491	647	548.667	0.00197835	92	81	125	99.3333	0.00130087
2033	Microbacterium testaceum	Bacteria; Actinobacteria; Actinomycetia; Micrococcales; Microbacteriaceae; Microbacterium	d__Bacteria;p__Actinobacteriota;c__Actinomycetia;o__Actinomycetales;f__Microbacteriaceae;g__Microbacterium;s__Microbacterium testaceum_E	20	15	0	11.6667	2.8345e-05	0	0	0	0	0	0	54	10	21.3333	7.69225e-05	0	0	0	0	0
2035	Curtobacterium flaccumfaciens	Bacteria; Actinobacteria; Actinomycetia; Micrococcales; Microbacteriaceae; Curtobacterium	d__Bacteria;p__Actinobacteriota;c__Actinomycetia;o__Actinomycetales;f__Microbacteriaceae;g__Curtobacterium;s__Curtobacterium flaccumfaciens_A	62	48	84	64.6667	0.000157112	22	36	25	27.6667	6.32532e-05	49	44	69	54	0.00019471	14	0	0	4.66667	6.11147e-05
2045	Pimelobacter simplex	Bacteria; Actinobacteria; Actinomycetia; Propionibacteriales; Nocardioidaceae; Pimelobacter	d__Bacteria;p__Actinobacteriota;c__Actinomycetia;o__Propionibacteriales;f__Nocardioidaceae;g__Nocardioides;s__Nocardioides simplex_A	0	0	0	0	0	0	0	0	0	0	23	13	0	12	4.32689e-05	17	13	0	10	0.00013096
2054	Gordonia bronchialis	Bacteria; Actinobacteria; Actinomycetia; Corynebacteriales; Gordoniaceae; Gordonia	d__Bacteria;p__Actinobacteriota;c__Actinomycetia;o__Mycobacteriales;f__Mycobacteriaceae;g__Gordonia;s__Gordonia bronchialis	35	29	61	41.6667	0.000101232	10	7	38	18.3333	4.19147e-05	71	71	746	296	0.0010673	2	0	0	0.666667	8.73068e-06
2055	Gordonia terrae	Bacteria; Actinobacteria; Actinomycetia; Corynebacteriales; Gordoniaceae; Gordonia	d__Bacteria;p__Actinobacteriota;c__Actinomycetia;o__Mycobacteriales;f__Mycobacteriaceae;g__Gordonia;s__Gordonia terrae	14	0	8	7.33333	1.78169e-05	0	0	0	0	0	0	29	8	12.3333	4.44708e-05	0	17	0	5.66667	7.42108e-05
2057	Sphaerobacter thermophilus	Bacteria; Chloroflexi; Thermomicrobia; Sphaerobacterales; Sphaerobacteraceae; Sphaerobacter	d__Bacteria;p__Chloroflexota;c__Chloroflexia;o__Thermomicrobiales;f__Thermomicrobiaceae;g__Sphaerobacter;s__Sphaerobacter thermophilus	62	61	27	50	0.000121479	37	36	38	37	8.45916e-05	79	59	86	74.6667	0.000269229	4	6	5	5	6.54801e-05
2148	Acholeplasma laidlawii	Bacteria; Tenericutes; Mollicutes; Acholeplasmatales; Acholeplasmataceae; Acholeplasma	d__Bacteria;p__Firmicutes;c__Bacilli;o__Acholeplasmatales;f__Acholeplasmataceae;g__Acholeplasma;s__Acholeplasma laidlawii	152	70	83	101.667	0.000247007	96	95	95	95.3333	0.000217957	184	251	179	204.667	0.000737976	313	115	127	185	0.00242276
2150	Acholeplasma modicum	Bacteria; Tenericutes; Mollicutes; Acholeplasmatales; Acholeplasmataceae; Acholeplasma	d__Bacteria;p__Firmicutes;c__Bacilli;o__Acholeplasmatales;f__Acholeplasmataceae;g__Acholeplasma_A;s__Acholeplasma_A modicum	9	3	0	4	9.7183e-06	11	1	8	6.66667	1.52417e-05	30	26	7	21	7.57206e-05	17	10	10	12.3333	0.000161518
2162	Methanobacterium formicicum	Archaea; Euryarchaeota; Methanobacteria; Methanobacteriales; Methanobacteriaceae; Methanobacterium	d__Archaea;p__Methanobacteriota;c__Methanobacteria;o__Methanobacteriales;f__Methanobacteriaceae;g__Methanobacterium;s__Methanobacterium formicicum	9	0	0	3	7.28872e-06	0	0	0	0	0	5	0	6	3.66667	1.32211e-05	40	14	6	20	0.00026192
2173	Methanobrevibacter smithii	Archaea; Euryarchaeota; Methanobacteria; Methanobacteriales; Methanobacteriaceae; Methanobrevibacter	d__Archaea;p__Methanobacteriota;c__Methanobacteria;o__Methanobacteriales;f__Methanobacteriaceae;g__Methanobrevibacter_A;s__Methanobrevibacter_A smithii	492	206	267	321.667	0.000781513	185	215	253	217.667	0.000497642	717	847	521	695	0.00250599	189	36	82	102.333	0.00134016
2198	Methanoculleus marisnigri	Archaea; Euryarchaeota; Methanomicrobia; Methanomicrobiales; Methanomicrobiaceae; Methanoculleus	d__Archaea;p__Halobacteriota;c__Methanomicrobia;o__Methanomicrobiales;f__Methanoculleaceae;g__Methanoculleus;s__Methanoculleus marisnigri_B	0	21	0	7	1.7007e-05	61	0	0	20.3333	4.64873e-05	31	0	0	10.3333	3.72594e-05	0	0	0	0	0
2200	Methanoculleus thermophilus	Archaea; Euryarchaeota; Methanomicrobia; Methanomicrobiales; Methanomicrobiaceae; Methanoculleus	d__Archaea;p__Halobacteriota;c__Methanomicrobia;o__Methanomicrobiales;f__Methanoculleaceae;g__Methanoculleus;s__Methanoculleus thermophilus	15	23	24	20.6667	5.02112e-05	15	21	36	24	5.48702e-05	49	79	48	58.6667	0.000211537	17	27	23	22.3333	0.000292478
2203	Methanospirillum hungatei	Archaea; Euryarchaeota; Methanomicrobia; Methanomicrobiales; Methanospirillaceae; Methanospirillum	d__Archaea;p__Halobacteriota;c__Methanomicrobia;o__Methanomicrobiales;f__Methanospirillaceae;g__Methanospirillum;s__Methanospirillum hungatei	110	32	65	69	0.000167641	79	53	27	53	0.000121172	149	166	122	145.667	0.000525237	51	35	73	53	0.000694089
2208	Methanosarcina barkeri	Archaea; Euryarchaeota; Methanomicrobia; Methanosarcinales; Methanosarcinaceae; Methanosarcina	d__Archaea;p__Halobacteriota;c__Methanosarcinia;o__Methanosarcinales;f__Methanosarcinaceae;g__Methanosarcina;s__Methanosarcina barkeri	0	0	0	0	0	0	0	0	0	0	0	5	0	1.66667	6.00957e-06	2	6	11	6.33333	8.29414e-05
2209	Methanosarcina mazei	Archaea; Euryarchaeota; Methanomicrobia; Methanosarcinales; Methanosarcinaceae; Methanosarcina	d__Archaea;p__Halobacteriota;c__Methanosarcinia;o__Methanosarcinales;f__Methanosarcinaceae;g__Methanosarcina;s__Methanosarcina mazei	293	125	84	167.333	0.000406549	69	55	95	73	0.000166897	281	450	186	305.667	0.00110216	541	322	415	426	0.0055789
2210	Methanosarcina thermophila	Archaea; Euryarchaeota; Methanomicrobia; Methanosarcinales; Methanosarcinaceae; Methanosarcina	d__Archaea;p__Halobacteriota;c__Methanosarcinia;o__Methanosarcinales;f__Methanosarcinaceae;g__Methanosarcina;s__Methanosarcina thermophila	0	0	100	33.3333	8.09858e-05	82	130	0	70.6667	0.000161562	169	0	270	146.333	0.000527641	0	0	0	0	0
2223	Methanothrix soehngenii	Archaea; Euryarchaeota; Methanomicrobia; Methanosarcinales; Methanotrichaceae; Methanothrix	d__Archaea;p__Halobacteriota;c__Methanosarcinia;o__Methanotrichales;f__Methanotrichaceae;g__Methanothrix;s__Methanothrix soehngenii	723	359	785	622.333	0.001512	287	351	454	364	0.000832198	761	1105	977	947.667	0.00341704	385	226	228	279.667	0.00366252
2290	Desulfobacter curvatus	Bacteria; Proteobacteria; Deltaproteobacteria; Desulfobacterales; Desulfobacteraceae; Desulfobacter	d__Bacteria;p__Desulfobacterota;c__Desulfobacteria;o__Desulfobacterales;f__Desulfobacteraceae;g__Desulfobacter;s__Desulfobacter curvatus	32	0	0	10.6667	2.59155e-05	16	0	0	5.33333	1.21934e-05	0	25	42	22.3333	8.05283e-05	0	0	0	0	0
2291	Desulfobacter hydrogenophilus	Bacteria; Proteobacteria; Deltaproteobacteria; Desulfobacterales; Desulfobacteraceae; Desulfobacter	d__Bacteria;p__Desulfobacterota;c__Desulfobacteria;o__Desulfobacterales;f__Desulfobacteraceae;g__Desulfobacter;s__Desulfobacter hydrogenophilus	2	0	4	2	4.85915e-06	0	1	0	0.333333	7.62086e-07	1	5	14	6.66667	2.40383e-05	0	0	1	0.333333	4.36534e-06
2293	Desulfobacter postgatei	Bacteria; Proteobacteria; Deltaproteobacteria; Desulfobacterales; Desulfobacteraceae; Desulfobacter	d__Bacteria;p__Desulfobacterota;c__Desulfobacteria;o__Desulfobacterales;f__Desulfobacteraceae;g__Desulfobacter;s__Desulfobacter postgatei_A	68663	37765	49978	52135.3	0.126667	23838	32089	26440	27455.7	0.0627708	44908	57951	137256	80038.3	0.288598	2118	506	1697	1440.33	0.0188626
2317	Methanosphaera stadtmanae	Archaea; Euryarchaeota; Methanobacteria; Methanobacteriales; Methanobacteriaceae; Methanosphaera	d__Archaea;p__Methanobacteriota;c__Methanobacteria;o__Methanobacteriales;f__Methanobacteriaceae;g__Methanosphaera;s__Methanosphaera stadtmanae	0	0	0	0	0	0	0	0	0	0	10	29	11	16.6667	6.00957e-05	0	10	0	3.33333	4.36534e-05
2350	Haliscomenobacter hydrossis	Bacteria; Bacteroidetes; Saprospiria; Saprospirales; Haliscomenobacteraceae; Haliscomenobacter	d__Bacteria;p__Bacteroidota;c__Bacteroidia;o__Chitinophagales;f__Saprospiraceae;g__Haliscomenobacter;s__Haliscomenobacter hydrossis	12865	6429	6235	8509.67	0.0206749	3885	5170	4778	4611	0.0105419	15808	18897	16407	17037.3	0.0614323	721	503	692	638.667	0.00836399
2371	Xylella fastidiosa	Bacteria; Proteobacteria; Gammaproteobacteria; Xanthomonadales; Xanthomonadaceae; Xylella	d__Bacteria;p__Proteobacteria;c__Gammaproteobacteria;o__Xanthomonadales;f__Xanthomonadaceae;g__Xylella;s__Xylella fastidiosa	51	18	21	30	7.28872e-05	38	33	51	40.6667	9.29745e-05	89	56	56	67	0.000241585	904	696	860	820	0.0107387
2426	Teredinibacter turnerae	Bacteria; Proteobacteria; Gammaproteobacteria; Cellvibrionales; Cellvibrionaceae; Teredinibacter	d__Bacteria;p__Proteobacteria;c__Gammaproteobacteria;o__Pseudomonadales;f__Cellvibrionaceae;g__Teredinibacter;s__Teredinibacter turnerae_B	30	63	34	42.3333	0.000102852	0	54	54	36	8.23053e-05	159	217	231	202.333	0.000729562	11	2	6	6.33333	8.29414e-05
2702	Gardnerella vaginalis	Bacteria; Actinobacteria; Actinomycetia; Bifidobacteriales; Bifidobacteriaceae; Gardnerella	d__Bacteria;p__Actinobacteriota;c__Actinomycetia;o__Actinomycetales;f__Bifidobacteriaceae;g__Bifidobacterium;s__Bifidobacterium leopoldii	43	24	29	32	7.77464e-05	19	16	20	18.3333	4.19147e-05	30	28	39	32.3333	0.000116586	5	6	8	6.33333	8.29414e-05
2728	Candidatus Legionella jeonii	Bacteria; Proteobacteria; Gammaproteobacteria; Legionellales; Legionellaceae; Legionella		0	0	6	2	4.85915e-06	3	0	11	4.66667	1.06692e-05	4	57	22	27.6667	9.97589e-05	0	36	45	27	0.000353592
2734	Symbiobacterium thermophilum	Bacteria; Firmicutes; Clostridia; Eubacteriales; Symbiobacteriaceae; Symbiobacterium	d__Bacteria;p__Firmicutes_E;c__Symbiobacteriia;o__Symbiobacteriales;f__Symbiobacteriaceae;g__Symbiobacterium;s__Symbiobacterium thermophilum	7	39	28	24.6667	5.99295e-05	4	0	4	2.66667	6.09669e-06	15	23	11	16.3333	5.88938e-05	11	3	4	6	7.85761e-05
2736	Verrucomicrobium spinosum	Bacteria; Verrucomicrobia; Verrucomicrobiae; Verrucomicrobiales; Verrucomicrobiaceae; Verrucomicrobium	d__Bacteria;p__Verrucomicrobiota;c__Verrucomicrobiae;o__Verrucomicrobiales;f__Verrucomicrobiaceae;g__Verrucomicrobium;s__Verrucomicrobium spinosum	163	118	132	137.667	0.000334471	130	168	128	142	0.000324649	450	351	145	315.333	0.00113701	0	209	78	95.6667	0.00125285
2738	Vagococcus fluvialis	Bacteria; Firmicutes; Bacilli; Lactobacillales; Enterococcaceae; Vagococcus	d__Bacteria;p__Firmicutes;c__Bacilli;o__Lactobacillales;f__Vagococcaceae;g__Vagococcus;s__Vagococcus fluvialis_A	10	10	3	7.66667	1.86267e-05	4	0	2	2	4.57252e-06	12	19	21	17.3333	6.24996e-05	0	0	0	0	0
2743	Marinobacter hydrocarbonoclasticus	Bacteria; Proteobacteria; Gammaproteobacteria; Alteromonadales; Alteromonadaceae; Marinobacter	d__Bacteria;p__Proteobacteria;c__Gammaproteobacteria;o__Pseudomonadales;f__Oleiphilaceae;g__Marinobacter;s__Marinobacter hydrocarbonoclasticus	198	34	133	121.667	0.000295598	370	542	394	435.333	0.000995285	162	219	266	215.667	0.000777639	10	4	5	6.33333	8.29414e-05
2748	Carnobacterium divergens	Bacteria; Firmicutes; Bacilli; Lactobacillales; Carnobacteriaceae; Carnobacterium	d__Bacteria;p__Firmicutes;c__Bacilli;o__Lactobacillales;f__Carnobacteriaceae;g__Carnobacterium;s__Carnobacterium divergens	0	6	0	2	4.85915e-06	0	0	18	6	1.37176e-05	6	6	2	4.66667	1.68268e-05	7	0	1	2.66667	3.49227e-05
2749	Carnobacterium gallinarum	Bacteria; Firmicutes; Bacilli; Lactobacillales; Carnobacteriaceae; Carnobacterium	d__Bacteria;p__Firmicutes;c__Bacilli;o__Lactobacillales;f__Carnobacteriaceae;g__Carnobacterium;s__Carnobacterium gallinarum	10	2	11	7.66667	1.86267e-05	0	4	2	2	4.57252e-06	3	5	14	7.33333	2.64421e-05	1	0	0	0.333333	4.36534e-06
2750	Carnobacterium mobile	Bacteria; Firmicutes; Bacilli; Lactobacillales; Carnobacteriaceae; Carnobacterium	d__Bacteria;p__Firmicutes;c__Bacilli;o__Lactobacillales;f__Carnobacteriaceae;g__Carnobacterium_A;s__Carnobacterium_A mobile	1	1	0	0.666667	1.61972e-06	0	1	2	1	2.28626e-06	5	29	12	15.3333	5.52881e-05	0	0	0	0	0
2751	Carnobacterium maltaromaticum	Bacteria; Firmicutes; Bacilli; Lactobacillales; Carnobacteriaceae; Carnobacterium	d__Bacteria;p__Firmicutes;c__Bacilli;o__Lactobacillales;f__Carnobacteriaceae;g__Carnobacterium;s__Carnobacterium maltaromaticum	43	24	17	28	6.80281e-05	16	6	15	12.3333	2.81972e-05	38	62	66	55.3333	0.000199518	17	3	16	12	0.000157152
2756	Brochothrix thermosphacta	Bacteria; Firmicutes; Bacilli; Bacillales; Listeriaceae; Brochothrix	d__Bacteria;p__Firmicutes;c__Bacilli;o__Lactobacillales;f__Listeriaceae;g__Brochothrix;s__Brochothrix thermosphacta	1	4	12	5.66667	1.37676e-05	8	5	6	6.33333	1.44796e-05	14	29	3	15.3333	5.52881e-05	0	0	0	0	0
2850	Phaeodactylum tricornutum	Eukaryota; Bacillariophyta; Bacillariophyceae; Naviculales; Phaeodactylaceae; Phaeodactylum		0	0	0	0	0	3	2	0	1.66667	3.81043e-06	7	5	0	4	1.4423e-05	78	17	22	39	0.000510745
2898	Cryptomonas paramecium	Eukaryota; Heterolobosea; Cryptophyceae; Cryptomonadales; Cryptomonadaceae; Cryptomonas		1	8	10	6.33333	1.53873e-05	1	11	6	6	1.37176e-05	2	6	1	3	1.08172e-05	36	21	55	37.3333	0.000488918
2977	Vaucheria bursata	Eukaryota; Bacillariophyta; Xanthophyceae; Vaucheriales; Vaucheriaceae; Vaucheria		50	0	0	16.6667	4.04929e-05	0	0	0	0	0	9	0	21	10	3.60574e-05	0	0	0	0	0
2981	Tribonema aequale	Eukaryota; Bacillariophyta; Xanthophyceae; Tribonematales; Tribonemataceae; Tribonema		23	22	16	20.3333	4.94013e-05	0	24	18	14	3.20076e-05	11	0	25	12	4.32689e-05	0	0	0	0	0
2986	Ochromonas danica	Eukaryota; Bacillariophyta; Chrysophyceae; Chromulinales; Chromulinaceae; Ochromonas		0	0	0	0	0	0	0	0	0	0	7	12	2	7	2.52402e-05	3	0	0	1	1.3096e-05
3040	Euglena viridis	Eukaryota; Euglenozoa; Euglenida; Euglenales; Euglenaceae; Euglena		2	1	0	1	2.42957e-06	8	2	0	3.33333	7.62086e-06	0	0	4	1.33333	4.80766e-06	30	14	23	22.3333	0.000292478
3056	Chlamydomonas sp. TK-1983	Eukaryota; Chlorophyta; Chlorophyceae; Chlamydomonadales; Chlamydomonadaceae; Chlamydomonas		0	0	0	0	0	0	0	0	0	0	1	2	0	1	3.60574e-06	13	9	11	11	0.000144056
3067	Volvox carteri	Eukaryota; Chlorophyta; Chlorophyceae; Chlamydomonadales; Volvocaceae; Volvox		24	9	8	13.6667	3.32042e-05	16	24	19	19.6667	4.49631e-05	67	83	41	63.6667	0.000229566	160	89	61	103.333	0.00135325
3075	Auxenochlorella protothecoides	Eukaryota; Chlorophyta; Trebouxiophyceae; Chlorellales; Chlorellaceae; Auxenochlorella		7	6	2	5	1.21479e-05	20	16	3	13	2.97214e-05	13	25	31	23	8.29321e-05	0	0	2	0.666667	8.73068e-06
3077	Chlorella vulgaris	Eukaryota; Chlorophyta; Trebouxiophyceae; Chlorellales; Chlorellaceae; Chlorella		7	14	34	18.3333	4.45422e-05	0	17	5	7.33333	1.67659e-05	0	0	0	0	0	9	0	0	3	3.9288e-05
3171	Myrmecia israeliensis	Eukaryota; Chlorophyta; Trebouxiophyceae; Trebouxiales; Trebouxiaceae; Myrmecia		12	9	8	9.66667	2.34859e-05	5	8	23	12	2.74351e-05	25	36	10	23.6667	8.53359e-05	0	0	0	0	0
3175	Klebsormidium flaccidum	Eukaryota; Streptophyta; Klebsormidiophyceae; Klebsormidiales; Klebsormidiaceae; Klebsormidium		53	0	73	42	0.000102042	0	40	14	18	4.11527e-05	88	62	64	71.3333	0.00025721	0	0	0	0	0
3192	Spermatozopsis similis	Eukaryota; Chlorophyta; Chlorophyceae; Chlamydomonadales; Dunaliellaceae; Spermatozopsis		0	0	0	0	0	0	0	0	0	0	0	0	0	0	0	66	1	17	28	0.000366688
3635	Gossypium hirsutum	Eukaryota; Streptophyta; Magnoliopsida; Malvales; Malvaceae; Gossypium		1	0	0	0.333333	8.09858e-07	0	2	0	0.666667	1.52417e-06	1	0	0	0.333333	1.20191e-06	17	0	4	7	9.16721e-05
3663	Cucurbita pepo	Eukaryota; Streptophyta; Magnoliopsida; Cucurbitales; Cucurbitaceae; Cucurbita		13	2	6	7	1.7007e-05	1	0	11	4	9.14504e-06	9	28	15	17.3333	6.24996e-05	9	0	0	3	3.9288e-05
3694	Populus trichocarpa	Eukaryota; Streptophyta; Magnoliopsida; Malpighiales; Salicaceae; Populus		0	1	0	0.333333	8.09858e-07	18	0	11	9.66667	2.21005e-05	28	17	22	22.3333	8.05283e-05	17	6	9	10.6667	0.000139691
3708	Brassica napus	Eukaryota; Streptophyta; Magnoliopsida; Brassicales; Brassicaceae; Brassica		7	0	3	3.33333	8.09858e-06	0	10	0	3.33333	7.62086e-06	0	0	0	0	0	2	4	85	30.3333	0.000397246
3750	Malus domestica	Eukaryota; Streptophyta; Magnoliopsida; Rosales; Rosaceae; Malus		0	0	0	0	0	0	0	3	1	2.28626e-06	8	14	0	7.33333	2.64421e-05	0	4	23	9	0.000117864
3821	Cajanus cajan	Eukaryota; Streptophyta; Magnoliopsida; Fabales; Fabaceae; Cajanus		13	15	21	16.3333	3.9683e-05	18	20	7	15	3.42939e-05	39	42	29	36.6667	0.000132211	3	0	2	1.66667	2.18267e-05
3827	Cicer arietinum	Eukaryota; Streptophyta; Magnoliopsida; Fabales; Fabaceae; Cicer		0	12	2	4.66667	1.1338e-05	3	8	6	5.66667	1.29555e-05	14	22	8	14.6667	5.28842e-05	0	0	0	0	0
3914	Vigna angularis	Eukaryota; Streptophyta; Magnoliopsida; Fabales; Fabaceae; Vigna		19	5	6	10	2.42957e-05	18	5	6	9.66667	2.21005e-05	49	55	25	43	0.000155047	41	11	12	21.3333	0.000279382
3988	Ricinus communis	Eukaryota; Streptophyta; Magnoliopsida; Malpighiales; Euphorbiaceae; Ricinus		15	2	1	6	1.45774e-05	4	10	6	6.66667	1.52417e-05	5	9	16	10	3.60574e-05	6	3	1	3.33333	4.36534e-05
4081	Solanum lycopersicum	Eukaryota; Streptophyta; Magnoliopsida; Solanales; Solanaceae; Solanum		0	0	0	0	0	0	0	0	0	0	43	34	0	25.6667	9.25474e-05	0	1	1	0.666667	8.73068e-06
4096	Nicotiana sylvestris	Eukaryota; Streptophyta; Magnoliopsida; Solanales; Solanaceae; Nicotiana		6	0	0	2	4.85915e-06	0	2	1	1	2.28626e-06	16	24	5	15	5.40862e-05	2	11	13	8.66667	0.000113499
4113	Solanum tuberosum	Eukaryota; Streptophyta; Magnoliopsida; Solanales; Solanaceae; Solanum		1	0	0	0.333333	8.09858e-07	21	13	7	13.6667	3.12455e-05	59	33	64	52	0.000187499	5	0	3	2.66667	3.49227e-05
4146	Olea europaea	Eukaryota; Streptophyta; Magnoliopsida; Lamiales; Oleaceae; Olea		0	0	0	0	0	17	0	0	5.66667	1.29555e-05	30	18	0	16	5.76919e-05	32	0	0	10.6667	0.000139691
4232	Helianthus annuus	Eukaryota; Streptophyta; Magnoliopsida; Asterales; Asteraceae; Helianthus		3	0	1	1.33333	3.23943e-06	0	12	0	4	9.14504e-06	2	0	1	1	3.60574e-06	7	1	1	3	3.9288e-05
4236	Lactuca sativa	Eukaryota; Streptophyta; Magnoliopsida; Asterales; Asteraceae; Lactuca		0	0	1	0.333333	8.09858e-07	1	15	2	6	1.37176e-05	2	7	6	5	1.80287e-05	2	2	8	4	5.23841e-05
4265	Cynara cardunculus	Eukaryota; Streptophyta; Magnoliopsida; Asterales; Asteraceae; Cynara		0	0	0	0	0	5	392	0	132.333	0.000302548	0	0	0	0	0	0	3	3	2	2.6192e-05
4513	Hordeum vulgare	Eukaryota; Streptophyta; Magnoliopsida; Poales; Poaceae; Hordeum		23	31	16	23.3333	5.66901e-05	17	12	49	26	5.94427e-05	64	80	41	61.6667	0.000222354	7	1	1	3	3.9288e-05
4522	Lolium perenne	Eukaryota; Streptophyta; Magnoliopsida; Poales; Poaceae; Lolium		0	0	0	0	0	0	0	11	3.66667	8.38295e-06	28	43	0	23.6667	8.53359e-05	0	0	8	2.66667	3.49227e-05
4530	Oryza sativa	Eukaryota; Streptophyta; Magnoliopsida; Poales; Poaceae; Oryza		54	14	28	32	7.77464e-05	25	65	20	36.6667	8.38295e-05	151	176	90	139	0.000501198	15	7	51	24.3333	0.00031867
4577	Zea mays	Eukaryota; Streptophyta; Magnoliopsida; Poales; Poaceae; Zea		5	3	1	3	7.28872e-06	0	12	0	4	9.14504e-06	101	93	52	82	0.000295671	9	2	35	15.3333	0.000200806
4641	Musa acuminata	Eukaryota; Streptophyta; Magnoliopsida; Zingiberales; Musaceae; Musa		0	0	0	0	0	0	37	0	12.3333	2.81972e-05	2	0	5	2.33333	8.4134e-06	0	1	0	0.333333	4.36534e-06
4784	Phytophthora capsici	Eukaryota; Oomycota; Phaeosacciophyceae; Peronosporales; Peronosporaceae; Phytophthora		14	0	8	7.33333	1.78169e-05	11	0	10	7	1.60038e-05	0	17	10	9	3.24517e-05	0	3	0	1	1.3096e-05
4837	Phycomyces blakesleeanus	Eukaryota; Mucoromycota; Mucoromycetes; Mucorales; Phycomycetaceae; Phycomyces		0	0	0	0	0	38	0	0	12.6667	2.89593e-05	0	0	0	0	0	439	469	106	338	0.00442645
4927	Wickerhamomyces anomalus	Eukaryota; Ascomycota; Saccharomycetes; Saccharomycetales; Phaffomycetaceae; Wickerhamomyces		0	0	217	72.3333	0.000175739	0	0	0	0	0	83	0	0	27.6667	9.97589e-05	0	37	0	12.3333	0.000161518
4959	Debaryomyces hansenii	Eukaryota; Ascomycota; Saccharomycetes; Saccharomycetales; Debaryomycetaceae; Debaryomyces		193	60	61	104.667	0.000254295	112	49	65	75.3333	0.000172232	145	252	47	148	0.00053365	133	0	67	66.6667	0.000873068
5007	Brettanomyces bruxellensis	Eukaryota; Ascomycota; Saccharomycetes; Saccharomycetales; Pichiaceae; Brettanomyces		0	2	0	0.666667	1.61972e-06	0	0	0	0	0	0	7	0	2.33333	8.4134e-06	20	0	0	6.66667	8.73068e-05
5022	Leptosphaeria maculans	Eukaryota; Ascomycota; Dothideomycetes; Pleosporales; Leptosphaeriaceae; Leptosphaeria		0	0	0	0	0	0	0	10	3.33333	7.62086e-06	14	4	0	6	2.16345e-05	0	0	0	0	0
5101	Amorphotheca resinae	Eukaryota; Ascomycota; Leotiomycetes; Helotiales; Myxotrichaceae; Amorphotheca		24	0	33	19	4.61619e-05	0	0	0	0	0	0	35	33	22.6667	8.17302e-05	0	0	0	0	0
5180	Sclerotinia sclerotiorum	Eukaryota; Ascomycota; Leotiomycetes; Helotiales; Sclerotiniaceae; Sclerotinia		18	0	0	6	1.45774e-05	0	0	0	0	0	3	0	3	2	7.21149e-06	28	0	0	9.33333	0.000122229
5217	Tremella mesenterica	Eukaryota; Basidiomycota; Tremellomycetes; Tremellales; Tremellaceae; Tremella		10	9	10	9.66667	2.34859e-05	19	0	21	13.3333	3.04835e-05	14	11	15	13.3333	4.80766e-05	0	7	0	2.33333	3.05574e-05
5325	Trametes versicolor	Eukaryota; Basidiomycota; Agaricomycetes; Polyporales; Polyporaceae; Trametes		335	461	458	418	0.00101556	225	123	216	188	0.000429817	329	124	537	330	0.0011899	0	0	0	0	0
5478	[Candida] glabrata	Eukaryota; Ascomycota; Saccharomycetes; Saccharomycetales; Saccharomycetaceae; Nakaseomyces		80	0	0	26.6667	6.47886e-05	76	0	0	25.3333	5.79186e-05	38	0	0	12.6667	4.56728e-05	0	0	178	59.3333	0.00077703
5480	Candida parapsilosis	Eukaryota; Ascomycota; Saccharomycetes; Saccharomycetales; Debaryomycetaceae; Candida		0	12	0	4	9.7183e-06	12	9	0	7	1.60038e-05	8	9	0	5.66667	2.04326e-05	0	0	0	0	0
5482	Candida tropicalis	Eukaryota; Ascomycota; Saccharomycetes; Saccharomycetales; Debaryomycetaceae; Candida		2	2	0	1.33333	3.23943e-06	0	0	2	0.666667	1.52417e-06	7	23	18	16	5.76919e-05	0	0	0	0	0
5507	Fusarium oxysporum	Eukaryota; Ascomycota; Sordariomycetes; Hypocreales; Nectriaceae; Fusarium		3	10	0	4.33333	1.05282e-05	3	7	0	3.33333	7.62086e-06	22	24	0	15.3333	5.52881e-05	16	3	13	10.6667	0.000139691
5516	Fusarium culmorum	Eukaryota; Ascomycota; Sordariomycetes; Hypocreales; Nectriaceae; Fusarium		28	3	0	10.3333	2.51056e-05	1	3	13	5.66667	1.29555e-05	38	45	60	47.6667	0.000171874	21	4	2	9	0.000117864
5544	Trichoderma harzianum	Eukaryota; Ascomycota; Sordariomycetes; Hypocreales; Hypocreaceae; Trichoderma		42	44	64	50	0.000121479	0	0	75	25	5.71565e-05	100	82	215	132.333	0.00047716	0	0	70	23.3333	0.000305574
5580	Aureobasidium pullulans	Eukaryota; Ascomycota; Dothideomycetes; Dothideales; Saccotheciaceae; Aureobasidium		2482	0	330	937.333	0.00227732	158	0	141	99.6667	0.000227864	0	1467	690	719	0.00259253	0	926	294	406.667	0.00532571
5599	Alternaria alternata	Eukaryota; Ascomycota; Dothideomycetes; Pleosporales; Pleosporaceae; Alternaria		78	0	0	26	6.31689e-05	0	1	0	0.333333	7.62086e-07	0	3	17	6.66667	2.40383e-05	0	0	0	0	0
5698	Trypanosoma rangeli	Eukaryota; Euglenozoa; Kinetoplastea; Trypanosomatida; Trypanosomatidae; Trypanosoma		11	0	0	3.66667	8.90844e-06	0	0	0	0	0	0	0	0	0	0	36	18	30	28	0.000366688
5762	Naegleria gruberi	Eukaryota; Heterolobosea; Kinetoplastea; Eubodonida; Vahlkampfiidae; Naegleria		0	14	14	9.33333	2.2676e-05	60	106	100	88.6667	0.000202715	51	23	87	53.6667	0.000193508	6	25	2	11	0.000144056
5763	Naegleria fowleri	Eukaryota; Heterolobosea; Kinetoplastea; Eubodonida; Vahlkampfiidae; Naegleria		0	0	1	0.333333	8.09858e-07	4	3	6	4.33333	9.90712e-06	4	17	2	7.66667	2.7644e-05	2	0	1	1	1.3096e-05
5778	Vermamoeba vermiformis	Eukaryota; Tubulinea; Echinamoebida; Euamoebida; Hartmannellidae; Vermamoeba		26	0	0	8.66667	2.10563e-05	49	11	27	29	6.63015e-05	13	94	26	44.3333	0.000159855	0	0	0	0	0
5883	Glaucoma chattoni	Eukaryota; Ciliophora; Oligohymenophorea; Hymenostomatida; Glaucomidae; Glaucoma		0	0	0	0	0	8	2	0	3.33333	7.62086e-06	70	78	31	59.6667	0.000215143	0	0	0	0	0
5911	Tetrahymena thermophila	Eukaryota; Ciliophora; Oligohymenophorea; Hymenostomatida; Tetrahymenidae; Tetrahymena		1	0	0	0.333333	8.09858e-07	4	0	0	1.33333	3.04835e-06	0	15	0	5	1.80287e-05	6	0	2	2.66667	3.49227e-05
5927	Dexiostoma campyla	Eukaryota; Ciliophora; Oligohymenophorea; Hymenostomatida; Turaniellidae; Dexiostoma		0	0	0	0	0	0	0	0	0	0	0	22	20	14	5.04804e-05	40	0	0	13.3333	0.000174614
5938	Euplotes raikovi	Eukaryota; Ciliophora; Spirotrichea; Euplotida; Euplotidae; Euplotes		0	0	23	7.66667	1.86267e-05	34	26	42	34	7.77328e-05	115	200	126	147	0.000530044	295	157	175	209	0.00273707
5970	Exophiala dermatitidis	Eukaryota; Ascomycota; Eurotiomycetes; Chaetothyriales; Herpotrichiellaceae; Exophiala		39	0	0	13	3.15845e-05	0	0	0	0	0	0	66	40	35.3333	0.000127403	0	0	0	0	0
5974	Halteria grandinella	Eukaryota; Ciliophora; Spirotrichea; Sporadotrichida; Halteriidae; Halteria		0	0	0	0	0	0	0	0	0	0	0	0	0	0	0	1953	225	276	818	0.0107125
5992	Chaenea vorax	Eukaryota; Ciliophora; Litostomatea; Haptorida; Trachelophyllidae; Chaenea		0	15	0	5	1.21479e-05	0	29	28	19	4.34389e-05	0	0	0	0	0	70	35	0	35	0.000458361
6055	Spongilla lacustris	Eukaryota; Porifera; Demospongiae; Spongillida; Spongillidae; Spongilla		77	20	0	32.3333	7.85562e-05	0	0	296	98.6667	0.000225578	1183	845	32	686.667	0.00247594	0	0	0	0	0
6087	Hydra vulgaris	Eukaryota; Cnidaria; Hydrozoa; Anthoathecata; Hydridae; Hydra		861	1758	2486	1701.67	0.00413432	344	255	353	317.333	0.000725506	1516	1710	1266	1497.33	0.005399	4896	1043	1384	2441	0.0319674
6088	Hydra oligactis	Eukaryota; Cnidaria; Hydrozoa; Anthoathecata; Hydridae; Hydra		55	55	83	64.3333	0.000156303	7	20	9	12	2.74351e-05	0	0	0	0	0	0	0	0	0	0
6162	Girardia tigrina	Eukaryota; Platyhelminthes; Rhabditophora; Tricladida; Dugesiidae; Girardia		0	0	0	0	0	11	21	38	23.3333	5.3346e-05	55	17	102	58	0.000209133	0	0	0	0	0
6386	Tubifex tubifex	Eukaryota; Annelida; Clitellata; Haplotaxida; Naididae; Tubifex		15	0	15	10	2.42957e-05	0	68	138	68.6667	0.00015699	91	135	72	99.3333	0.000358171	0	0	0	0	0
6412	Helobdella robusta	Eukaryota; Annelida; Clitellata; Rhynchobdellida; Glossiphoniidae; Helobdella		0	0	0	0	0	0	2	0	0.666667	1.52417e-06	2	0	19	7	2.52402e-05	0	0	19	6.33333	8.29414e-05
6500	Aplysia californica	Eukaryota; Mollusca; Gastropoda; Aplysiida; Aplysiidae; Aplysia		0	0	0	0	0	0	0	0	0	0	0	1	0	0.333333	1.20191e-06	8	11	3	7.33333	9.60375e-05
6526	Biomphalaria glabrata	Eukaryota; Mollusca; Gastropoda; Strigeidida; Planorbidae; Biomphalaria		59	14	9	27.3333	6.64084e-05	8	27	19	18	4.11527e-05	28	16	33	25.6667	9.25474e-05	621	203	187	337	0.00441336
6687	Penaeus monodon	Eukaryota; Arthropoda; Malacostraca; Decapoda; Penaeidae; Penaeus		16	21	10	15.6667	3.80633e-05	6	0	14	6.66667	1.52417e-05	15	19	11	15	5.40862e-05	228	26	49	101	0.0013227
6689	Penaeus vannamei	Eukaryota; Arthropoda; Malacostraca; Decapoda; Penaeidae; Penaeus		12	0	0	4	9.7183e-06	0	0	0	0	0	0	0	4	1.33333	4.80766e-06	102	42	38	60.6667	0.000794492
6941	Rhipicephalus microplus	Eukaryota; Arthropoda; Arachnida; Ixodida; Ixodidae; Rhipicephalus		5	3	8	5.33333	1.29577e-05	4	8	12	8	1.82901e-05	15	15	9	13	4.68747e-05	46	25	32	34.3333	0.00044963
7029	Acyrthosiphon pisum	Eukaryota; Arthropoda; Insecta; Hemiptera; Aphididae; Acyrthosiphon		4	0	0	1.33333	3.23943e-06	0	15	0	5	1.14313e-05	0	0	2	0.666667	2.40383e-06	0	0	14	4.66667	6.11147e-05
7048	Sitophilus oryzae	Eukaryota; Arthropoda; Insecta; Coleoptera; Curculionidae; Sitophilus		14	7	3	8	1.94366e-05	6	5	4	5	1.14313e-05	15	16	10	13.6667	4.92785e-05	189	23	24	78.6667	0.00103022
7160	Aedes albopictus	Eukaryota; Arthropoda; Insecta; Diptera; Culicidae; Aedes		601	251	489	447	0.00108602	149	53	104	102	0.000233198	429	185	825	479.667	0.00172956	2522	498	451	1157	0.0151521
7176	Culex quinquefasciatus	Eukaryota; Arthropoda; Insecta; Diptera; Culicidae; Culex		88	45	59	64	0.000155493	52	76	43	57	0.000130317	37	66	59	54	0.00019471	32	3	17	17.3333	0.000226998
7222	Drosophila grimshawi	Eukaryota; Arthropoda; Insecta; Diptera; Drosophilidae; Drosophila		3	6	4	4.33333	1.05282e-05	1	2	0	1	2.28626e-06	0	2	9	3.66667	1.32211e-05	0	15	0	5	6.54801e-05
7224	Drosophila hydei	Eukaryota; Arthropoda; Insecta; Diptera; Drosophilidae; Drosophila		8	5	4	5.66667	1.37676e-05	3	5	3	3.66667	8.38295e-06	5	4	6	5	1.80287e-05	61	61	40	54	0.000707185
7229	Drosophila miranda	Eukaryota; Arthropoda; Insecta; Diptera; Drosophilidae; Drosophila		0	0	4	1.33333	3.23943e-06	5	0	0	1.66667	3.81043e-06	0	2	5	2.33333	8.4134e-06	19	8	7	11.3333	0.000148422
7230	Drosophila mojavensis	Eukaryota; Arthropoda; Insecta; Diptera; Drosophilidae; Drosophila		1	0	9	3.33333	8.09858e-06	0	4	3	2.33333	5.3346e-06	8	6	11	8.33333	3.00479e-05	92	96	140	109.333	0.00143183
7241	Drosophila subobscura	Eukaryota; Arthropoda; Insecta; Diptera; Drosophilidae; Drosophila		5	2	3	3.33333	8.09858e-06	10	1	3	4.66667	1.06692e-05	2	0	2	1.33333	4.80766e-06	121	53	95	89.6667	0.00117428
7266	Drosophila guanche	Eukaryota; Arthropoda; Insecta; Diptera; Drosophilidae; Drosophila		0	0	0	0	0	0	0	0	0	0	0	0	0	0	0	19	4	11	11.3333	0.000148422
7446	Vespa mandarinia	Eukaryota; Arthropoda; Insecta; Hymenoptera; Vespidae; Vespa		0	0	0	0	0	0	1	0	0.333333	7.62086e-07	0	5	0	1.66667	6.00957e-06	12	11	26	16.3333	0.000213902
7493	Trichogramma pretiosum	Eukaryota; Arthropoda; Insecta; Hymenoptera; Trichogrammatidae; Trichogramma		2	3	0	1.66667	4.04929e-06	2	0	1	1	2.28626e-06	1	0	1	0.666667	2.40383e-06	30	3	0	11	0.000144056
7515	Ctenocephalides felis	Eukaryota; Arthropoda; Insecta; Siphonaptera; Pulicidae; Ctenocephalides		0	0	0	0	0	0	1	0	0.333333	7.62086e-07	0	0	6	2	7.21149e-06	32	5	9	15.3333	0.000200806
7604	Asterias rubens	Eukaryota; Echinodermata; Asteroidea; Forcipulatida; Asteriidae; Asterias		0	0	0	0	0	0	0	0	0	0	0	1	0	0.333333	1.20191e-06	18	0	3	7	9.16721e-05
7668	Strongylocentrotus purpuratus	Eukaryota; Echinodermata; Echinoidea; Camarodonta; Strongylocentrotidae; Strongylocentrotus		0	0	5	1.66667	4.04929e-06	0	2	0	0.666667	1.52417e-06	0	0	0	0	0	0	11	0	3.66667	4.80187e-05
7757	Petromyzon marinus	Eukaryota; Chordata; Hyperoartia; Petromyzontiformes; Petromyzontidae; Petromyzon		2	0	7	3	7.28872e-06	0	2	0	0.666667	1.52417e-06	18	47	10	25	9.01436e-05	0	79	41	40	0.000523841
7868	Callorhinchus milii	Eukaryota; Chordata; Chondrichthyes; Chimaeriformes; Callorhinchidae; Callorhinchus		0	0	7	2.33333	5.66901e-06	0	0	0	0	0	8	0	0	2.66667	9.61532e-06	46	0	18	21.3333	0.000279382
7906	Acipenser ruthenus	Eukaryota; Chordata; Actinopteri; Acipenseriformes; Acipenseridae; Acipenser		64	0	0	21.3333	5.18309e-05	15	32	0	15.6667	3.58181e-05	26	46	0	24	8.65379e-05	1149	61	812	674	0.00882671
7936	Anguilla anguilla	Eukaryota; Chordata; Actinopteri; Anguilliformes; Anguillidae; Anguilla		48	0	0	16	3.88732e-05	0	11	64	25	5.71565e-05	1	8	3	4	1.4423e-05	3	1	8	4	5.23841e-05
7950	Clupea harengus	Eukaryota; Chordata; Actinopteri; Clupeiformes; Clupeidae; Clupea		2	47	81	43.3333	0.000105282	3	11	52	22	5.02977e-05	32	48	83	54.3333	0.000195912	3	4	6	4.33333	5.67494e-05
7955	Danio rerio	Eukaryota; Chordata; Actinopteri; Cypriniformes; Danionidae; Danio		2	6	0	2.66667	6.47886e-06	0	0	0	0	0	0	4	0	1.33333	4.80766e-06	16	2	2	6.66667	8.73068e-05
7957	Carassius auratus	Eukaryota; Chordata; Actinopteri; Cypriniformes; Cyprinidae; Carassius		30	57	663	250	0.000607393	20	20	28	22.6667	5.18219e-05	21	11	5	12.3333	4.44708e-05	4	0	3	2.33333	3.05574e-05
7962	Cyprinus carpio	Eukaryota; Chordata; Actinopteri; Cypriniformes; Cyprinidae; Cyprinus		40	30	315	128.333	0.000311795	0	0	0	0	0	48	0	13	20.3333	7.33168e-05	0	0	0	0	0
7994	Astyanax mexicanus	Eukaryota; Chordata; Actinopteri; Characiformes; Characidae; Astyanax		0	0	3	1	2.42957e-06	0	2	0	0.666667	1.52417e-06	5	0	2	2.33333	8.4134e-06	29	27	22	26	0.000340496
8010	Esox lucius	Eukaryota; Chordata; Actinopteri; Esociformes; Esocidae; Esox		5	0	50	18.3333	4.45422e-05	2	0	2	1.33333	3.04835e-06	35	41	117	64.3333	0.00023197	12	12	20	14.6667	0.000192075
8018	Oncorhynchus keta	Eukaryota; Chordata; Actinopteri; Salmoniformes; Salmonidae; Oncorhynchus		0	0	0	0	0	0	0	3	1	2.28626e-06	26	10	0	12	4.32689e-05	0	17	77	31.3333	0.000410342
8019	Oncorhynchus kisutch	Eukaryota; Chordata; Actinopteri; Salmoniformes; Salmonidae; Oncorhynchus		0	0	0	0	0	0	0	54	18	4.11527e-05	0	8	12	6.66667	2.40383e-05	702	393	0	365	0.00478005
8022	Oncorhynchus mykiss	Eukaryota; Chordata; Actinopteri; Salmoniformes; Salmonidae; Oncorhynchus		0	0	35	11.6667	2.8345e-05	0	0	0	0	0	14	0	0	4.66667	1.68268e-05	1577	349	452	792.667	0.0103808
8023	Oncorhynchus nerka	Eukaryota; Chordata; Actinopteri; Salmoniformes; Salmonidae; Oncorhynchus		11	0	32	14.3333	3.48239e-05	8	16	0	8	1.82901e-05	0	7	0	2.33333	8.4134e-06	1383	691	699	924.333	0.0121051
8030	Salmo salar	Eukaryota; Chordata; Actinopteri; Salmoniformes; Salmonidae; Salmo		0	0	0	0	0	0	0	41	13.6667	3.12455e-05	195	43	0	79.3333	0.000286056	3909	201	185	1431.67	0.0187491
8032	Salmo trutta	Eukaryota; Chordata; Actinopteri; Salmoniformes; Salmonidae; Salmo		632	0	0	210.667	0.00051183	0	0	210	70	0.000160038	287	142	93	174	0.000627399	0	0	42	14	0.000183344
8040	Salvelinus namaycush	Eukaryota; Chordata; Actinopteri; Salmoniformes; Salmonidae; Salvelinus		10	0	0	3.33333	8.09858e-06	17	0	8	8.33333	1.90522e-05	26	0	9	11.6667	4.2067e-05	341	44	0	128.333	0.00168066
8081	Poecilia reticulata	Eukaryota; Chordata; Actinopteri; Cyprinodontiformes; Poeciliidae; Poecilia		0	1	0	0.333333	8.09858e-07	1	0	0	0.333333	7.62086e-07	0	0	0	0	0	28	0	7	11.6667	0.000152787
8084	Xiphophorus hellerii	Eukaryota; Chordata; Actinopteri; Cyprinodontiformes; Poeciliidae; Xiphophorus		0	3	0	1	2.42957e-06	0	0	0	0	0	0	2	0	0.666667	2.40383e-06	0	0	15	5	6.54801e-05
8090	Oryzias latipes	Eukaryota; Chordata; Actinopteri; Beloniformes; Adrianichthyidae; Oryzias		13	9	11	11	2.67253e-05	5	9	4	6	1.37176e-05	14	9	4	9	3.24517e-05	18	8	13	13	0.000170248
8103	Cyclopterus lumpus	Eukaryota; Chordata; Actinopteri; Perciformes; Cyclopteridae; Cyclopterus		31	16	12	19.6667	4.77816e-05	25	126	36	62.3333	0.00014251	35	38	46	39.6667	0.000143028	17	2	2	7	9.16721e-05
8168	Perca fluviatilis	Eukaryota; Chordata; Actinopteri; Perciformes; Percidae; Perca		103	0	0	34.3333	8.34154e-05	0	21	37	19.3333	4.4201e-05	89	147	211	149	0.000537256	42	0	0	14	0.000183344
8175	Sparus aurata	Eukaryota; Chordata; Actinopteri; Spariformes; Sparidae; Sparus		2	0	0	0.666667	1.61972e-06	0	0	0	0	0	1	6	3	3.33333	1.20191e-05	11	8	8	9	0.000117864
8208	Notothenia coriiceps	Eukaryota; Chordata; Actinopteri; Perciformes; Nototheniidae; Notothenia		5	2	0	2.33333	5.66901e-06	0	0	2	0.666667	1.52417e-06	0	0	4	1.33333	4.80766e-06	0	20	19	13	0.000170248
8355	Xenopus laevis	Eukaryota; Chordata; Amphibia; Anura; Pipidae; Xenopus		0	0	0	0	0	0	0	0	0	0	4	2	0	2	7.21149e-06	3	12	4	6.33333	8.29414e-05
8364	Xenopus tropicalis	Eukaryota; Chordata; Amphibia; Anura; Pipidae; Xenopus		0	0	0	0	0	0	0	0	0	0	0	218	0	72.6667	0.000262017	273	89	104	155.333	0.00203425
8384	Bufo bufo	Eukaryota; Chordata; Amphibia; Anura; Bufonidae; Bufo		0	0	0	0	0	0	0	27	9	2.05763e-05	23	35	31	29.6667	0.00010697	219	0	94	104.333	0.00136635
8407	Rana temporaria	Eukaryota; Chordata; Amphibia; Anura; Ranidae; Rana		339	15	5	119.667	0.000290739	29	3	0	10.6667	2.43868e-05	112	81	372	188.333	0.000679082	174	45	46	88.3333	0.00115681
8524	Zootoca vivipara	Eukaryota; Chordata; Lepidosauria; Squamata; Lacertidae; Zootoca		6	1	0	2.33333	5.66901e-06	0	0	1	0.333333	7.62086e-07	0	1	0	0.333333	1.20191e-06	176	55	50	93.6667	0.00122666
8839	Anas platyrhynchos	Eukaryota; Chordata; Aves; Anseriformes; Anatidae; Anas		157	262	41	153.333	0.000372535	0	173	70	81	0.000185187	307	225	105	212.333	0.00076562	64	4	25	31	0.000405976
8845	Anser cygnoides	Eukaryota; Chordata; Aves; Anseriformes; Anatidae; Anser		0	6	0	2	4.85915e-06	0	0	0	0	0	30	79	11	40	0.00014423	0	0	0	0	0
8869	Cygnus olor	Eukaryota; Chordata; Aves; Anseriformes; Anatidae; Cygnus		71	0	3	24.6667	5.99295e-05	0	0	25	8.33333	1.90522e-05	42	22	0	21.3333	7.69225e-05	0	0	0	0	0
8932	Columba livia	Eukaryota; Chordata; Aves; Columbiformes; Columbidae; Columba		0	43	0	14.3333	3.48239e-05	54	0	22	25.3333	5.79186e-05	142	141	299	194	0.000699514	4	1	0	1.66667	2.18267e-05
9031	Gallus gallus	Eukaryota; Chordata; Aves; Galliformes; Phasianidae; Gallus		48	49	52	49.6667	0.000120669	436	188	262	295.333	0.000675208	463	550	864	625.667	0.00225599	37	14	26	25.6667	0.000336131
9103	Meleagris gallopavo	Eukaryota; Chordata; Aves; Galliformes; Phasianidae; Meleagris		2	0	7	3	7.28872e-06	5	137	5	49	0.000112027	59	18	5	27.3333	9.8557e-05	324	123	156	201	0.0026323
9135	Serinus canaria	Eukaryota; Chordata; Aves; Passeriformes; Fringillidae; Serinus		0	0	14	4.66667	1.1338e-05	0	0	0	0	0	0	0	0	0	0	43	9	21	24.3333	0.00031867
9172	Sturnus vulgaris	Eukaryota; Chordata; Aves; Passeriformes; Sturnidae; Sturnus		0	0	0	0	0	0	0	0	0	0	20	36	0	18.6667	6.73072e-05	9	3	0	4	5.23841e-05
9233	Aptenodytes forsteri	Eukaryota; Chordata; Aves; Sphenisciformes; Spheniscidae; Aptenodytes		41	19	42	34	8.26055e-05	18	28	62	36	8.23053e-05	241	275	228	248	0.000894225	0	9	19	9.33333	0.000122229
9244	Calypte anna	Eukaryota; Chordata; Aves; Apodiformes; Trochilidae; Calypte		38	10	6	18	4.37323e-05	10	14	17	13.6667	3.12455e-05	29	25	31	28.3333	0.000102163	149	13	27	63	0.000825049
9261	Tachyglossus aculeatus	Eukaryota; Chordata; Mammalia; Monotremata; Tachyglossidae; Tachyglossus		0	0	0	0	0	0	0	0	0	0	0	0	0	0	0	16	7	9	10.6667	0.000139691
9305	Sarcophilus harrisii	Eukaryota; Chordata; Mammalia; Dasyuromorphia; Dasyuridae; Sarcophilus		0	0	0	0	0	1	1	2	1.33333	3.04835e-06	1	0	2	1	3.60574e-06	3	6	12	7	9.16721e-05
9365	Erinaceus europaeus	Eukaryota; Chordata; Mammalia; Eulipotyphla; Erinaceidae; Erinaceus		0	0	0	0	0	1	0	0	0.333333	7.62086e-07	0	1	0	0.333333	1.20191e-06	29	4	0	11	0.000144056
9417	Artibeus jamaicensis	Eukaryota; Chordata; Mammalia; Chiroptera; Phyllostomidae; Artibeus		0	0	2	0.666667	1.61972e-06	0	0	0	0	0	2	5	0	2.33333	8.4134e-06	165	0	37	67.3333	0.000881798
9430	Desmodus rotundus	Eukaryota; Chordata; Mammalia; Chiroptera; Phyllostomidae; Desmodus		20	7	5	10.6667	2.59155e-05	7	6	7	6.66667	1.52417e-05	9	9	14	10.6667	3.84613e-05	17	12	13	14	0.000183344
9593	Gorilla gorilla	Eukaryota; Chordata; Mammalia; Primates; Hominidae; Gorilla		0	17	0	5.66667	1.37676e-05	0	0	44	14.6667	3.35318e-05	0	29	0	9.66667	3.48555e-05	0	0	42	14	0.000183344
9597	Pan paniscus	Eukaryota; Chordata; Mammalia; Primates; Hominidae; Pan		25	0	0	8.33333	2.02464e-05	0	0	0	0	0	0	19	36	18.3333	6.61053e-05	0	0	0	0	0
9601	Pongo abelii	Eukaryota; Chordata; Mammalia; Primates; Hominidae; Pongo		0	0	0	0	0	0	0	4	1.33333	3.04835e-06	0	0	4	1.33333	4.80766e-06	20	0	6	8.66667	0.000113499
9606	Homo sapiens	Eukaryota; Chordata; Mammalia; Primates; Hominidae; Homo		704	1300	2182	1395.33	0.00339007	1952	1767	3229	2316	0.00529498	6247	5706	7319	6424	0.0231633	32750	2142	1734	12208.7	0.159885
9612	Canis lupus	Eukaryota; Chordata; Mammalia; Carnivora; Canidae; Canis		7	0	0	2.33333	5.66901e-06	0	0	19	6.33333	1.44796e-05	62	79	26	55.6667	0.00020072	58	17	11	28.6667	0.000375419
9627	Vulpes vulpes	Eukaryota; Chordata; Mammalia; Carnivora; Canidae; Vulpes		0	0	0	0	0	0	15	0	5	1.14313e-05	0	0	2	0.666667	2.40383e-06	9	0	20	9.66667	0.000126595
9818	Orycteropus afer	Eukaryota; Chordata; Mammalia; Tubulidentata; Orycteropodidae; Orycteropus		0	0	0	0	0	0	0	0	0	0	0	0	91	30.3333	0.000109374	369	0	437	268.667	0.00351846
9823	Sus scrofa	Eukaryota; Chordata; Mammalia; Artiodactyla; Suidae; Sus		4	0	0	1.33333	3.23943e-06	2148	15	3936	2033	0.00464796	94	79	33	68.6667	0.000247594	88	10	51	49.6667	0.000650435
9901	Bison bison	Eukaryota; Chordata; Mammalia; Artiodactyla; Bovidae; Bison		0	0	0	0	0	0	358	0	119.333	0.000272827	158	154	0	104	0.000374997	0	0	1234	411.333	0.00538683
9913	Bos taurus	Eukaryota; Chordata; Mammalia; Artiodactyla; Bovidae; Bos		0	0	0	0	0	57	214	0	90.3333	0.000206525	180	119	683	327.333	0.00118028	0	0	0	0	0
9925	Capra hircus	Eukaryota; Chordata; Mammalia; Artiodactyla; Bovidae; Capra		0	0	0	0	0	0	9	0	3	6.85878e-06	14	11	0	8.33333	3.00479e-05	0	0	0	0	0
9940	Ovis aries	Eukaryota; Chordata; Mammalia; Artiodactyla; Bovidae; Ovis		58	0	13	23.6667	5.74999e-05	7	0	76	27.6667	6.32532e-05	118	200	103	140.333	0.000506006	21	0	0	7	9.16721e-05
9986	Oryctolagus cuniculus	Eukaryota; Chordata; Mammalia; Lagomorpha; Leporidae; Oryctolagus		0	0	0	0	0	0	0	10	3.33333	7.62086e-06	0	0	2	0.666667	2.40383e-06	15	0	2	5.66667	7.42108e-05
10036	Mesocricetus auratus	Eukaryota; Chordata; Mammalia; Rodentia; Cricetidae; Mesocricetus		0	73	18	30.3333	7.36971e-05	16	47	55	39.3333	8.99262e-05	84	0	0	28	0.000100961	15915	6591	9438	10648	0.139446
10042	Peromyscus maniculatus	Eukaryota; Chordata; Mammalia; Rodentia; Cricetidae; Peromyscus		0	0	0	0	0	0	0	0	0	0	3	0	0	1	3.60574e-06	19	0	42	20.3333	0.000266286
10089	Mus caroli	Eukaryota; Chordata; Mammalia; Rodentia; Muridae; Mus		0	0	0	0	0	0	1	0	0.333333	7.62086e-07	0	1	1	0.666667	2.40383e-06	14	5	10	9.66667	0.000126595
10090	Mus musculus	Eukaryota; Chordata; Mammalia; Rodentia; Muridae; Mus		158	158	186	167.333	0.000406549	82	82	36	66.6667	0.000152417	108	60	59	75.6667	0.000272835	297	3	18	106	0.00138818
10116	Rattus norvegicus	Eukaryota; Chordata; Mammalia; Rodentia; Muridae; Rattus		7	7	0	4.66667	1.1338e-05	8	80	8	32	7.31603e-05	10	43	0	17.6667	6.37015e-05	2132	879	1003	1338	0.0175225
10117	Rattus rattus	Eukaryota; Chordata; Mammalia; Rodentia; Muridae; Rattus		0	0	0	0	0	0	75	3	26	5.94427e-05	22	32	3	19	6.85091e-05	5	9	4	6	7.85761e-05
12917	Acidovorax facilis	Bacteria; Proteobacteria; Betaproteobacteria; Burkholderiales; Comamonadaceae; Acidovorax	d__Bacteria;p__Proteobacteria;c__Gammaproteobacteria;o__Burkholderiales;f__Burkholderiaceae;g__Acidovorax;s__Acidovorax facilis	33817	26318	34801	31645.3	0.0768847	47824	68271	52748	56281	0.128673	30610	38388	42115	37037.7	0.133548	1077	957	1386	1140	0.0149295
13160	Brevundimonas bullata	Bacteria; Proteobacteria; Alphaproteobacteria; Caulobacterales; Caulobacteraceae; Brevundimonas	d__Bacteria;p__Proteobacteria;c__Alphaproteobacteria;o__Caulobacterales;f__Caulobacteraceae;g__Brevundimonas;s__Brevundimonas bullata_A	813	788	803	801.333	0.0019469	881	867	621	789.667	0.00180538	437	603	684	574.667	0.0020721	33	34	38	35	0.000458361
13164	Myzus persicae	Eukaryota; Arthropoda; Insecta; Hemiptera; Aphididae; Myzus		3	0	0	1	2.42957e-06	3	0	4	2.33333	5.3346e-06	1	0	1	0.666667	2.40383e-06	228	64	115	135.667	0.00177669
13243	Rarobacter faecitabidus	Bacteria; Actinobacteria; Actinomycetia; Micrococcales; Rarobacteraceae; Rarobacter	d__Bacteria;p__Actinobacteriota;c__Actinomycetia;o__Actinomycetales;f__Cellulomonadaceae;g__Rarobacter;s__Rarobacter faecitabidus	0	1	0	0.333333	8.09858e-07	0	0	0	0	0	3	3	1	2.33333	8.4134e-06	18	10	18	15.3333	0.000200806
13335	Anaerobiospirillum succiniciproducens	Bacteria; Proteobacteria; Gammaproteobacteria; Aeromonadales; Succinivibrionaceae; Anaerobiospirillum	d__Bacteria;p__Proteobacteria;c__Gammaproteobacteria;o__Enterobacterales;f__Succinivibrionaceae;g__Anaerobiospirillum;s__Anaerobiospirillum succiniciproducens	0	0	80	26.6667	6.47886e-05	97	139	0	78.6667	0.000179852	200	82	37	106.333	0.000383411	0	0	0	0	0
13451	Corylus avellana	Eukaryota; Streptophyta; Magnoliopsida; Fagales; Betulaceae; Corylus		1	0	19	6.66667	1.61972e-05	33	0	5	12.6667	2.89593e-05	20	15	9	14.6667	5.28842e-05	10	1	8	6.33333	8.29414e-05
13632	Lucilia sericata	Eukaryota; Arthropoda; Insecta; Diptera; Calliphoridae; Lucilia		0	0	0	0	0	0	0	0	0	0	0	0	4	1.33333	4.80766e-06	19	0	7	8.66667	0.000113499
13656	Rhizorhapis suberifaciens	Bacteria; Proteobacteria; Alphaproteobacteria; Sphingomonadales; Sphingomonadaceae; Rhizorhapis	d__Bacteria;p__Proteobacteria;c__Alphaproteobacteria;o__Sphingomonadales;f__Sphingomonadaceae;g__Rhizorhapis;s__Rhizorhapis suberifaciens	21	3	4	9.33333	2.2676e-05	5	4	3	4	9.14504e-06	8	11	3	7.33333	2.64421e-05	0	0	2	0.666667	8.73068e-06
13688	Novosphingobium capsulatum	Bacteria; Proteobacteria; Alphaproteobacteria; Sphingomonadales; Sphingomonadaceae; Novosphingobium	d__Bacteria;p__Proteobacteria;c__Alphaproteobacteria;o__Sphingomonadales;f__Sphingomonadaceae;g__Novosphingobium;s__Novosphingobium capsulatum_A	0	0	222	74	0.000179788	0	0	0	0	0	0	0	250	83.3333	0.000300479	0	0	131	43.6667	0.000571859
13689	Sphingomonas paucimobilis	Bacteria; Proteobacteria; Alphaproteobacteria; Sphingomonadales; Sphingomonadaceae; Sphingomonas	d__Bacteria;p__Proteobacteria;c__Alphaproteobacteria;o__Sphingomonadales;f__Sphingomonadaceae;g__Sphingomonas;s__Sphingomonas paucimobilis	2203	3878	1294	2458.33	0.0059727	1933	2579	939	1817	0.00415413	2925	3529	3700	3384.67	0.0122042	251	0	0	83.6667	0.0010957
13690	Sphingobium yanoikuyae	Bacteria; Proteobacteria; Alphaproteobacteria; Sphingomonadales; Sphingomonadaceae; Sphingobium	d__Bacteria;p__Proteobacteria;c__Alphaproteobacteria;o__Sphingomonadales;f__Sphingomonadaceae;g__Sphingobium;s__Sphingobium yanoikuyae	2297	880	1376	1517.67	0.00368728	1312	1243	835	1130	0.00258347	1055	1410	2456	1640.33	0.00591462	62	43	80	61.6667	0.000807588
27622	Molossus molossus	Eukaryota; Chordata; Mammalia; Chiroptera; Molossidae; Molossus		0	0	0	0	0	0	0	0	0	0	0	0	0	0	0	16	7	4	9	0.000117864
27679	Saimiri boliviensis	Eukaryota; Chordata; Mammalia; Primates; Cebidae; Saimiri		0	0	0	0	0	0	0	0	0	0	5	0	2	2.33333	8.4134e-06	56	0	4	20	0.00026192
27687	Erpetoichthys calabaricus	Eukaryota; Chordata; Cladistia; Polypteriformes; Polypteridae; Erpetoichthys		2	0	7	3	7.28872e-06	0	0	0	0	0	5	5	0	3.33333	1.20191e-05	23	12	0	11.6667	0.000152787
27706	Micropterus salmoides	Eukaryota; Chordata; Actinopteri; Centrarchiformes; Centrarchidae; Micropterus		8	0	59	22.3333	5.42605e-05	0	26	0	8.66667	1.98142e-05	0	7	4	3.66667	1.32211e-05	13	5	16	11.3333	0.000148422
27895	Dendrocoelum lacteum	Eukaryota; Platyhelminthes; Rhabditophora; Tricladida; Dendrocoelidae; Dendrocoelum		26	0	9	11.6667	2.8345e-05	0	0	8	2.66667	6.09669e-06	0	0	0	0	0	0	0	0	0	0
28025	Bifidobacterium animalis	Bacteria; Actinobacteria; Actinomycetia; Bifidobacteriales; Bifidobacteriaceae; Bifidobacterium	d__Bacteria;p__Actinobacteriota;c__Actinomycetia;o__Actinomycetales;f__Bifidobacteriaceae;g__Bifidobacterium;s__Bifidobacterium animalis	209	124	112	148.333	0.000360387	84	86	64	78	0.000178328	306	277	253	278.667	0.0010048	14	2	13	9.66667	0.000126595
28026	Bifidobacterium pseudocatenulatum	Bacteria; Actinobacteria; Actinomycetia; Bifidobacteriales; Bifidobacteriaceae; Bifidobacterium	d__Bacteria;p__Actinobacteriota;c__Actinomycetia;o__Actinomycetales;f__Bifidobacteriaceae;g__Bifidobacterium;s__Bifidobacterium pseudocatenulatum	304	237	289	276.667	0.000672182	116	153	129	132.667	0.00030331	372	383	293	349.333	0.00125961	13	13	13	13	0.000170248
28038	Latilactobacillus curvatus	Bacteria; Firmicutes; Bacilli; Lactobacillales; Lactobacillaceae; Latilactobacillus	d__Bacteria;p__Firmicutes;c__Bacilli;o__Lactobacillales;f__Lactobacillaceae;g__Latilactobacillus;s__Latilactobacillus curvatus_A	12	0	4	5.33333	1.29577e-05	0	0	0	0	0	16	21	3	13.3333	4.80766e-05	6	8	7	7	9.16721e-05
28042	Saccharopolyspora rectivirgula	Bacteria; Actinobacteria; Actinomycetia; Pseudonocardiales; Pseudonocardiaceae; Saccharopolyspora	d__Bacteria;p__Actinobacteriota;c__Actinomycetia;o__Mycobacteriales;f__Pseudonocardiaceae;g__Saccharopolyspora;s__Saccharopolyspora rectivirgula	150	98	181	143	0.000347429	162	94	102	119.333	0.000272827	205	194	184	194.333	0.000700716	21	18	18	19	0.000248824
28052	Lachnospira pectinoschiza	Bacteria; Firmicutes; Clostridia; Eubacteriales; Lachnospiraceae; Lachnospira	d__Bacteria;p__Firmicutes_A;c__Clostridia;o__Lachnospirales;f__Lachnospiraceae;g__Lachnospira;s__Lachnospira pectinoschiza_B	394	184	268	282	0.00068514	195	255	175	208.333	0.000476304	559	688	614	620.333	0.00223676	15	8	31	18	0.000235728
28066	Rhodoferax fermentans	Bacteria; Proteobacteria; Betaproteobacteria; Burkholderiales; Comamonadaceae; Rhodoferax	d__Bacteria;p__Proteobacteria;c__Gammaproteobacteria;o__Burkholderiales;f__Burkholderiaceae;g__Rhodoferax;s__Rhodoferax fermentans	2858	1638	2495	2330.33	0.00566172	2458	2783	2024	2421.67	0.00553656	3738	4174	4414	4108.67	0.0148148	744	271	621	545.333	0.00714169
28068	Rubrivivax gelatinosus	Bacteria; Proteobacteria; Betaproteobacteria; Burkholderiales; ; Rubrivivax	d__Bacteria;p__Proteobacteria;c__Gammaproteobacteria;o__Burkholderiales;f__Burkholderiaceae;g__Rubrivivax;s__Rubrivivax gelatinosus_B	5297	4102	4499	4632.67	0.0112554	3148	2703	1561	2470.67	0.00564858	1762	1860	2033	1885	0.00679683	42	54	125	73.6667	0.00096474
28090	Acinetobacter lwoffii	Bacteria; Proteobacteria; Gammaproteobacteria; Pseudomonadales; Moraxellaceae; Acinetobacter	d__Bacteria;p__Proteobacteria;c__Gammaproteobacteria;o__Pseudomonadales;f__Moraxellaceae;g__Acinetobacter;s__Acinetobacter idrijaensis	21183	13969	16349	17167	0.0417085	21959	14586	12383	16309.3	0.0372874	23171	28482	30292	27315	0.0984909	1064	685	935	894.667	0.0117166
28095	Burkholderia gladioli	Bacteria; Proteobacteria; Betaproteobacteria; Burkholderiales; Burkholderiaceae; Burkholderia	d__Bacteria;p__Proteobacteria;c__Gammaproteobacteria;o__Burkholderiales;f__Burkholderiaceae;g__Burkholderia;s__Burkholderia gladioli	31	15	39	28.3333	6.88379e-05	29	24	89	47.3333	0.000108216	10	7	19	12	4.32689e-05	1	9	1	3.66667	4.80187e-05
28099	Agrobacterium rubi	Bacteria; Proteobacteria; Alphaproteobacteria; Hyphomicrobiales; Rhizobiaceae; Agrobacterium	d__Bacteria;p__Proteobacteria;c__Alphaproteobacteria;o__Rhizobiales;f__Rhizobiaceae;g__Agrobacterium;s__Agrobacterium rubi	109	37	42	62.6667	0.000152253	31	24	5	20	4.57252e-05	45	87	57	63	0.000227162	1	2	2	1.66667	2.18267e-05
28101	Phyllobacterium myrsinacearum	Bacteria; Proteobacteria; Alphaproteobacteria; Hyphomicrobiales; Phyllobacteriaceae; Phyllobacterium	d__Bacteria;p__Proteobacteria;c__Alphaproteobacteria;o__Rhizobiales_A;f__Rhizobiaceae_A;g__Phyllobacterium;s__Phyllobacterium myrsinacearum	49	11	30	30	7.28872e-05	4	8	4	5.33333	1.21934e-05	7	3	0	3.33333	1.20191e-05	0	0	0	0	0
28104	Mesorhizobium huakuii	Bacteria; Proteobacteria; Alphaproteobacteria; Hyphomicrobiales; Phyllobacteriaceae; Mesorhizobium	d__Bacteria;p__Proteobacteria;c__Alphaproteobacteria;o__Rhizobiales;f__Rhizobiaceae;g__Mesorhizobium;s__Mesorhizobium jarvisii	0	3	8	3.66667	8.90844e-06	0	0	0	0	0	0	0	3	1	3.60574e-06	0	0	17	5.66667	7.42108e-05
28108	Alteromonas macleodii	Bacteria; Proteobacteria; Gammaproteobacteria; Alteromonadales; Alteromonadaceae; Alteromonas	d__Bacteria;p__Proteobacteria;c__Gammaproteobacteria;o__Enterobacterales;f__Alteromonadaceae;g__Alteromonas;s__Alteromonas macleodii	0	0	0	0	0	1	1	0	0.666667	1.52417e-06	3	0	0	1	3.60574e-06	0	0	11	3.66667	4.80187e-05
28111	Bacteroides eggerthii	Bacteria; Bacteroidetes; Bacteroidia; Bacteroidales; Bacteroidaceae; Bacteroides	d__Bacteria;p__Bacteroidota;c__Bacteroidia;o__Bacteroidales;f__Bacteroidaceae;g__Bacteroides;s__Bacteroides eggerthii	251	297	122	223.333	0.000542605	166	145	197	169.333	0.00038714	240	177	468	295	0.00106369	75	20	9	34.6667	0.000453995
28116	Bacteroides ovatus	Bacteria; Bacteroidetes; Bacteroidia; Bacteroidales; Bacteroidaceae; Bacteroides	d__Bacteria;p__Bacteroidota;c__Bacteroidia;o__Bacteroidales;f__Bacteroidaceae;g__Bacteroides;s__Bacteroides ovatus	1641	535	384	853.333	0.00207324	1110	704	227	680.333	0.00155542	656	865	769	763.333	0.00275238	14	0	36	16.6667	0.000218267
28117	Alistipes putredinis	Bacteria; Bacteroidetes; Bacteroidia; Bacteroidales; Rikenellaceae; Alistipes	d__Bacteria;p__Bacteroidota;c__Bacteroidia;o__Bacteroidales;f__Rikenellaceae;g__Alistipes;s__Alistipes putredinis	3065	1750	2218	2344.33	0.00569573	2118	1990	1492	1866.67	0.00426768	2434	2349	2239	2340.67	0.00843985	330	195	267	264	0.00345735
28118	Odoribacter splanchnicus	Bacteria; Bacteroidetes; Bacteroidia; Bacteroidales; Odoribacteraceae; Odoribacter	d__Bacteria;p__Bacteroidota;c__Bacteroidia;o__Bacteroidales;f__Marinifilaceae;g__Odoribacter;s__Odoribacter splanchnicus	572	265	335	390.667	0.000949153	340	391	262	331	0.000756752	616	717	613	648.667	0.00233893	73	37	32	47.3333	0.000619878
28123	Porphyromonas asaccharolytica	Bacteria; Bacteroidetes; Bacteroidia; Bacteroidales; Porphyromonadaceae; Porphyromonas	d__Bacteria;p__Bacteroidota;c__Bacteroidia;o__Bacteroidales;f__Porphyromonadaceae;g__Porphyromonas;s__Porphyromonas asaccharolytica	0	0	0	0	0	7	10	30	15.6667	3.58181e-05	0	18	5	7.66667	2.7644e-05	0	0	0	0	0
28125	Prevotella bivia	Bacteria; Bacteroidetes; Bacteroidia; Bacteroidales; Prevotellaceae; Prevotella	d__Bacteria;p__Bacteroidota;c__Bacteroidia;o__Bacteroidales;f__Bacteroidaceae;g__Prevotella;s__Prevotella bivia	14	3	6	7.66667	1.86267e-05	8	0	3	3.66667	8.38295e-06	3	5	3	3.66667	1.32211e-05	0	0	0	0	0
28126	Prevotella buccae	Bacteria; Bacteroidetes; Bacteroidia; Bacteroidales; Prevotellaceae; Prevotella	d__Bacteria;p__Bacteroidota;c__Bacteroidia;o__Bacteroidales;f__Bacteroidaceae;g__Prevotella;s__Prevotella buccae	14	75	50	46.3333	0.00011257	0	4	32	12	2.74351e-05	4	4	19	9	3.24517e-05	0	0	0	0	0
28127	Prevotella buccalis	Bacteria; Bacteroidetes; Bacteroidia; Bacteroidales; Prevotellaceae; Prevotella	d__Bacteria;p__Bacteroidota;c__Bacteroidia;o__Bacteroidales;f__Bacteroidaceae;g__Prevotella;s__Prevotella sp000479005	3	0	5	2.66667	6.47886e-06	0	0	0	0	0	15	17	8	13.3333	4.80766e-05	0	0	0	0	0
28128	Prevotella corporis	Bacteria; Bacteroidetes; Bacteroidia; Bacteroidales; Prevotellaceae; Prevotella	d__Bacteria;p__Bacteroidota;c__Bacteroidia;o__Bacteroidales;f__Bacteroidaceae;g__Prevotella;s__Prevotella corporis	10	0	0	3.33333	8.09858e-06	4	0	0	1.33333	3.04835e-06	9	18	0	9	3.24517e-05	0	0	8	2.66667	3.49227e-05
28130	Prevotella disiens	Bacteria; Bacteroidetes; Bacteroidia; Bacteroidales; Prevotellaceae; Prevotella	d__Bacteria;p__Bacteroidota;c__Bacteroidia;o__Bacteroidales;f__Bacteroidaceae;g__Prevotella;s__Prevotella disiens	3	4	0	2.33333	5.66901e-06	10	4	4	6	1.37176e-05	21	0	0	7	2.52402e-05	0	0	0	0	0
28132	Prevotella melaninogenica	Bacteria; Bacteroidetes; Bacteroidia; Bacteroidales; Prevotellaceae; Prevotella	d__Bacteria;p__Bacteroidota;c__Bacteroidia;o__Bacteroidales;f__Bacteroidaceae;g__Prevotella;s__Prevotella melaninogenica_C	24	4	4	10.6667	2.59155e-05	25	8	6	13	2.97214e-05	24	47	19	30	0.000108172	30	0	0	10	0.00013096
28141	Cronobacter sakazakii	Bacteria; Proteobacteria; Gammaproteobacteria; Enterobacterales; Enterobacteriaceae; Cronobacter	d__Bacteria;p__Proteobacteria;c__Gammaproteobacteria;o__Enterobacterales;f__Enterobacteriaceae;g__Cronobacter;s__Cronobacter sakazakii	17	0	16	11	2.67253e-05	17	40	15	24	5.48702e-05	21	37	23	27	9.73551e-05	10	12	5	9	0.000117864
28151	Serratia proteamaculans	Bacteria; Proteobacteria; Gammaproteobacteria; Enterobacterales; Yersiniaceae; Serratia	d__Bacteria;p__Proteobacteria;c__Gammaproteobacteria;o__Enterobacterales;f__Enterobacteriaceae;g__Serratia;s__Serratia proteamaculans	216	61	125	134	0.000325563	92	16	28	45.3333	0.000103644	36	73	55	54.6667	0.000197114	10	0	4	4.66667	6.11147e-05
28152	Yersinia kristensenii	Bacteria; Proteobacteria; Gammaproteobacteria; Enterobacterales; Yersiniaceae; Yersinia	d__Bacteria;p__Proteobacteria;c__Gammaproteobacteria;o__Enterobacterales;f__Enterobacteriaceae;g__Yersinia;s__Yersinia kristensenii	47	5	97	49.6667	0.000120669	15	16	18	16.3333	3.73422e-05	34	25	26	28.3333	0.000102163	33	11	9	17.6667	0.000231363
28184	Leptospira weilii	Bacteria; Spirochaetes; Spirochaetia; Leptospirales; Leptospiraceae; Leptospira	d__Bacteria;p__Spirochaetota;c__Leptospirae;o__Leptospirales;f__Leptospiraceae;g__Leptospira;s__Leptospira weilii	0	0	0	0	0	3	0	31	11.3333	2.59109e-05	0	28	0	9.33333	3.36536e-05	0	0	0	0	0
28188	Capnocytophaga canimorsus	Bacteria; Bacteroidetes; Flavobacteriia; Flavobacteriales; Flavobacteriaceae; Capnocytophaga	d__Bacteria;p__Bacteroidota;c__Bacteroidia;o__Flavobacteriales;f__Flavobacteriaceae;g__Capnocytophaga;s__Capnocytophaga canimorsus	13	18	19	16.6667	4.04929e-05	9	22	13	14.6667	3.35318e-05	13	24	20	19	6.85091e-05	20	6	8	11.3333	0.000148422
28197	Aliarcobacter butzleri	Bacteria; Proteobacteria; Epsilonproteobacteria; Campylobacterales; Campylobacteraceae; Aliarcobacter	d__Bacteria;p__Campylobacterota;c__Campylobacteria;o__Campylobacterales;f__Arcobacteraceae;g__Aliarcobacter;s__Aliarcobacter butzleri	18378	10602	12668	13882.7	0.033729	12457	12538	9129	11374.7	0.0260054	9281	13115	11509	11301.7	0.0407509	13713	3239	6622	7858	0.102908
28198	Aliarcobacter cryaerophilus	Bacteria; Proteobacteria; Epsilonproteobacteria; Campylobacterales; Campylobacteraceae; Aliarcobacter	d__Bacteria;p__Campylobacterota;c__Campylobacteria;o__Campylobacterales;f__Arcobacteraceae;g__Aliarcobacter;s__Aliarcobacter cryaerophilus_A	41953	23705	30194	31950.7	0.0776265	28609	32538	17581	26242.7	0.0599975	24097	28117	25415	25876.3	0.0933034	4328	1145	1254	2242.33	0.0293656
28199	Arcobacter nitrofigilis	Bacteria; Proteobacteria; Epsilonproteobacteria; Campylobacterales; Campylobacteraceae; Arcobacter	d__Bacteria;p__Campylobacterota;c__Campylobacteria;o__Campylobacterales;f__Arcobacteraceae;g__Arcobacter;s__Arcobacter nitrofigilis	10	52	0	20.6667	5.02112e-05	52	84	21	52.3333	0.000119648	8	0	0	2.66667	9.61532e-06	75	0	36	37	0.000484553
28200	Aliarcobacter skirrowii	Bacteria; Proteobacteria; Epsilonproteobacteria; Campylobacterales; Campylobacteraceae; Aliarcobacter	d__Bacteria;p__Campylobacterota;c__Campylobacteria;o__Campylobacterales;f__Arcobacteraceae;g__Aliarcobacter;s__Aliarcobacter skirrowii	640	319	600	519.667	0.00126257	430	441	230	367	0.000839057	375	465	379	406.333	0.00146513	447	125	158	243.333	0.0031867
28202	Peredibacter starrii	Bacteria; Proteobacteria; Oligoflexia; Bacteriovoracales; Bacteriovoracaceae; Peredibacter		0	0	0	0	0	0	0	7	2.33333	5.3346e-06	24	0	12	12	4.32689e-05	0	0	0	0	0
28210	Chelatococcus asaccharovorans	Bacteria; Proteobacteria; Alphaproteobacteria; Hyphomicrobiales; Chelatococcaceae; Chelatococcus	d__Bacteria;p__Proteobacteria;c__Alphaproteobacteria;o__Rhizobiales;f__Beijerinckiaceae;g__Chelatococcus;s__Chelatococcus asaccharovorans	167	63	67	99	0.000240528	47	110	55	70.6667	0.000161562	179	255	170	201.333	0.000725956	28	9	30	22.3333	0.000292478
28212	Sphingomonas adhaesiva	Bacteria; Proteobacteria; Alphaproteobacteria; Sphingomonadales; Sphingomonadaceae; Sphingomonas	d__Bacteria;p__Proteobacteria;c__Alphaproteobacteria;o__Sphingomonadales;f__Sphingomonadaceae;g__Sphingomonas;s__Sphingomonas adhaesiva	351	614	61	342	0.000830914	0	3	0	1	2.28626e-06	5	189	17	70.3333	0.000253604	0	91	0	30.3333	0.000397246
28213	Sphingomonas parapaucimobilis	Bacteria; Proteobacteria; Alphaproteobacteria; Sphingomonadales; Sphingomonadaceae; Sphingomonas	d__Bacteria;p__Proteobacteria;c__Alphaproteobacteria;o__Sphingomonadales;f__Sphingomonadaceae;g__Sphingomonas;s__Sphingomonas parapaucimobilis	126	0	153	93	0.00022595	0	0	183	61	0.000139462	0	43	121	54.6667	0.000197114	0	47	0	15.6667	0.000205171
28214	Sphingomonas sp.	Bacteria; Proteobacteria; Alphaproteobacteria; Sphingomonadales; Sphingomonadaceae; Sphingomonas	d__Bacteria;p__Proteobacteria;c__Alphaproteobacteria;o__Sphingomonadales;f__Sphingomonadaceae;g__Sphingomicrobium;s__Sphingomicrobium sp011053295	70	58	208	112	0.000272112	282	102	26	136.667	0.000312455	0	18	17	11.6667	4.2067e-05	0	0	0	0	0
28220	Brachymonas denitrificans	Bacteria; Proteobacteria; Betaproteobacteria; Burkholderiales; Comamonadaceae; Brachymonas	d__Bacteria;p__Proteobacteria;c__Gammaproteobacteria;o__Burkholderiales;f__Burkholderiaceae;g__Brachymonas;s__Brachymonas denitrificans_A	23	25	64	37.3333	9.07041e-05	180	203	189	190.667	0.000435913	10	38	57	35	0.000126201	3	0	34	12.3333	0.000161518
28430	Sym plasmid	Viruses; Preplasmiviricota; Polintoviricetes; Orthopolintovirales; Cruciviridae; Mastadenovirus		283	274	226	261	0.000634119	162	160	172	164.667	0.000376471	244	391	301	312	0.00112499	284	107	172	187.667	0.00245769
28447	Clavibacter michiganensis	Bacteria; Actinobacteria; Actinomycetia; Micrococcales; Microbacteriaceae; Clavibacter	d__Bacteria;p__Actinobacteriota;c__Actinomycetia;o__Actinomycetales;f__Microbacteriaceae;g__Clavibacter;s__Clavibacter capsici	8159	4901	7487	6849	0.0166402	2795	1227	1248	1756.67	0.00401619	2881	2756	3278	2971.67	0.0107151	467	332	492	430.333	0.00563565
28448	Komagataeibacter xylinus	Bacteria; Proteobacteria; Alphaproteobacteria; Rhodospirillales; Acetobacteraceae; Komagataeibacter	d__Bacteria;p__Proteobacteria;c__Alphaproteobacteria;o__Acetobacterales;f__Acetobacteraceae;g__Komagataeibacter;s__Komagataeibacter swingsii	0	0	0	0	0	0	0	68	22.6667	5.18219e-05	109	234	0	114.333	0.000412257	54	28	71	51	0.000667897
28450	Burkholderia pseudomallei	Bacteria; Proteobacteria; Betaproteobacteria; Burkholderiales; Burkholderiaceae; Burkholderia	d__Bacteria;p__Proteobacteria;c__Gammaproteobacteria;o__Burkholderiales;f__Burkholderiaceae;g__Burkholderia;s__Burkholderia mallei	1794	586	536	972	0.00236155	53951	532	573	18352	0.0419574	696	328	387	470.333	0.0016959	62	197	138	132.333	0.00173304
28454	Sphingobacterium multivorum	Bacteria; Bacteroidetes; Sphingobacteriia; Sphingobacteriales; Sphingobacteriaceae; Sphingobacterium	d__Bacteria;p__Bacteroidota;c__Bacteroidia;o__Sphingobacteriales;f__Sphingobacteriaceae;g__Sphingobacterium;s__Sphingobacterium multivorum	55	19	6	26.6667	6.47886e-05	0	0	0	0	0	15	7	24	15.3333	5.52881e-05	17	0	0	5.66667	7.42108e-05
28584	Drosophila suzukii	Eukaryota; Arthropoda; Insecta; Diptera; Drosophilidae; Drosophila		0	4	0	1.33333	3.23943e-06	3	0	3	2	4.57252e-06	4	5	10	6.33333	2.28364e-05	11	0	6	5.66667	7.42108e-05
28612	Rhagoletis zephyria	Eukaryota; Arthropoda; Insecta; Diptera; Tephritidae; Rhagoletis		0	2	4	2	4.85915e-06	2	0	2	1.33333	3.04835e-06	0	0	2	0.666667	2.40383e-06	87	9	11	35.6667	0.000467091
28901	Salmonella enterica	Bacteria; Proteobacteria; Gammaproteobacteria; Enterobacterales; Enterobacteriaceae; Salmonella	d__Bacteria;p__Proteobacteria;c__Gammaproteobacteria;o__Enterobacterales;f__Enterobacteriaceae;g__Salmonella;s__Salmonella enterica	83570	34737	67130	61812.3	0.150178	57986	72619	56099	62234.7	0.142285	51220	66333	72645	63399.3	0.228602	312355	218000	316586	282314	3.69718
29030	Drosophila takahashii	Eukaryota; Arthropoda; Insecta; Diptera; Drosophilidae; Drosophila		3	7	7	5.66667	1.37676e-05	2	4	14	6.66667	1.52417e-05	5	15	13	11	3.96632e-05	40	4	7	17	0.000222632
29159	Crassostrea gigas	Eukaryota; Mollusca; Bivalvia; Ostreida; Ostreidae; Crassostrea		0	0	0	0	0	0	0	0	0	0	3	17	4	8	2.8846e-05	0	0	1	0.333333	4.36534e-06
29207	Stephanodiscus hantzschii	Eukaryota; Bacillariophyta; Coscinodiscophyceae; Thalassiosirales; Stephanodiscaceae; Stephanodiscus		62	0	0	20.6667	5.02112e-05	0	0	30	10	2.28626e-05	32	88	59	59.6667	0.000215143	1995	0	321	772	0.0101101
29281	uncultured crenarchaeote	Archaea; Crenarchaeota; Methanobacteria; Methanobacteriales; Methanobacteriaceae; Methanothermobacter		360	302	375	345.667	0.000839823	297	86	129	170.667	0.000390188	271	344	279	298	0.00107451	113	44	78	78.3333	0.00102585
29299	Nocardioides plantarum	Bacteria; Actinobacteria; Actinomycetia; Propionibacteriales; Nocardioidaceae; Nocardioides	d__Bacteria;p__Actinobacteriota;c__Actinomycetia;o__Propionibacteriales;f__Nocardioidaceae;g__Nocardioides;s__Nocardioides plantarum	43	69	37	49.6667	0.000120669	16	41	32	29.6667	6.78257e-05	82	92	76	83.3333	0.000300479	5	2	0	2.33333	3.05574e-05
29314	Mycolicibacter hiberniae	Bacteria; Actinobacteria; Actinomycetia; Corynebacteriales; Mycobacteriaceae; Mycolicibacter	d__Bacteria;p__Actinobacteriota;c__Actinomycetia;o__Mycobacteriales;f__Mycobacteriaceae;g__Mycobacterium;s__Mycobacterium hiberniae	7	2	0	3	7.28872e-06	0	0	0	0	0	0	2	12	4.66667	1.68268e-05	0	0	0	0	0
29320	Paenarthrobacter nicotinovorans	Bacteria; Actinobacteria; Actinomycetia; Micrococcales; Micrococcaceae; Paenarthrobacter	d__Bacteria;p__Actinobacteriota;c__Actinomycetia;o__Actinomycetales;f__Micrococcaceae;g__Paenarthrobacter;s__Paenarthrobacter nicotinovorans	13	0	0	4.33333	1.05282e-05	0	0	0	0	0	0	33	9	14	5.04804e-05	13	0	0	4.33333	5.67494e-05
29347	[Clostridium] scindens	Bacteria; Firmicutes; Clostridia; Eubacteriales; Lachnospiraceae; Lachnoclostridium	d__Bacteria;p__Firmicutes_A;c__Clostridia;o__Lachnospirales;f__Lachnospiraceae;g__Clostridium_AP;s__Clostridium_AP sp000509125	5	5	2	4	9.7183e-06	0	7	5	4	9.14504e-06	11	8	17	12	4.32689e-05	6	2	1	3	3.9288e-05
29348	[Clostridium] spiroforme	Bacteria; Firmicutes; Erysipelotrichia; Erysipelotrichales; Erysipelotrichaceae; Erysipelatoclostridium	d__Bacteria;p__Firmicutes;c__Bacilli;o__Erysipelotrichales;f__Coprobacillaceae;g__Faecalibacillus;s__Faecalibacillus spiroforme_A	9	12	2	7.66667	1.86267e-05	6	4	4	4.66667	1.06692e-05	9	11	6	8.66667	3.12498e-05	14	0	0	4.66667	6.11147e-05
29354	Lacrimispora celerecrescens	Bacteria; Firmicutes; Clostridia; Eubacteriales; Lachnospiraceae; Lacrimispora	d__Bacteria;p__Firmicutes_A;c__Clostridia;o__Lachnospirales;f__Lachnospiraceae;g__Lacrimispora;s__Lacrimispora celerecrescens	11	10	13	11.3333	2.75352e-05	7	7	13	9	2.05763e-05	40	25	37	34	0.000122595	0	4	1	1.66667	2.18267e-05
29361	Tyzzerella nexilis	Bacteria; Firmicutes; Clostridia; Eubacteriales; Lachnospiraceae; Tyzzerella	d__Bacteria;p__Firmicutes_A;c__Clostridia;o__Lachnospirales;f__Lachnospiraceae;g__Faecalimonas;s__Faecalimonas phoceensis	53	16	53	40.6667	9.88027e-05	97	53	31	60.3333	0.000137938	67	80	78	75	0.000270431	0	3	0	1	1.3096e-05
29363	Clostridium paraputrificum	Bacteria; Firmicutes; Clostridia; Eubacteriales; Clostridiaceae; Clostridium	d__Bacteria;p__Firmicutes_A;c__Clostridia;o__Clostridiales;f__Clostridiaceae;g__Clostridium;s__Clostridium paraputrificum	0	2	3	1.66667	4.04929e-06	0	0	6	2	4.57252e-06	0	0	11	3.66667	1.32211e-05	0	0	0	0	0
29365	Hathewaya proteolytica	Bacteria; Firmicutes; Clostridia; Eubacteriales; Clostridiaceae; Hathewaya	d__Bacteria;p__Firmicutes_A;c__Clostridia;o__Clostridiales;f__Clostridiaceae;g__Hathewaya;s__Hathewaya proteolytica	20	0	13	11	2.67253e-05	0	0	0	0	0	14	0	7	7	2.52402e-05	0	0	0	0	0
29382	Staphylococcus cohnii	Bacteria; Firmicutes; Bacilli; Bacillales; Staphylococcaceae; Staphylococcus	d__Bacteria;p__Firmicutes;c__Bacilli;o__Staphylococcales;f__Staphylococcaceae;g__Staphylococcus;s__Staphylococcus ureilyticus	0	0	0	0	0	2	0	1	1	2.28626e-06	7	7	4	6	2.16345e-05	97	41	64	67.3333	0.000881798
29389	Streptococcus alactolyticus	Bacteria; Firmicutes; Bacilli; Lactobacillales; Streptococcaceae; Streptococcus	d__Bacteria;p__Firmicutes;c__Bacilli;o__Lactobacillales;f__Streptococcaceae;g__Streptococcus;s__Streptococcus alactolyticus	98	45	35	59.3333	0.000144155	59	79	66	68	0.000155466	142	182	117	147	0.000530044	4965	2672	3422	3686.33	0.0482763
29405	Microlunatus phosphovorus	Bacteria; Actinobacteria; Actinomycetia; Propionibacteriales; Propionibacteriaceae; Microlunatus	d__Bacteria;p__Actinobacteriota;c__Actinomycetia;o__Propionibacteriales;f__Propionibacteriaceae;g__Microlunatus;s__Microlunatus phosphovorus	701	437	475	537.667	0.0013063	203	334	427	321.333	0.000734651	867	1266	1136	1089.67	0.00392906	0	0	0	0	0
29409	Rhodoplanes roseus	Bacteria; Proteobacteria; Alphaproteobacteria; Hyphomicrobiales; Hyphomicrobiaceae; Rhodoplanes	d__Bacteria;p__Proteobacteria;c__Alphaproteobacteria;o__Rhizobiales;f__Xanthobacteraceae;g__Rhodoplanes;s__Rhodoplanes roseus	2	4	0	2	4.85915e-06	1	0	0	0.333333	7.62086e-07	14	0	4	6	2.16345e-05	3	0	0	1	1.3096e-05
29421	Nitrobacter vulgaris	Bacteria; Proteobacteria; Alphaproteobacteria; Hyphomicrobiales; Bradyrhizobiaceae; Nitrobacter	d__Bacteria;p__Proteobacteria;c__Alphaproteobacteria;o__Rhizobiales;f__Xanthobacteraceae;g__Nitrobacter;s__Nitrobacter vulgaris	174	112	135	140.333	0.00034095	101	116	269	162	0.000370374	259	371	234	288	0.00103845	22	12	20	18	0.000235728
29429	Methylorubrum zatmanii	Bacteria; Proteobacteria; Alphaproteobacteria; Hyphomicrobiales; Methylobacteriaceae; Methylorubrum	d__Bacteria;p__Proteobacteria;c__Alphaproteobacteria;o__Rhizobiales;f__Beijerinckiaceae;g__Methylobacterium;s__Methylobacterium zatmanii	0	30	0	10	2.42957e-05	30	0	25	18.3333	4.19147e-05	30	65	0	31.6667	0.000114182	323	310	615	416	0.00544794
29430	Acinetobacter haemolyticus	Bacteria; Proteobacteria; Gammaproteobacteria; Pseudomonadales; Moraxellaceae; Acinetobacter	d__Bacteria;p__Proteobacteria;c__Gammaproteobacteria;o__Pseudomonadales;f__Moraxellaceae;g__Acinetobacter;s__Acinetobacter haemolyticus	2266	2127	1669	2020.67	0.00490936	3246	2109	1763	2372.67	0.00542453	4444	4762	4065	4423.67	0.0159506	865	402	622	629.667	0.00824612
29432	Psychrobacter phenylpyruvicus	Bacteria; Proteobacteria; Gammaproteobacteria; Pseudomonadales; Moraxellaceae; Psychrobacter	d__Bacteria;p__Proteobacteria;c__Gammaproteobacteria;o__Pseudomonadales;f__Moraxellaceae;g__Psychrobacter;s__Psychrobacter phenylpyruvicus	2	1	5	2.66667	6.47886e-06	1	1	0	0.666667	1.52417e-06	0	5	7	4	1.4423e-05	33	24	29	28.6667	0.000375419
29435	Pseudomonas flavescens	Bacteria; Proteobacteria; Gammaproteobacteria; Pseudomonadales; Pseudomonadaceae; Pseudomonas	d__Bacteria;p__Proteobacteria;c__Gammaproteobacteria;o__Pseudomonadales;f__Pseudomonadaceae;g__Pseudomonas_E;s__Pseudomonas_E flavescens	20	19	17	18.6667	4.5352e-05	830	556	499	628.333	0.00143653	58	64	80	67.3333	0.000242787	0	8	4	4	5.23841e-05
29438	Pseudomonas savastanoi	Bacteria; Proteobacteria; Gammaproteobacteria; Pseudomonadales; Pseudomonadaceae; Pseudomonas	d__Bacteria;p__Proteobacteria;c__Gammaproteobacteria;o__Pseudomonadales;f__Pseudomonadaceae;g__Pseudomonas_E;s__Pseudomonas_E amygdali	596	694	810	700	0.0017007	3445	5598	2173	3738.67	0.00854756	756	2528	6670	3318	0.0119639	163	19	222	134.667	0.0017636
29442	Pseudomonas tolaasii	Bacteria; Proteobacteria; Gammaproteobacteria; Pseudomonadales; Pseudomonadaceae; Pseudomonas	d__Bacteria;p__Proteobacteria;c__Gammaproteobacteria;o__Pseudomonadales;f__Pseudomonadaceae;g__Pseudomonas_E;s__Pseudomonas_E tolaasii	108	664	276	349.333	0.000848731	112	224	492	276	0.000631007	144	448	301	297.667	0.00107331	6	21	16	14.3333	0.00018771
29443	Paucimonas lemoignei	Bacteria; Proteobacteria; Betaproteobacteria; Burkholderiales; Burkholderiaceae; Paucimonas	d__Bacteria;p__Proteobacteria;c__Gammaproteobacteria;o__Pseudomonadales;f__Pseudomonadaceae;g__Pseudomonas_E;s__Pseudomonas_E sp900475325	25400	19853	27203	24152	0.0586791	23723	35877	16583	25394.3	0.058058	29948	36912	41230	36030	0.129915	269	199	304	257.333	0.00337004
29448	Bradyrhizobium elkanii	Bacteria; Proteobacteria; Alphaproteobacteria; Hyphomicrobiales; Bradyrhizobiaceae; Bradyrhizobium	d__Bacteria;p__Proteobacteria;c__Alphaproteobacteria;o__Rhizobiales;f__Xanthobacteraceae;g__Bradyrhizobium;s__Bradyrhizobium elkanii	61	272	0	111	0.000269683	0	161	158	106.333	0.000243106	43	89	171	101	0.00036418	34	0	0	11.3333	0.000148422
29449	Rhizobium etli	Bacteria; Proteobacteria; Alphaproteobacteria; Hyphomicrobiales; Rhizobiaceae; Rhizobium	d__Bacteria;p__Proteobacteria;c__Alphaproteobacteria;o__Rhizobiales;f__Rhizobiaceae;g__Rhizobium;s__Rhizobium sophoriradicis	51	26	0	25.6667	6.23591e-05	0	156	0	52	0.000118885	0	317	50	122.333	0.000441103	33	0	0	11	0.000144056
29466	Veillonella parvula	Bacteria; Firmicutes; Negativicutes; Veillonellales; Veillonellaceae; Veillonella	d__Bacteria;p__Firmicutes_C;c__Negativicutes;o__Veillonellales;f__Veillonellaceae;g__Veillonella;s__Veillonella parvula_A	233	225	288	248.667	0.000604154	113	84	25	74	0.000169183	217	220	152	196.333	0.000707928	52	18	0	23.3333	0.000305574
29471	Pectobacterium atrosepticum	Bacteria; Proteobacteria; Gammaproteobacteria; Enterobacterales; Pectobacteriaceae; Pectobacterium	d__Bacteria;p__Proteobacteria;c__Gammaproteobacteria;o__Enterobacterales;f__Enterobacteriaceae;g__Pectobacterium;s__Pectobacterium atrosepticum	0	7	7	4.66667	1.1338e-05	0	0	0	0	0	0	0	227	75.6667	0.000272835	0	0	0	0	0
29483	Yersinia aldovae	Bacteria; Proteobacteria; Gammaproteobacteria; Enterobacterales; Yersiniaceae; Yersinia	d__Bacteria;p__Proteobacteria;c__Gammaproteobacteria;o__Enterobacterales;f__Enterobacteriaceae;g__Yersinia;s__Yersinia aldovae	3	6	12	7	1.7007e-05	29	18	4	17	3.88664e-05	8	0	6	4.66667	1.68268e-05	1	2	1	1.33333	1.74614e-05
29484	Yersinia frederiksenii	Bacteria; Proteobacteria; Gammaproteobacteria; Enterobacterales; Yersiniaceae; Yersinia	d__Bacteria;p__Proteobacteria;c__Gammaproteobacteria;o__Enterobacterales;f__Enterobacteriaceae;g__Yersinia;s__Yersinia frederiksenii_A	690	283	303	425.333	0.00103338	320	430	104	284.667	0.000650822	248	253	227	242.667	0.000874994	42	42	69	51	0.000667897
29485	Yersinia rohdei	Bacteria; Proteobacteria; Gammaproteobacteria; Enterobacterales; Yersiniaceae; Yersinia	d__Bacteria;p__Proteobacteria;c__Gammaproteobacteria;o__Enterobacterales;f__Enterobacteriaceae;g__Yersinia;s__Yersinia rohdei	134	96	47	92.3333	0.000224331	62	41	9	37.3333	8.53537e-05	49	39	59	49	0.000176681	3	5	4	4	5.23841e-05
29489	Aeromonas enteropelogenes	Bacteria; Proteobacteria; Gammaproteobacteria; Aeromonadales; Aeromonadaceae; Aeromonas	d__Bacteria;p__Proteobacteria;c__Gammaproteobacteria;o__Enterobacterales;f__Aeromonadaceae;g__Aeromonas;s__Aeromonas enteropelogenes	5	2	24	10.3333	2.51056e-05	20	10	7	12.3333	2.81972e-05	40	4	30	24.6667	8.89417e-05	0	0	0	0	0
29494	Vibrio furnissii	Bacteria; Proteobacteria; Gammaproteobacteria; Vibrionales; Vibrionaceae; Vibrio	d__Bacteria;p__Proteobacteria;c__Gammaproteobacteria;o__Enterobacterales;f__Vibrionaceae;g__Vibrio;s__Vibrio furnissii	0	0	0	0	0	15	0	0	5	1.14313e-05	2	7	0	3	1.08172e-05	0	0	0	0	0
29498	Vibrio tubiashii	Bacteria; Proteobacteria; Gammaproteobacteria; Vibrionales; Vibrionaceae; Vibrio	d__Bacteria;p__Proteobacteria;c__Gammaproteobacteria;o__Enterobacterales;f__Vibrionaceae;g__Vibrio;s__Vibrio tubiashii	0	0	0	0	0	4	16	0	6.66667	1.52417e-05	0	0	6	2	7.21149e-06	0	0	0	0	0
29503	Desulfomicrobium escambiense	Bacteria; Proteobacteria; Deltaproteobacteria; Desulfovibrionales; Desulfomicrobiaceae; Desulfomicrobium	d__Bacteria;p__Desulfobacterota_I;c__Desulfovibrionia;o__Desulfovibrionales;f__Desulfomicrobiaceae;g__Desulfomicrobium;s__Desulfomicrobium escambiense	119	27	0	48.6667	0.000118239	0	37	80	39	8.91641e-05	0	0	0	0	0	0	0	0	0	0
29508	Leptospira meyeri	Bacteria; Spirochaetes; Spirochaetia; Leptospirales; Leptospiraceae; Leptospira	d__Bacteria;p__Spirochaetota;c__Leptospirae;o__Leptospirales;f__Leptospiraceae;g__Leptospira_A;s__Leptospira_A meyeri	11	3	0	4.66667	1.1338e-05	20	18	23	20.3333	4.64873e-05	30	69	58	52.3333	0.000188701	40	0	6	15.3333	0.000200806
29510	Turneriella parva	Bacteria; Spirochaetes; Spirochaetia; Leptospirales; Leptospiraceae; Turneriella	d__Bacteria;p__Spirochaetota;c__Leptospirae;o__Turneriellales;f__Turneriellaceae;g__Turneriella;s__Turneriella parva	3501	1771	1969	2413.67	0.00586418	1985	3039	2716	2580	0.00589855	3851	4269	3101	3740.33	0.0134867	558	448	649	551.667	0.00722464
29511	Leptospira wolbachii	Bacteria; Spirochaetes; Spirochaetia; Leptospirales; Leptospiraceae; Leptospira	d__Bacteria;p__Spirochaetota;c__Leptospirae;o__Leptospirales;f__Leptospiraceae;g__Leptospira_A;s__Leptospira_A wolbachii	80	90	178	116	0.000281831	357	132	177	222	0.000507549	327	210	240	259	0.000933888	5	34	3	14	0.000183344
29522	Brachyspira aalborgi	Bacteria; Spirochaetes; Spirochaetia; Brachyspirales; Brachyspiraceae; Brachyspira	d__Bacteria;p__Spirochaetota;c__Brachyspirae;o__Brachyspirales;f__Brachyspiraceae;g__Brachyspira;s__Brachyspira aalborgi	43	1	6	16.6667	4.04929e-05	15	8	2	8.33333	1.90522e-05	17	10	29	18.6667	6.73072e-05	4	2	0	2	2.6192e-05
29530	Cytophaga aurantiaca	Bacteria; Bacteroidetes; Cytophagia; Cytophagales; Cytophagaceae; Cytophaga	d__Bacteria;p__Bacteroidota;c__Bacteroidia;o__Cytophagales;f__Cytophagaceae;g__Cytophaga;s__Cytophaga aurantiaca	2696	2789	2236	2573.67	0.00625291	836	979	1181	998.667	0.00228321	8568	10966	11923	10485.7	0.0378086	28	16	9	17.6667	0.000231363
29533	Flavobacterium pectinovorum	Bacteria; Bacteroidetes; Flavobacteriia; Flavobacteriales; Flavobacteriaceae; Flavobacterium	d__Bacteria;p__Bacteroidota;c__Bacteroidia;o__Flavobacteriales;f__Flavobacteriaceae;g__Flavobacterium;s__Flavobacterium pectinovorum_A	891	562	893	782	0.00189993	577	474	530	527	0.00120486	1250	1240	2371	1620.33	0.00584251	1742	545	610	965.667	0.0126464
29534	Flavobacterium saccharophilum	Bacteria; Bacteroidetes; Flavobacteriia; Flavobacteriales; Flavobacteriaceae; Flavobacterium	d__Bacteria;p__Bacteroidota;c__Bacteroidia;o__Flavobacteriales;f__Flavobacteriaceae;g__Flavobacterium;s__Flavobacterium saccharophilum	417	284	386	362.333	0.000880316	342	254	223	273	0.000624149	371	418	495	428	0.00154326	709	382	394	495	0.00648253
29535	Cytophaga sp.	Bacteria; Bacteroidetes; Cytophagia; Cytophagales; Cytophagaceae; Cytophaga		0	8	8	5.33333	1.29577e-05	0	8	8	5.33333	1.21934e-05	0	0	0	0	0	0	21	0	7	9.16721e-05
29536	Flavobacterium succinicans	Bacteria; Bacteroidetes; Flavobacteriia; Flavobacteriales; Flavobacteriaceae; Flavobacterium	d__Bacteria;p__Bacteroidota;c__Bacteroidia;o__Flavobacteriales;f__Flavobacteriaceae;g__Flavobacterium;s__Flavobacterium succinicans	416237	255468	425853	365853	0.888866	389408	340267	250600	326758	0.747054	275496	294074	310810	293460	1.05814	66379	13581	24823	34927.7	0.457413
29542	Syntrophotalea acetylenica	Bacteria; Proteobacteria; Deltaproteobacteria; Desulfuromonadales; Syntrophotaleaceae; Syntrophotalea	d__Bacteria;p__Desulfobacterota;c__Desulfuromonadia;o__Desulfuromonadales;f__Syntrophotaleaceae;g__Syntrophotalea;s__Syntrophotalea acetylenica	6	3	0	3	7.28872e-06	0	9	0	3	6.85878e-06	7	4	11	7.33333	2.64421e-05	0	0	1	0.333333	4.36534e-06
29543	Pelobacter propionicus	Bacteria; Proteobacteria; Deltaproteobacteria; Desulfuromonadales; Desulfuromonadaceae; Pelobacter	d__Bacteria;p__Desulfobacterota;c__Desulfuromonadia;o__Geobacterales;f__Pseudopelobacteraceae;g__Pseudopelobacter;s__Pseudopelobacter propionicus	505	316	269	363.333	0.000882745	208	115	216	179.667	0.000410765	388	380	479	415.667	0.00149879	39	38	27	34.6667	0.000453995
29545	Azoarcus indigens	Bacteria; Proteobacteria; Betaproteobacteria; Rhodocyclales; Zoogloeaceae; Azoarcus	d__Bacteria;p__Proteobacteria;c__Gammaproteobacteria;o__Burkholderiales;f__Rhodocyclaceae;g__Azoarcus;s__Azoarcus indigens	35	14	17	22	5.34506e-05	10	21	19	16.6667	3.81043e-05	43	18	17	26	9.37493e-05	2	1	2	1.66667	2.18267e-05
29552	Acholeplasma axanthum	Bacteria; Tenericutes; Mollicutes; Acholeplasmatales; Acholeplasmataceae; Acholeplasma	d__Bacteria;p__Firmicutes;c__Bacilli;o__Acholeplasmatales;f__Acholeplasmataceae;g__Acholeplasma_A;s__Acholeplasma_A axanthum	0	4	5	3	7.28872e-06	2	1	3	2	4.57252e-06	18	14	10	14	5.04804e-05	7	11	9	9	0.000117864
29581	Janthinobacterium lividum	Bacteria; Proteobacteria; Betaproteobacteria; Burkholderiales; Oxalobacteraceae; Janthinobacterium	d__Bacteria;p__Proteobacteria;c__Gammaproteobacteria;o__Burkholderiales;f__Burkholderiaceae;g__Janthinobacterium;s__Janthinobacterium lividum	17443	9634	14270	13782.3	0.0334852	14355	10492	5663	10170	0.0232513	36051	44232	33448	37910.3	0.136695	16503	8149	12779	12477	0.163399
29710	Dioscorea cayenensis	Eukaryota; Streptophyta; Magnoliopsida; Dioscoreales; Dioscoreaceae; Dioscorea		33	40	52	41.6667	0.000101232	56	36	47	46.3333	0.00010593	342	282	258	294	0.00106009	14	10	4	9.33333	0.000122229
30023	Drosophila elegans	Eukaryota; Arthropoda; Insecta; Diptera; Drosophilidae; Drosophila		0	1	0	0.333333	8.09858e-07	0	0	0	0	0	0	0	0	0	0	13	0	7	6.66667	8.73068e-05
30025	Drosophila ficusphila	Eukaryota; Arthropoda; Insecta; Diptera; Drosophilidae; Drosophila		0	12	0	4	9.7183e-06	4	0	0	1.33333	3.04835e-06	25	20	22	22.3333	8.05283e-05	1122	344	453	639.667	0.00837708
30538	Vicugna pacos	Eukaryota; Chordata; Mammalia; Artiodactyla; Camelidae; Vicugna		3	0	0	1	2.42957e-06	0	3	2	1.66667	3.81043e-06	2	13	9	8	2.8846e-05	0	0	0	0	0
30608	Microcebus murinus	Eukaryota; Chordata; Mammalia; Primates; Cheirogaleidae; Microcebus		0	0	1	0.333333	8.09858e-07	2	0	0	0.666667	1.52417e-06	0	1	0	0.333333	1.20191e-06	46	21	29	32	0.000419073
31325	Goniomonas truncata	Eukaryota; Chytridiomycota; Cryptophyceae; Cyathomonadacea; Goniomonadaceae; Goniomonas		0	0	0	0	0	0	0	0	0	0	0	0	0	0	0	66	5	6	25.6667	0.000336131
32002	Achromobacter denitrificans	Bacteria; Proteobacteria; Betaproteobacteria; Burkholderiales; Alcaligenaceae; Achromobacter	d__Bacteria;p__Proteobacteria;c__Gammaproteobacteria;o__Burkholderiales;f__Burkholderiaceae;g__Achromobacter;s__Achromobacter denitrificans	523	434	404	453.667	0.00110222	336	472	339	382.333	0.000874113	542	517	376	478.333	0.00172475	50	73	60	61	0.000798857
32013	Comamonas terrigena	Bacteria; Proteobacteria; Betaproteobacteria; Burkholderiales; Comamonadaceae; Comamonas	d__Bacteria;p__Proteobacteria;c__Gammaproteobacteria;o__Burkholderiales;f__Burkholderiaceae;g__Comamonas;s__Comamonas terrigena	82	70	74	75.3333	0.000183028	145	139	89	124.333	0.000284258	57	48	63	56	0.000201922	0	2	1	1	1.3096e-05
32016	Cupidesulfovibrio oxamicus	Bacteria; Proteobacteria; Deltaproteobacteria; Desulfovibrionales; Desulfovibrionaceae; Cupidesulfovibrio	d__Bacteria;p__Desulfobacterota_I;c__Desulfovibrionia;o__Desulfovibrionales;f__Desulfovibrionaceae;g__Cupidesulfovibrio;s__Cupidesulfovibrio oxamicus	16	12	16	14.6667	3.56337e-05	14	18	14	15.3333	3.5056e-05	17	5	13	11.6667	4.2067e-05	0	1	1	0.666667	8.73068e-06
32040	Acidovorax konjaci	Bacteria; Proteobacteria; Betaproteobacteria; Burkholderiales; Comamonadaceae; Acidovorax	d__Bacteria;p__Proteobacteria;c__Gammaproteobacteria;o__Burkholderiales;f__Burkholderiaceae;g__Comamonas;s__Comamonas konjaci_A	149	133	153	145	0.000352288	170	221	156	182.333	0.000416861	229	192	212	211	0.000760812	50	23	37	36.6667	0.000480187
32644	unidentified	Viruses; Preplasmiviricota; Polintoviricetes; Orthopolintovirales; Cruciviridae; Mastadenovirus		71	38	43	50.6667	0.000123098	41	31	30	34	7.77328e-05	52	49	62	54.3333	0.000195912	23	30	44	32.3333	0.000423438
33008	Rhodococcus globerulus	Bacteria; Actinobacteria; Actinomycetia; Corynebacteriales; Nocardiaceae; Rhodococcus	d__Bacteria;p__Actinobacteriota;c__Actinomycetia;o__Mycobacteriales;f__Mycobacteriaceae;g__Rhodococcus;s__Rhodococcus globerulus	0	62	0	20.6667	5.02112e-05	39	0	19	19.3333	4.4201e-05	17	15	31	21	7.57206e-05	0	0	0	0	0
33025	Phascolarctobacterium faecium	Bacteria; Firmicutes; Negativicutes; Acidaminococcales; Acidaminococcaceae; Phascolarctobacterium	d__Bacteria;p__Firmicutes_C;c__Negativicutes;o__Acidaminococcales;f__Acidaminococcaceae;g__Phascolarctobacterium;s__Phascolarctobacterium faecium	352	188	374	304.667	0.00074021	266	127	136	176.333	0.000403144	158	196	193	182.333	0.000657447	24	46	41	37	0.000484553
33032	Anaerococcus lactolyticus	Bacteria; Firmicutes; Tissierellia; Tissierellales; Peptoniphilaceae; Anaerococcus	d__Bacteria;p__Firmicutes_A;c__Clostridia;o__Tissierellales;f__Peptoniphilaceae;g__Anaerococcus;s__Anaerococcus lactolyticus	0	0	0	0	0	129	0	0	43	9.83091e-05	37	0	37	24.6667	8.89417e-05	0	0	0	0	0
33035	Blautia producta	Bacteria; Firmicutes; Clostridia; Eubacteriales; Lachnospiraceae; Blautia	d__Bacteria;p__Firmicutes_A;c__Clostridia;o__Lachnospirales;f__Lachnospiraceae;g__Blautia;s__Blautia coccoides	21	8	2	10.3333	2.51056e-05	0	24	10	11.3333	2.59109e-05	48	17	28	31	0.000111778	3	0	0	1	1.3096e-05
33038	[Ruminococcus] gnavus	Bacteria; Firmicutes; Clostridia; Eubacteriales; Lachnospiraceae; Mediterraneibacter	d__Bacteria;p__Firmicutes_A;c__Clostridia;o__Lachnospirales;f__Lachnospiraceae;g__Ruminococcus_B;s__Ruminococcus_B gnavus	198	98	176	157.333	0.000382253	125	143	70	112.667	0.000257585	392	362	1288	680.667	0.00245431	36	28	41	35	0.000458361
33039	[Ruminococcus] torques	Bacteria; Firmicutes; Clostridia; Eubacteriales; Lachnospiraceae; Mediterraneibacter	d__Bacteria;p__Firmicutes_A;c__Clostridia;o__Lachnospirales;f__Lachnospiraceae;g__Mediterraneibacter;s__Mediterraneibacter faecis	1414	890	1390	1231.33	0.00299162	1101	844	785	910	0.0020805	2048	2044	1774	1955.33	0.00705043	94	73	87	84.6667	0.0011088
33043	Coprococcus eutactus	Bacteria; Firmicutes; Clostridia; Eubacteriales; Lachnospiraceae; Coprococcus	d__Bacteria;p__Firmicutes_A;c__Clostridia;o__Lachnospirales;f__Lachnospiraceae;g__Coprococcus;s__Coprococcus eutactus_A	762	399	656	605.667	0.00147151	367	387	188	314	0.000717885	880	1068	764	904	0.00325959	58	61	78	65.6667	0.000859972
33049	Bieblia veldkampii	Bacteria; Proteobacteria; Alphaproteobacteria; Rhodobacterales; Rhodobacteraceae; Bieblia	d__Bacteria;p__Proteobacteria;c__Alphaproteobacteria;o__Rhodobacterales;f__Rhodobacteraceae;g__Phaeovulum;s__Phaeovulum veldkampii	6827	4770	5303	5633.33	0.0136866	764	306	717	595.667	0.00136185	916	1281	1408	1201.67	0.0043329	140	202	105	149	0.00195131
33050	Sphingopyxis macrogoltabida	Bacteria; Proteobacteria; Alphaproteobacteria; Sphingomonadales; Sphingomonadaceae; Sphingopyxis	d__Bacteria;p__Proteobacteria;c__Alphaproteobacteria;o__Sphingomonadales;f__Sphingomonadaceae;g__Sphingopyxis;s__Sphingopyxis macrogoltabida	2730	2174	1482	2128.67	0.00517175	1383	1752	1680	1605	0.00366945	2167	2758	3903	2942.67	0.0106105	263	102	141	168.667	0.00220886
33051	Sphingomonas sanguinis	Bacteria; Proteobacteria; Alphaproteobacteria; Sphingomonadales; Sphingomonadaceae; Sphingomonas	d__Bacteria;p__Proteobacteria;c__Alphaproteobacteria;o__Sphingomonadales;f__Sphingomonadaceae;g__Sphingomonas;s__Sphingomonas sanguinis	25	22	190	79	0.000191936	57	3	0	20	4.57252e-05	8	15	32	18.3333	6.61053e-05	0	0	0	0	0
33052	Sphingopyxis terrae	Bacteria; Proteobacteria; Alphaproteobacteria; Sphingomonadales; Sphingomonadaceae; Sphingopyxis	d__Bacteria;p__Proteobacteria;c__Alphaproteobacteria;o__Sphingomonadales;f__Sphingomonadaceae;g__Sphingopyxis;s__Sphingopyxis terrae	48088	15033	19198	27439.7	0.0666667	15668	14164	6078	11970	0.0273665	16151	28721	97264	47378.7	0.170835	2796	1373	1603	1924	0.0251967
33059	Acidithiobacillus caldus	Bacteria; Proteobacteria; Acidithiobacillia; Acidithiobacillales; Acidithiobacillaceae; Acidithiobacillus	d__Bacteria;p__Proteobacteria;c__Gammaproteobacteria;o__Acidithiobacillales;f__Acidithiobacillaceae;g__Acidithiobacillus_A;s__Acidithiobacillus_A caldus	0	0	3	1	2.42957e-06	14	13	7	11.3333	2.59109e-05	0	0	4	1.33333	4.80766e-06	0	0	0	0	0
33060	Yersinia mollaretii	Bacteria; Proteobacteria; Gammaproteobacteria; Enterobacterales; Yersiniaceae; Yersinia	d__Bacteria;p__Proteobacteria;c__Gammaproteobacteria;o__Enterobacterales;f__Enterobacteriaceae;g__Yersinia;s__Yersinia mollaretii	53	40	100	64.3333	0.000156303	18	8	17	14.3333	3.27697e-05	15	17	17	16.3333	5.88938e-05	26	2	22	16.6667	0.000218267
33069	Pseudomonas viridiflava	Bacteria; Proteobacteria; Gammaproteobacteria; Pseudomonadales; Pseudomonadaceae; Pseudomonas	d__Bacteria;p__Proteobacteria;c__Gammaproteobacteria;o__Pseudomonadales;f__Pseudomonadaceae;g__Pseudomonas_E;s__Pseudomonas_E viridiflava	10184	6416	9820	8806.67	0.0213964	28149	23296	17562	23002.3	0.0525893	27337	33857	33084	31426	0.113314	915	859	927	900.333	0.0117908
33092	Koliella longiseta	Eukaryota; Chlorophyta; Trebouxiophyceae; Prasiolales; Koliellaceae; Koliella		0	0	0	0	0	0	0	0	0	0	0	0	0	0	0	32	16	23	23.6667	0.000309939
33101	Cosmarium botrytis	Eukaryota; Streptophyta; Zygnemophyceae; Desmidiales; Desmidiaceae; Cosmarium		0	0	0	0	0	0	0	1	0.333333	7.62086e-07	13	9	0	7.33333	2.64421e-05	0	0	0	0	0
33203	Purpureocillium lilacinum	Eukaryota; Ascomycota; Sordariomycetes; Hypocreales; Ophiocordycipitaceae; Purpureocillium		0	5	0	1.66667	4.04929e-06	2	0	0	0.666667	1.52417e-06	0	2	13	5	1.80287e-05	0	0	0	0	0
33876	Catenuloplanes japonicus	Bacteria; Actinobacteria; Actinomycetia; Micromonosporales; Micromonosporaceae; Catenuloplanes	d__Bacteria;p__Actinobacteriota;c__Actinomycetia;o__Mycobacteriales;f__Micromonosporaceae;g__Catenuloplanes;s__Catenuloplanes japonicus	0	1	0	0.333333	8.09858e-07	0	0	3	1	2.28626e-06	62	75	15	50.6667	0.000182691	0	0	0	0	0
33878	Agromyces cerinus	Bacteria; Actinobacteria; Actinomycetia; Micrococcales; Microbacteriaceae; Agromyces	d__Bacteria;p__Actinobacteriota;c__Actinomycetia;o__Actinomycetales;f__Microbacteriaceae;g__Agromyces;s__Agromyces cerinus_A	383	157	132	224	0.000544225	247	191	134	190.667	0.000435913	117	337	394	282.667	0.00101922	85	13	0	32.6667	0.000427803
33879	Agromyces ramosus	Bacteria; Actinobacteria; Actinomycetia; Micrococcales; Microbacteriaceae; Agromyces	d__Bacteria;p__Actinobacteriota;c__Actinomycetia;o__Actinomycetales;f__Microbacteriaceae;g__Agromyces;s__Agromyces ramosus	57	31	60	49.3333	0.000119859	25	10	20	18.3333	4.19147e-05	43	62	44	49.6667	0.000179085	9	11	3	7.66667	0.000100403
33885	Microbacterium lacticum	Bacteria; Actinobacteria; Actinomycetia; Micrococcales; Microbacteriaceae; Microbacterium	d__Bacteria;p__Actinobacteriota;c__Actinomycetia;o__Actinomycetales;f__Microbacteriaceae;g__Microbacterium;s__Microbacterium lacticum	787	559	601	649	0.00157679	346	286	243	291.667	0.000666826	587	803	459	616.333	0.00222234	204	183	117	168	0.00220013
33889	Brevibacterium casei	Bacteria; Actinobacteria; Actinomycetia; Micrococcales; Brevibacteriaceae; Brevibacterium	d__Bacteria;p__Actinobacteriota;c__Actinomycetia;o__Actinomycetales;f__Brevibacteriaceae;g__Brevibacterium;s__Brevibacterium casei	57	19	0	25.3333	6.15492e-05	0	0	36	12	2.74351e-05	58	63	62	61	0.00021995	17	0	0	5.66667	7.42108e-05
33899	Streptomyces galilaeus	Bacteria; Actinobacteria; Actinomycetia; Streptomycetales; Streptomycetaceae; Streptomyces	d__Bacteria;p__Actinobacteriota;c__Actinomycetia;o__Streptomycetales;f__Streptomycetaceae;g__Streptomyces;s__Streptomyces bobili	0	0	6	2	4.85915e-06	0	0	0	0	0	12	4	0	5.33333	1.92306e-05	0	0	7	2.33333	3.05574e-05
33918	Microbacterium liquefaciens	Bacteria; Actinobacteria; Actinomycetia; Micrococcales; Microbacteriaceae; Microbacterium	d__Bacteria;p__Actinobacteriota;c__Actinomycetia;o__Actinomycetales;f__Microbacteriaceae;g__Microbacterium;s__Microbacterium maritypicum	927	838	453	739.333	0.00179626	415	369	276	353.333	0.000807812	810	599	311	573.333	0.00206729	11	6	14	10.3333	0.000135325
33934	Anoxybacillus flavithermus	Bacteria; Firmicutes; Bacilli; Bacillales; Bacillaceae; Anoxybacillus	d__Bacteria;p__Firmicutes;c__Bacilli;o__Bacillales;f__Anoxybacillaceae;g__Anoxybacillus;s__Anoxybacillus flavithermus_G	20	3	5	9.33333	2.2676e-05	5	0	1	2	4.57252e-06	19	15	11	15	5.40862e-05	177	154	193	174.667	0.00228744
33945	Enterococcus avium	Bacteria; Firmicutes; Bacilli; Lactobacillales; Enterococcaceae; Enterococcus	d__Bacteria;p__Firmicutes;c__Bacilli;o__Lactobacillales;f__Enterococcaceae;g__Enterococcus_A;s__Enterococcus_A avium	0	11	4	5	1.21479e-05	0	0	0	0	0	0	5	0	1.66667	6.00957e-06	3	0	3	2	2.6192e-05
33954	Clostridium magnum	Bacteria; Firmicutes; Clostridia; Eubacteriales; Clostridiaceae; Clostridium	d__Bacteria;p__Firmicutes_A;c__Clostridia;o__Clostridiales;f__Clostridiaceae;g__Clostridium_AM;s__Clostridium_AM magnum	0	0	0	0	0	38	36	0	24.6667	5.63944e-05	0	0	57	19	6.85091e-05	0	0	3	1	1.3096e-05
33959	Lactobacillus johnsonii	Bacteria; Firmicutes; Bacilli; Lactobacillales; Lactobacillaceae; Lactobacillus	d__Bacteria;p__Firmicutes;c__Bacilli;o__Lactobacillales;f__Lactobacillaceae;g__Lactobacillus;s__Lactobacillus sp910589675	12	63	7	27.3333	6.64084e-05	2	50	22	24.6667	5.63944e-05	109	73	81	87.6667	0.000316104	12	0	9	7	9.16721e-05
33962	Lentilactobacillus kefiri	Bacteria; Firmicutes; Bacilli; Lactobacillales; Lactobacillaceae; Lentilactobacillus	d__Bacteria;p__Firmicutes;c__Bacilli;o__Lactobacillales;f__Lactobacillaceae;g__Lentilactobacillus;s__Lentilactobacillus kefiri	1	3	1	1.66667	4.04929e-06	5	0	1	2	4.57252e-06	6	10	13	9.66667	3.48555e-05	1	0	0	0.333333	4.36534e-06
33964	Leuconostoc citreum	Bacteria; Firmicutes; Bacilli; Lactobacillales; Lactobacillaceae; Leuconostoc	d__Bacteria;p__Firmicutes;c__Bacilli;o__Lactobacillales;f__Lactobacillaceae;g__Leuconostoc;s__Leuconostoc citreum	60	213	155	142.667	0.000346619	38	34	80	50.6667	0.000115837	564	525	1022	703.667	0.00253724	7	0	2	3	3.9288e-05
33968	Leuconostoc pseudomesenteroides	Bacteria; Firmicutes; Bacilli; Lactobacillales; Lactobacillaceae; Leuconostoc	d__Bacteria;p__Firmicutes;c__Bacilli;o__Lactobacillales;f__Lactobacillaceae;g__Leuconostoc;s__Leuconostoc pseudomesenteroides	44	53	0	32.3333	7.85562e-05	7	5	0	4	9.14504e-06	44	61	55	53.3333	0.000192306	0	0	1	0.333333	4.36534e-06
33984	Luteococcus japonicus	Bacteria; Actinobacteria; Actinomycetia; Propionibacteriales; Propionibacteriaceae; Luteococcus	d__Bacteria;p__Actinobacteriota;c__Actinomycetia;o__Propionibacteriales;f__Propionibacteriaceae;g__Luteococcus;s__Luteococcus japonicus	121	72	60	84.3333	0.000204894	60	160	54	91.3333	0.000208812	126	143	181	150	0.000540862	9	15	3	9	0.000117864
34002	Paracoccus alcaliphilus	Bacteria; Proteobacteria; Alphaproteobacteria; Rhodobacterales; Rhodobacteraceae; Paracoccus	d__Bacteria;p__Proteobacteria;c__Alphaproteobacteria;o__Rhodobacterales;f__Rhodobacteraceae;g__Paracoccus;s__Paracoccus alcaliphilus	351	407	512	423.333	0.00102852	178	48	11	79	0.000180614	93	62	96	83.6667	0.000301681	83	18	49	50	0.000654801
34003	Paracoccus aminophilus	Bacteria; Proteobacteria; Alphaproteobacteria; Rhodobacterales; Rhodobacteraceae; Paracoccus	d__Bacteria;p__Proteobacteria;c__Alphaproteobacteria;o__Rhodobacterales;f__Rhodobacteraceae;g__Paracoccus;s__Paracoccus aminophilus	460	156	350	322	0.000782323	16	57	32	35	8.00191e-05	30	74	62	55.3333	0.000199518	0	0	42	14	0.000183344
34004	Paracoccus aminovorans	Bacteria; Proteobacteria; Alphaproteobacteria; Rhodobacterales; Rhodobacteraceae; Paracoccus	d__Bacteria;p__Proteobacteria;c__Alphaproteobacteria;o__Rhodobacterales;f__Rhodobacteraceae;g__Paracoccus;s__Paracoccus aminovorans	147	98	62	102.333	0.000248626	6	14	22	14	3.20076e-05	24	33	37	31.3333	0.00011298	0	3	3	2	2.6192e-05
34006	Paracoccus thiocyanatus	Bacteria; Proteobacteria; Alphaproteobacteria; Rhodobacterales; Rhodobacteraceae; Paracoccus	d__Bacteria;p__Proteobacteria;c__Alphaproteobacteria;o__Rhodobacterales;f__Rhodobacteraceae;g__Paracoccus;s__Paracoccus thiocyanatus	3	25	27	18.3333	4.45422e-05	10	4	0	4.66667	1.06692e-05	0	7	6	4.33333	1.56249e-05	0	0	8	2.66667	3.49227e-05
34007	Paracoccus versutus	Bacteria; Proteobacteria; Alphaproteobacteria; Rhodobacterales; Rhodobacteraceae; Paracoccus	d__Bacteria;p__Proteobacteria;c__Alphaproteobacteria;o__Rhodobacterales;f__Rhodobacteraceae;g__Paracoccus;s__Paracoccus versutus	138	24	91	84.3333	0.000204894	19	32	0	17	3.88664e-05	53	131	47	77	0.000277642	11	0	21	10.6667	0.000139691
34015	Blastomonas natatoria	Bacteria; Proteobacteria; Alphaproteobacteria; Sphingomonadales; Sphingomonadaceae; Blastomonas	d__Bacteria;p__Proteobacteria;c__Alphaproteobacteria;o__Sphingomonadales;f__Sphingomonadaceae;g__Blastomonas;s__Blastomonas natatoria	176	87	172	145	0.000352288	95	127	85	102.333	0.000233961	111	207	216	178	0.000641822	4	22	43	23	0.000301208
34027	Aromatoleum tolulyticum	Bacteria; Proteobacteria; Betaproteobacteria; Rhodocyclales; Rhodocyclaceae; Aromatoleum	d__Bacteria;p__Proteobacteria;c__Gammaproteobacteria;o__Burkholderiales;f__Rhodocyclaceae;g__Aromatoleum;s__Aromatoleum tolulyticum	18	0	7	8.33333	2.02464e-05	7	0	1	2.66667	6.09669e-06	1	7	7	5	1.80287e-05	2	2	0	1.33333	1.74614e-05
34029	Leptothrix cholodnii	Bacteria; Proteobacteria; Betaproteobacteria; Burkholderiales; ; Leptothrix	d__Bacteria;p__Proteobacteria;c__Gammaproteobacteria;o__Burkholderiales;f__Burkholderiaceae;g__Leptothrix;s__Leptothrix cholodnii	256579	163557	227185	215774	0.524238	183269	231645	262558	225824	0.516292	432658	506414	572958	504010	1.81733	13832	7533	14559	11974.7	0.15682
34031	Desulfobacter vibrioformis	Bacteria; Proteobacteria; Deltaproteobacteria; Desulfobacterales; Desulfobacteraceae; Desulfobacter	d__Bacteria;p__Desulfobacterota;c__Desulfobacteria;o__Desulfobacterales;f__Desulfobacteraceae;g__Desulfobacter;s__Desulfobacter vibrioformis	0	0	0	0	0	2	4	0	2	4.57252e-06	21	4	9	11.3333	4.08651e-05	6	0	0	2	2.6192e-05
34032	Desulfobulbus rhabdoformis	Bacteria; Proteobacteria; Deltaproteobacteria; Desulfobacterales; Desulfobulbaceae; Desulfobulbus	d__Bacteria;p__Desulfobacterota;c__Desulfobulbia;o__Desulfobulbales;f__Desulfobulbaceae;g__Desulfobulbus;s__Desulfobulbus rhabdoformis	12	0	0	4	9.7183e-06	0	18	0	6	1.37176e-05	34	11	3	16	5.76919e-05	0	0	0	0	0
34034	uncultured delta proteobacterium	Bacteria; Proteobacteria; Deltaproteobacteria; Desulfovibrionales; Desulfonatronaceae; Desulfonatronum	d__Bacteria;p__Desulfobacterota;c__Desulfobulbia;o__Desulfobulbales;f__Desulfurivibrionaceae;g__UBA2262;s__UBA2262 sp903869265	17	0	0	5.66667	1.37676e-05	0	0	38	12.6667	2.89593e-05	0	123	12	45	0.000162258	0	0	0	0	0
34038	Rahnella aquatilis	Bacteria; Proteobacteria; Gammaproteobacteria; Enterobacterales; Yersiniaceae; Rahnella	d__Bacteria;p__Proteobacteria;c__Gammaproteobacteria;o__Enterobacterales;f__Enterobacteriaceae;g__Rahnella;s__Rahnella aceris	442	355	554	450.333	0.00109412	299	196	144	213	0.000486973	184	235	453	290.667	0.00104807	47	11	67	41.6667	0.000545667
34059	Moraxella atlantae	Bacteria; Proteobacteria; Gammaproteobacteria; Pseudomonadales; Moraxellaceae; Moraxella	d__Bacteria;p__Proteobacteria;c__Gammaproteobacteria;o__Pseudomonadales;f__Moraxellaceae;g__Moraxella_A;s__Moraxella_A atlantae	19	8	4	10.3333	2.51056e-05	21	21	17	19.6667	4.49631e-05	84	64	66	71.3333	0.00025721	0	0	1	0.333333	4.36534e-06
34062	Moraxella osloensis	Bacteria; Proteobacteria; Gammaproteobacteria; Pseudomonadales; Moraxellaceae; Moraxella	d__Bacteria;p__Proteobacteria;c__Gammaproteobacteria;o__Pseudomonadales;f__Moraxellaceae;g__Moraxella_A;s__Moraxella_A cinereus	35818	12809	13034	20553.7	0.0499366	45931	39090	22062	35694.3	0.0816065	106604	118898	86899	104134	0.375479	411	307	435	384.333	0.00503324
34073	Variovorax paradoxus	Bacteria; Proteobacteria; Betaproteobacteria; Burkholderiales; Comamonadaceae; Variovorax	d__Bacteria;p__Proteobacteria;c__Gammaproteobacteria;o__Burkholderiales;f__Burkholderiaceae;g__Variovorax;s__Variovorax paradoxus	4105	2273	2813	3063.67	0.0074434	3586	2924	1824	2778	0.00635123	2267	2377	2470	2371.33	0.00855042	208	273	259	246.667	0.00323035
34085	Riemerella anatipestifer	Bacteria; Bacteroidetes; Flavobacteriia; Flavobacteriales; Weeksellaceae; Riemerella	d__Bacteria;p__Bacteroidota;c__Bacteroidia;o__Flavobacteriales;f__Weeksellaceae;g__Riemerella;s__Riemerella anatipestifer	68	22	69	53	0.000128767	17	25	13	18.3333	4.19147e-05	29	20	16	21.6667	7.81245e-05	5	2	2	3	3.9288e-05
34086	Pedobacter antarcticus	Bacteria; Bacteroidetes; Sphingobacteriia; Sphingobacteriales; Sphingobacteriaceae; Pedobacter	d__Bacteria;p__Bacteroidota;c__Bacteroidia;o__Sphingobacteriales;f__Sphingobacteriaceae;g__Pedobacter;s__Pedobacter antarcticus	1690	744	1046	1160	0.00281831	830	572	1177	859.667	0.00196542	704	806	937	815.667	0.00294109	198	114	86	132.667	0.0017374
34087	Sphingobacterium faecium	Bacteria; Bacteroidetes; Sphingobacteriia; Sphingobacteriales; Sphingobacteriaceae; Sphingobacterium	d__Bacteria;p__Bacteroidota;c__Bacteroidia;o__Sphingobacteriales;f__Sphingobacteriaceae;g__Sphingobacterium;s__Sphingobacterium faecium	712	331	649	564	0.00137028	469	275	119	287.667	0.000657681	287	282	291	286.667	0.00103365	17	10	22	16.3333	0.000213902
34090	Pelodictyon phaeoclathratiforme	Bacteria; Chlorobi; Chlorobia; Chlorobiales; Chlorobiaceae; Pelodictyon	d__Bacteria;p__Bacteroidota;c__Chlorobia;o__Chlorobiales;f__Chlorobiaceae;g__Chlorobium;s__Chlorobium phaeoclathratiforme	27	3	28	19.3333	4.69718e-05	11	9	0	6.66667	1.52417e-05	8	27	23	19.3333	6.97111e-05	0	1	0	0.333333	4.36534e-06
34103	Sphaerotilus natans	Bacteria; Proteobacteria; Betaproteobacteria; Burkholderiales; ; Sphaerotilus	d__Bacteria;p__Proteobacteria;c__Gammaproteobacteria;o__Burkholderiales;f__Burkholderiaceae;g__Sphaerotilus;s__Sphaerotilus natans	1248574	851865	1052032	1.05082e+06	2.55305	837519	694495	358507	630174	1.44074	316633	369958	449777	378789	1.36582	1879	564	1912	1451.67	0.019011
34105	Streptobacillus moniliformis	Bacteria; Fusobacteria; Fusobacteriia; Fusobacteriales; Leptotrichiaceae; Streptobacillus	d__Bacteria;p__Fusobacteriota;c__Fusobacteriia;o__Fusobacteriales;f__Leptotrichiaceae;g__Streptobacillus;s__Streptobacillus moniliformis	78	35	57	56.6667	0.000137676	45	60	44	49.6667	0.000113551	123	143	95	120.333	0.000433891	5167	2846	3570	3861	0.0505637
34720	Trachymyrmex septentrionalis	Eukaryota; Arthropoda; Insecta; Hymenoptera; Formicidae; Trachymyrmex		2	0	0	0.666667	1.61972e-06	0	3	0	1	2.28626e-06	0	0	0	0	0	774	230	231	411.667	0.00539119
34816	Morone saxatilis	Eukaryota; Chordata; Actinopteri; Perciformes; Moronidae; Morone		5	0	0	1.66667	4.04929e-06	5	0	23	9.33333	2.13384e-05	7	5	5	5.66667	2.04326e-05	0	4	4	2.66667	3.49227e-05
35100	Cyclidium glaucoma	Eukaryota; Ciliophora; Oligohymenophorea; Pleuronematida; Cyclidiidae; Cyclidium		0	0	101	33.6667	8.17957e-05	0	0	0	0	0	276	380	67	241	0.000868984	416	155	43	204.667	0.00268032
35107	Uronema marinum	Eukaryota; Ciliophora; Oligohymenophorea; Philasterida; Uronematidae; Uronema		0	0	0	0	0	0	0	16	5.33333	1.21934e-05	24	38	31	31	0.000111778	76	0	0	25.3333	0.000331766
35128	Thalassiosira pseudonana	Eukaryota; Bacillariophyta; Coscinodiscophyceae; Thalassiosirales; Thalassiosiraceae; Thalassiosira		10033	4318	6019	6790	0.0164968	2361	4873	3660	3631.33	0.00830217	12931	14267	15058	14085.3	0.0507881	107114	37316	46556	63662	0.833719
35525	Daphnia magna	Eukaryota; Arthropoda; Branchiopoda; Diplostraca; Daphniidae; Daphnia		96	53	55	68	0.000165211	46	25	17	29.3333	6.70636e-05	37	70	54	53.6667	0.000193508	11	7	0	6	7.85761e-05
35554	Geobacter sulfurreducens	Bacteria; Proteobacteria; Deltaproteobacteria; Desulfuromonadales; Geobacteraceae; Geobacter	d__Bacteria;p__Desulfobacterota;c__Desulfuromonadia;o__Geobacterales;f__Geobacteraceae;g__Geobacter;s__Geobacter sulfurreducens	23	2	15	13.3333	3.23943e-05	13	23	10	15.3333	3.5056e-05	9	12	4	8.33333	3.00479e-05	0	0	0	0	0
35620	Streptomyces hirsutus	Bacteria; Actinobacteria; Actinomycetia; Streptomycetales; Streptomycetaceae; Streptomyces	d__Bacteria;p__Actinobacteriota;c__Actinomycetia;o__Streptomycetales;f__Streptomycetaceae;g__Streptomyces;s__Streptomyces hirsutus	23	40	5	22.6667	5.50703e-05	11	23	9	14.3333	3.27697e-05	50	32	33	38.3333	0.00013822	0	0	1	0.333333	4.36534e-06
35622	Thermostaphylospora chromogena	Bacteria; Actinobacteria; Actinomycetia; Streptosporangiales; Thermomonosporaceae; Thermostaphylospora	d__Bacteria;p__Actinobacteriota;c__Actinomycetia;o__Streptosporangiales;f__Streptosporangiaceae;g__Thermostaphylospora;s__Thermostaphylospora chromogena	7	23	7	12.3333	2.99647e-05	22	13	4	13	2.97214e-05	33	10	10	17.6667	6.37015e-05	2	0	0	0.666667	8.73068e-06
35623	Acholeplasma oculi	Bacteria; Tenericutes; Mollicutes; Acholeplasmatales; Acholeplasmataceae; Acholeplasma	d__Bacteria;p__Firmicutes;c__Bacilli;o__Acholeplasmatales;f__Acholeplasmataceae;g__Acholeplasma;s__Acholeplasma oculi	20	2	6	9.33333	2.2676e-05	9	6	6	7	1.60038e-05	9	13	29	17	6.12977e-05	11	10	2	7.66667	0.000100403
35658	Mastomys coucha	Eukaryota; Chordata; Mammalia; Rodentia; Muridae; Mastomys		0	0	0	0	0	0	0	0	0	0	2	0	5	2.33333	8.4134e-06	28	11	5	14.6667	0.000192075
35703	Citrobacter amalonaticus	Bacteria; Proteobacteria; Gammaproteobacteria; Enterobacterales; Enterobacteriaceae; Citrobacter	d__Bacteria;p__Proteobacteria;c__Gammaproteobacteria;o__Enterobacterales;f__Enterobacteriaceae;g__Citrobacter_A;s__Citrobacter_A amalonaticus	21	0	25	15.3333	3.72535e-05	0	0	0	0	0	2	0	0	0.666667	2.40383e-06	0	0	0	0	0
35752	Actinoplanes philippinensis	Bacteria; Actinobacteria; Actinomycetia; Micromonosporales; Micromonosporaceae; Actinoplanes	d__Bacteria;p__Actinobacteriota;c__Actinomycetia;o__Mycobacteriales;f__Micromonosporaceae;g__Actinoplanes;s__Actinoplanes philippinensis	0	2	3	1.66667	4.04929e-06	0	244	951	398.333	0.000910693	0	4	14	6	2.16345e-05	0	1	0	0.333333	4.36534e-06
35754	Dactylosporangium aurantiacum	Bacteria; Actinobacteria; Actinomycetia; Micromonosporales; Micromonosporaceae; Dactylosporangium	d__Bacteria;p__Actinobacteriota;c__Actinomycetia;o__Mycobacteriales;f__Micromonosporaceae;g__Dactylosporangium;s__Dactylosporangium aurantiacum	19	3	27	16.3333	3.9683e-05	17	58	12	29	6.63015e-05	16	28	37	27	9.73551e-05	0	0	0	0	0
35786	Coprothermobacter proteolyticus	Bacteria; Coprothermobacterota; Coprothermobacteria; Coprothermobacterales; Coprothermobacteraceae; Coprothermobacter	d__Bacteria;p__Coprothermobacterota;c__Coprothermobacteria;o__Coprothermobacterales;f__Coprothermobacteraceae;g__Coprothermobacter;s__Coprothermobacter proteolyticus	20	2	1	7.66667	1.86267e-05	1	0	0	0.333333	7.62086e-07	0	6	0	2	7.21149e-06	5	1	2	2.66667	3.49227e-05
35799	Nitrosospira briensis	Bacteria; Proteobacteria; Betaproteobacteria; Nitrosomonadales; Nitrosomonadaceae; Nitrosospira	d__Bacteria;p__Proteobacteria;c__Gammaproteobacteria;o__Burkholderiales;f__Nitrosomonadaceae;g__Nitrosospira;s__Nitrosospira briensis_A	37	39	55	43.6667	0.000106091	2	0	3	1.66667	3.81043e-06	12	16	13	13.6667	4.92785e-05	5	0	26	10.3333	0.000135325
35806	Rhodovulum sulfidophilum	Bacteria; Proteobacteria; Alphaproteobacteria; Rhodobacterales; Rhodobacteraceae; Rhodovulum	d__Bacteria;p__Proteobacteria;c__Alphaproteobacteria;o__Rhodobacterales;f__Rhodobacteraceae;g__Rhodovulum;s__Rhodovulum sulfidophilum	0	7	4	3.66667	8.90844e-06	12	6	0	6	1.37176e-05	0	0	4	1.33333	4.80766e-06	0	0	0	0	0
35811	Erythrobacter ramosus	Bacteria; Proteobacteria; Alphaproteobacteria; Sphingomonadales; Erythrobacteraceae; Erythrobacter	d__Bacteria;p__Proteobacteria;c__Alphaproteobacteria;o__Sphingomonadales;f__Sphingomonadaceae;g__Erythrobacter;s__Erythrobacter ramosus	963	472	610	681.667	0.00165616	506	503	512	507	0.00115913	740	910	1466	1038.67	0.00374517	46	34	30	36.6667	0.000480187
35833	Bilophila wadsworthia	Bacteria; Proteobacteria; Deltaproteobacteria; Desulfovibrionales; Desulfovibrionaceae; Bilophila	d__Bacteria;p__Desulfobacterota_I;c__Desulfovibrionia;o__Desulfovibrionales;f__Desulfovibrionaceae;g__Bilophila;s__Bilophila wadsworthia	48	32	45	41.6667	0.000101232	44	40	20	34.6667	7.9257e-05	86	70	61	72.3333	0.000260815	16	0	18	11.3333	0.000148422
35839	Holophaga foetida	Bacteria; Acidobacteria; Holophagae; Holophagales; Holophagaceae; Holophaga	d__Bacteria;p__Acidobacteriota;c__Holophagae;o__Holophagales;f__Holophagaceae;g__Holophaga;s__Holophaga foetida	190	115	225	176.667	0.000429225	200	63	16	93	0.000212622	29	103	1078	403.333	0.00145432	0	0	9	3	3.9288e-05
35841	Caldibacillus thermoamylovorans	Bacteria; Firmicutes; Bacilli; Bacillales; Bacillaceae; Caldibacillus	d__Bacteria;p__Firmicutes;c__Bacilli;o__DSM-16016;f__Caldibacillaceae;g__Bacillus_J;s__Bacillus_J thermoamylovorans	2	8	4	4.66667	1.1338e-05	0	0	0	0	0	6	0	8	4.66667	1.68268e-05	16	3	7	8.66667	0.000113499
36212	Trachurus trachurus	Eukaryota; Chordata; Actinopteri; Carangiformes; Carangidae; Trachurus		0	2	0	0.666667	1.61972e-06	0	13	3	5.33333	1.21934e-05	3	14	6	7.66667	2.7644e-05	6	4	0	3.33333	4.36534e-05
36723	Mustela erminea	Eukaryota; Chordata; Mammalia; Carnivora; Mustelidae; Mustela		0	0	0	0	0	0	0	0	0	0	10	5	4	6.33333	2.28364e-05	15	9	0	8	0.000104768
36745	Clostridium saccharoperbutylacetonicum	Bacteria; Firmicutes; Clostridia; Eubacteriales; Clostridiaceae; Clostridium	d__Bacteria;p__Firmicutes_A;c__Clostridia;o__Clostridiales;f__Clostridiaceae;g__Clostridium;s__Clostridium saccharoperbutylacetonicum	1	0	2	1	2.42957e-06	2	0	0	0.666667	1.52417e-06	0	1	0	0.333333	1.20191e-06	140	34	67	80.3333	0.00105205
36746	Pseudomonas cichorii	Bacteria; Proteobacteria; Gammaproteobacteria; Pseudomonadales; Pseudomonadaceae; Pseudomonas	d__Bacteria;p__Proteobacteria;c__Gammaproteobacteria;o__Pseudomonadales;f__Pseudomonadaceae;g__Pseudomonas_E;s__Pseudomonas_E cichorii	17	31	6	18	4.37323e-05	239	320	336	298.333	0.000682067	110	97	116	107.667	0.000388218	10	12	18	13.3333	0.000174614
36779	Gaeumannomyces tritici	Eukaryota; Ascomycota; Sordariomycetes; Magnaporthales; Magnaporthaceae; Gaeumannomyces		0	0	0	0	0	0	0	0	0	0	0	0	6	2	7.21149e-06	44	4	0	16	0.000209536
36805	Microbacterium aurum	Bacteria; Actinobacteria; Actinomycetia; Micrococcales; Microbacteriaceae; Microbacterium	d__Bacteria;p__Actinobacteriota;c__Actinomycetia;o__Actinomycetales;f__Microbacteriaceae;g__Microbacterium;s__Microbacterium aurum	101	66	45	70.6667	0.00017169	25	55	44	41.3333	9.44987e-05	109	103	68	93.3333	0.000336536	5	9	11	8.33333	0.000109133
36807	Microbacterium laevaniformans	Bacteria; Actinobacteria; Actinomycetia; Micrococcales; Microbacteriaceae; Microbacterium	d__Bacteria;p__Actinobacteriota;c__Actinomycetia;o__Actinomycetales;f__Microbacteriaceae;g__Microbacterium;s__Microbacterium sp000411455	202	66	118	128.667	0.000312605	64	40	0	34.6667	7.9257e-05	36	155	22	71	0.000256008	0	0	0	0	0
36809	Mycobacteroides abscessus	Bacteria; Actinobacteria; Actinomycetia; Corynebacteriales; Mycobacteriaceae; Mycobacteroides	d__Bacteria;p__Actinobacteriota;c__Actinomycetia;o__Mycobacteriales;f__Mycobacteriaceae;g__Mycobacterium;s__Mycobacterium abscessus	47913	41814	55168	48298.3	0.117344	28973	33777	34304	32351.3	0.0739635	41304	45493	47203	44666.7	0.161057	1045	390	614	683	0.00894458
36820	Gordonia aichiensis	Bacteria; Actinobacteria; Actinomycetia; Corynebacteriales; Gordoniaceae; Gordonia	d__Bacteria;p__Actinobacteriota;c__Actinomycetia;o__Mycobacteriales;f__Mycobacteriaceae;g__Gordonia;s__Gordonia aichiensis	329	140	108	192.333	0.000467288	326	40	84	150	0.000342939	418	202	1379	666.333	0.00240263	0	0	0	0	0
36821	Gordonia amarae	Bacteria; Actinobacteria; Actinomycetia; Corynebacteriales; Gordoniaceae; Gordonia	d__Bacteria;p__Actinobacteriota;c__Actinomycetia;o__Mycobacteriales;f__Mycobacteriaceae;g__Gordonia;s__Gordonia amarae	0	0	0	0	0	0	0	0	0	0	6	24	19	16.3333	5.88938e-05	0	3	2	1.66667	2.18267e-05
36823	Gordonia sputi	Bacteria; Actinobacteria; Actinomycetia; Corynebacteriales; Gordoniaceae; Gordonia	d__Bacteria;p__Actinobacteriota;c__Actinomycetia;o__Mycobacteriales;f__Mycobacteriaceae;g__Gordonia;s__Gordonia sputi	0	0	0	0	0	0	0	8	2.66667	6.09669e-06	34	0	61	31.6667	0.000114182	0	0	17	5.66667	7.42108e-05
36861	Thiobacillus denitrificans	Bacteria; Proteobacteria; Betaproteobacteria; Nitrosomonadales; Thiobacillaceae; Thiobacillus	d__Bacteria;p__Proteobacteria;c__Gammaproteobacteria;o__Burkholderiales;f__Thiobacillaceae;g__Thiobacillus;s__Thiobacillus denitrificans_C	2781	1033	1623	1812.33	0.0044032	1267	1081	1614	1320.67	0.00301939	1626	1545	1533	1568	0.00565381	142	123	163	142.667	0.00186836
36863	Ideonella dechloratans	Bacteria; Proteobacteria; Betaproteobacteria; Burkholderiales; ; Ideonella	d__Bacteria;p__Proteobacteria;c__Gammaproteobacteria;o__Burkholderiales;f__Burkholderiaceae;g__Ideonella;s__Ideonella dechloratans	819	712	768	766.333	0.00186186	741	972	544	752.333	0.00172003	292	314	246	284	0.00102403	15	19	16	16.6667	0.000218267
37293	Aotus nancymaae	Eukaryota; Chordata; Mammalia; Primates; Aotidae; Aotus		2	0	0	0.666667	1.61972e-06	0	0	0	0	0	1	3	0	1.33333	4.80766e-06	4	16	8	9.33333	0.000122229
37329	Nocardia farcinica	Bacteria; Actinobacteria; Actinomycetia; Corynebacteriales; Nocardiaceae; Nocardia	d__Bacteria;p__Actinobacteriota;c__Actinomycetia;o__Mycobacteriales;f__Mycobacteriaceae;g__Nocardia;s__Nocardia farcinica	0	0	0	0	0	0	0	0	0	0	56	0	16	24	8.65379e-05	49	31	45	41.6667	0.000545667
37346	Batrachocottus baicalensis	Eukaryota; Chordata; Actinopteri; Perciformes; Cottidae; Batrachocottus		0	27	0	9	2.18662e-05	19	60	0	26.3333	6.02048e-05	29	0	11	13.3333	4.80766e-05	0	0	0	0	0
37448	Polaromonas vacuolata	Bacteria; Proteobacteria; Betaproteobacteria; Burkholderiales; Comamonadaceae; Polaromonas	d__Bacteria;p__Proteobacteria;c__Gammaproteobacteria;o__Burkholderiales;f__Burkholderiaceae;g__Polaromonas;s__Polaromonas vacuolata	15	10	13	12.6667	3.07746e-05	21	31	10	20.6667	4.72494e-05	13	5	18	12	4.32689e-05	15	28	13	18.6667	0.000244459
37621	Priapulus caudatus	Eukaryota; Priapulida; Priapulimorpha; Priapulimorphida; Priapulidae; Priapulus		15	4	17	12	2.91549e-05	5	5	1	3.66667	8.38295e-06	19	29	18	22	7.93264e-05	1588	658	541	929	0.0121662
37636	Thermus scotoductus	Bacteria; Deinococcus-Thermus; Deinococci; Thermales; Thermaceae; Thermus	d__Bacteria;p__Deinococcota;c__Deinococci;o__Deinococcales;f__Thermaceae;g__Thermus;s__Thermus scotoductus	19	5	18	14	3.4014e-05	16	11	0	9	2.05763e-05	0	26	3	9.66667	3.48555e-05	0	0	0	0	0
37642	Paraphysomonas imperforata	Eukaryota; Bacillariophyta; Chrysophyceae; Chromulinales; Paraphysomonadaceae; Paraphysomonas		20	0	0	6.66667	1.61972e-05	102	31	0	44.3333	0.000101357	19	22	22	21	7.57206e-05	0	0	0	0	0
37653	Octopus bimaculoides	Eukaryota; Mollusca; Cephalopoda; Octopoda; Octopodidae; Octopus		0	3	0	1	2.42957e-06	0	0	0	0	0	3	0	0	1	3.60574e-06	99	14	19	44	0.000576225
37682	Aegilops tauschii	Eukaryota; Streptophyta; Magnoliopsida; Poales; Poaceae; Aegilops		0	0	18	6	1.45774e-05	0	0	20	6.66667	1.52417e-05	85	86	110	93.6667	0.000337738	0	16	11	9	0.000117864
37734	Enterococcus casseliflavus	Bacteria; Firmicutes; Bacilli; Lactobacillales; Enterococcaceae; Enterococcus	d__Bacteria;p__Firmicutes;c__Bacilli;o__Lactobacillales;f__Enterococcaceae;g__Enterococcus_D;s__Enterococcus_D casseliflavus	0	4	23	9	2.18662e-05	0	0	6	2	4.57252e-06	12	28	5	15	5.40862e-05	1	0	6	2.33333	3.05574e-05
37752	Flavobacterium hibernum	Bacteria; Bacteroidetes; Flavobacteriia; Flavobacteriales; Flavobacteriaceae; Flavobacterium	d__Bacteria;p__Bacteroidota;c__Bacteroidia;o__Flavobacteriales;f__Flavobacteriaceae;g__Flavobacterium;s__Flavobacterium hibernum	2105	1370	1800	1758.33	0.004272	1589	1197	861	1215.67	0.00277933	902	1009	1306	1072.33	0.00386656	637	244	231	370.667	0.00485426
37915	Dietzia maris	Bacteria; Actinobacteria; Actinomycetia; Corynebacteriales; Dietziaceae; Dietzia	d__Bacteria;p__Actinobacteriota;c__Actinomycetia;o__Mycobacteriales;f__Mycobacteriaceae;g__Dietzia;s__Dietzia maris	0	0	0	0	0	0	0	18	6	1.37176e-05	18	175	0	64.3333	0.00023197	0	0	39	13	0.000170248
37916	Mycolicibacterium chlorophenolicum	Bacteria; Actinobacteria; Actinomycetia; Corynebacteriales; Mycobacteriaceae; Mycolicibacterium	d__Bacteria;p__Actinobacteriota;c__Actinomycetia;o__Mycobacteriales;f__Mycobacteriaceae;g__Mycobacterium;s__Mycobacterium chlorophenolicum	23	17	39	26.3333	6.39788e-05	5	37	17	19.6667	4.49631e-05	107	114	145	122	0.000439901	44	3	0	15.6667	0.000205171
37919	Rhodococcus opacus	Bacteria; Actinobacteria; Actinomycetia; Corynebacteriales; Nocardiaceae; Rhodococcus	d__Bacteria;p__Actinobacteriota;c__Actinomycetia;o__Mycobacteriales;f__Mycobacteriaceae;g__Rhodococcus;s__Rhodococcus opacus	57	55	71	61	0.000148204	0	77	53	43.3333	9.90712e-05	114	158	208	160	0.000576919	7	0	0	2.33333	3.05574e-05
37921	Arthrobacter agilis	Bacteria; Actinobacteria; Actinomycetia; Micrococcales; Micrococcaceae; Arthrobacter	d__Bacteria;p__Actinobacteriota;c__Actinomycetia;o__Actinomycetales;f__Micrococcaceae;g__Arthrobacter_D;s__Arthrobacter_D agilis	1005	593	858	818.667	0.00198901	477	303	340	373.333	0.000853537	832	794	998	874.667	0.00315382	76	20	77	57.6667	0.000755204
37923	Rothia kristinae	Bacteria; Actinobacteria; Actinomycetia; Micrococcales; Micrococcaceae; Rothia	d__Bacteria;p__Actinobacteriota;c__Actinomycetia;o__Actinomycetales;f__Micrococcaceae;g__Rothia;s__Rothia kristinae	30	0	76	35.3333	8.58449e-05	14	0	53	22.3333	5.10598e-05	31	46	42	39.6667	0.000143028	0	0	0	0	0
37925	Thermocrispum agreste	Bacteria; Actinobacteria; Actinomycetia; Pseudonocardiales; Pseudonocardiaceae; Thermocrispum	d__Bacteria;p__Actinobacteriota;c__Actinomycetia;o__Mycobacteriales;f__Pseudonocardiaceae;g__Thermocrispum;s__Thermocrispum agreste	105	332	1425	620.667	0.00150796	0	114	0	38	8.68778e-05	29	186	67	94	0.00033894	0	0	0	0	0
37926	Thermocrispum municipale	Bacteria; Actinobacteria; Actinomycetia; Pseudonocardiales; Pseudonocardiaceae; Thermocrispum	d__Bacteria;p__Actinobacteriota;c__Actinomycetia;o__Mycobacteriales;f__Pseudonocardiaceae;g__Thermocrispum;s__Thermocrispum municipale	215	185	129	176.333	0.000428415	0	64	0	21.3333	4.87735e-05	48	187	26	87	0.0003137	0	7	8	5	6.54801e-05
37929	Glutamicibacter nicotianae	Bacteria; Actinobacteria; Actinomycetia; Micrococcales; Micrococcaceae; Glutamicibacter	d__Bacteria;p__Actinobacteriota;c__Actinomycetia;o__Actinomycetales;f__Micrococcaceae;g__Glutamicibacter;s__Glutamicibacter nicotianae	28	8	9	15	3.64436e-05	0	0	13	4.33333	9.90712e-06	55	64	54	57.6667	0.000207931	28	0	5	11	0.000144056
37930	Glutamicibacter protophormiae	Bacteria; Actinobacteria; Actinomycetia; Micrococcales; Micrococcaceae; Glutamicibacter	d__Bacteria;p__Actinobacteriota;c__Actinomycetia;o__Actinomycetales;f__Micrococcaceae;g__Glutamicibacter;s__Glutamicibacter protophormiae	9	12	5	8.66667	2.10563e-05	22	12	0	11.3333	2.59109e-05	19	33	12	21.3333	7.69225e-05	0	0	4	1.33333	1.74614e-05
37931	Paenarthrobacter ureafaciens	Bacteria; Actinobacteria; Actinomycetia; Micrococcales; Micrococcaceae; Paenarthrobacter	d__Bacteria;p__Actinobacteriota;c__Actinomycetia;o__Actinomycetales;f__Micrococcaceae;g__Paenarthrobacter;s__Paenarthrobacter ureafaciens	714	534	671	639.667	0.00155412	659	348	351	452.667	0.00103491	544	424	349	439	0.00158292	58	7	83	49.3333	0.00064607
38018	Bacteriophage sp.	Viruses; Uroviricota; Caudoviricetes; Caudovirales; Demerecviridae; Shenzhenvirus		554	262	306	374	0.000908661	351	320	361	344	0.000786473	729	859	740	776	0.00279806	2376	1224	1472	1690.67	0.022141
38027	Methanosarcina siciliae	Archaea; Euryarchaeota; Methanomicrobia; Methanosarcinales; Methanosarcinaceae; Methanosarcina	d__Archaea;p__Halobacteriota;c__Methanosarcinia;o__Methanosarcinales;f__Methanosarcinaceae;g__Methanosarcina;s__Methanosarcina siciliae	0	21	0	7	1.7007e-05	13	0	0	4.33333	9.90712e-06	8	40	0	16	5.76919e-05	0	2	0	0.666667	8.73068e-06
38033	Chaetomium globosum	Eukaryota; Ascomycota; Sordariomycetes; Sordariales; Chaetomiaceae; Chaetomium		0	0	55	18.3333	4.45422e-05	0	0	42	14	3.20076e-05	83	173	0	85.3333	0.00030769	0	0	0	0	0
38289	Corynebacterium jeikeium	Bacteria; Actinobacteria; Actinomycetia; Corynebacteriales; Corynebacteriaceae; Corynebacterium	d__Bacteria;p__Actinobacteriota;c__Actinomycetia;o__Mycobacteriales;f__Mycobacteriaceae;g__Corynebacterium;s__Corynebacterium amycolatum_A	0	0	16	5.33333	1.29577e-05	0	19	0	6.33333	1.44796e-05	0	0	6	2	7.21149e-06	0	0	0	0	0
38293	Photobacterium damselae	Bacteria; Proteobacteria; Gammaproteobacteria; Vibrionales; Vibrionaceae; Photobacterium	d__Bacteria;p__Proteobacteria;c__Gammaproteobacteria;o__Enterobacterales;f__Vibrionaceae;g__Photobacterium;s__Photobacterium damselae	124	115	150	129.667	0.000315035	86	25	83	64.6667	0.000147845	113	71	82	88.6667	0.000319709	0	0	0	0	0
38304	Corynebacterium tuberculostearicum	Bacteria; Actinobacteria; Actinomycetia; Corynebacteriales; Corynebacteriaceae; Corynebacterium	d__Bacteria;p__Actinobacteriota;c__Actinomycetia;o__Mycobacteriales;f__Mycobacteriaceae;g__Corynebacterium;s__Corynebacterium tuberculostearicum_C	5	24	18	15.6667	3.80633e-05	3	38	0	13.6667	3.12455e-05	8	14	3	8.33333	3.00479e-05	3	0	0	1	1.3096e-05
38307	Gluconobacter cerinus	Bacteria; Proteobacteria; Alphaproteobacteria; Rhodospirillales; Acetobacteraceae; Gluconobacter	d__Bacteria;p__Proteobacteria;c__Alphaproteobacteria;o__Acetobacterales;f__Acetobacteraceae;g__Gluconobacter_A;s__Gluconobacter_A cerinus	11	0	3	4.66667	1.1338e-05	3	0	7	3.33333	7.62086e-06	0	8	3	3.66667	1.32211e-05	0	0	0	0	0
38310	Rhodococcus coprophilus	Bacteria; Actinobacteria; Actinomycetia; Corynebacteriales; Nocardiaceae; Rhodococcus	d__Bacteria;p__Actinobacteriota;c__Actinomycetia;o__Mycobacteriales;f__Mycobacteriaceae;g__Rhodococcus;s__Rhodococcus coprophilus	38	18	17	24.3333	5.91196e-05	11	10	6	9	2.05763e-05	24	47	15	28.6667	0.000103365	3	2	0	1.66667	2.18267e-05
38313	Shewanella algae	Bacteria; Proteobacteria; Gammaproteobacteria; Alteromonadales; Shewanellaceae; Shewanella	d__Bacteria;p__Proteobacteria;c__Gammaproteobacteria;o__Enterobacterales;f__Shewanellaceae;g__Shewanella;s__Shewanella algae	57	42	102	67	0.000162781	27	41	25	31	7.0874e-05	99	10	29	46	0.000165864	97	0	20	39	0.000510745
38502	Blastococcus aggregatus	Bacteria; Actinobacteria; Actinomycetia; Geodermatophilales; Geodermatophilaceae; Blastococcus	d__Bacteria;p__Actinobacteriota;c__Actinomycetia;o__Mycobacteriales;f__Geodermatophilaceae;g__Blastococcus;s__Blastococcus aggregatus	272	153	161	195.333	0.000474577	115	66	48	76.3333	0.000174518	137	67	177	127	0.00045793	25	0	17	14	0.000183344
38626	Phascolarctos cinereus	Eukaryota; Chordata; Mammalia; Diprotodontia; Phascolarctidae; Phascolarctos		0	1	0	0.333333	8.09858e-07	0	0	0	0	0	0	0	3	1	3.60574e-06	37	25	30	30.6667	0.000401611
38815	Desulfuromonas acetexigens	Bacteria; Proteobacteria; Deltaproteobacteria; Desulfuromonadales; Desulfuromonadaceae; Desulfuromonas	d__Bacteria;p__Desulfobacterota;c__Desulfuromonadia;o__Desulfuromonadales;f__Trichloromonadaceae;g__Trichloromonas;s__Trichloromonas acetexigens	34	18	27	26.3333	6.39788e-05	27	25	29	27	6.1729e-05	20	34	25	26.3333	9.49513e-05	1	2	7	3.33333	4.36534e-05
38822	Pteridomonas danica	Eukaryota; Bacillariophyta; Dictyochophyceae; Pedinellales; Dinobryaceae; Pteridomonas		0	0	0	0	0	0	0	2	0.666667	1.52417e-06	0	0	0	0	0	63	10	11	28	0.000366688
39029	Megasphaera cerevisiae	Bacteria; Firmicutes; Negativicutes; Veillonellales; Veillonellaceae; Megasphaera	d__Bacteria;p__Firmicutes_C;c__Negativicutes;o__Veillonellales;f__Megasphaeraceae;g__Megasphaera;s__Megasphaera cerevisiae	14	16	2	10.6667	2.59155e-05	11	2	6	6.33333	1.44796e-05	8	35	15	19.3333	6.97111e-05	0	0	0	0	0
39482	Faecalicatena contorta	Bacteria; Firmicutes; Clostridia; Eubacteriales; Lachnospiraceae; Faecalicatena	d__Bacteria;p__Firmicutes_A;c__Clostridia;o__Lachnospirales;f__Lachnospiraceae;g__Muricomes;s__Muricomes contortus_C	10	2	5	5.66667	1.37676e-05	2	14	6	7.33333	1.67659e-05	13	26	4	14.3333	5.16823e-05	243	122	90	151.667	0.00198623
39483	Faecalitalea cylindroides	Bacteria; Firmicutes; Erysipelotrichia; Erysipelotrichales; Erysipelotrichaceae; Faecalitalea	d__Bacteria;p__Firmicutes;c__Bacilli;o__Erysipelotrichales;f__Erysipelotrichaceae;g__Faecalitalea;s__Faecalitalea cylindroides	17	6	11	11.3333	2.75352e-05	4	15	9	9.33333	2.13384e-05	7	38	15	20	7.21149e-05	6	2	1	3	3.9288e-05
39485	Lachnospira eligens	Bacteria; Firmicutes; Clostridia; Eubacteriales; Lachnospiraceae; Lachnospira	d__Bacteria;p__Firmicutes_A;c__Clostridia;o__Lachnospirales;f__Lachnospiraceae;g__Lachnospira;s__Lachnospira eligens_A	242	135	145	174	0.000422746	150	122	157	143	0.000326935	321	274	274	289.667	0.00104446	55	13	15	27.6667	0.000362323
39486	Dorea formicigenerans	Bacteria; Firmicutes; Clostridia; Eubacteriales; Lachnospiraceae; Dorea	d__Bacteria;p__Firmicutes_A;c__Clostridia;o__Lachnospirales;f__Lachnospiraceae;g__Dorea;s__Dorea formicigenerans	223	101	181	168.333	0.000408978	114	182	107	134.333	0.000307121	296	381	382	353	0.00127283	31	11	10	17.3333	0.000226998
39488	Anaerobutyricum hallii	Bacteria; Firmicutes; Clostridia; Eubacteriales; Lachnospiraceae; Anaerobutyricum	d__Bacteria;p__Firmicutes_A;c__Clostridia;o__Lachnospirales;f__Lachnospiraceae;g__Anaerobutyricum;s__Anaerobutyricum hallii	271	207	242	240	0.000583098	133	193	199	175	0.000400095	924	1126	872	974	0.00351199	75	31	27	44.3333	0.00058059
39490	Eubacterium ramulus	Bacteria; Firmicutes; Clostridia; Eubacteriales; Eubacteriaceae; Eubacterium	d__Bacteria;p__Firmicutes_A;c__Clostridia;o__Lachnospirales;f__Lachnospiraceae;g__Eubacterium_I;s__Eubacterium_I ramulus	202	116	171	163	0.000396021	112	101	110	107.667	0.000246154	294	381	295	323.333	0.00116586	32	9	9	16.6667	0.000218267
39491	[Eubacterium] rectale	Bacteria; Firmicutes; Clostridia; Eubacteriales; Lachnospiraceae; Acidibacillus	d__Bacteria;p__Firmicutes_A;c__Clostridia;o__Lachnospirales;f__Lachnospiraceae;g__Agathobacter;s__Agathobacter rectalis	24032	13565	23853	20483.3	0.0497658	14822	13982	8524	12442.7	0.0284472	24351	26182	22710	24414.3	0.0880318	1268	677	1129	1024.67	0.0134191
39492	[Eubacterium] siraeum	Bacteria; Firmicutes; Clostridia; Eubacteriales; Oscillospiraceae; Dysosmobacter	d__Bacteria;p__Firmicutes_A;c__Clostridia;o__Oscillospirales;f__Ruminococcaceae;g__Ruminiclostridium_E;s__Ruminiclostridium_E siraeum	465	349	417	410.333	0.000996935	274	224	303	267	0.000610431	397	578	684	553	0.00199398	24	19	40	27.6667	0.000362323
39496	Eubacterium ventriosum	Bacteria; Firmicutes; Clostridia; Eubacteriales; Eubacteriaceae; Eubacterium	d__Bacteria;p__Firmicutes_A;c__Clostridia;o__Lachnospirales;f__Lachnospiraceae;g__Eubacterium_G;s__Eubacterium_G ventriosum	550	296	430	425.333	0.00103338	349	349	228	308.667	0.000705692	797	887	828	837.333	0.00301921	142	49	85	92	0.00120483
39645	Mesorhizobium ciceri	Bacteria; Proteobacteria; Alphaproteobacteria; Hyphomicrobiales; Phyllobacteriaceae; Mesorhizobium	d__Bacteria;p__Proteobacteria;c__Alphaproteobacteria;o__Rhizobiales;f__Rhizobiaceae;g__Mesorhizobium;s__Mesorhizobium wenxiniae	3172	2491	8534	4732.33	0.0114976	2236	2029	568	1611	0.00368316	1741	1440	4616	2599	0.00937133	2025	485	2588	1699.33	0.0222545
39650	Cellvibrio mixtus	Bacteria; Proteobacteria; Gammaproteobacteria; Cellvibrionales; Cellvibrionaceae; Cellvibrio	d__Bacteria;p__Proteobacteria;c__Gammaproteobacteria;o__Pseudomonadales;f__Cellvibrionaceae;g__Cellvibrio;s__Cellvibrio sp002007605	451	318	320	363	0.000881935	164	213	226	201	0.000459538	2650	3805	3562	3339	0.0120396	65	0	52	39	0.000510745
39687	Mycolicibacterium austroafricanum	Bacteria; Actinobacteria; Actinomycetia; Corynebacteriales; Mycobacteriaceae; Mycolicibacterium	d__Bacteria;p__Actinobacteriota;c__Actinomycetia;o__Mycobacteriales;f__Mycobacteriaceae;g__Mycobacterium;s__Mycobacterium austroafricanum	156	28	155	113	0.000274542	46	146	121	104.333	0.000238533	339	251	528	372.667	0.00134374	111	127	86	108	0.00141437
39689	Mycobacterium gallinarum	Bacteria; Actinobacteria; Actinomycetia; Corynebacteriales; Mycobacteriaceae; Mycobacterium	d__Bacteria;p__Actinobacteriota;c__Actinomycetia;o__Mycobacteriales;f__Mycobacteriaceae;g__Mycobacterium;s__Mycobacterium gallinarum	2	1	5	2.66667	6.47886e-06	4	1	2	2.33333	5.3346e-06	2	15	23	13.3333	4.80766e-05	0	2	0	0.666667	8.73068e-06
39691	Mycolicibacterium moriokaense	Bacteria; Actinobacteria; Actinomycetia; Corynebacteriales; Mycobacteriaceae; Mycolicibacterium	d__Bacteria;p__Actinobacteriota;c__Actinomycetia;o__Mycobacteriales;f__Mycobacteriaceae;g__Mycobacterium;s__Mycobacterium moriokaense_B	24	36	59	39.6667	9.63731e-05	17	22	15	18	4.11527e-05	59	98	78	78.3333	0.00028245	31	6	7	14.6667	0.000192075
39766	Sulfurimonas denitrificans	Bacteria; Proteobacteria; Epsilonproteobacteria; Campylobacterales; Thiovulaceae; Sulfurimonas	d__Bacteria;p__Campylobacterota;c__Campylobacteria;o__Campylobacterales;f__Sulfurimonadaceae;g__Sulfurimonas;s__Sulfurimonas denitrificans	116	39	100	85	0.000206514	89	99	55	81	0.000185187	112	148	169	143	0.000515621	51	9	34	31.3333	0.000410342
39770	Methylobacter whittenburyi	Bacteria; Proteobacteria; Gammaproteobacteria; Methylococcales; Methylococcaceae; Methylobacter	d__Bacteria;p__Proteobacteria;c__Gammaproteobacteria;o__Methylococcales;f__Methylomonadaceae;g__Methylobacter;s__Methylobacter whittenburyi	11	11	9	10.3333	2.51056e-05	22	41	22	28.3333	6.47773e-05	27	0	36	21	7.57206e-05	34	11	0	15	0.00019644
39775	Methylomicrobium album	Bacteria; Proteobacteria; Gammaproteobacteria; Methylococcales; Methylococcaceae; Methylomicrobium	d__Bacteria;p__Proteobacteria;c__Gammaproteobacteria;o__Methylococcales;f__Methylomonadaceae;g__Methylomicrobium;s__Methylomicrobium agile	23	16	9	16	3.88732e-05	8	25	25	19.3333	4.4201e-05	46	38	20	34.6667	0.000124999	8	21	25	18	0.000235728
39777	Veillonella atypica	Bacteria; Firmicutes; Negativicutes; Veillonellales; Veillonellaceae; Veillonella	d__Bacteria;p__Firmicutes_C;c__Negativicutes;o__Veillonellales;f__Veillonellaceae;g__Veillonella;s__Veillonella atypica	93	10	0	34.3333	8.34154e-05	0	7	21	9.33333	2.13384e-05	9	29	75	37.6667	0.000135816	8	0	16	8	0.000104768
39778	Veillonella dispar	Bacteria; Firmicutes; Negativicutes; Veillonellales; Veillonellaceae; Veillonella	d__Bacteria;p__Firmicutes_C;c__Negativicutes;o__Veillonellales;f__Veillonellaceae;g__Veillonella;s__Veillonella nakazawae	48	0	21	23	5.58802e-05	75	43	51	56.3333	0.000128793	106	30	23	53	0.000191104	0	0	0	0	0
39844	Mesorhizobium tianshanense	Bacteria; Proteobacteria; Alphaproteobacteria; Hyphomicrobiales; Phyllobacteriaceae; Mesorhizobium	d__Bacteria;p__Proteobacteria;c__Alphaproteobacteria;o__Rhizobiales;f__Rhizobiaceae;g__Mesorhizobium;s__Mesorhizobium tianshanense	7	7	10	8	1.94366e-05	12	17	8	12.3333	2.81972e-05	5	11	8	8	2.8846e-05	0	1	6	2.33333	3.05574e-05
40157	Lonchura striata	Eukaryota; Chordata; Aves; Passeriformes; Estrildidae; Lonchura		35	9	0	14.6667	3.56337e-05	6	7	0	4.33333	9.90712e-06	9	0	0	3	1.08172e-05	163	55	71	96.3333	0.00126158
40214	Acinetobacter johnsonii	Bacteria; Proteobacteria; Gammaproteobacteria; Pseudomonadales; Moraxellaceae; Acinetobacter	d__Bacteria;p__Proteobacteria;c__Gammaproteobacteria;o__Pseudomonadales;f__Moraxellaceae;g__Acinetobacter;s__Acinetobacter johnsonii	210911	142088	167740	173580	0.421725	192984	130673	102907	142188	0.325079	149508	170206	187166	168960	0.609227	2861	1472	1869	2067.33	0.0270738
40215	Acinetobacter junii	Bacteria; Proteobacteria; Gammaproteobacteria; Pseudomonadales; Moraxellaceae; Acinetobacter	d__Bacteria;p__Proteobacteria;c__Gammaproteobacteria;o__Pseudomonadales;f__Moraxellaceae;g__Acinetobacter;s__Acinetobacter junii	4660	3221	3356	3745.67	0.00910037	4924	4073	2890	3962.33	0.00905892	4507	5866	6225	5532.67	0.0199494	1147	597	678	807.333	0.0105729
40216	Acinetobacter radioresistens	Bacteria; Proteobacteria; Gammaproteobacteria; Pseudomonadales; Moraxellaceae; Acinetobacter	d__Bacteria;p__Proteobacteria;c__Gammaproteobacteria;o__Pseudomonadales;f__Moraxellaceae;g__Acinetobacter;s__Acinetobacter radioresistens	3101	1613	2169	2294.33	0.00557425	4074	4720	3079	3957.67	0.00904825	3514	3740	4644	3966	0.0143004	347	183	300	276.667	0.00362323
40324	Stenotrophomonas maltophilia	Bacteria; Proteobacteria; Gammaproteobacteria; Xanthomonadales; Xanthomonadaceae; Stenotrophomonas	d__Bacteria;p__Proteobacteria;c__Gammaproteobacteria;o__Xanthomonadales;f__Xanthomonadaceae;g__Stenotrophomonas;s__Stenotrophomonas maltophilia_AM	26645	20532	25752	24309.7	0.0590621	25211	18888	15678	19925.7	0.0455552	18808	29917	20296	23007	0.0829574	4060	4052	5519	4543.67	0.0595039
40373	Acinetobacter sp. CIP-A165	Bacteria; Proteobacteria; Gammaproteobacteria; Pseudomonadales; Moraxellaceae; Acinetobacter	d__Bacteria;p__Proteobacteria;c__Gammaproteobacteria;o__Pseudomonadales;f__Moraxellaceae;g__Acinetobacter;s__Acinetobacter sp000369505	182	177	207	188.667	0.00045838	203	185	110	166	0.000379519	220	233	210	221	0.000796869	19	5	13	12.3333	0.000161518
40414	Desulforhopalus vacuolatus	Bacteria; Proteobacteria; Deltaproteobacteria; Desulfobacterales; Desulfobulbaceae; Desulforhopalus	d__Bacteria;p__Desulfobacterota;c__Desulfobulbia;o__Desulfobulbales;f__Desulfocapsaceae;g__Desulforhopalus;s__Desulforhopalus vacuolatus	22	11	28	20.3333	4.94013e-05	23	29	9	20.3333	4.64873e-05	6	7	9	7.33333	2.64421e-05	4	3	0	2.33333	3.05574e-05
40518	Ruminococcus bromii	Bacteria; Firmicutes; Clostridia; Eubacteriales; Oscillospiraceae; Ruminococcus	d__Bacteria;p__Firmicutes_A;c__Clostridia;o__Oscillospirales;f__Acutalibacteraceae;g__Ruminococcus_E;s__Ruminococcus_E bromii_B	244	102	178	174.667	0.000424366	133	80	97	103.333	0.000236247	321	373	341	345	0.00124398	31	9	21	20.3333	0.000266286
40519	Ruminococcus callidus	Bacteria; Firmicutes; Clostridia; Eubacteriales; Oscillospiraceae; Ruminococcus	d__Bacteria;p__Firmicutes_A;c__Clostridia;o__Oscillospirales;f__Ruminococcaceae;g__Ruminococcus_C;s__Ruminococcus_C callidus	13614	9045	9488	10715.7	0.0260345	7379	8500	5132	7003.67	0.0160122	18187	22122	25634	21981	0.0792579	1636	593	1231	1153.33	0.0151041
40520	Blautia obeum	Bacteria; Firmicutes; Clostridia; Eubacteriales; Lachnospiraceae; Blautia	d__Bacteria;p__Firmicutes_A;c__Clostridia;o__Lachnospirales;f__Lachnospiraceae;g__Blautia_A;s__Blautia_A obeum	329	260	277	288.667	0.000701337	208	167	250	208.333	0.000476304	762	761	545	689.333	0.00248556	69	34	43	48.6667	0.000637339
40545	Sutterella wadsworthensis	Bacteria; Proteobacteria; Betaproteobacteria; Burkholderiales; Sutterellaceae; Sutterella	d__Bacteria;p__Proteobacteria;c__Gammaproteobacteria;o__Burkholderiales;f__Burkholderiaceae;g__Sutterella;s__Sutterella wadsworthensis	550	275	411	412	0.00100098	386	402	257	348.333	0.00079638	563	692	754	669.667	0.00241465	14	31	11	18.6667	0.000244459
40559	Botrytis cinerea	Eukaryota; Ascomycota; Leotiomycetes; Helotiales; Sclerotiniaceae; Botrytis		22	7	6	11.6667	2.8345e-05	19	15	0	11.3333	2.59109e-05	29	15	20	21.3333	7.69225e-05	0	6	0	2	2.6192e-05
40571	Lentzea albidocapillata	Bacteria; Actinobacteria; Actinomycetia; Pseudonocardiales; Pseudonocardiaceae; Lentzea	d__Bacteria;p__Actinobacteriota;c__Actinomycetia;o__Mycobacteriales;f__Pseudonocardiaceae;g__Lentzea;s__Lentzea albidocapillata	8	0	0	2.66667	6.47886e-06	0	13	51	21.3333	4.87735e-05	97	90	41	76	0.000274037	0	0	0	0	0
40681	Sphingomonas asaccharolytica	Bacteria; Proteobacteria; Alphaproteobacteria; Sphingomonadales; Sphingomonadaceae; Sphingomonas	d__Bacteria;p__Proteobacteria;c__Alphaproteobacteria;o__Sphingomonadales;f__Sphingomonadaceae;g__Sphingomonas;s__Sphingomonas asaccharolytica	772	522	1833	1042.33	0.00253243	3053	968	1215	1745.33	0.00399028	928	914	708	850	0.00306488	83	0	37	40	0.000523841
40682	Sphingomonas mali	Bacteria; Proteobacteria; Alphaproteobacteria; Sphingomonadales; Sphingomonadaceae; Sphingomonas	d__Bacteria;p__Proteobacteria;c__Alphaproteobacteria;o__Sphingomonadales;f__Sphingomonadaceae;g__Sphingomonas;s__Sphingomonas mali	470	224	69	254.333	0.000617922	533	115	197	281.667	0.000643963	71	490	519	360	0.00129807	0	0	112	37.3333	0.000488918
40683	Sphingomonas pruni	Bacteria; Proteobacteria; Alphaproteobacteria; Sphingomonadales; Sphingomonadaceae; Sphingomonas	d__Bacteria;p__Proteobacteria;c__Alphaproteobacteria;o__Sphingomonadales;f__Sphingomonadaceae;g__Sphingomonas;s__Sphingomonas pruni	49	48	17	38	9.23238e-05	112	0	114	75.3333	0.000172232	0	0	74	24.6667	8.89417e-05	17	0	0	5.66667	7.42108e-05
40754	Thioploca ingrica	Bacteria; Proteobacteria; Gammaproteobacteria; Thiotrichales; Thiotrichaceae; Thioploca	d__Bacteria;p__Proteobacteria;c__Gammaproteobacteria;o__Beggiatoales;f__Beggiatoaceae;g__Thioploca;s__Thioploca ingrica	812	18	58	296	0.000719154	2	1	161	54.6667	0.000124982	1178	1368	130	892	0.00321632	0	0	0	0	0
40988	Saccharomonospora azurea	Bacteria; Actinobacteria; Actinomycetia; Pseudonocardiales; Pseudonocardiaceae; Saccharomonospora	d__Bacteria;p__Actinobacteriota;c__Actinomycetia;o__Mycobacteriales;f__Pseudonocardiaceae;g__Saccharomonospora;s__Saccharomonospora azurea	35	283	340	219.333	0.000532887	92	39	0	43.6667	9.98333e-05	378	236	72	228.667	0.000824514	0	55	56	37	0.000484553
40990	Saccharomonospora glauca	Bacteria; Actinobacteria; Actinomycetia; Pseudonocardiales; Pseudonocardiaceae; Saccharomonospora	d__Bacteria;p__Actinobacteriota;c__Actinomycetia;o__Mycobacteriales;f__Pseudonocardiaceae;g__Saccharomonospora;s__Saccharomonospora glauca	1416	2395	1045	1618.67	0.00393267	1571	370	372	771	0.00176271	701	1525	2522	1582.67	0.00570669	121	69	56	82	0.00107387
41202	Ewingella americana	Bacteria; Proteobacteria; Gammaproteobacteria; Enterobacterales; Yersiniaceae; Ewingella	d__Bacteria;p__Proteobacteria;c__Gammaproteobacteria;o__Enterobacterales;f__Enterobacteriaceae;g__Ewingella;s__Ewingella americana_A	27	11	62	33.3333	8.09858e-05	59	8	22	29.6667	6.78257e-05	18	13	32	21	7.57206e-05	0	2	2	1.33333	1.74614e-05
41276	Brevundimonas vesicularis	Bacteria; Proteobacteria; Alphaproteobacteria; Caulobacterales; Caulobacteraceae; Brevundimonas	d__Bacteria;p__Proteobacteria;c__Alphaproteobacteria;o__Caulobacterales;f__Caulobacteraceae;g__Brevundimonas;s__Brevundimonas vesicularis	1776	468	1502	1248.67	0.00303373	578	569	515	554	0.00126659	636	899	1084	873	0.00314781	81	44	25	50	0.000654801
41457	Skeletonema pseudocostatum	Eukaryota; Bacillariophyta; Coscinodiscophyceae; Thalassiosirales; Skeletonemataceae; Skeletonema		0	0	0	0	0	0	0	5	1.66667	3.81043e-06	0	11	0	3.66667	1.32211e-05	77	0	6	27.6667	0.000362323
41882	Mesostigma viride	Eukaryota; Streptophyta; Mesostigmatophyceae; Mesostigmatales; Mesostigmataceae; Mesostigma		18	7	2	9	2.18662e-05	20	21	30	23.6667	5.41081e-05	0	0	14	4.66667	1.68268e-05	0	0	0	0	0
41950	Candidatus Microthrix parvicella	Bacteria; Actinobacteria; Acidimicrobiia; Acidimicrobiales; Microthrixaceae; Candidatus Microthrix	d__Bacteria;p__Actinobacteriota;c__Acidimicrobiia;o__Acidimicrobiales;f__Microtrichaceae;g__Microthrix;s__Microthrix parvicella	180392	102331	157019	146581	0.356129	72116	77113	101665	83631.3	0.191203	411064	463168	680543	518258	1.86871	1582	429	1022	1011	0.0132401
41977	Azoarcus communis	Bacteria; Proteobacteria; Betaproteobacteria; Rhodocyclales; Zoogloeaceae; Azoarcus	d__Bacteria;p__Proteobacteria;c__Gammaproteobacteria;o__Burkholderiales;f__Rhodocyclaceae;g__Azoarcus_C;s__Azoarcus_C communis	747	452	467	555.333	0.00134922	392	563	306	420.333	0.000960991	485	517	314	438.667	0.00158172	25	11	47	27.6667	0.000362323
41985	Agromyces fucosus	Bacteria; Actinobacteria; Actinomycetia; Micrococcales; Microbacteriaceae; Agromyces	d__Bacteria;p__Actinobacteriota;c__Actinomycetia;o__Actinomycetales;f__Microbacteriaceae;g__Agromyces;s__Agromyces fucosus	80	152	75	102.333	0.000248626	0	0	0	0	0	88	0	224	104	0.000374997	0	0	0	0	0
41997	Enterococcus saccharolyticus	Bacteria; Firmicutes; Bacilli; Lactobacillales; Enterococcaceae; Enterococcus	d__Bacteria;p__Firmicutes;c__Bacilli;o__Lactobacillales;f__Enterococcaceae;g__Enterococcus_D;s__Enterococcus_D gallinarum	52	44	24	40	9.7183e-05	7	12	27	15.3333	3.5056e-05	97	170	116	127.667	0.000460333	6	2	7	5	6.54801e-05
42197	Actinosynnema pretiosum	Bacteria; Actinobacteria; Actinomycetia; Pseudonocardiales; Pseudonocardiaceae; Actinosynnema	d__Bacteria;p__Actinobacteriota;c__Actinomycetia;o__Mycobacteriales;f__Pseudonocardiaceae;g__Actinosynnema;s__Actinosynnema auranticum	0	0	0	0	0	0	0	0	0	0	0	0	0	0	0	48	15	25	29.3333	0.00038415
42229	Prunus avium	Eukaryota; Streptophyta; Magnoliopsida; Rosales; Rosaceae; Prunus		0	0	0	0	0	4	0	0	1.33333	3.04835e-06	0	17	19	12	4.32689e-05	11	5	22	12.6667	0.000165883
42234	Streptomyces acidiscabies	Bacteria; Actinobacteria; Actinomycetia; Streptomycetales; Streptomycetaceae; Streptomyces	d__Bacteria;p__Actinobacteriota;c__Actinomycetia;o__Streptomycetales;f__Streptomycetaceae;g__Streptomyces;s__Streptomyces acidiscabies	0	0	0	0	0	2	2	0	1.33333	3.04835e-06	0	0	11	3.66667	1.32211e-05	1	0	1	0.666667	8.73068e-06
42252	Cupidesulfovibrio termitidis	Bacteria; Proteobacteria; Deltaproteobacteria; Desulfovibrionales; Desulfovibrionaceae; Cupidesulfovibrio	d__Bacteria;p__Desulfobacterota_I;c__Desulfovibrionia;o__Desulfovibrionales;f__Desulfovibrionaceae;g__Cupidesulfovibrio;s__Cupidesulfovibrio termitidis	0	0	61	20.3333	4.94013e-05	0	0	26	8.66667	1.98142e-05	0	0	0	0	0	3	0	0	1	1.3096e-05
42253	Nitrospira moscoviensis	Bacteria; Nitrospirae; Nitrospira; Nitrospirales; Nitrospiraceae; Nitrospira	d__Bacteria;p__Nitrospirota;c__Nitrospiria;o__Nitrospirales;f__Nitrospiraceae;g__Nitrospira_E;s__Nitrospira_E moscoviensis	23	6	17	15.3333	3.72535e-05	13	18	21	17.3333	3.96285e-05	39	32	43	38	0.000137018	0	5	0	1.66667	2.18267e-05
42354	Nitrosomonas oligotropha	Bacteria; Proteobacteria; Betaproteobacteria; Nitrosomonadales; Nitrosomonadaceae; Nitrosomonas	d__Bacteria;p__Proteobacteria;c__Gammaproteobacteria;o__Burkholderiales;f__Nitrosomonadaceae;g__Nitrosomonas;s__Nitrosomonas oligotropha_A	1260	551	888	899.667	0.00218581	462	1143	827	810.667	0.00185339	1152	1447	900	1166.33	0.0042055	108	30	92	76.6667	0.00100403
42514	Pygocentrus nattereri	Eukaryota; Chordata; Actinopteri; Characiformes; Serrasalmidae; Pygocentrus		2	0	0	0.666667	1.61972e-06	0	3	1	1.33333	3.04835e-06	1	7	0	2.66667	9.61532e-06	11	9	18	12.6667	0.000165883
42858	Mammaliicoccus lentus	Bacteria; Firmicutes; Bacilli; Bacillales; Staphylococcaceae; Mammaliicoccus	d__Bacteria;p__Firmicutes;c__Bacilli;o__Staphylococcales;f__Staphylococcaceae;g__Mammaliicoccus;s__Mammaliicoccus lentus	3	11	2	5.33333	1.29577e-05	0	4	0	1.33333	3.04835e-06	30	10	0	13.3333	4.80766e-05	3	8	3	4.66667	6.11147e-05
43057	Cereibacter azotoformans	Bacteria; Proteobacteria; Alphaproteobacteria; Rhodobacterales; Rhodobacteraceae; Cereibacter	d__Bacteria;p__Proteobacteria;c__Alphaproteobacteria;o__Rhodobacterales;f__Rhodobacteraceae;g__Cereibacter_A;s__Cereibacter_A azotoformans	293	27	257	192.333	0.000467288	0	0	0	0	0	14	0	14	9.33333	3.36536e-05	0	0	0	0	0
43064	Trichococcus pasteurii	Bacteria; Firmicutes; Bacilli; Lactobacillales; Carnobacteriaceae; Trichococcus	d__Bacteria;p__Firmicutes;c__Bacilli;o__Lactobacillales;f__Aerococcaceae;g__Trichococcus;s__Trichococcus pasteurii	414	276	324	338	0.000821196	177	212	197	195.333	0.000446583	966	1084	1213	1087.67	0.00392185	24	3	26	17.6667	0.000231363
43146	Rhopalosiphum maidis	Eukaryota; Arthropoda; Insecta; Hemiptera; Aphididae; Rhopalosiphum		0	0	0	0	0	2	2	0	1.33333	3.04835e-06	4	0	4	2.66667	9.61532e-06	108	13	0	40.3333	0.000528206
43263	Pseudomonas alcaligenes	Bacteria; Proteobacteria; Gammaproteobacteria; Pseudomonadales; Pseudomonadaceae; Pseudomonas	d__Bacteria;p__Proteobacteria;c__Gammaproteobacteria;o__Pseudomonadales;f__Pseudomonadaceae;g__Pseudomonas_E;s__Pseudomonas_E alcaligenes_A	2812	5130	2342	3428	0.00832858	27613	22186	22195	23998	0.0548656	17702	3682	12435	11273	0.0406476	500	55	68	207.667	0.00271961
43306	Pseudomonas denitrificans (nom. rej.)	Bacteria; Proteobacteria; Gammaproteobacteria; Pseudomonadales; Pseudomonadaceae; Pseudomonas	d__Bacteria;p__Proteobacteria;c__Gammaproteobacteria;o__Pseudomonadales;f__Pseudomonadaceae;g__Pseudomonas;s__Pseudomonas aeruginosa	0	0	0	0	0	296	0	326	207.333	0.000474018	0	0	0	0	0	0	27	0	9	0.000117864
43335	Populus alba	Eukaryota; Streptophyta; Magnoliopsida; Malpighiales; Salicaceae; Populus		2	7	0	3	7.28872e-06	0	0	14	4.66667	1.06692e-05	0	20	0	6.66667	2.40383e-05	0	0	4	1.33333	1.74614e-05
43617	Mesorhizobium mediterraneum	Bacteria; Proteobacteria; Alphaproteobacteria; Hyphomicrobiales; Phyllobacteriaceae; Mesorhizobium	d__Bacteria;p__Proteobacteria;c__Alphaproteobacteria;o__Rhizobiales;f__Rhizobiaceae;g__Mesorhizobium;s__Mesorhizobium mediterraneum_A	0	0	0	0	0	0	0	0	0	0	10	20	68	32.6667	0.000117788	0	15	12	9	0.000117864
43669	Brachybacterium faecium	Bacteria; Actinobacteria; Actinomycetia; Micrococcales; Dermabacteraceae; Brachybacterium	d__Bacteria;p__Actinobacteriota;c__Actinomycetia;o__Actinomycetales;f__Dermabacteraceae;g__Brachybacterium;s__Brachybacterium faecium	0	28	27	18.3333	4.45422e-05	110	26	0	45.3333	0.000103644	91	127	0	72.6667	0.000262017	0	15	0	5	6.54801e-05
43670	Cellulomonas cellasea	Bacteria; Actinobacteria; Actinomycetia; Micrococcales; Cellulomonadaceae; Cellulomonas	d__Bacteria;p__Actinobacteriota;c__Actinomycetia;o__Actinomycetales;f__Cellulomonadaceae;g__Cellulomonas;s__Cellulomonas cellasea	13	7	9	9.66667	2.34859e-05	3	1	3	2.33333	5.3346e-06	27	55	21	34.3333	0.000123797	0	2	0	0.666667	8.73068e-06
43677	Promicromonospora citrea	Bacteria; Actinobacteria; Actinomycetia; Micrococcales; Promicromonosporaceae; Promicromonospora	d__Bacteria;p__Actinobacteriota;c__Actinomycetia;o__Actinomycetales;f__Cellulomonadaceae;g__Promicromonospora;s__Promicromonospora citrea	0	2	17	6.33333	1.53873e-05	0	12	0	4	9.14504e-06	0	0	0	0	0	0	0	0	0	0
43678	Oerskovia enterophila	Bacteria; Actinobacteria; Actinomycetia; Micrococcales; Cellulomonadaceae; Oerskovia	d__Bacteria;p__Actinobacteriota;c__Actinomycetia;o__Actinomycetales;f__Cellulomonadaceae;g__Oerskovia;s__Oerskovia enterophila	3	0	27	10	2.42957e-05	0	5	0	1.66667	3.81043e-06	43	38	50	43.6667	0.000157451	0	0	0	0	0
43767	Rhodococcus hoagii	Bacteria; Actinobacteria; Actinomycetia; Corynebacteriales; Nocardiaceae; Rhodococcus	d__Bacteria;p__Actinobacteriota;c__Actinomycetia;o__Mycobacteriales;f__Mycobacteriaceae;g__Rhodococcus;s__Rhodococcus hoagii	0	0	31	10.3333	2.51056e-05	0	5	0	1.66667	3.81043e-06	0	10	0	3.33333	1.20191e-05	0	0	0	0	0
43770	Corynebacterium striatum	Bacteria; Actinobacteria; Actinomycetia; Corynebacteriales; Corynebacteriaceae; Corynebacterium	d__Bacteria;p__Actinobacteriota;c__Actinomycetia;o__Mycobacteriales;f__Mycobacteriaceae;g__Corynebacterium;s__Corynebacterium striatum	0	0	0	0	0	0	0	0	0	0	13	0	0	4.33333	1.56249e-05	35	8	0	14.3333	0.00018771
43771	Corynebacterium urealyticum	Bacteria; Actinobacteria; Actinomycetia; Corynebacteriales; Corynebacteriaceae; Corynebacterium	d__Bacteria;p__Actinobacteriota;c__Actinomycetia;o__Mycobacteriales;f__Mycobacteriaceae;g__Corynebacterium;s__Corynebacterium urealyticum	25	20	32	25.6667	6.23591e-05	14	19	9	14	3.20076e-05	5	24	13	14	5.04804e-05	28	7	4	13	0.000170248
43948	Tolumonas auensis	Bacteria; Proteobacteria; Gammaproteobacteria; Aeromonadales; Aeromonadaceae; Tolumonas	d__Bacteria;p__Proteobacteria;c__Gammaproteobacteria;o__Enterobacterales;f__Aeromonadaceae;g__Tolumonas;s__Tolumonas auensis	86810	44518	72934	68087.3	0.165423	49168	37456	24880	37168	0.0849757	35946	42195	38512	38884.3	0.140207	455	383	401	413	0.00540865
43992	Bradyrhizobium liaoningense	Bacteria; Proteobacteria; Alphaproteobacteria; Hyphomicrobiales; Bradyrhizobiaceae; Bradyrhizobium	d__Bacteria;p__Proteobacteria;c__Alphaproteobacteria;o__Rhizobiales;f__Xanthobacteraceae;g__Bradyrhizobium;s__Bradyrhizobium sp013240495	62	259	62	127.667	0.000310176	76	545	135	252	0.000576137	71	90	632	264.333	0.000953118	0	107	459	188.667	0.00247078
44009	Enterococcus dispar	Bacteria; Firmicutes; Bacilli; Lactobacillales; Enterococcaceae; Enterococcus	d__Bacteria;p__Firmicutes;c__Bacilli;o__Lactobacillales;f__Enterococcaceae;g__Enterococcus_C;s__Enterococcus_C dispar	3	3	1	2.33333	5.66901e-06	0	1	0	0.333333	7.62086e-07	11	15	8	11.3333	4.08651e-05	0	0	0	0	0
44074	Saprochaete suaveolens	Eukaryota; Ascomycota; Saccharomycetes; Saccharomycetales; Dipodascaceae; Saprochaete		80	0	14	31.3333	7.61266e-05	0	0	0	0	0	43	29	41	37.6667	0.000135816	0	0	0	0	0
44255	Bradyrhizobium oligotrophicum	Bacteria; Proteobacteria; Alphaproteobacteria; Hyphomicrobiales; Bradyrhizobiaceae; Bradyrhizobium	d__Bacteria;p__Proteobacteria;c__Alphaproteobacteria;o__Rhizobiales;f__Xanthobacteraceae;g__Bradyrhizobium;s__Bradyrhizobium oligotrophicum	1197	0	719	638.667	0.00155169	0	0	0	0	0	246	0	615	287	0.00103485	0	0	0	0	0
44574	Nitrosomonas communis	Bacteria; Proteobacteria; Betaproteobacteria; Nitrosomonadales; Nitrosomonadaceae; Nitrosomonas	d__Bacteria;p__Proteobacteria;c__Gammaproteobacteria;o__Burkholderiales;f__Nitrosomonadaceae;g__Nitrosomonas;s__Nitrosomonas communis_A	32	5	2	13	3.15845e-05	10	30	23	21	4.80114e-05	44	19	16	26.3333	9.49513e-05	0	0	0	0	0
44577	Nitrosomonas ureae	Bacteria; Proteobacteria; Betaproteobacteria; Nitrosomonadales; Nitrosomonadaceae; Nitrosomonas	d__Bacteria;p__Proteobacteria;c__Gammaproteobacteria;o__Burkholderiales;f__Nitrosomonadaceae;g__Nitrosomonas;s__Nitrosomonas ureae	3535	1394	1675	2201.33	0.0053483	1031	1606	1422	1353	0.00309331	2815	3420	2209	2814.67	0.010149	216	134	187	179	0.00234419
44676	Geothrix fermentans	Bacteria; Acidobacteria; Holophagae; Holophagales; Holophagaceae; Geothrix	d__Bacteria;p__Acidobacteriota;c__Holophagae;o__Holophagales;f__Holophagaceae;g__Geothrix;s__Geothrix fermentans	1295	466	779	846.667	0.00205704	922	946	821	896.333	0.00204925	1306	1656	1096	1352.67	0.00487737	72	72	92	78.6667	0.00103022
44745	Haematococcus lacustris	Eukaryota; Chlorophyta; Chlorophyceae; Chlamydomonadales; Haematococcaceae; Haematococcus		0	8	0	2.66667	6.47886e-06	0	0	0	0	0	0	4	0	1.33333	4.80766e-06	29	0	0	9.66667	0.000126595
44752	Rhodococcus wratislaviensis	Bacteria; Actinobacteria; Actinomycetia; Corynebacteriales; Nocardiaceae; Rhodococcus	d__Bacteria;p__Actinobacteriota;c__Actinomycetia;o__Mycobacteriales;f__Mycobacteriaceae;g__Rhodococcus;s__Rhodococcus wratislaviensis	10	0	14	8	1.94366e-05	9	13	0	7.33333	1.67659e-05	8	21	0	9.66667	3.48555e-05	0	0	0	0	0
44753	Tsukamurella spumae	Bacteria; Actinobacteria; Actinomycetia; Corynebacteriales; Tsukamurellaceae; Tsukamurella	d__Bacteria;p__Actinobacteriota;c__Actinomycetia;o__Mycobacteriales;f__Mycobacteriaceae;g__Tsukamurella;s__Tsukamurella spumae	8	1	15	8	1.94366e-05	0	15	2	5.66667	1.29555e-05	34	23	37	31.3333	0.00011298	0	0	0	0	0
45107	Heteromita globosa	Eukaryota; Cercozoa; Aconoidasida; Cercomonadida; Heteromitidae; Heteromita		299	160	331	263.333	0.000639788	667	445	333	481.667	0.00110121	2069	2529	2512	2370	0.00854561	1113	489	366	656	0.00859099
45142	Cucurbitaria berberidis	Eukaryota; Ascomycota; Dothideomycetes; Pleosporales; Cucurbitariaceae; Cucurbitaria		114	0	37	50.3333	0.000122289	0	0	0	0	0	0	0	34	11.3333	4.08651e-05	0	0	0	0	0
45202	unidentified plasmid	Viruses; Preplasmiviricota; Polintoviricetes; Orthopolintovirales; Cruciviridae; Mastadenovirus		17	17	5	13	3.15845e-05	10	13	5	9.33333	2.13384e-05	15	16	26	19	6.85091e-05	0	0	6	2	2.6192e-05
45254	Dysgonomonas capnocytophagoides	Bacteria; Bacteroidetes; Bacteroidia; Bacteroidales; Dysgonomonadaceae; Dysgonomonas	d__Bacteria;p__Bacteroidota;c__Bacteroidia;o__Bacteroidales;f__Dysgonomonadaceae;g__Dysgonomonas;s__Dysgonomonas capnocytophagoides	5	14	6	8.33333	2.02464e-05	2	12	0	4.66667	1.06692e-05	4	4	0	2.66667	9.61532e-06	7	0	0	2.33333	3.05574e-05
45351	Nematostella vectensis	Eukaryota; Cnidaria; Anthozoa; Actiniaria; Edwardsiidae; Nematostella		32	19	11	20.6667	5.02112e-05	550	605	553	569.333	0.00130164	124	202	190	172	0.000620188	75	22	43	46.6667	0.000611147
45465	Vogesella indigofera	Bacteria; Proteobacteria; Betaproteobacteria; Neisseriales; Chromobacteriaceae; Vogesella	d__Bacteria;p__Proteobacteria;c__Gammaproteobacteria;o__Burkholderiales;f__Chromobacteriaceae;g__Vogesella;s__Vogesella indigofera	54	50	79	61	0.000148204	60	38	16	38	8.68778e-05	90	89	62	80.3333	0.000289661	15	0	25	13.3333	0.000174614
45497	Schnuerera ultunensis	Bacteria; Firmicutes; Tissierellia; Tissierellales; Tissierellaceae; Schnuerera	d__Bacteria;p__Firmicutes_A;c__Clostridia;o__Tissierellales;f__Tepidimicrobiaceae;g__Schnuerera;s__Schnuerera ultunensis	0	10832	37300	16044	0.0389801	0	0	0	0	0	6268	0	36926	14398	0.0519155	0	0	0	0	0
45610	Psychrobacter urativorans	Bacteria; Proteobacteria; Gammaproteobacteria; Pseudomonadales; Moraxellaceae; Psychrobacter	d__Bacteria;p__Proteobacteria;c__Gammaproteobacteria;o__Pseudomonadales;f__Moraxellaceae;g__Psychrobacter;s__Psychrobacter urativorans_C	3	32	15	16.6667	4.04929e-05	27	21	4	17.3333	3.96285e-05	1	7	24	10.6667	3.84613e-05	1	0	1	0.666667	8.73068e-06
45611	Psychrobacter frigidicola	Bacteria; Proteobacteria; Gammaproteobacteria; Pseudomonadales; Moraxellaceae; Psychrobacter	d__Bacteria;p__Proteobacteria;c__Gammaproteobacteria;o__Pseudomonadales;f__Moraxellaceae;g__Psychrobacter;s__Psychrobacter urativorans_B	12	0	0	4	9.7183e-06	1	4	1	2	4.57252e-06	0	0	0	0	0	0	0	0	0	0
45677	Azohydromonas lata	Bacteria; Proteobacteria; Betaproteobacteria; Burkholderiales; Alcaligenaceae; Azohydromonas	d__Bacteria;p__Proteobacteria;c__Gammaproteobacteria;o__Burkholderiales;f__Burkholderiaceae;g__Azohydromonas;s__Azohydromonas lata	0	95	0	31.6667	7.69365e-05	0	0	0	0	0	62	62	0	41.3333	0.000149037	0	0	0	0	0
45807	Motacilla alba	Eukaryota; Chordata; Aves; Passeriformes; Motacillidae; Motacilla		0	0	0	0	0	0	0	0	0	0	0	26	0	8.66667	3.12498e-05	251	133	38	140.667	0.00184217
45851	Butyrivibrio crossotus	Bacteria; Firmicutes; Clostridia; Eubacteriales; Lachnospiraceae; Butyrivibrio	d__Bacteria;p__Firmicutes_A;c__Clostridia;o__Lachnospirales;f__Lachnospiraceae;g__Butyrivibrio_A;s__Butyrivibrio_A crossotus	66	33	56	51.6667	0.000125528	16	23	30	23	5.2584e-05	75	77	71	74.3333	0.000268027	21	2	1	8	0.000104768
46126	Staphylococcus chromogenes	Bacteria; Firmicutes; Bacilli; Bacillales; Staphylococcaceae; Staphylococcus	d__Bacteria;p__Firmicutes;c__Bacilli;o__Staphylococcales;f__Staphylococcaceae;g__Staphylococcus;s__Staphylococcus chromogenes	1	0	0	0.333333	8.09858e-07	3	0	5	2.66667	6.09669e-06	10	1	7	6	2.16345e-05	107	69	90	88.6667	0.00116118
46158	Actinomadura citrea	Bacteria; Actinobacteria; Actinomycetia; Streptosporangiales; Thermomonosporaceae; Actinomadura	d__Bacteria;p__Actinobacteriota;c__Actinomycetia;o__Streptosporangiales;f__Streptosporangiaceae;g__Spirillospora;s__Spirillospora citrea	0	3	51	18	4.37323e-05	13	0	6	6.33333	1.44796e-05	21	39	9	23	8.29321e-05	0	0	0	0	0
46159	Actinomadura coerulea	Bacteria; Actinobacteria; Actinomycetia; Streptosporangiales; Thermomonosporaceae; Actinomadura	d__Bacteria;p__Actinobacteriota;c__Actinomycetia;o__Streptosporangiales;f__Streptosporangiaceae;g__Spirillospora;s__Spirillospora coerulea	0	0	6	2	4.85915e-06	5	0	0	1.66667	3.81043e-06	1	2	19	7.33333	2.64421e-05	0	0	0	0	0
46228	[Ruminococcus] lactaris	Bacteria; Firmicutes; Clostridia; Eubacteriales; Lachnospiraceae; Mediterraneibacter	d__Bacteria;p__Firmicutes_A;c__Clostridia;o__Lachnospirales;f__Lachnospiraceae;g__Mediterraneibacter;s__Mediterraneibacter lactaris	626	343	540	503	0.00122208	380	298	259	312.333	0.000714075	647	730	818	731.667	0.0026382	58	35	42	45	0.000589321
46256	Weissella hellenica	Bacteria; Firmicutes; Bacilli; Lactobacillales; Lactobacillaceae; Weissella	d__Bacteria;p__Firmicutes;c__Bacilli;o__Lactobacillales;f__Lactobacillaceae;g__Weissella;s__Weissella hellenica	12	4	0	5.33333	1.29577e-05	0	0	2	0.666667	1.52417e-06	0	12	0	4	1.4423e-05	0	2	0	0.666667	8.73068e-06
46257	Pseudomonas avellanae	Bacteria; Proteobacteria; Gammaproteobacteria; Pseudomonadales; Pseudomonadaceae; Pseudomonas	d__Bacteria;p__Proteobacteria;c__Gammaproteobacteria;o__Pseudomonadales;f__Pseudomonadaceae;g__Pseudomonas_E;s__Pseudomonas_E avellanae	0	4	0	1.33333	3.23943e-06	0	19	0	6.33333	1.44796e-05	0	0	8	2.66667	9.61532e-06	0	0	0	0	0
46351	Mycolicibacterium hassiacum	Bacteria; Actinobacteria; Actinomycetia; Corynebacteriales; Mycobacteriaceae; Mycolicibacterium	d__Bacteria;p__Actinobacteriota;c__Actinomycetia;o__Mycobacteriales;f__Mycobacteriaceae;g__Mycobacterium;s__Mycobacterium hassiacum	96	34	117	82.3333	0.000200035	87	17	16	40	9.14504e-05	17	112	86	71.6667	0.000258412	108	40	40	62.6667	0.000820684
46353	Agrococcus jenensis	Bacteria; Actinobacteria; Actinomycetia; Micrococcales; Microbacteriaceae; Agrococcus	d__Bacteria;p__Actinobacteriota;c__Actinomycetia;o__Actinomycetales;f__Microbacteriaceae;g__Agrococcus;s__Agrococcus jenensis	46	25	24	31.6667	7.69365e-05	11	3	7	7	1.60038e-05	36	18	23	25.6667	9.25474e-05	0	3	2	1.66667	2.18267e-05
46429	Sphingobium chlorophenolicum	Bacteria; Proteobacteria; Alphaproteobacteria; Sphingomonadales; Sphingomonadaceae; Sphingobium	d__Bacteria;p__Proteobacteria;c__Alphaproteobacteria;o__Sphingomonadales;f__Sphingomonadaceae;g__Sphingobium;s__Sphingobium chlorophenolicum	58	14	18	30	7.28872e-05	91	57	166	104.667	0.000239295	99	113	70	94	0.00033894	0	0	19	6.33333	8.29414e-05
46503	Parabacteroides merdae	Bacteria; Bacteroidetes; Bacteroidia; Bacteroidales; Tannerellaceae; Parabacteroides	d__Bacteria;p__Bacteroidota;c__Bacteroidia;o__Bacteroidales;f__Tannerellaceae;g__Parabacteroides;s__Parabacteroides merdae	876	525	814	738.333	0.00179384	809	803	421	677.667	0.00154932	1094	1043	986	1041	0.00375358	39	26	19	28	0.000366688
46506	Bacteroides stercoris	Bacteria; Bacteroidetes; Bacteroidia; Bacteroidales; Bacteroidaceae; Bacteroides	d__Bacteria;p__Bacteroidota;c__Bacteroidia;o__Bacteroidales;f__Bacteroidaceae;g__Bacteroides;s__Bacteroides stercoris	2086	1334	2146	1855.33	0.00450767	1638	1444	730	1270.67	0.00290507	1750	1913	2051	1904.67	0.00686774	221	167	158	182	0.00238347
46514	Patiria miniata	Eukaryota; Echinodermata; Asteroidea; Valvatida; Asterinidae; Patiria		7	0	0	2.33333	5.66901e-06	0	0	0	0	0	0	0	0	0	0	44	6	22	24	0.000314304
46677	Pseudomonas agarici	Bacteria; Proteobacteria; Gammaproteobacteria; Pseudomonadales; Pseudomonadaceae; Pseudomonas	d__Bacteria;p__Proteobacteria;c__Gammaproteobacteria;o__Pseudomonadales;f__Pseudomonadaceae;g__Pseudomonas_E;s__Pseudomonas_E agarici	13	3	10	8.66667	2.10563e-05	95	58	112	88.3333	0.000201953	8	32	144	61.3333	0.000221152	8	7	7	7.33333	9.60375e-05
46679	Pseudomonas mucidolens	Bacteria; Proteobacteria; Gammaproteobacteria; Pseudomonadales; Pseudomonadaceae; Pseudomonas	d__Bacteria;p__Proteobacteria;c__Gammaproteobacteria;o__Pseudomonadales;f__Pseudomonadaceae;g__Pseudomonas_E;s__Pseudomonas_E mucidolens	12	1	19	10.6667	2.59155e-05	1	4	16	7	1.60038e-05	14	13	18	15	5.40862e-05	8	3	0	3.66667	4.80187e-05
46680	Pseudomonas nitroreducens	Bacteria; Proteobacteria; Gammaproteobacteria; Pseudomonadales; Pseudomonadaceae; Pseudomonas	d__Bacteria;p__Proteobacteria;c__Gammaproteobacteria;o__Pseudomonadales;f__Pseudomonadaceae;g__Pseudomonas;s__Pseudomonas nitroreducens	348	127	187	220.667	0.000536126	659	1169	694	840.667	0.00192198	285	393	734	470.667	0.0016971	15	18	18	17	0.000222632
46914	Devosia riboflavina	Bacteria; Proteobacteria; Alphaproteobacteria; Hyphomicrobiales; Devosiaceae; Devosia	d__Bacteria;p__Proteobacteria;c__Alphaproteobacteria;o__Rhizobiales;f__Devosiaceae;g__Devosia;s__Devosia riboflavina	191	80	24	98.3333	0.000238908	134	0	236	123.333	0.000281972	260	12	136	136	0.000490381	0	0	0	0	0
47229	Massilia timonae	Bacteria; Proteobacteria; Betaproteobacteria; Burkholderiales; Oxalobacteraceae; Massilia	d__Bacteria;p__Proteobacteria;c__Gammaproteobacteria;o__Burkholderiales;f__Burkholderiaceae;g__Massilia;s__Massilia timonae	274	161	135	190	0.000461619	922	621	355	632.667	0.00144644	149	210	38	132.333	0.00047716	180	292	247	239.667	0.00313868
47421	Hydrogenophaga pseudoflava	Bacteria; Proteobacteria; Betaproteobacteria; Burkholderiales; Comamonadaceae; Hydrogenophaga	d__Bacteria;p__Proteobacteria;c__Gammaproteobacteria;o__Burkholderiales;f__Burkholderiaceae;g__Hydrogenophaga;s__Hydrogenophaga pseudoflava	291076	222337	276707	263373	0.639885	350425	465128	370193	395249	0.903641	193943	218335	218062	210113	0.757615	477	654	651	594	0.00777903
47671	Lautropia mirabilis	Bacteria; Proteobacteria; Betaproteobacteria; Burkholderiales; Burkholderiaceae; Lautropia	d__Bacteria;p__Proteobacteria;c__Gammaproteobacteria;o__Burkholderiales;f__Burkholderiaceae;g__Lautropia;s__Lautropia mirabilis	0	0	12	4	9.7183e-06	1	0	0	0.333333	7.62086e-07	7	0	0	2.33333	8.4134e-06	0	0	0	0	0
47678	Bacteroides caccae	Bacteria; Bacteroidetes; Bacteroidia; Bacteroidales; Bacteroidaceae; Bacteroides	d__Bacteria;p__Bacteroidota;c__Bacteroidia;o__Bacteroidales;f__Bacteroidaceae;g__Bacteroides;s__Bacteroides caccae	332	165	259	252	0.000612253	205	229	165	199.667	0.00045649	445	494	298	412.333	0.00148677	35	26	40	33.6667	0.000440899
47715	Lacticaseibacillus rhamnosus	Bacteria; Firmicutes; Bacilli; Lactobacillales; Lactobacillaceae; Lacticaseibacillus	d__Bacteria;p__Firmicutes;c__Bacilli;o__Lactobacillales;f__Lactobacillaceae;g__Lacticaseibacillus;s__Lacticaseibacillus rhamnosus	278	72	142	164	0.00039845	107	105	92	101.333	0.000231674	208	284	377	289.667	0.00104446	0	30	20	16.6667	0.000218267
47758	Streptomyces sulphureus	Bacteria; Actinobacteria; Actinomycetia; Streptomycetales; Streptomycetaceae; Streptomyces	d__Bacteria;p__Actinobacteriota;c__Actinomycetia;o__Streptomycetales;f__Streptomycetaceae;g__Streptomyces;s__Streptomyces sulphureus	0	0	188	62.6667	0.000152253	0	0	0	0	0	0	64	0	21.3333	7.69225e-05	0	0	81	27	0.000353592
47759	Streptomyces tubercidicus	Bacteria; Actinobacteria; Actinomycetia; Streptomycetales; Streptomycetaceae; Streptomyces	d__Bacteria;p__Actinobacteriota;c__Actinomycetia;o__Streptomycetales;f__Streptomycetaceae;g__Streptomyces;s__Streptomyces tubercidicus	0	0	11	3.66667	8.90844e-06	0	11	0	3.66667	8.38295e-06	5	4	18	9	3.24517e-05	0	0	0	0	0
47763	Streptomyces lydicus	Bacteria; Actinobacteria; Actinomycetia; Streptomycetales; Streptomycetaceae; Streptomyces	d__Bacteria;p__Actinobacteriota;c__Actinomycetia;o__Streptomycetales;f__Streptomycetaceae;g__Streptomyces;s__Streptomyces lydicus	0	33	46	26.3333	6.39788e-05	0	0	0	0	0	9	0	12	7	2.52402e-05	0	0	0	0	0
47770	Lactobacillus crispatus	Bacteria; Firmicutes; Bacilli; Lactobacillales; Lactobacillaceae; Lactobacillus	d__Bacteria;p__Firmicutes;c__Bacilli;o__Lactobacillales;f__Lactobacillaceae;g__Lactobacillus;s__Lactobacillus crispatus	58	39	76	57.6667	0.000140105	57	0	0	19	4.34389e-05	123	108	168	133	0.000479564	22	0	40	20.6667	0.000270651
47845	Brachybacterium alimentarium	Bacteria; Actinobacteria; Actinomycetia; Micrococcales; Dermabacteraceae; Brachybacterium	d__Bacteria;p__Actinobacteriota;c__Actinomycetia;o__Actinomycetales;f__Dermabacteraceae;g__Brachybacterium;s__Brachybacterium alimentarium	73	0	49	40.6667	9.88027e-05	7	0	0	2.33333	5.3346e-06	0	0	33	11	3.96632e-05	0	0	0	0	0
47847	Brachybacterium nesterenkovii	Bacteria; Actinobacteria; Actinomycetia; Micrococcales; Dermabacteraceae; Brachybacterium	d__Bacteria;p__Actinobacteriota;c__Actinomycetia;o__Actinomycetales;f__Dermabacteraceae;g__Brachybacterium;s__Brachybacterium nesterenkovii	8	11	0	6.33333	1.53873e-05	0	3	12	5	1.14313e-05	22	2	5	9.66667	3.48555e-05	0	0	0	0	0
47848	Brachybacterium tyrofermentans	Bacteria; Actinobacteria; Actinomycetia; Micrococcales; Dermabacteraceae; Brachybacterium	d__Bacteria;p__Actinobacteriota;c__Actinomycetia;o__Actinomycetales;f__Dermabacteraceae;g__Brachybacterium;s__Brachybacterium tyrofermentans	10	8	6	8	1.94366e-05	2	0	2	1.33333	3.04835e-06	5	11	2	6	2.16345e-05	0	0	0	0	0
47850	Micromonospora aurantiaca	Bacteria; Actinobacteria; Actinomycetia; Micromonosporales; Micromonosporaceae; Micromonospora	d__Bacteria;p__Actinobacteriota;c__Actinomycetia;o__Mycobacteriales;f__Micromonosporaceae;g__Micromonospora;s__Micromonospora aurantiaca	0	186	0	62	0.000150634	0	238	0	79.3333	0.000181377	0	103	0	34.3333	0.000123797	27	0	73	33.3333	0.000436534
47858	Micromonospora echinofusca	Bacteria; Actinobacteria; Actinomycetia; Micromonosporales; Micromonosporaceae; Micromonospora	d__Bacteria;p__Actinobacteriota;c__Actinomycetia;o__Mycobacteriales;f__Micromonosporaceae;g__Micromonospora;s__Micromonospora echinofusca_A	7	12	0	6.33333	1.53873e-05	0	0	16	5.33333	1.21934e-05	0	20	0	6.66667	2.40383e-05	2	0	0	0.666667	8.73068e-06
47865	Micromonospora inositola	Bacteria; Actinobacteria; Actinomycetia; Micromonosporales; Micromonosporaceae; Micromonospora	d__Bacteria;p__Actinobacteriota;c__Actinomycetia;o__Mycobacteriales;f__Micromonosporaceae;g__Micromonospora;s__Micromonospora inositola	9	4	10	7.66667	1.86267e-05	42	0	6	16	3.65801e-05	0	4	5	3	1.08172e-05	0	0	0	0	0
47871	Micromonospora peucetia	Bacteria; Actinobacteria; Actinomycetia; Micromonosporales; Micromonosporaceae; Micromonospora	d__Bacteria;p__Actinobacteriota;c__Actinomycetia;o__Mycobacteriales;f__Micromonosporaceae;g__Micromonospora;s__Micromonospora peucetia	9	47	23	26.3333	6.39788e-05	36	81	32	49.6667	0.000113551	82	48	36	55.3333	0.000199518	0	0	14	4.66667	6.11147e-05
47872	Micromonospora purpureochromogenes	Bacteria; Actinobacteria; Actinomycetia; Micromonosporales; Micromonosporaceae; Micromonospora	d__Bacteria;p__Actinobacteriota;c__Actinomycetia;o__Mycobacteriales;f__Micromonosporaceae;g__Micromonospora;s__Micromonospora purpureochromogenes	79	17	0	32	7.77464e-05	24	99	0	41	9.37366e-05	0	46	73	39.6667	0.000143028	0	0	0	0	0
47877	Pseudomonas amygdali	Bacteria; Proteobacteria; Gammaproteobacteria; Pseudomonadales; Pseudomonadaceae; Pseudomonas	d__Bacteria;p__Proteobacteria;c__Gammaproteobacteria;o__Pseudomonadales;f__Pseudomonadaceae;g__Pseudomonas_E;s__Pseudomonas_E amygdali	359	330	384	357.667	0.000868978	8472	7939	7656	8022.33	0.0183411	1838	2120	1432	1796.67	0.00647832	55	117	44	72	0.000942913
47878	Pseudomonas azotoformans	Bacteria; Proteobacteria; Gammaproteobacteria; Pseudomonadales; Pseudomonadaceae; Pseudomonas	d__Bacteria;p__Proteobacteria;c__Gammaproteobacteria;o__Pseudomonadales;f__Pseudomonadaceae;g__Pseudomonas_E;s__Pseudomonas_E azotoformans	133	11	60	68	0.000165211	181	112	20	104.333	0.000238533	232	212	95	179.667	0.000647832	6	6	6	6	7.85761e-05
47879	Pseudomonas corrugata	Bacteria; Proteobacteria; Gammaproteobacteria; Pseudomonadales; Pseudomonadaceae; Pseudomonas	d__Bacteria;p__Proteobacteria;c__Gammaproteobacteria;o__Pseudomonadales;f__Pseudomonadaceae;g__Pseudomonas_E;s__Pseudomonas_E corrugata	4	9	4	5.66667	1.37676e-05	80	85	57	74	0.000169183	28	13	36	25.6667	9.25474e-05	0	0	4	1.33333	1.74614e-05
47880	Pseudomonas fulva	Bacteria; Proteobacteria; Gammaproteobacteria; Pseudomonadales; Pseudomonadaceae; Pseudomonas	d__Bacteria;p__Proteobacteria;c__Gammaproteobacteria;o__Pseudomonadales;f__Pseudomonadaceae;g__Pseudomonas_E;s__Pseudomonas_E fulva	282	0	217	166.333	0.000404119	486	255	284	341.667	0.000781138	199	107	263	189.667	0.000683889	3	0	3	2	2.6192e-05
47882	Pseudomonas straminea	Bacteria; Proteobacteria; Gammaproteobacteria; Pseudomonadales; Pseudomonadaceae; Pseudomonas	d__Bacteria;p__Proteobacteria;c__Gammaproteobacteria;o__Pseudomonadales;f__Pseudomonadaceae;g__Pseudomonas_E;s__Pseudomonas_E straminea	0	0	0	0	0	86	50	18	51.3333	0.000117361	5	0	0	1.66667	6.00957e-06	0	0	0	0	0
47883	Pseudomonas synxantha	Bacteria; Proteobacteria; Gammaproteobacteria; Pseudomonadales; Pseudomonadaceae; Pseudomonas	d__Bacteria;p__Proteobacteria;c__Gammaproteobacteria;o__Pseudomonadales;f__Pseudomonadaceae;g__Pseudomonas_E;s__Pseudomonas_E synxantha	122	38	149	103	0.000250246	295	303	90	229.333	0.000524315	205	199	205	203	0.000731966	17	20	47	28	0.000366688
47884	Pseudomonas taetrolens	Bacteria; Proteobacteria; Gammaproteobacteria; Pseudomonadales; Pseudomonadaceae; Pseudomonas	d__Bacteria;p__Proteobacteria;c__Gammaproteobacteria;o__Pseudomonadales;f__Pseudomonadaceae;g__Pseudomonas_E;s__Pseudomonas_E taetrolens	114	62	151	109	0.000264824	62	36	28	42	9.60229e-05	59	86	77	74	0.000266825	10	12	3	8.33333	0.000109133
47885	Pseudomonas oryzihabitans	Bacteria; Proteobacteria; Gammaproteobacteria; Pseudomonadales; Pseudomonadaceae; Pseudomonas	d__Bacteria;p__Proteobacteria;c__Gammaproteobacteria;o__Pseudomonadales;f__Pseudomonadaceae;g__Pseudomonas_B;s__Pseudomonas_B oryzihabitans_E	13	12	12	12.3333	2.99647e-05	166	111	244	173.667	0.000397047	0	7	7	4.66667	1.68268e-05	0	0	0	0	0
47886	Pseudomonas luteola	Bacteria; Proteobacteria; Gammaproteobacteria; Pseudomonadales; Pseudomonadaceae; Pseudomonas	d__Bacteria;p__Proteobacteria;c__Gammaproteobacteria;o__Pseudomonadales;f__Pseudomonadaceae;g__Pseudomonas_B;s__Pseudomonas_B luteola	32	0	0	10.6667	2.59155e-05	410	404	487	433.667	0.000991474	26	34	212	90.6667	0.000326921	3	0	4	2.33333	3.05574e-05
47917	Serratia fonticola	Bacteria; Proteobacteria; Gammaproteobacteria; Enterobacterales; Yersiniaceae; Serratia	d__Bacteria;p__Proteobacteria;c__Gammaproteobacteria;o__Enterobacterales;f__Enterobacteriaceae;g__Serratia_A;s__Serratia_A fonticola	456	295	583	444.667	0.00108035	366	148	54	189.333	0.000432865	119	145	191	151.667	0.000546871	36	30	45	37	0.000484553
47920	Acidovorax delafieldii	Bacteria; Proteobacteria; Betaproteobacteria; Burkholderiales; Comamonadaceae; Acidovorax	d__Bacteria;p__Proteobacteria;c__Alphaproteobacteria;o__Sphingomonadales;f__Sphingomonadaceae;g__Blastomonas;s__Blastomonas delafieldii_A	16559	10635	14287	13827	0.0335937	21380	27711	20386	23159	0.0529475	17562	19962	38009	25177.7	0.0907842	2226	1974	2201	2133.67	0.0279425
47994	Leptothrix mobilis	Bacteria; Proteobacteria; Betaproteobacteria; Burkholderiales; ; Leptothrix	d__Bacteria;p__Proteobacteria;c__Gammaproteobacteria;o__Burkholderiales;f__Burkholderiaceae;g__Leptothrix;s__Leptothrix mobilis	2763	1745	2121	2209.67	0.00536855	1654	1696	1201	1517	0.00346825	2806	3240	3761	3269	0.0117872	29	12	20	20.3333	0.000266286
48076	Marinobacterium georgiense	Bacteria; Proteobacteria; Gammaproteobacteria; Oceanospirillales; Oceanospirillaceae; Marinobacterium	d__Bacteria;p__Proteobacteria;c__Gammaproteobacteria;o__Pseudomonadales;f__Nitrincolaceae;g__Marinobacterium;s__Marinobacterium georgiense	0	0	2	0.666667	1.61972e-06	0	8	0	2.66667	6.09669e-06	10	3	11	8	2.8846e-05	0	0	0	0	0
48292	Hyphomicrobium zavarzinii	Bacteria; Proteobacteria; Alphaproteobacteria; Hyphomicrobiales; Hyphomicrobiaceae; Hyphomicrobium	d__Bacteria;p__Proteobacteria;c__Alphaproteobacteria;o__Rhizobiales;f__Hyphomicrobiaceae;g__Hyphomicrobium;s__Hyphomicrobium zavarzinii	5	12	0	5.66667	1.37676e-05	0	20	0	6.66667	1.52417e-05	8	0	15	7.66667	2.7644e-05	3	0	0	1	1.3096e-05
48296	Acinetobacter pittii	Bacteria; Proteobacteria; Gammaproteobacteria; Pseudomonadales; Moraxellaceae; Acinetobacter	d__Bacteria;p__Proteobacteria;c__Gammaproteobacteria;o__Pseudomonadales;f__Moraxellaceae;g__Acinetobacter;s__Acinetobacter pittii	2891	2004	2524	2473	0.00600834	4996	3502	2606	3701.33	0.00846221	5754	6688	6916	6452.67	0.0232667	626	248	247	373.667	0.00489354
48464	Prosthecobacter fusiformis	Bacteria; Verrucomicrobia; Verrucomicrobiae; Verrucomicrobiales; Verrucomicrobiaceae; Prosthecobacter	d__Bacteria;p__Verrucomicrobiota;c__Verrucomicrobiae;o__Verrucomicrobiales;f__Verrucomicrobiaceae;g__Prosthecobacter;s__Prosthecobacter fusiformis	24	18	24	22	5.34506e-05	22	26	25	24.3333	5.56323e-05	28	29	45	34	0.000122595	15	7	38	20	0.00026192
48465	Prosthecobacter dejongeii	Bacteria; Verrucomicrobia; Verrucomicrobiae; Verrucomicrobiales; Verrucomicrobiaceae; Prosthecobacter	d__Bacteria;p__Verrucomicrobiota;c__Verrucomicrobiae;o__Verrucomicrobiales;f__Verrucomicrobiaceae;g__Prosthecobacter;s__Prosthecobacter dejongeii	248	140	154	180.667	0.000438943	141	170	159	156.667	0.000358181	260	392	339	330.333	0.0011911	275	263	272	270	0.00353592
48466	Prosthecobacter vanneervenii	Bacteria; Verrucomicrobia; Verrucomicrobiae; Verrucomicrobiales; Verrucomicrobiaceae; Prosthecobacter	d__Bacteria;p__Verrucomicrobiota;c__Verrucomicrobiae;o__Verrucomicrobiales;f__Verrucomicrobiaceae;g__Prosthecobacter;s__Prosthecobacter vanneervenii	990	374	446	603.333	0.00146584	471	609	622	567.333	0.00129707	1284	1314	1172	1256.67	0.00453122	4150	4058	5261	4489.67	0.0587967
48467	Prosthecobacter debontii	Bacteria; Verrucomicrobia; Verrucomicrobiae; Verrucomicrobiales; Verrucomicrobiaceae; Prosthecobacter	d__Bacteria;p__Verrucomicrobiota;c__Verrucomicrobiae;o__Verrucomicrobiales;f__Verrucomicrobiaceae;g__Prosthecobacter;s__Prosthecobacter debontii	28	5	19	17.3333	4.21126e-05	2	22	2	8.66667	1.98142e-05	49	24	25	32.6667	0.000117788	43	2	25	23.3333	0.000305574
48935	Novosphingobium aromaticivorans	Bacteria; Proteobacteria; Alphaproteobacteria; Sphingomonadales; Sphingomonadaceae; Novosphingobium	d__Bacteria;p__Proteobacteria;c__Alphaproteobacteria;o__Sphingomonadales;f__Sphingomonadaceae;g__Novosphingobium;s__Novosphingobium aromaticivorans	56	14	22	30.6667	7.45069e-05	52	39	25	38.6667	8.8402e-05	31	32	62	41.6667	0.000150239	9	4	4	5.66667	7.42108e-05
48936	Novosphingobium subterraneum	Bacteria; Proteobacteria; Alphaproteobacteria; Sphingomonadales; Sphingomonadaceae; Novosphingobium	d__Bacteria;p__Proteobacteria;c__Alphaproteobacteria;o__Sphingomonadales;f__Sphingomonadaceae;g__Novosphingobium;s__Novosphingobium subterraneum	86	26	107	73	0.000177359	53	89	75	72.3333	0.000165373	151	204	99	151.333	0.000545669	165	0	0	55	0.000720281
49256	Melosira varians	Eukaryota; Bacillariophyta; Coscinodiscophyceae; Melosirales; Melosiraceae; Melosira		917	410	690	672.333	0.00163348	290	1354	582	742	0.0016964	2419	3321	2419	2719.67	0.00980642	0	0	0	0	0
49280	Gelidibacter algens	Bacteria; Bacteroidetes; Flavobacteriia; Flavobacteriales; Flavobacteriaceae; Gelidibacter	d__Bacteria;p__Bacteroidota;c__Bacteroidia;o__Flavobacteriales;f__Flavobacteriaceae;g__Gelidibacter;s__Gelidibacter algens	108	82	91	93.6667	0.00022757	85	71	36	64	0.000146321	12	84	12	36	0.000129807	61	0	45	35.3333	0.000462726
49338	Desulfitobacterium hafniense	Bacteria; Firmicutes; Clostridia; Eubacteriales; Peptococcaceae; Desulfitobacterium	d__Bacteria;p__Firmicutes_B;c__Desulfitobacteriia;o__Desulfitobacteriales;f__Desulfitobacteriaceae;g__Desulfitobacterium;s__Desulfitobacterium hafniense	10	11	3	8	1.94366e-05	13	2	1	5.33333	1.21934e-05	0	2	6	2.66667	9.61532e-06	0	1	2	1	1.3096e-05
49893	Holospora obtusa	Bacteria; Proteobacteria; Alphaproteobacteria; Holosporales; Holosporaceae; Holospora	d__Bacteria;p__Proteobacteria;c__Alphaproteobacteria;o__Holosporales;f__Holosporaceae;g__Holospora;s__Holospora obtusa	7	16	19	14	3.4014e-05	50	8	10	22.6667	5.18219e-05	45	40	19	34.6667	0.000124999	48	36	40	41.3333	0.000541302
49897	Mycolicibacterium hodleri	Bacteria; Actinobacteria; Actinomycetia; Corynebacteriales; Mycobacteriaceae; Mycolicibacterium	d__Bacteria;p__Actinobacteriota;c__Actinomycetia;o__Mycobacteriales;f__Mycobacteriaceae;g__Mycobacterium;s__Mycobacterium sp002043095	83	55	71	69.6667	0.00016926	46	90	43	59.6667	0.000136413	166	253	203	207.333	0.000747591	29	9	37	25	0.0003274
50340	Pseudomonas fuscovaginae	Bacteria; Proteobacteria; Gammaproteobacteria; Pseudomonadales; Pseudomonadaceae; Pseudomonas	d__Bacteria;p__Proteobacteria;c__Gammaproteobacteria;o__Pseudomonadales;f__Pseudomonadaceae;g__Pseudomonas_E;s__Pseudomonas_E asplenii	0	0	0	0	0	19	9	2	10	2.28626e-05	4	0	0	1.33333	4.80766e-06	0	0	0	0	0
50389	Diabrotica virgifera	Eukaryota; Arthropoda; Insecta; Coleoptera; Chrysomelidae; Diabrotica		0	1	2	1	2.42957e-06	0	1	0	0.333333	7.62086e-07	7	0	0	2.33333	8.4134e-06	52	13	23	29.3333	0.00038415
50954	Talpa occidentalis	Eukaryota; Chordata; Mammalia; Eulipotyphla; Talpidae; Talpa		0	0	10	3.33333	8.09858e-06	0	0	0	0	0	0	0	2	0.666667	2.40383e-06	60	10	3	24.3333	0.00031867
51031	Necator americanus	Eukaryota; Nematoda; Chromadorea; Strongylida; Ancylostomatidae; Necator		2	6	6	4.66667	1.1338e-05	7	25	12	14.6667	3.35318e-05	45	57	79	60.3333	0.000217547	62	30	20	37.3333	0.000488918
51173	Ureibacillus thermosphaericus	Bacteria; Firmicutes; Bacilli; Bacillales; Planococcaceae; Ureibacillus	d__Bacteria;p__Firmicutes;c__Bacilli;o__Bacillales_A;f__Planococcaceae;g__Ureibacillus;s__Ureibacillus thermosphaericus	46	24	12	27.3333	6.64084e-05	4	11	0	5	1.14313e-05	1	3	7	3.66667	1.32211e-05	14	3	4	7	9.16721e-05
51195	Desulfofustis glycolicus	Bacteria; Proteobacteria; Deltaproteobacteria; Desulfobacterales; Desulfobulbaceae; Desulfofustis	d__Bacteria;p__Desulfobacterota;c__Desulfobulbia;o__Desulfobulbales;f__Desulfocapsaceae;g__Desulfofustis;s__Desulfofustis glycolicus	0	0	20	6.66667	1.61972e-05	0	0	10	3.33333	7.62086e-06	0	0	3	1	3.60574e-06	0	0	0	0	0
51288	Kluyvera ascorbata	Bacteria; Proteobacteria; Gammaproteobacteria; Enterobacterales; Enterobacteriaceae; Kluyvera	d__Bacteria;p__Proteobacteria;c__Gammaproteobacteria;o__Enterobacterales;f__Enterobacteriaceae;g__Kluyvera;s__Kluyvera ascorbata	65	22	18	35	8.50351e-05	7	20	5	10.6667	2.43868e-05	6	13	12	10.3333	3.72594e-05	0	0	10	3.33333	4.36534e-05
51337	Jaculus jaculus	Eukaryota; Chordata; Mammalia; Rodentia; Dipodidae; Jaculus		0	0	0	0	0	0	0	0	0	0	0	0	3	1	3.60574e-06	16	0	3	6.33333	8.29414e-05
51338	Castor canadensis	Eukaryota; Chordata; Mammalia; Rodentia; Castoridae; Castor		0	0	1	0.333333	8.09858e-07	2	3	0	1.66667	3.81043e-06	4	3	9	5.33333	1.92306e-05	12	7	1	6.66667	8.73068e-05
51515	Dehalobacterium formicoaceticum	Bacteria; Firmicutes; Clostridia; Eubacteriales; Peptococcaceae; Dehalobacterium	d__Bacteria;p__Firmicutes_B;c__Dehalobacteriia;o__Dehalobacteriales;f__Dehalobacteriaceae;g__Dehalobacterium;s__Dehalobacterium formicoaceticum	16	0	1	5.66667	1.37676e-05	0	1	0	0.333333	7.62086e-07	1	2	6	3	1.08172e-05	1	0	0	0.333333	4.36534e-06
51642	Nitrosomonas mobilis	Bacteria; Proteobacteria; Betaproteobacteria; Nitrosomonadales; Nitrosomonadaceae; Nitrosomonas	d__Bacteria;p__Proteobacteria;c__Gammaproteobacteria;o__Burkholderiales;f__Nitrosomonadaceae;g__Nitrosomonas;s__Nitrosomonas mobilis	42	34	44	40	9.7183e-05	21	30	46	32.3333	7.39224e-05	41	67	57	55	0.000198316	6	8	2	5.33333	6.98454e-05
51665	Aerococcus urinaeequi	Bacteria; Firmicutes; Bacilli; Lactobacillales; Aerococcaceae; Aerococcus	d__Bacteria;p__Firmicutes;c__Bacilli;o__Lactobacillales;f__Aerococcaceae;g__Aerococcus;s__Aerococcus urinaeequi	0	27	37	21.3333	5.18309e-05	0	9	0	3	6.85878e-06	28	11	49	29.3333	0.000105768	0	1	0	0.333333	4.36534e-06
51684	Chlamydomonas bacca	Eukaryota; Chlorophyta; Chlorophyceae; Chlamydomonadales; Chlamydomonadaceae; Chlamydomonas		223	0	65	96	0.000233239	0	0	0	0	0	0	0	52	17.3333	6.24996e-05	0	0	0	0	0
51714	Volvox africanus	Eukaryota; Chlorophyta; Chlorophyceae; Chlamydomonadales; Volvocaceae; Volvox		5	15	6	8.66667	2.10563e-05	0	1	1	0.666667	1.52417e-06	10	5	3	6	2.16345e-05	2	7	18	9	0.000117864
51953	Elaeis guineensis	Eukaryota; Streptophyta; Magnoliopsida; Arecales; Arecaceae; Elaeis		132	105	146	127.667	0.000310176	210	296	173	226.333	0.000517457	179	159	175	171	0.000616582	27	16	22	21.6667	0.000283747
52022	Meiothermus silvanus	Bacteria; Deinococcus-Thermus; Deinococci; Thermales; Thermaceae; Meiothermus	d__Bacteria;p__Deinococcota;c__Deinococci;o__Deinococcales;f__Thermaceae;g__Meiothermus_B;s__Meiothermus_B silvanus	54	0	33	29	7.04576e-05	0	12	0	4	9.14504e-06	0	0	0	0	0	0	0	0	0	0
52133	Acinetobacter venetianus	Bacteria; Proteobacteria; Gammaproteobacteria; Pseudomonadales; Moraxellaceae; Acinetobacter	d__Bacteria;p__Proteobacteria;c__Gammaproteobacteria;o__Pseudomonadales;f__Moraxellaceae;g__Acinetobacter;s__Acinetobacter venetianus	1903	896	2040	1613	0.0039189	949	1120	552	873.667	0.00199743	417	625	550	530.667	0.00191345	208	39	98	115	0.00150604
52226	Mitsuokella multacida	Bacteria; Firmicutes; Negativicutes; Selenomonadales; Selenomonadaceae; Mitsuokella	d__Bacteria;p__Firmicutes_C;c__Negativicutes;o__Selenomonadales;f__Selenomonadaceae;g__Mitsuokella;s__Mitsuokella multacida	132	43	73	82.6667	0.000200845	31	38	20	29.6667	6.78257e-05	43	82	72	65.6667	0.000236777	4	0	6	3.33333	4.36534e-05
52242	Lactobacillus gallinarum	Bacteria; Firmicutes; Bacilli; Lactobacillales; Lactobacillaceae; Lactobacillus	d__Bacteria;p__Firmicutes;c__Bacilli;o__Lactobacillales;f__Lactobacillaceae;g__Lactobacillus;s__Lactobacillus gallinarum	0	0	0	0	0	0	0	0	0	0	46	53	0	33	0.00011899	23	0	7	10	0.00013096
52442	Nitrosomonas nitrosa	Bacteria; Proteobacteria; Betaproteobacteria; Nitrosomonadales; Nitrosomonadaceae; Nitrosomonas	d__Bacteria;p__Proteobacteria;c__Gammaproteobacteria;o__Burkholderiales;f__Nitrosomonadaceae;g__Nitrosomonas;s__Nitrosomonas nitrosa	75	51	54	60	0.000145774	25	55	41	40.3333	9.22124e-05	111	135	104	116.667	0.00042067	6	3	6	5	6.54801e-05
52555	Synura petersenii	Eukaryota; Bacillariophyta; Synurophyceae; Synurales; Mallomonadaceae; Synura		0	32	51	27.6667	6.72182e-05	28	0	17	15	3.42939e-05	0	0	0	0	0	0	0	0	0	0
52560	Desulfomicrobium apsheronum	Bacteria; Proteobacteria; Deltaproteobacteria; Desulfovibrionales; Desulfomicrobiaceae; Desulfomicrobium	d__Bacteria;p__Desulfobacterota_I;c__Desulfovibrionia;o__Desulfovibrionales;f__Desulfomicrobiaceae;g__Desulfomicrobium;s__Desulfomicrobium apsheronum	12	3	11	8.66667	2.10563e-05	4	10	2	5.33333	1.21934e-05	0	18	0	6	2.16345e-05	3	0	7	3.33333	4.36534e-05
52584	Brachyspira pilosicoli	Bacteria; Spirochaetes; Spirochaetia; Brachyspirales; Brachyspiraceae; Brachyspira	d__Bacteria;p__Spirochaetota;c__Brachyspirae;o__Brachyspirales;f__Brachyspiraceae;g__Brachyspira;s__Brachyspira pilosicoli	3	6	0	3	7.28872e-06	0	0	0	0	0	0	16	2	6	2.16345e-05	6	0	0	2	2.6192e-05
52670	Austrofundulus limnaeus	Eukaryota; Chordata; Actinopteri; Cyprinodontiformes; Rivulidae; Austrofundulus		31	0	0	10.3333	2.51056e-05	34	0	0	11.3333	2.59109e-05	5	10	0	5	1.80287e-05	511	108	61	226.667	0.00296843
52691	Acetobacterium fimetarium	Bacteria; Firmicutes; Clostridia; Eubacteriales; Eubacteriaceae; Acetobacterium	d__Bacteria;p__Firmicutes_A;c__Clostridia;o__Eubacteriales;f__Eubacteriaceae;g__Acetobacterium;s__Acetobacterium fimetarium	21	10	16	15.6667	3.80633e-05	4	8	6	6	1.37176e-05	10	12	12	11.3333	4.08651e-05	3	11	0	4.66667	6.11147e-05
52692	Acetobacterium malicum	Bacteria; Firmicutes; Clostridia; Eubacteriales; Eubacteriaceae; Acetobacterium	d__Bacteria;p__Firmicutes_A;c__Clostridia;o__Eubacteriales;f__Eubacteriaceae;g__Acetobacterium;s__Acetobacterium dehalogenans	2	15	6	7.66667	1.86267e-05	0	9	21	10	2.28626e-05	12	27	29	22.6667	8.17302e-05	0	1	7	2.66667	3.49227e-05
52695	Actinoplanes brasiliensis	Bacteria; Actinobacteria; Actinomycetia; Micromonosporales; Micromonosporaceae; Actinoplanes	d__Bacteria;p__Actinobacteriota;c__Actinomycetia;o__Mycobacteriales;f__Micromonosporaceae;g__Actinoplanes;s__Actinoplanes brasiliensis	0	0	0	0	0	0	0	49	16.3333	3.73422e-05	6	1	1	2.66667	9.61532e-06	0	0	0	0	0
52696	Actinoplanes cyaneus	Bacteria; Actinobacteria; Actinomycetia; Micromonosporales; Micromonosporaceae; Actinoplanes	d__Bacteria;p__Actinobacteriota;c__Actinomycetia;o__Mycobacteriales;f__Micromonosporaceae;g__Actinoplanes;s__Actinoplanes cyaneus	0	0	0	0	0	0	24	57	27	6.1729e-05	6	1	1	2.66667	9.61532e-06	0	0	1	0.333333	4.36534e-06
52697	Actinoplanes regularis	Bacteria; Actinobacteria; Actinomycetia; Micromonosporales; Micromonosporaceae; Actinoplanes	d__Bacteria;p__Actinobacteriota;c__Actinomycetia;o__Mycobacteriales;f__Micromonosporaceae;g__Actinoplanes;s__Actinoplanes regularis	0	0	0	0	0	0	28	27	18.3333	4.19147e-05	4	1	12	5.66667	2.04326e-05	0	0	0	0	0
52699	Aeromicrobium fastidiosum	Bacteria; Actinobacteria; Actinomycetia; Propionibacteriales; Nocardioidaceae; Aeromicrobium	d__Bacteria;p__Actinobacteriota;c__Actinomycetia;o__Propionibacteriales;f__Nocardioidaceae;g__Aeromicrobium;s__Aeromicrobium fastidiosum	522	462	628	537.333	0.00130549	370	339	296	335	0.000765897	586	474	707	589	0.00212378	42	42	34	39.3333	0.00051511
53254	Bosea thiooxidans	Bacteria; Proteobacteria; Alphaproteobacteria; Hyphomicrobiales; Boseaceae; Bosea	d__Bacteria;p__Proteobacteria;c__Alphaproteobacteria;o__Rhizobiales;f__Beijerinckiaceae;g__Bosea;s__Bosea thiooxidans	10	6	16	10.6667	2.59155e-05	10	15	20	15	3.42939e-05	8	32	23	21	7.57206e-05	6	0	3	3	3.9288e-05
53332	Desulfobulbus elongatus	Bacteria; Proteobacteria; Deltaproteobacteria; Desulfobacterales; Desulfobulbaceae; Desulfobulbus	d__Bacteria;p__Desulfobacterota;c__Desulfobulbia;o__Desulfobulbales;f__Desulfobulbaceae;g__Desulfobulbus;s__Desulfobulbus elongatus	1278	2295	2332	1968.33	0.00478221	281	0	320	200.333	0.000458014	1384	1395	426	1068.33	0.00385214	0	138	152	96.6667	0.00126595
53345	Enterococcus durans	Bacteria; Firmicutes; Bacilli; Lactobacillales; Enterococcaceae; Enterococcus	d__Bacteria;p__Firmicutes;c__Bacilli;o__Lactobacillales;f__Enterococcaceae;g__Enterococcus_B;s__Enterococcus_B durans	57	46	59	54	0.000131197	26	0	0	8.66667	1.98142e-05	61	34	44	46.3333	0.000167066	0	0	0	0	0
53346	Enterococcus mundtii	Bacteria; Firmicutes; Bacilli; Lactobacillales; Enterococcaceae; Enterococcus	d__Bacteria;p__Firmicutes;c__Bacilli;o__Lactobacillales;f__Enterococcaceae;g__Enterococcus_B;s__Enterococcus_B pernyi	2	0	2	1.33333	3.23943e-06	0	0	1	0.333333	7.62086e-07	12	11	5	9.33333	3.36536e-05	0	0	0	0	0
53356	Terracoccus luteus	Bacteria; Actinobacteria; Actinomycetia; Micrococcales; Intrasporangiaceae; Terracoccus	d__Bacteria;p__Actinobacteriota;c__Actinomycetia;o__Actinomycetales;f__Dermatophilaceae;g__Terracoccus;s__Terracoccus luteus	30	25	23	26	6.31689e-05	26	2	4	10.6667	2.43868e-05	291	435	34	253.333	0.000913455	3	0	3	2	2.6192e-05
53358	Intrasporangium calvum	Bacteria; Actinobacteria; Actinomycetia; Micrococcales; Intrasporangiaceae; Intrasporangium	d__Bacteria;p__Actinobacteriota;c__Actinomycetia;o__Actinomycetales;f__Dermatophilaceae;g__Intrasporangium;s__Intrasporangium calvum	12	4	4	6.66667	1.61972e-05	8	5	1	4.66667	1.06692e-05	14	20	21	18.3333	6.61053e-05	0	0	0	0	0
53367	Asanoa ferruginea	Bacteria; Actinobacteria; Actinomycetia; Micromonosporales; Micromonosporaceae; Asanoa	d__Bacteria;p__Actinobacteriota;c__Actinomycetia;o__Mycobacteriales;f__Micromonosporaceae;g__Asanoa;s__Asanoa ferruginea	10	11	7	9.33333	2.2676e-05	4	6	13	7.66667	1.7528e-05	14	25	27	22	7.93264e-05	0	0	0	0	0
53368	Hamadaea tsunoensis	Bacteria; Actinobacteria; Actinomycetia; Micromonosporales; Micromonosporaceae; Hamadaea	d__Bacteria;p__Actinobacteriota;c__Actinomycetia;o__Mycobacteriales;f__Micromonosporaceae;g__Hamadaea;s__Hamadaea tsunoensis	157	198	192	182.333	0.000442992	382	567	0	316.333	0.00072322	848	467	929	748	0.0026971	0	79	0	26.3333	0.000344862
53372	Pilimelia terevasa	Bacteria; Actinobacteria; Actinomycetia; Micromonosporales; Micromonosporaceae; Pilimelia	d__Bacteria;p__Actinobacteriota;c__Actinomycetia;o__Mycobacteriales;f__Micromonosporaceae;g__Pilimelia;s__Pilimelia terevasa	9	13	9	10.3333	2.51056e-05	0	0	0	0	0	0	3	3	2	7.21149e-06	0	0	0	0	0
53388	Microlunatus antarcticus	Bacteria; Actinobacteria; Actinomycetia; Propionibacteriales; Propionibacteriaceae; Microlunatus	d__Bacteria;p__Actinobacteriota;c__Actinomycetia;o__Propionibacteriales;f__Propionibacteriaceae;g__Friedmanniella;s__Friedmanniella antarctica	42	85	95	74	0.000179788	38	33	35	35.3333	8.07812e-05	67	65	74	68.6667	0.000247594	5	4	11	6.66667	8.73068e-05
53399	Hyphomicrobium denitrificans	Bacteria; Proteobacteria; Alphaproteobacteria; Hyphomicrobiales; Hyphomicrobiaceae; Hyphomicrobium	d__Bacteria;p__Proteobacteria;c__Alphaproteobacteria;o__Rhizobiales;f__Hyphomicrobiaceae;g__Hyphomicrobium;s__Hyphomicrobium denitrificans_A	320	96	110	175.333	0.000425985	109	150	171	143.333	0.000327697	288	295	240	274.333	0.000989176	1470	788	1444	1234	0.0161605
53406	Pseudomonas anguilliseptica	Bacteria; Proteobacteria; Gammaproteobacteria; Pseudomonadales; Pseudomonadaceae; Pseudomonas	d__Bacteria;p__Proteobacteria;c__Gammaproteobacteria;o__Pseudomonadales;f__Pseudomonadaceae;g__Pseudomonas_E;s__Pseudomonas_E anguilliseptica	224	131	191	182	0.000442182	6102	5329	4907	5446	0.012451	569	498	841	636	0.00229325	107	111	131	116.333	0.0015235
53407	Pseudomonas asplenii	Bacteria; Proteobacteria; Gammaproteobacteria; Pseudomonadales; Pseudomonadaceae; Pseudomonas	d__Bacteria;p__Proteobacteria;c__Gammaproteobacteria;o__Pseudomonadales;f__Pseudomonadaceae;g__Pseudomonas_E;s__Pseudomonas_E sp900187515	9	4	8	7	1.7007e-05	0	3	13	5.33333	1.21934e-05	11	16	2	9.66667	3.48555e-05	6	0	1	2.33333	3.05574e-05
53408	Pseudomonas citronellolis	Bacteria; Proteobacteria; Gammaproteobacteria; Pseudomonadales; Pseudomonadaceae; Pseudomonas	d__Bacteria;p__Proteobacteria;c__Gammaproteobacteria;o__Pseudomonadales;f__Pseudomonadaceae;g__Pseudomonas;s__Pseudomonas citronellolis	0	6	0	2	4.85915e-06	75	42	11	42.6667	9.75471e-05	0	0	0	0	0	0	0	0	0	0
53409	Pseudomonas coronafaciens	Bacteria; Proteobacteria; Gammaproteobacteria; Pseudomonadales; Pseudomonadaceae; Pseudomonas	d__Bacteria;p__Proteobacteria;c__Gammaproteobacteria;o__Pseudomonadales;f__Pseudomonadaceae;g__Pseudomonas_E;s__Pseudomonas_E tremae	47	30	62	46.3333	0.00011257	114	81	30	75	0.000171469	142	188	129	153	0.000551679	11	7	8	8.66667	0.000113499
53412	Pseudomonas resinovorans	Bacteria; Proteobacteria; Gammaproteobacteria; Pseudomonadales; Pseudomonadaceae; Pseudomonas	d__Bacteria;p__Proteobacteria;c__Gammaproteobacteria;o__Pseudomonadales;f__Pseudomonadaceae;g__Pseudomonas_F;s__Pseudomonas_F resinovorans_C	35	34	11	26.6667	6.47886e-05	1330	1491	873	1231.33	0.00281515	122	144	168	144.667	0.000521631	9	0	9	6	7.85761e-05
53431	Nocardia salmonicida	Bacteria; Actinobacteria; Actinomycetia; Corynebacteriales; Nocardiaceae; Nocardia	d__Bacteria;p__Actinobacteriota;c__Actinomycetia;o__Mycobacteriales;f__Mycobacteriaceae;g__Nocardia;s__Nocardia salmonicida	497	387	1523	802.333	0.00194933	581	792	650	674.333	0.0015417	556	582	927	688.333	0.00248195	0	96	0	32	0.000419073
53437	Nocardiopsis alba	Bacteria; Actinobacteria; Actinomycetia; Streptosporangiales; Nocardiopsaceae; Nocardiopsis	d__Bacteria;p__Actinobacteriota;c__Actinomycetia;o__Streptosporangiales;f__Streptosporangiaceae;g__Nocardiopsis;s__Nocardiopsis alba	0	7	0	2.33333	5.66901e-06	5	8	19	10.6667	2.43868e-05	33	27	36	32	0.000115384	0	0	3	1	1.3096e-05
53440	Nocardiopsis listeri	Bacteria; Actinobacteria; Actinomycetia; Streptosporangiales; Nocardiopsaceae; Nocardiopsis	d__Bacteria;p__Actinobacteriota;c__Actinomycetia;o__Streptosporangiales;f__Streptosporangiaceae;g__Nocardiopsis;s__Nocardiopsis listeri	0	0	0	0	0	0	54	22	25.3333	5.79186e-05	0	15	59	24.6667	8.89417e-05	26	0	0	8.66667	0.000113499
53442	Eubacterium callanderi	Bacteria; Firmicutes; Clostridia; Eubacteriales; Eubacteriaceae; Eubacterium	d__Bacteria;p__Firmicutes_A;c__Clostridia;o__Eubacteriales;f__Eubacteriaceae;g__Eubacterium;s__Eubacterium callanderi	0	0	0	0	0	0	0	0	0	0	12	12	0	8	2.8846e-05	7	0	0	2.33333	3.05574e-05
53443	Blautia hydrogenotrophica	Bacteria; Firmicutes; Clostridia; Eubacteriales; Lachnospiraceae; Blautia	d__Bacteria;p__Firmicutes_A;c__Clostridia;o__Lachnospirales;f__Lachnospiraceae;g__Blautia_A;s__Blautia_A hydrogenotrophica	6	8	6	6.66667	1.61972e-05	2	2	0	1.33333	3.04835e-06	4	22	8	11.3333	4.08651e-05	13	4	5	7.33333	9.60375e-05
53458	Janibacter limosus	Bacteria; Actinobacteria; Actinomycetia; Micrococcales; Intrasporangiaceae; Janibacter	d__Bacteria;p__Actinobacteriota;c__Actinomycetia;o__Actinomycetales;f__Dermatophilaceae;g__Janibacter;s__Janibacter limosus	15	14	18	15.6667	3.80633e-05	4	1	17	7.33333	1.67659e-05	7	10	7	8	2.8846e-05	6	0	0	2	2.6192e-05
53461	Nakamurella multipartita	Bacteria; Actinobacteria; Actinomycetia; Nakamurellales; Nakamurellaceae; Nakamurella	d__Bacteria;p__Actinobacteriota;c__Actinomycetia;o__Mycobacteriales;f__Nakamurellaceae;g__Nakamurella;s__Nakamurella multipartita	6285	4805	6423	5837.67	0.014183	2946	2090	1283	2106.33	0.00481562	4081	4692	4186	4319.67	0.0155756	570	278	213	353.667	0.00463162
53462	Mycolicibacterium mageritense	Bacteria; Actinobacteria; Actinomycetia; Corynebacteriales; Mycobacteriaceae; Mycolicibacterium	d__Bacteria;p__Actinobacteriota;c__Actinomycetia;o__Mycobacteriales;f__Mycobacteriaceae;g__Mycobacterium;s__Mycobacterium mageritense	6	7	4	5.66667	1.37676e-05	0	3	6	3	6.85878e-06	10	14	11	11.6667	4.2067e-05	6	2	8	5.33333	6.98454e-05
53463	Paracoccus solventivorans	Bacteria; Proteobacteria; Alphaproteobacteria; Rhodobacterales; Rhodobacteraceae; Paracoccus	d__Bacteria;p__Proteobacteria;c__Alphaproteobacteria;o__Rhodobacterales;f__Rhodobacteraceae;g__Paracoccus;s__Paracoccus solventivorans	28	6	68	34	8.26055e-05	9	1	3	4.33333	9.90712e-06	3	25	22	16.6667	6.00957e-05	0	4	0	1.33333	1.74614e-05
53483	Polaribacter filamentus	Bacteria; Bacteroidetes; Flavobacteriia; Flavobacteriales; Flavobacteriaceae; Polaribacter	d__Bacteria;p__Bacteroidota;c__Bacteroidia;o__Flavobacteriales;f__Flavobacteriaceae;g__Polaribacter;s__Polaribacter filamentus	4	19	10	11	2.67253e-05	4	0	4	2.66667	6.09669e-06	6	17	34	19	6.85091e-05	4	15	0	6.33333	8.29414e-05
53485	Pyrenophora teres	Eukaryota; Ascomycota; Dothideomycetes; Pleosporales; Pleosporaceae; Pyrenophora		0	0	0	0	0	17	0	0	5.66667	1.29555e-05	13	14	0	9	3.24517e-05	0	0	0	0	0
53946	Octadecabacter arcticus	Bacteria; Proteobacteria; Alphaproteobacteria; Rhodobacterales; Rhodobacteraceae; Octadecabacter	d__Bacteria;p__Proteobacteria;c__Alphaproteobacteria;o__Rhodobacterales;f__Rhodobacteraceae;g__Octadecabacter;s__Octadecabacter arcticus	0	0	0	0	0	205	0	0	68.3333	0.000156228	0	0	115	38.3333	0.00013822	438	0	0	146	0.00191202
54062	Pediococcus parvulus	Bacteria; Firmicutes; Bacilli; Lactobacillales; Lactobacillaceae; Pediococcus	d__Bacteria;p__Firmicutes;c__Bacilli;o__Lactobacillales;f__Lactobacillaceae;g__Pediococcus;s__Pediococcus parvulus	11	4	2	5.66667	1.37676e-05	8	8	0	5.33333	1.21934e-05	6	4	2	4	1.4423e-05	0	1	0	0.333333	4.36534e-06
54067	Xylophilus ampelinus	Bacteria; Proteobacteria; Betaproteobacteria; Burkholderiales; ; Xylophilus	d__Bacteria;p__Proteobacteria;c__Gammaproteobacteria;o__Burkholderiales;f__Burkholderiaceae;g__ALPHA2B;s__ALPHA2B sp901875635	3623	2308	3523	3151.33	0.0076564	2520	3948	3172	3213.33	0.00734651	1630	1732	1950	1770.67	0.00638457	21	41	51	37.6667	0.000493283
54195	Ascoidea rubescens	Eukaryota; Ascomycota; Saccharomycetes; Saccharomycetales; Ascoideaceae; Ascoidea		0	0	0	0	0	0	0	0	0	0	13	11	15	13	4.68747e-05	27	0	0	9	0.000117864
54291	Raoultella ornithinolytica	Bacteria; Proteobacteria; Gammaproteobacteria; Enterobacterales; Enterobacteriaceae; Raoultella	d__Bacteria;p__Proteobacteria;c__Gammaproteobacteria;o__Enterobacterales;f__Enterobacteriaceae;g__Klebsiella;s__Klebsiella ornithinolytica	504	282	435	407	0.000988837	250	57	9	105.333	0.000240819	127	75	176	126	0.000454324	7	98	65	56.6667	0.000742108
54313	Tychonema bourrellyi	Bacteria; Cyanobacteria; Deinococci; Oscillatoriales; Microcoleaceae; Tychonema	d__Bacteria;p__Cyanobacteria;c__Cyanobacteriia;o__Cyanobacteriales;f__Microcoleaceae;g__Microcoleus;s__Microcoleus bourrellyi	203	73	73	116.333	0.00028264	106	106	237	149.667	0.000342177	472	754	267	497.667	0.00179446	2	6	0	2.66667	3.49227e-05
54571	Streptomyces venezuelae	Bacteria; Actinobacteria; Actinomycetia; Streptomycetales; Streptomycetaceae; Streptomyces	d__Bacteria;p__Actinobacteriota;c__Actinomycetia;o__Streptomycetales;f__Streptomycetaceae;g__Streptomyces;s__Streptomyces venezuelae_C	0	0	0	0	0	0	0	45	15	3.42939e-05	12	0	0	4	1.4423e-05	0	0	2	0.666667	8.73068e-06
55197	Flavobacterium branchiophilum	Bacteria; Bacteroidetes; Flavobacteriia; Flavobacteriales; Flavobacteriaceae; Flavobacterium	d__Bacteria;p__Bacteroidota;c__Bacteroidia;o__Flavobacteriales;f__Flavobacteriaceae;g__Flavobacterium;s__Flavobacterium branchiophilum	999	479	557	678.333	0.00164806	589	709	561	619.667	0.00141672	751	862	614	742.333	0.00267666	1301	610	710	873.667	0.0114416
55211	Erwinia persicina	Bacteria; Proteobacteria; Gammaproteobacteria; Enterobacterales; Erwiniaceae; Erwinia	d__Bacteria;p__Proteobacteria;c__Gammaproteobacteria;o__Enterobacterales;f__Enterobacteriaceae;g__Erwinia;s__Erwinia persicina	36	7	33	25.3333	6.15492e-05	20	13	10	14.3333	3.27697e-05	13	60	15	29.3333	0.000105768	0	0	0	0	0
55212	Erwinia rhapontici	Bacteria; Proteobacteria; Gammaproteobacteria; Enterobacterales; Erwiniaceae; Erwinia	d__Bacteria;p__Proteobacteria;c__Gammaproteobacteria;o__Enterobacterales;f__Enterobacteriaceae;g__Erwinia;s__Erwinia rhapontici	54	35	43	44	0.000106901	0	0	31	10.3333	2.36247e-05	72	78	72	74	0.000266825	0	0	5	1.66667	2.18267e-05
55214	Brenneria salicis	Bacteria; Proteobacteria; Gammaproteobacteria; Enterobacterales; Pectobacteriaceae; Brenneria	d__Bacteria;p__Proteobacteria;c__Gammaproteobacteria;o__Enterobacterales;f__Enterobacteriaceae;g__Brenneria;s__Brenneria salicis	0	36	0	12	2.91549e-05	0	0	70	23.3333	5.3346e-05	21	0	0	7	2.52402e-05	0	0	0	0	0
55444	Stuckenia pectinata	Eukaryota; Streptophyta; Magnoliopsida; Alismatales; Potamogetonaceae; Stuckenia		15	102	58	58.3333	0.000141725	0	0	0	0	0	17	19	0	12	4.32689e-05	0	0	0	0	0
55508	Janthinobacterium agaricidamnosum	Bacteria; Proteobacteria; Betaproteobacteria; Burkholderiales; Oxalobacteraceae; Janthinobacterium	d__Bacteria;p__Proteobacteria;c__Gammaproteobacteria;o__Burkholderiales;f__Burkholderiaceae;g__Janthinobacterium;s__Janthinobacterium agaricidamnosum	201	450	362	337.667	0.000820386	721	451	709	627	0.00143348	5522	5950	4193	5221.67	0.018828	1264	655	1024	981	0.0128472
55518	Magnetospirillum gryphiswaldense	Bacteria; Proteobacteria; Alphaproteobacteria; Rhodospirillales; Rhodospirillaceae; Magnetospirillum	d__Bacteria;p__Proteobacteria;c__Alphaproteobacteria;o__Rhodospirillales;f__Magnetospirillaceae;g__Magnetospirillum;s__Magnetospirillum gryphiswaldense	106	0	0	35.3333	8.58449e-05	0	1	0	0.333333	7.62086e-07	1	5	2	2.66667	9.61532e-06	5	0	3	2.66667	3.49227e-05
55583	Dehalobacter restrictus	Bacteria; Firmicutes; Clostridia; Eubacteriales; Peptococcaceae; Dehalobacter	d__Bacteria;p__Firmicutes_B;c__Desulfitobacteriia;o__Desulfitobacteriales;f__Syntrophobotulaceae;g__Dehalobacter;s__Dehalobacter restrictus	8	4	6	6	1.45774e-05	0	0	0	0	0	3	19	15	12.3333	4.44708e-05	3	0	0	1	1.3096e-05
55585	Heterococcus caespitosus	Eukaryota; Bacillariophyta; Xanthophyceae; Tribonematales; Heteropediaceae; Heterococcus		0	39	0	13	3.15845e-05	45	0	0	15	3.42939e-05	42	0	0	14	5.04804e-05	0	0	0	0	0
55601	Vibrio anguillarum	Bacteria; Proteobacteria; Gammaproteobacteria; Vibrionales; Vibrionaceae; Vibrio	d__Bacteria;p__Proteobacteria;c__Gammaproteobacteria;o__Enterobacterales;f__Vibrionaceae;g__Vibrio;s__Vibrio anguillarum	3	2	0	1.66667	4.04929e-06	0	0	2	0.666667	1.52417e-06	5	3	0	2.66667	9.61532e-06	76	33	71	60	0.000785761
55992	Oedocladium carolinianum	Eukaryota; Chlorophyta; Chlorophyceae; Oedogoniales; Oedogoniaceae; Oedocladium		22	24	31	25.6667	6.23591e-05	0	0	0	0	0	10	12	11	11	3.96632e-05	0	0	0	0	0
55995	Oedogonium cardiacum	Eukaryota; Chlorophyta; Chlorophyceae; Oedogoniales; Oedogoniaceae; Oedogonium		0	68	0	22.6667	5.50703e-05	0	2	0	0.666667	1.52417e-06	7	0	0	2.33333	8.4134e-06	0	0	0	0	0
55999	Stigeoclonium helveticum	Eukaryota; Chlorophyta; Chlorophyceae; Chaetophorales; Chaetophoraceae; Stigeoclonium		19	0	16	11.6667	2.8345e-05	0	0	0	0	0	14	18	27	19.6667	7.0913e-05	0	0	0	0	0
56004	Fritschiella tuberosa	Eukaryota; Chlorophyta; Chlorophyceae; Chaetophorales; Fritschiellaceae; Fritschiella		11	17	0	9.33333	2.2676e-05	0	0	0	0	0	16	27	0	14.3333	5.16823e-05	0	0	0	0	0
56193	Sphingobium chungbukense	Bacteria; Proteobacteria; Alphaproteobacteria; Sphingomonadales; Sphingomonadaceae; Sphingobium	d__Bacteria;p__Proteobacteria;c__Alphaproteobacteria;o__Sphingomonadales;f__Sphingomonadaceae;g__Sphingobium;s__Sphingobium chungbukense	72	19	53	48	0.00011662	5	21	0	8.66667	1.98142e-05	36	87	65	62.6667	0.00022596	0	0	0	0	0
56361	Sphingomonas ursincola	Bacteria; Proteobacteria; Alphaproteobacteria; Sphingomonadales; Sphingomonadaceae; Sphingomonas	d__Bacteria;p__Proteobacteria;c__Alphaproteobacteria;o__Sphingomonadales;f__Sphingomonadaceae;g__Blastomonas;s__Blastomonas ursincola	293	85	211	196.333	0.000477006	112	108	189	136.333	0.000311693	173	310	1139	540.667	0.00194951	25	0	0	8.33333	0.000109133
56438	Couchioplanes caeruleus	Bacteria; Actinobacteria; Actinomycetia; Micromonosporales; Micromonosporaceae; Couchioplanes	d__Bacteria;p__Actinobacteriota;c__Actinomycetia;o__Mycobacteriales;f__Micromonosporaceae;g__Actinoplanes;s__Actinoplanes azureus	95	16	70	60.3333	0.000146584	2	101	63	55.3333	0.000126506	28	16	42	28.6667	0.000103365	0	0	0	0	0
56448	Xanthomonas arboricola	Bacteria; Proteobacteria; Gammaproteobacteria; Xanthomonadales; Xanthomonadaceae; Xanthomonas	d__Bacteria;p__Proteobacteria;c__Gammaproteobacteria;o__Xanthomonadales;f__Xanthomonadaceae;g__Xanthomonas;s__Xanthomonas arboricola	449	127	57	211	0.00051264	150	101	123	124.667	0.00028502	92	97	101	96.6667	0.000348555	40	14	103	52.3333	0.000685358
56454	Xanthomonas hortorum	Bacteria; Proteobacteria; Gammaproteobacteria; Xanthomonadales; Xanthomonadaceae; Xanthomonas	d__Bacteria;p__Proteobacteria;c__Gammaproteobacteria;o__Xanthomonadales;f__Xanthomonadaceae;g__Xanthomonas;s__Xanthomonas hortorum_A	335	143	73	183.667	0.000446232	208	433	289	310	0.00070874	157	120	155	144	0.000519227	0	0	50	16.6667	0.000218267
56455	Xanthomonas hyacinthi	Bacteria; Proteobacteria; Gammaproteobacteria; Xanthomonadales; Xanthomonadaceae; Xanthomonas	d__Bacteria;p__Proteobacteria;c__Gammaproteobacteria;o__Xanthomonadales;f__Xanthomonadaceae;g__Xanthomonas_A;s__Xanthomonas_A hyacinthi	1298	597	800	898.333	0.00218257	495	512	344	450.333	0.00102958	382	606	571	519.667	0.00187379	2314	2251	2758	2441	0.0319674
56459	Xanthomonas vasicola	Bacteria; Proteobacteria; Gammaproteobacteria; Xanthomonadales; Xanthomonadaceae; Xanthomonas	d__Bacteria;p__Proteobacteria;c__Gammaproteobacteria;o__Xanthomonadales;f__Xanthomonadaceae;g__Xanthomonas;s__Xanthomonas vasicola	625	447	267	446.333	0.0010844	140	500	425	355	0.000811622	165	167	129	153.667	0.000554083	21	16	59	32	0.000419073
56460	Xanthomonas vesicatoria	Bacteria; Proteobacteria; Gammaproteobacteria; Xanthomonadales; Xanthomonadaceae; Xanthomonas	d__Bacteria;p__Proteobacteria;c__Gammaproteobacteria;o__Xanthomonadales;f__Xanthomonadaceae;g__Xanthomonas;s__Xanthomonas vesicatoria	0	0	9	3	7.28872e-06	4	0	0	1.33333	3.04835e-06	0	15	14	9.66667	3.48555e-05	0	0	0	0	0
56689	Mycolicibacterium mucogenicum	Bacteria; Actinobacteria; Actinomycetia; Corynebacteriales; Mycobacteriaceae; Mycolicibacterium	d__Bacteria;p__Actinobacteriota;c__Actinomycetia;o__Mycobacteriales;f__Mycobacteriaceae;g__Mycobacterium;s__Mycobacterium phocaicum	144	64	102	103.333	0.000251056	73	64	56	64.3333	0.000147083	214	381	396	330.333	0.0011911	49	22	81	50.6667	0.000663531
56698	Sulfurospirillum arsenophilum	Bacteria; Proteobacteria; Epsilonproteobacteria; Campylobacterales; Campylobacteraceae; Sulfurospirillum	d__Bacteria;p__Campylobacterota;c__Campylobacteria;o__Campylobacterales;f__Sulfurospirillaceae;g__Sulfurospirillum;s__Sulfurospirillum arsenophilum	27	11	28	22	5.34506e-05	31	29	30	30	6.85878e-05	15	26	37	26	9.37493e-05	10	3	0	4.33333	5.67494e-05
56731	Rhizobium giardinii	Bacteria; Proteobacteria; Alphaproteobacteria; Hyphomicrobiales; Rhizobiaceae; Rhizobium	d__Bacteria;p__Proteobacteria;c__Alphaproteobacteria;o__Rhizobiales;f__Rhizobiaceae;g__Pararhizobium;s__Pararhizobium giardinii	13	0	0	4.33333	1.05282e-05	0	2	0	0.666667	1.52417e-06	1	15	20	12	4.32689e-05	0	0	0	0	0
56765	uncultured marine bacterium	Bacteria; Abditibacteriota; Abditibacteria; Abditibacteriales; Abitibacteriaceae; Abditibacterium		18	0	68	28.6667	6.96478e-05	10	28	0	12.6667	2.89593e-05	0	0	0	0	0	0	0	0	0	0
56810	Psychrobacter glacincola	Bacteria; Proteobacteria; Gammaproteobacteria; Pseudomonadales; Moraxellaceae; Psychrobacter	d__Bacteria;p__Proteobacteria;c__Gammaproteobacteria;o__Pseudomonadales;f__Moraxellaceae;g__Psychrobacter;s__Psychrobacter glacincola_A	9114	5772	8227	7704.33	0.0187182	32392	18125	13717	21411.3	0.0489519	2561	2885	2686	2710.67	0.00977397	577	247	294	372.667	0.00488045
56811	Psychrobacter sp.	Bacteria; Proteobacteria; Gammaproteobacteria; Pseudomonadales; Moraxellaceae; Psychrobacter	d__Bacteria;p__Proteobacteria;c__Gammaproteobacteria;o__Pseudomonadales;f__Moraxellaceae;g__Psychrobacter;s__Psychrobacter faecalis	9	0	24	11	2.67253e-05	12	5	0	5.66667	1.29555e-05	18	28	34	26.6667	9.61532e-05	7	11	27	15	0.00019644
56812	Shewanella frigidimarina	Bacteria; Proteobacteria; Gammaproteobacteria; Alteromonadales; Shewanellaceae; Shewanella	d__Bacteria;p__Proteobacteria;c__Gammaproteobacteria;o__Enterobacterales;f__Shewanellaceae;g__Shewanella;s__Shewanella vesiculosa	85	72	172	109.667	0.000266443	87	118	41	82	0.000187473	98	108	99	101.667	0.000366584	53	62	23	46	0.000602417
56946	Afipia broomeae	Bacteria; Proteobacteria; Alphaproteobacteria; Hyphomicrobiales; Bradyrhizobiaceae; Afipia	d__Bacteria;p__Proteobacteria;c__Alphaproteobacteria;o__Rhizobiales;f__Xanthobacteraceae;g__Bradyrhizobium;s__Bradyrhizobium canariense_A	435	82	94	203.667	0.000494823	102	175	80	119	0.000272065	400	383	349	377.333	0.00136057	0	33	40	24.3333	0.00031867
57001	Amaricoccus macauensis	Bacteria; Proteobacteria; Alphaproteobacteria; Rhodobacterales; Rhodobacteraceae; Amaricoccus	d__Bacteria;p__Proteobacteria;c__Alphaproteobacteria;o__Rhodobacterales;f__Rhodobacteraceae;g__Amaricoccus;s__Amaricoccus macauensis	1757	946	630	1111	0.00269926	453	232	305	330	0.000754465	627	737	585	649.667	0.00234253	26	30	57	37.6667	0.000493283
57028	Algoriphagus ratkowskyi	Bacteria; Bacteroidetes; Cytophagia; Cytophagales; Cyclobacteriaceae; Algoriphagus	d__Bacteria;p__Bacteroidota;c__Bacteroidia;o__Cytophagales;f__Cyclobacteriaceae;g__Algoriphagus;s__Algoriphagus ratkowskyi	4	5	3	4	9.7183e-06	7	3	5	5	1.14313e-05	6	5	5	5.33333	1.92306e-05	11	6	5	7.33333	9.60375e-05
57043	Microbacterium esteraromaticum	Bacteria; Actinobacteria; Actinomycetia; Micrococcales; Microbacteriaceae; Microbacterium	d__Bacteria;p__Actinobacteriota;c__Actinomycetia;o__Actinomycetales;f__Microbacteriaceae;g__Microbacterium;s__Microbacterium esteraromaticum_C	31	11	12	18	4.37323e-05	1	19	19	13	2.97214e-05	43	39	17	33	0.00011899	9	0	0	3	3.9288e-05
57480	Microvirgula aerodenitrificans	Bacteria; Proteobacteria; Betaproteobacteria; Neisseriales; Chromobacteriaceae; Microvirgula	d__Bacteria;p__Proteobacteria;c__Gammaproteobacteria;o__Burkholderiales;f__Aquaspirillaceae;g__Microvirgula;s__Microvirgula aerodenitrificans	303	120	176	199.667	0.000485105	165	139	81	128.333	0.000293403	114	152	129	131.667	0.000474756	9	7	18	11.3333	0.000148422
57497	Deinococcus radiopugnans	Bacteria; Deinococcus-Thermus; Deinococci; Deinococcales; Deinococcaceae; Deinococcus	d__Bacteria;p__Deinococcota;c__Deinococci;o__Deinococcales;f__Deinococcaceae;g__Deinococcus;s__Deinococcus radiopugnans	940	1508	1226	1224.67	0.00297542	351	0	0	117	0.000267492	74	166	237	159	0.000573313	0	0	0	0	0
57666	Sulfurospirillum arcachonense	Bacteria; Proteobacteria; Epsilonproteobacteria; Campylobacterales; Campylobacteraceae; Sulfurospirillum	d__Bacteria;p__Campylobacterota;c__Campylobacteria;o__Campylobacterales;f__Sulfurospirillaceae;g__Sulfurospirillum_A;s__Sulfurospirillum_A arcachonense_A	50	0	32	27.3333	6.64084e-05	127	13	13	51	0.000116599	44	18	17	26.3333	9.49513e-05	0	0	0	0	0
57706	Citrobacter braakii	Bacteria; Proteobacteria; Gammaproteobacteria; Enterobacterales; Enterobacteriaceae; Citrobacter	d__Bacteria;p__Proteobacteria;c__Gammaproteobacteria;o__Enterobacterales;f__Enterobacteriaceae;g__Citrobacter;s__Citrobacter braakii	69	60	184	104.333	0.000253486	59	120	43	74	0.000169183	67	81	101	83	0.000299277	4	0	4	2.66667	3.49227e-05
58117	Microbispora rosea	Bacteria; Actinobacteria; Actinomycetia; Streptosporangiales; Streptosporangiaceae; Microbispora	d__Bacteria;p__Actinobacteriota;c__Actinomycetia;o__Streptosporangiales;f__Streptosporangiaceae;g__Microbispora;s__Microbispora rosea	22	6	7	11.6667	2.8345e-05	3	0	4	2.33333	5.3346e-06	7	39	4	16.6667	6.00957e-05	0	13	0	4.33333	5.67494e-05
58133	Nitrosospira sp. NpAV	Bacteria; Proteobacteria; Betaproteobacteria; Nitrosomonadales; Nitrosomonadaceae; Nitrosospira	d__Bacteria;p__Proteobacteria;c__Gammaproteobacteria;o__Burkholderiales;f__Nitrosomonadaceae;g__Nitrosospira;s__Nitrosospira sp000832065	53	33	30	38.6667	9.39435e-05	40	35	59	44.6667	0.00010212	113	84	134	110.333	0.000397834	30	11	15	18.6667	0.000244459
58169	Rahnella inusitata	Bacteria; Proteobacteria; Gammaproteobacteria; Enterobacterales; Yersiniaceae; Rahnella	d__Bacteria;p__Proteobacteria;c__Gammaproteobacteria;o__Enterobacterales;f__Enterobacteriaceae;g__Rahnella;s__Rahnella inusitata	482	397	627	502	0.00121965	281	219	58	186	0.000425244	197	297	208	234	0.000843744	66	39	51	52	0.000680993
58180	Desulfovibrio alaskensis	Bacteria; Proteobacteria; Deltaproteobacteria; Desulfovibrionales; Desulfovibrionaceae; Desulfovibrio	d__Bacteria;p__Desulfobacterota_I;c__Desulfovibrionia;o__Desulfovibrionales;f__Desulfovibrionaceae;g__Oleidesulfovibrio;s__Oleidesulfovibrio alaskensis	0	0	0	0	0	0	155	0	51.6667	0.000118123	0	48	34	27.3333	9.8557e-05	0	0	6	2	2.6192e-05
58314	Rhodovulum strictum	Bacteria; Proteobacteria; Alphaproteobacteria; Rhodobacterales; Rhodobacteraceae; Rhodovulum	d__Bacteria;p__Proteobacteria;c__Alphaproteobacteria;o__Rhodobacterales;f__Rhodobacteraceae;g__Rhodovulum;s__Rhodovulum strictum	31	8	5	14.6667	3.56337e-05	0	8	1	3	6.85878e-06	3	1	1	1.66667	6.00957e-06	0	0	0	0	0
58331	Quercus suber	Eukaryota; Streptophyta; Magnoliopsida; Fagales; Fagaceae; Quercus		18	11	9	12.6667	3.07746e-05	11	16	11	12.6667	2.89593e-05	13	26	44	27.6667	9.97589e-05	10	0	0	3.33333	4.36534e-05
58343	Streptomyces canus	Bacteria; Actinobacteria; Actinomycetia; Streptomycetales; Streptomycetaceae; Streptomyces	d__Bacteria;p__Actinobacteriota;c__Actinomycetia;o__Streptomycetales;f__Streptomycetaceae;g__Streptomyces;s__Streptomyces sp002939385	57	0	0	19	4.61619e-05	47	34	28	36.3333	8.30674e-05	25	39	184	82.6667	0.000298075	0	0	4	1.33333	1.74614e-05
59196	Rickettsiella grylli	Bacteria; Proteobacteria; Gammaproteobacteria; Legionellales; Coxiellaceae; Rickettsiella	d__Bacteria;p__Proteobacteria;c__Gammaproteobacteria;o__Diplorickettsiales;f__Diplorickettsiaceae;g__Aquirickettsiella;s__Aquirickettsiella grylli	9	7	19	11.6667	2.8345e-05	9	2	3	4.66667	1.06692e-05	14	5	4	7.66667	2.7644e-05	83	19	30	44	0.000576225
59310	Streptococcus macedonicus	Bacteria; Firmicutes; Bacilli; Lactobacillales; Streptococcaceae; Streptococcus	d__Bacteria;p__Firmicutes;c__Bacilli;o__Lactobacillales;f__Streptococcaceae;g__Streptococcus;s__Streptococcus macedonicus	14	12	15	13.6667	3.32042e-05	8	0	16	8	1.82901e-05	22	17	8	15.6667	5.649e-05	2	0	1	1	1.3096e-05
59405	Thauera aromatica	Bacteria; Proteobacteria; Betaproteobacteria; Rhodocyclales; Zoogloeaceae; Thauera	d__Bacteria;p__Proteobacteria;c__Gammaproteobacteria;o__Burkholderiales;f__Rhodocyclaceae;g__Thauera;s__Thauera aromatica	105	151	90	115.333	0.000280211	146	222	213	193.667	0.000442772	86	140	138	121.333	0.000437497	5	5	5	5	6.54801e-05
59406	Aromatoleum evansii	Bacteria; Proteobacteria; Betaproteobacteria; Rhodocyclales; Rhodocyclaceae; Aromatoleum	d__Bacteria;p__Proteobacteria;c__Gammaproteobacteria;o__Burkholderiales;f__Rhodocyclaceae;g__Aromatoleum;s__Aromatoleum evansii	317	125	125	189	0.000459189	72	241	141	151.333	0.000345987	69	100	81	83.3333	0.000300479	103	72	97	90.6667	0.00118737
59472	Pipistrellus kuhlii	Eukaryota; Chordata; Mammalia; Chiroptera; Vespertilionidae; Pipistrellus		0	0	0	0	0	5	0	0	1.66667	3.81043e-06	9	4	0	4.33333	1.56249e-05	0	24	0	8	0.000104768
59602	Gelidibacter gilvus	Bacteria; Bacteroidetes; Flavobacteriia; Flavobacteriales; Flavobacteriaceae; Gelidibacter	d__Bacteria;p__Bacteroidota;c__Bacteroidia;o__Flavobacteriales;f__Flavobacteriaceae;g__Gelidibacter;s__Gelidibacter gilvus	7	7	13	9	2.18662e-05	15	10	7	10.6667	2.43868e-05	6	10	2	6	2.16345e-05	8	5	1	4.66667	6.11147e-05
59733	Chryseobacterium scophthalmum	Bacteria; Bacteroidetes; Flavobacteriia; Flavobacteriales; Weeksellaceae; Chryseobacterium	d__Bacteria;p__Bacteroidota;c__Bacteroidia;o__Flavobacteriales;f__Weeksellaceae;g__Chryseobacterium;s__Chryseobacterium scophthalmum	586	368	639	531	0.0012901	391	555	254	400	0.000914504	223	424	262	303	0.00109254	0	0	0	0	0
59779	Paracoccus marcusii	Bacteria; Proteobacteria; Alphaproteobacteria; Rhodobacterales; Rhodobacteraceae; Paracoccus	d__Bacteria;p__Proteobacteria;c__Alphaproteobacteria;o__Rhodobacterales;f__Rhodobacteraceae;g__Paracoccus;s__Paracoccus marcusii	531	455	582	522.667	0.00126986	406	0	41	149	0.000340653	356	151	334	280.333	0.00101081	125	0	0	41.6667	0.000545667
59803	Sphingomonas echinoides	Bacteria; Proteobacteria; Alphaproteobacteria; Sphingomonadales; Sphingomonadaceae; Sphingomonas	d__Bacteria;p__Proteobacteria;c__Alphaproteobacteria;o__Sphingomonadales;f__Sphingomonadaceae;g__Sphingomonas;s__Sphingomonas sp000797515	10692	5321	8648	8220.33	0.0199719	3939	13158	9661	8919.33	0.0203919	8151	9411	9766	9109.33	0.0328459	219	0	566	261.667	0.00342679
60000	Coleps hirtus	Eukaryota; Ciliophora; Prostomatea; Prorodontida; Colepidae; Coleps		0	0	41	13.6667	3.32042e-05	0	0	0	0	0	0	95	32	42.3333	0.000152643	87	0	41	42.6667	0.000558763
60035	Geobacter bremensis	Bacteria; Proteobacteria; Deltaproteobacteria; Desulfuromonadales; Geobacteraceae; Geobacter	d__Bacteria;p__Desulfobacterota;c__Desulfuromonadia;o__Geobacterales;f__Geobacteraceae;g__Geomonas;s__Geomonas bremensis	13	3	4	6.66667	1.61972e-05	10	19	3	10.6667	2.43868e-05	0	7	15	7.33333	2.64421e-05	8	0	0	2.66667	3.49227e-05
60137	Sulfitobacter pontiacus	Bacteria; Proteobacteria; Alphaproteobacteria; Rhodobacterales; Rhodobacteraceae; Sulfitobacter	d__Bacteria;p__Proteobacteria;c__Alphaproteobacteria;o__Rhodobacterales;f__Rhodobacteraceae;g__Sulfitobacter;s__Sulfitobacter pontiacus	55	46	0	33.6667	8.17957e-05	9	28	18	18.3333	4.19147e-05	6	36	49	30.3333	0.000109374	0	17	0	5.66667	7.42108e-05
60443	Terrabacter tumescens	Bacteria; Actinobacteria; Actinomycetia; Micrococcales; Intrasporangiaceae; Terrabacter	d__Bacteria;p__Actinobacteriota;c__Actinomycetia;o__Actinomycetales;f__Dermatophilaceae;g__Terrabacter;s__Terrabacter tumescens	0	0	11	3.66667	8.90844e-06	3	0	8	3.66667	8.38295e-06	17	13	5	11.6667	4.2067e-05	0	0	0	0	0
60454	Erythrobacter tepidarius	Bacteria; Proteobacteria; Alphaproteobacteria; Sphingomonadales; Erythrobacteraceae; Erythrobacter	d__Bacteria;p__Proteobacteria;c__Alphaproteobacteria;o__Sphingomonadales;f__Sphingomonadaceae;g__Erythrobacter;s__Erythrobacter tepidarius	11	15	16	14	3.4014e-05	6	27	10	14.3333	3.27697e-05	7	0	363	123.333	0.000444708	0	0	0	0	0
60481	Shewanella sp. MR-7	Bacteria; Proteobacteria; Gammaproteobacteria; Alteromonadales; Shewanellaceae; Shewanella	d__Bacteria;p__Proteobacteria;c__Gammaproteobacteria;o__Enterobacterales;f__Shewanellaceae;g__Shewanella;s__Shewanella sp000014665	3	0	8	3.66667	8.90844e-06	0	0	0	0	0	17	14	6	12.3333	4.44708e-05	0	0	0	0	0
60547	Caballeronia glathei	Bacteria; Proteobacteria; Betaproteobacteria; Burkholderiales; Burkholderiaceae; Caballeronia	d__Bacteria;p__Proteobacteria;c__Gammaproteobacteria;o__Burkholderiales;f__Burkholderiaceae;g__Caballeronia;s__Caballeronia glathei	0	0	31	10.3333	2.51056e-05	0	9	8	5.66667	1.29555e-05	9	4	8	7	2.52402e-05	0	0	0	0	0
60549	Paraburkholderia phenazinium	Bacteria; Proteobacteria; Betaproteobacteria; Burkholderiales; Burkholderiaceae; Paraburkholderia	d__Bacteria;p__Proteobacteria;c__Gammaproteobacteria;o__Burkholderiales;f__Burkholderiaceae;g__Paraburkholderia;s__Paraburkholderia phenazinium_A	0	27	16	14.3333	3.48239e-05	9	3	2	4.66667	1.06692e-05	2	0	0	0.666667	2.40383e-06	0	0	0	0	0
60552	Burkholderia vietnamiensis	Bacteria; Proteobacteria; Betaproteobacteria; Burkholderiales; Burkholderiaceae; Burkholderia	d__Bacteria;p__Proteobacteria;c__Gammaproteobacteria;o__Burkholderiales;f__Burkholderiaceae;g__Burkholderia;s__Burkholderia vietnamiensis	9773	5099	6010	6960.67	0.0169115	4105	6536	6009	5550	0.0126887	6964	6609	6069	6547.33	0.023608	641	345	585	523.667	0.00685795
60711	Chlorocebus sabaeus	Eukaryota; Chordata; Mammalia; Primates; Cercopithecidae; Chlorocebus		19	3	6	9.33333	2.2676e-05	8	6	2	5.33333	1.21934e-05	24	23	15	20.6667	7.45187e-05	109	84	62	85	0.00111316
60920	Sanguibacter keddieii	Bacteria; Actinobacteria; Actinomycetia; Micrococcales; Sanguibacteraceae; Sanguibacter	d__Bacteria;p__Actinobacteriota;c__Actinomycetia;o__Actinomycetales;f__Actinomycetaceae;g__Pauljensenia;s__Pauljensenia sp001064145	440	434	560	478	0.00116134	149	143	74	122	0.000278924	241	219	141	200.333	0.000722351	47	0	14	20.3333	0.000266286
60921	Sanguibacter suarezii	Bacteria; Actinobacteria; Actinomycetia; Micrococcales; Sanguibacteraceae; Sanguibacter	d__Bacteria;p__Actinobacteriota;c__Actinomycetia;o__Actinomycetales;f__Cellulomonadaceae;g__Sanguibacter;s__Sanguibacter suarezii	168	207	109	161.333	0.000391971	88	128	18	78	0.000178328	180	138	62	126.667	0.000456728	0	0	0	0	0
60922	Sanguibacter inulinus	Bacteria; Actinobacteria; Actinomycetia; Micrococcales; Sanguibacteraceae; Sanguibacter	d__Bacteria;p__Actinobacteriota;c__Actinomycetia;o__Actinomycetales;f__Cellulomonadaceae;g__Sanguibacter;s__Sanguibacter inulinus	170	62	151	127.667	0.000310176	45	63	85	64.3333	0.000147083	77	173	162	137.333	0.000495189	17	6	12	11.6667	0.000152787
61171	Holdemania filiformis	Bacteria; Firmicutes; Erysipelotrichia; Erysipelotrichales; Erysipelotrichaceae; Holdemania	d__Bacteria;p__Firmicutes;c__Bacilli;o__Erysipelotrichales;f__Erysipelotrichaceae;g__Holdemania;s__Holdemania filiformis	21	9	32	20.6667	5.02112e-05	18	10	3	10.3333	2.36247e-05	24	18	13	18.3333	6.61053e-05	0	0	2	0.666667	8.73068e-06
61262	Kazachstania barnettii	Eukaryota; Ascomycota; Saccharomycetes; Saccharomycetales; Saccharomycetaceae; Kazachstania		2	4	0	2	4.85915e-06	0	1	2	1	2.28626e-06	10	17	6	11	3.96632e-05	3	0	1	1.33333	1.74614e-05
61343	Corbicula leana	Eukaryota; Mollusca; Bivalvia; Venerida; Cyrenidae; Corbicula		0	35	0	11.6667	2.8345e-05	0	0	32	10.6667	2.43868e-05	138	15	228	127	0.00045793	0	0	0	0	0
61383	Lynx canadensis	Eukaryota; Chordata; Mammalia; Carnivora; Felidae; Lynx		0	5	0	1.66667	4.04929e-06	0	0	0	0	0	0	0	0	0	0	33	30	0	21	0.000275016
61435	Dehalococcoides mccartyi	Bacteria; Chloroflexi; Dehalococcoidia; Dehalococcoidales; Dehalococcoidaceae; Dehalococcoides	d__Bacteria;p__Chloroflexota;c__Dehalococcoidia;o__Dehalococcoidales;f__Dehalococcoidaceae;g__Dehalococcoides;s__Dehalococcoides mccartyi_B	9	13	14	12	2.91549e-05	16	13	7	12	2.74351e-05	16	25	32	24.3333	8.77398e-05	26	7	10	14.3333	0.00018771
61459	Coniosporium apollinis	Eukaryota; Ascomycota; Dothideomycetes; Mytilinidiales; Mytilinidiaceae; Coniosporium		51	0	0	17	4.13028e-05	0	0	0	0	0	33	44	0	25.6667	9.25474e-05	0	0	0	0	0
61472	Timema bartmani	Eukaryota; Arthropoda; Insecta; Phasmatodea; Timematidae; Timema		4	0	0	1.33333	3.23943e-06	0	0	0	0	0	4	0	3	2.33333	8.4134e-06	45	14	25	28	0.000366688
61476	Timema cristinae	Eukaryota; Arthropoda; Insecta; Phasmatodea; Timematidae; Timema		0	0	0	0	0	0	0	0	0	0	0	0	1	0.333333	1.20191e-06	52	3	0	18.3333	0.000240094
61592	Corynebacterium durum	Bacteria; Actinobacteria; Actinomycetia; Corynebacteriales; Corynebacteriaceae; Corynebacterium	d__Bacteria;p__Actinobacteriota;c__Actinomycetia;o__Mycobacteriales;f__Mycobacteriaceae;g__Corynebacterium;s__Corynebacterium durum	2	3	0	1.66667	4.04929e-06	0	2	0	0.666667	1.52417e-06	0	10	13	7.66667	2.7644e-05	0	0	0	0	0
61598	Lamprocystis purpurea	Bacteria; Proteobacteria; Gammaproteobacteria; Chromatiales; Chromatiaceae; Lamprocystis	d__Bacteria;p__Proteobacteria;c__Gammaproteobacteria;o__Chromatiales;f__Chromatiaceae;g__Lamprocystis;s__Lamprocystis purpurea	17	43	37	32.3333	7.85562e-05	106	0	0	35.3333	8.07812e-05	0	3	0	1	3.60574e-06	0	0	0	0	0
61635	Acholeplasma brassicae	Bacteria; Tenericutes; Mollicutes; Acholeplasmatales; Acholeplasmataceae; Acholeplasma	d__Bacteria;p__Firmicutes;c__Bacilli;o__Acholeplasmatales;f__UBA5453;g__Acholeplasma_C;s__Acholeplasma_C brassicae	25	8	13	15.3333	3.72535e-05	12	12	14	12.6667	2.89593e-05	22	38	23	27.6667	9.97589e-05	7	8	17	10.6667	0.000139691
61644	Chromatium okenii	Bacteria; Proteobacteria; Gammaproteobacteria; Chromatiales; Chromatiaceae; Chromatium	d__Bacteria;p__Proteobacteria;c__Gammaproteobacteria;o__Chromatiales;f__Chromatiaceae;g__Chromatium;s__Chromatium okenii_A	13	0	13	8.66667	2.10563e-05	11	0	0	3.66667	8.38295e-06	0	3	18	7	2.52402e-05	8	4	5	5.66667	7.42108e-05
61645	Enterobacter asburiae	Bacteria; Proteobacteria; Gammaproteobacteria; Enterobacterales; Enterobacteriaceae; Enterobacter	d__Bacteria;p__Proteobacteria;c__Gammaproteobacteria;o__Enterobacterales;f__Enterobacteriaceae;g__Enterobacter;s__Enterobacter asburiae_B	218	31	102	117	0.00028426	48	96	14	52.6667	0.00012041	56	115	0	57	0.000205527	8	0	3	3.66667	4.80187e-05
61646	Lelliottia amnigena	Bacteria; Proteobacteria; Gammaproteobacteria; Enterobacterales; Enterobacteriaceae; Lelliottia	d__Bacteria;p__Proteobacteria;c__Gammaproteobacteria;o__Enterobacterales;f__Enterobacteriaceae;g__Lelliottia;s__Lelliottia amnigena_A	852	620	760	744	0.0018076	483	298	204	328.333	0.000750655	369	393	487	416.333	0.00150119	22	23	17	20.6667	0.000270651
61648	Kluyvera intermedia	Bacteria; Proteobacteria; Gammaproteobacteria; Enterobacterales; Enterobacteriaceae; Kluyvera	d__Bacteria;p__Proteobacteria;c__Gammaproteobacteria;o__Enterobacterales;f__Enterobacteriaceae;g__Phytobacter;s__Phytobacter ursingii	1779	1328	1750	1619	0.00393348	786	474	255	505	0.00115456	455	503	549	502.333	0.00181129	16	12	4	10.6667	0.000139691
61654	Methylopila capsulata	Bacteria; Proteobacteria; Alphaproteobacteria; Hyphomicrobiales; Methylocystaceae; Methylopila	d__Bacteria;p__Proteobacteria;c__Alphaproteobacteria;o__Rhizobiales;f__Methylopilaceae;g__Methylopila;s__Methylopila capsulata	14	5	12	10.3333	2.51056e-05	0	12	0	4	9.14504e-06	1	12	14	9	3.24517e-05	0	0	0	0	0
62140	Acidiphilium multivorum	Bacteria; Proteobacteria; Alphaproteobacteria; Rhodospirillales; Acetobacteraceae; Acidiphilium	d__Bacteria;p__Proteobacteria;c__Alphaproteobacteria;o__Acetobacterales;f__Acetobacteraceae;g__Acidiphilium;s__Acidiphilium multivorum	3	0	7	3.33333	8.09858e-06	4	40	0	14.6667	3.35318e-05	19	34	16	23	8.29321e-05	0	0	1	0.333333	4.36534e-06
62322	Shewanella baltica	Bacteria; Proteobacteria; Gammaproteobacteria; Alteromonadales; Shewanellaceae; Shewanella	d__Bacteria;p__Proteobacteria;c__Gammaproteobacteria;o__Enterobacterales;f__Shewanellaceae;g__Shewanella;s__Shewanella baltica	1154	534	1023	903.667	0.00219552	1583	1221	650	1151.33	0.00263225	1018	1253	792	1021	0.00368146	550	330	373	417.667	0.00546977
62625	Varroa jacobsoni	Eukaryota; Arthropoda; Arachnida; Mesostigmata; Varroidae; Varroa		51	51	52	51.3333	0.000124718	11	28	25	21.3333	4.87735e-05	214	231	244	229.667	0.000828119	1665	514	646	941.667	0.0123321
63561	Desulfovibrio sulfodismutans	Bacteria; Proteobacteria; Deltaproteobacteria; Desulfovibrionales; Desulfovibrionaceae; Desulfovibrio	d__Bacteria;p__Desulfobacterota_I;c__Desulfovibrionia;o__Desulfovibrionales;f__Desulfovibrionaceae;g__Desulfolutivibrio;s__Desulfolutivibrio sulfodismutans	0	0	3	1	2.42957e-06	11	0	0	3.66667	8.38295e-06	4	1	0	1.66667	6.00957e-06	0	0	0	0	0
63658	Hydrogenovibrio kuenenii	Bacteria; Proteobacteria; Gammaproteobacteria; Thiotrichales; Piscirickettsiaceae; Hydrogenovibrio	d__Bacteria;p__Proteobacteria;c__Gammaproteobacteria;o__Thiomicrospirales;f__Thiomicrospiraceae;g__Hydrogenovibrio;s__Hydrogenovibrio kuenenii	564	636	0	400	0.00097183	0	307	0	102.333	0.000233961	0	0	0	0	0	0	0	0	0	0
63745	Sideroxydans lithotrophicus	Bacteria; Proteobacteria; Betaproteobacteria; Nitrosomonadales; Gallionellaceae; Sideroxydans	d__Bacteria;p__Proteobacteria;c__Gammaproteobacteria;o__Burkholderiales;f__Gallionellaceae;g__Sideroxydans;s__Sideroxydans lithotrophicus	428	293	257	326	0.000792041	378	490	331	399.667	0.000913742	238	180	131	183	0.000659851	40	0	20	20	0.00026192
64002	Nevskia ramosa	Bacteria; Proteobacteria; Gammaproteobacteria; Nevskiales; Sinobacteraceae; Nevskia	d__Bacteria;p__Proteobacteria;c__Gammaproteobacteria;o__Nevskiales;f__Nevskiaceae;g__Nevskia;s__Nevskia ramosa	8695	5891	10304	8296.67	0.0201574	9571	11141	8813	9841.67	0.0225006	10582	13044	15672	13099.3	0.0472328	391	352	503	415.333	0.00543921
64144	Anabas testudineus	Eukaryota; Chordata; Actinopteri; Anabantiformes; Anabantidae; Anabas		0	0	0	0	0	0	0	0	0	0	0	0	0	0	0	30	14	14	19.3333	0.00025319
64707	Chrysolepidomonas dendrolepidota	Eukaryota; Bacillariophyta; Chrysophyceae; Chromulinales; Chrysolepidomonadaceae; Chrysolepidomonas		0	0	0	0	0	0	0	8	2.66667	6.09669e-06	0	0	16	5.33333	1.92306e-05	0	0	9	3	3.9288e-05
64974	Marinospirillum minutulum	Bacteria; Proteobacteria; Gammaproteobacteria; Oceanospirillales; Oceanospirillaceae; Marinospirillum	d__Bacteria;p__Proteobacteria;c__Gammaproteobacteria;o__Pseudomonadales;f__Halomonadaceae;g__Marinospirillum;s__Marinospirillum minutulum	58	17	89	54.6667	0.000132817	47	39	55	47	0.000107454	31	59	18	36	0.000129807	15	16	27	19.3333	0.00025319
64977	Oceanospirillum maris	Bacteria; Proteobacteria; Gammaproteobacteria; Oceanospirillales; Oceanospirillaceae; Oceanospirillum	d__Bacteria;p__Proteobacteria;c__Gammaproteobacteria;o__Pseudomonadales;f__Halomonadaceae;g__Oceanospirillum;s__Oceanospirillum maris	0	0	16	5.33333	1.29577e-05	30	29	14	24.3333	5.56323e-05	27	38	27	30.6667	0.000110576	0	0	2	0.666667	8.73068e-06
64988	Alcanivorax jadensis	Bacteria; Proteobacteria; Gammaproteobacteria; Oceanospirillales; Alcanivoracaceae; Alcanivorax	d__Bacteria;p__Proteobacteria;c__Gammaproteobacteria;o__Pseudomonadales;f__Alcanivoracaceae;g__Alcanivorax;s__Alcanivorax jadensis	0	0	0	0	0	112	20	37	56.3333	0.000128793	34	18	24	25.3333	9.13455e-05	0	0	9	3	3.9288e-05
65048	Mitsuaria chitosanitabida	Bacteria; Proteobacteria; Betaproteobacteria; Burkholderiales; ; Mitsuaria	d__Bacteria;p__Proteobacteria;c__Gammaproteobacteria;o__Burkholderiales;f__Burkholderiaceae;g__Mitsuaria;s__Mitsuaria chitosanitabida	0	0	0	0	0	0	0	116	38.6667	8.8402e-05	83	41	39	54.3333	0.000195912	11	0	0	3.66667	4.80187e-05
65553	Sulfurospirillum deleyianum	Bacteria; Proteobacteria; Epsilonproteobacteria; Campylobacterales; Campylobacteraceae; Sulfurospirillum	d__Bacteria;p__Campylobacterota;c__Campylobacteria;o__Campylobacterales;f__Sulfurospirillaceae;g__Sulfurospirillum;s__Sulfurospirillum deleyianum	0	17	32	16.3333	3.9683e-05	0	0	56	18.6667	4.26768e-05	36	9	0	15	5.40862e-05	0	0	0	0	0
65655	Hydrogenophaga palleronii	Bacteria; Proteobacteria; Betaproteobacteria; Burkholderiales; Comamonadaceae; Hydrogenophaga	d__Bacteria;p__Proteobacteria;c__Gammaproteobacteria;o__Burkholderiales;f__Burkholderiaceae;g__Hydrogenophaga;s__Hydrogenophaga palleronii	2700	2128	2959	2595.67	0.00630636	2632	2512	1769	2304.33	0.0052683	1041	1376	1275	1230.67	0.00443747	30	64	61	51.6667	0.000676627
65656	Hydrogenophaga taeniospiralis	Bacteria; Proteobacteria; Betaproteobacteria; Burkholderiales; Comamonadaceae; Hydrogenophaga	d__Bacteria;p__Proteobacteria;c__Gammaproteobacteria;o__Burkholderiales;f__Burkholderiaceae;g__Hydrogenophaga;s__Hydrogenophaga taeniospiralis	294706	253874	377039	308540	0.74962	446326	560391	455641	487453	1.11444	143785	175645	161666	160365	0.578236	677	686	798	720.333	0.0094335
65657	Hydrogenophaga flava	Bacteria; Proteobacteria; Betaproteobacteria; Burkholderiales; Comamonadaceae; Hydrogenophaga	d__Bacteria;p__Proteobacteria;c__Gammaproteobacteria;o__Burkholderiales;f__Burkholderiaceae;g__Hydrogenophaga;s__Hydrogenophaga flava	579850	489572	690053	586492	1.42492	800057	1123956	1001247	975087	2.2293	362510	436405	374638	391184	1.41051	742	654	737	711	0.00931127
65735	Paracoccus alkenifer	Bacteria; Proteobacteria; Alphaproteobacteria; Rhodobacterales; Rhodobacteraceae; Paracoccus	d__Bacteria;p__Proteobacteria;c__Alphaproteobacteria;o__Rhodobacterales;f__Rhodobacteraceae;g__Paracoccus;s__Paracoccus alkenifer	46	77	31	51.3333	0.000124718	33	14	2	16.3333	3.73422e-05	2	14	14	10	3.60574e-05	0	0	2	0.666667	8.73068e-06
65786	Hydrogenophaga intermedia	Bacteria; Proteobacteria; Betaproteobacteria; Burkholderiales; Comamonadaceae; Hydrogenophaga	d__Bacteria;p__Proteobacteria;c__Gammaproteobacteria;o__Burkholderiales;f__Burkholderiaceae;g__Hydrogenophaga;s__Hydrogenophaga intermedia	11582	4728	9185	8498.33	0.0206473	13366	28909	24895	22390	0.0511893	13586	20760	18013	17453	0.0629311	0	384	1676	686.667	0.0089926
66370	Streptomyces flaveus	Bacteria; Actinobacteria; Actinomycetia; Streptomycetales; Streptomycetaceae; Streptomyces	d__Bacteria;p__Actinobacteriota;c__Actinomycetia;o__Streptomycetales;f__Streptomycetaceae;g__Streptomyces;s__Streptomyces flaveolus_A	0	78	0	26	6.31689e-05	0	128	0	42.6667	9.75471e-05	21	0	0	7	2.52402e-05	0	0	0	0	0
66378	Streptomyces yerevanensis	Bacteria; Actinobacteria; Actinomycetia; Streptomycetales; Streptomycetaceae; Streptomyces	d__Bacteria;p__Actinobacteriota;c__Actinomycetia;o__Streptomycetales;f__Streptomycetaceae;g__Streptomyces;s__Streptomyces flaveus	0	0	4	1.33333	3.23943e-06	0	12	0	4	9.14504e-06	0	3	0	1	3.60574e-06	0	0	0	0	0
66754	Polycelis tenuis	Eukaryota; Platyhelminthes; Rhabditophora; Tricladida; Planariidae; Polycelis		89	99	172	120	0.000291549	0	23	33	18.6667	4.26768e-05	0	0	23	7.66667	2.7644e-05	0	0	0	0	0
66821	Sulfurospirillum multivorans	Bacteria; Proteobacteria; Epsilonproteobacteria; Campylobacterales; Campylobacteraceae; Sulfurospirillum	d__Bacteria;p__Campylobacterota;c__Campylobacteria;o__Campylobacterales;f__Sulfurospirillaceae;g__Sulfurospirillum;s__Sulfurospirillum multivorans	112	30	52	64.6667	0.000157112	27	20	26	24.3333	5.56323e-05	57	47	70	58	0.000209133	20	11	10	13.6667	0.000178979
66918	Polycelis sp.	Eukaryota; Platyhelminthes; Rhabditophora; Tricladida; Planariidae; Polycelis		18	0	82	33.3333	8.09858e-05	0	6	10	5.33333	1.21934e-05	2	0	3	1.66667	6.00957e-06	0	0	0	0	0
67081	Mycolicibacterium alvei	Bacteria; Actinobacteria; Actinomycetia; Corynebacteriales; Mycobacteriaceae; Mycolicibacterium	d__Bacteria;p__Actinobacteriota;c__Actinomycetia;o__Mycobacteriales;f__Mycobacteriaceae;g__Mycobacterium;s__Mycobacterium alvei	13	8	21	14	3.4014e-05	9	3	23	11.6667	2.6673e-05	1	3	11	5	1.80287e-05	0	0	5	1.66667	2.18267e-05
67260	Streptomyces cinereoruber	Bacteria; Actinobacteria; Actinomycetia; Streptomycetales; Streptomycetaceae; Streptomyces	d__Bacteria;p__Actinobacteriota;c__Actinomycetia;o__Streptomycetales;f__Streptomycetaceae;g__Streptomyces;s__Streptomyces fructofermentans	0	0	139	46.3333	0.00011257	0	288	0	96	0.000219481	0	151	0	50.3333	0.000181489	0	0	0	0	0
67348	Streptomyces prunicolor	Bacteria; Actinobacteria; Actinomycetia; Streptomycetales; Streptomycetaceae; Streptomyces	d__Bacteria;p__Actinobacteriota;c__Actinomycetia;o__Streptomycetales;f__Streptomycetaceae;g__Streptomyces;s__Streptomyces prunicolor	0	194	0	64.6667	0.000157112	0	150	0	50	0.000114313	91	0	50	47	0.00016947	61	0	236	99	0.00129651
67381	Streptomyces violascens	Bacteria; Actinobacteria; Actinomycetia; Streptomycetales; Streptomycetaceae; Streptomyces	d__Bacteria;p__Actinobacteriota;c__Actinomycetia;o__Streptomycetales;f__Streptomycetaceae;g__Streptomyces;s__Streptomyces violascens	0	0	31	10.3333	2.51056e-05	0	0	38	12.6667	2.89593e-05	0	23	43	22	7.93264e-05	0	0	0	0	0
67382	Streptomyces viridodiastaticus	Bacteria; Actinobacteria; Actinomycetia; Streptomycetales; Streptomycetaceae; Streptomyces	d__Bacteria;p__Actinobacteriota;c__Actinomycetia;o__Streptomycetales;f__Streptomycetaceae;g__Streptomyces;s__Streptomyces albogriseolus	0	0	0	0	0	48	0	0	16	3.65801e-05	82	0	54	45.3333	0.00016346	94	0	0	31.3333	0.000410342
67576	Rheinheimera baltica	Bacteria; Proteobacteria; Gammaproteobacteria; Chromatiales; Chromatiaceae; Rheinheimera	d__Bacteria;p__Proteobacteria;c__Gammaproteobacteria;o__Enterobacterales;f__Alteromonadaceae;g__Rheinheimera;s__Rheinheimera baltica	2938	1736	2684	2452.67	0.00595893	2166	2343	2032	2180.33	0.00498481	3370	4298	3909	3859	0.0139146	12	20	12	14.6667	0.000192075
67593	Phytophthora sojae	Eukaryota; Oomycota; Bolidophyceae; Peronosporales; Peronosporaceae; Phytophthora		0	0	0	0	0	0	0	1	0.333333	7.62086e-07	15	2	0	5.66667	2.04326e-05	0	1	0	0.333333	4.36534e-06
67824	Citrobacter farmeri	Bacteria; Proteobacteria; Gammaproteobacteria; Enterobacterales; Enterobacteriaceae; Citrobacter	d__Bacteria;p__Proteobacteria;c__Gammaproteobacteria;o__Enterobacterales;f__Enterobacteriaceae;g__Citrobacter_A;s__Citrobacter_A farmeri	15	25	9	16.3333	3.9683e-05	23	11	2	12	2.74351e-05	2	2	13	5.66667	2.04326e-05	5	0	0	1.66667	2.18267e-05
67827	Citrobacter werkmanii	Bacteria; Proteobacteria; Gammaproteobacteria; Enterobacterales; Enterobacteriaceae; Citrobacter	d__Bacteria;p__Proteobacteria;c__Gammaproteobacteria;o__Enterobacterales;f__Enterobacteriaceae;g__Citrobacter;s__Citrobacter werkmanii	215	180	226	207	0.000502922	82	42	67	63.6667	0.000145558	189	263	283	245	0.000883407	16	0	4	6.66667	8.73068e-05
68188	Streptomyces clavifer	Bacteria; Actinobacteria; Actinomycetia; Streptomycetales; Streptomycetaceae; Streptomyces	d__Bacteria;p__Actinobacteriota;c__Actinomycetia;o__Streptomycetales;f__Streptomycetaceae;g__Streptomyces;s__Streptomyces clavifer	0	186	48	78	0.000189507	99	100	59	86	0.000196618	0	0	133	44.3333	0.000159855	0	0	0	0	0
68210	Streptomyces glomeroaurantiacus	Bacteria; Actinobacteria; Actinomycetia; Streptomycetales; Streptomycetaceae; Streptomyces	d__Bacteria;p__Actinobacteriota;c__Actinomycetia;o__Streptomycetales;f__Streptomycetaceae;g__Streptomyces;s__Streptomyces aurantiacus	1	2	0	1	2.42957e-06	0	1	0	0.333333	7.62086e-07	7	4	11	7.33333	2.64421e-05	2	0	0	0.666667	8.73068e-06
68239	Streptomyces mirabilis	Bacteria; Actinobacteria; Actinomycetia; Streptomycetales; Streptomycetaceae; Streptomyces	d__Bacteria;p__Actinobacteriota;c__Actinomycetia;o__Streptomycetales;f__Streptomycetaceae;g__Streptomyces;s__Streptomyces mirabilis_A	30	0	109	46.3333	0.00011257	50	176	0	75.3333	0.000172232	49	9	82	46.6667	0.000168268	29	0	0	9.66667	0.000126595
68286	Streptomyces zaomyceticus	Bacteria; Actinobacteria; Actinomycetia; Streptomycetales; Streptomycetaceae; Streptomyces	d__Bacteria;p__Actinobacteriota;c__Actinomycetia;o__Streptomycetales;f__Streptomycetaceae;g__Streptomyces;s__Streptomyces zaomyceticus	0	0	12	4	9.7183e-06	18	0	22	13.3333	3.04835e-05	43	9	34	28.6667	0.000103365	0	0	0	0	0
68334	Erwinia aphidicola	Bacteria; Proteobacteria; Gammaproteobacteria; Enterobacterales; Erwiniaceae; Erwinia	d__Bacteria;p__Proteobacteria;c__Gammaproteobacteria;o__Enterobacterales;f__Enterobacteriaceae;g__Erwinia;s__Erwinia aphidicola	0	0	34	11.3333	2.75352e-05	15	0	0	5	1.14313e-05	0	0	5	1.66667	6.00957e-06	0	0	0	0	0
68895	Cupriavidus basilensis	Bacteria; Proteobacteria; Betaproteobacteria; Burkholderiales; Burkholderiaceae; Cupriavidus	d__Bacteria;p__Proteobacteria;c__Gammaproteobacteria;o__Burkholderiales;f__Burkholderiaceae;g__Cupriavidus;s__Cupriavidus basilensis	31	32	43	35.3333	8.58449e-05	54	67	8	43	9.83091e-05	10	42	22	24.6667	8.89417e-05	4	0	9	4.33333	5.67494e-05
68909	Deinococcus geothermalis	Bacteria; Deinococcus-Thermus; Deinococci; Deinococcales; Deinococcaceae; Deinococcus	d__Bacteria;p__Deinococcota;c__Deinococci;o__Deinococcales;f__Deinococcaceae;g__Deinococcus;s__Deinococcus geothermalis	0	0	1999	666.333	0.00161891	583	601	242	475.333	0.00108674	0	0	456	152	0.000548073	32	0	0	10.6667	0.000139691
69279	Aquamicrobium defluvii	Bacteria; Proteobacteria; Alphaproteobacteria; Hyphomicrobiales; Phyllobacteriaceae; Aquamicrobium	d__Bacteria;p__Proteobacteria;c__Alphaproteobacteria;o__Rhizobiales;f__Rhizobiaceae;g__Mesorhizobium;s__Mesorhizobium defluvii	82	73	63	72.6667	0.000176549	6	0	99	35	8.00191e-05	20	29	118	55.6667	0.00020072	62	16	9	29	0.000379784
69284	Pseudoxanthomonas japonensis	Bacteria; Proteobacteria; Gammaproteobacteria; Xanthomonadales; Xanthomonadaceae; Pseudoxanthomonas	d__Bacteria;p__Proteobacteria;c__Gammaproteobacteria;o__Xanthomonadales;f__Xanthomonadaceae;g__Pseudoxanthomonas_A;s__Pseudoxanthomonas_A japonensis	307	250	202	253	0.000614682	196	58	28	94	0.000214908	741	365	257	454.333	0.00163821	7	48	53	36	0.000471457
69293	Gasterosteus aculeatus	Eukaryota; Chordata; Actinopteri; Perciformes; Gasterosteidae; Gasterosteus		483	299	12	264.667	0.000643027	188	234	753	391.667	0.000895451	2109	2224	869	1734	0.00625236	252	17	12	93.6667	0.00122666
69322	Flavobacterium xanthum	Bacteria; Bacteroidetes; Flavobacteriia; Flavobacteriales; Flavobacteriaceae; Flavobacterium	d__Bacteria;p__Bacteroidota;c__Bacteroidia;o__Flavobacteriales;f__Flavobacteriaceae;g__Flavobacterium;s__Flavobacterium xanthum	511	277	769	519	0.00126095	281	308	157	248.667	0.000568516	398	566	597	520.333	0.00187619	157	0	271	142.667	0.00186836
69355	Darwinula stevensoni	Eukaryota; Arthropoda; Ostracoda; Podocopida; Darwinulidae; Darwinula		36856	16343	14053	22417.3	0.0544646	12718	22962	18583	18087.7	0.0413531	31970	36593	32432	33665	0.121387	22163	4949	5990	11034	0.144501
69360	Thiocapsa rosea	Bacteria; Proteobacteria; Gammaproteobacteria; Chromatiales; Chromatiaceae; Thiocapsa	d__Bacteria;p__Proteobacteria;c__Gammaproteobacteria;o__Chromatiales;f__Chromatiaceae;g__Thiocapsa;s__Thiocapsa rosea	5	9	3	5.66667	1.37676e-05	0	2	6	2.66667	6.09669e-06	13	1	2	5.33333	1.92306e-05	0	0	1	0.333333	4.36534e-06
69362	Microbacterium schleiferi	Bacteria; Actinobacteria; Actinomycetia; Micrococcales; Microbacteriaceae; Microbacterium	d__Bacteria;p__Actinobacteriota;c__Actinomycetia;o__Actinomycetales;f__Microbacteriaceae;g__Microbacterium;s__Microbacterium schleiferi	23	9	8	13.3333	3.23943e-05	0	4	13	5.66667	1.29555e-05	28	5	12	15	5.40862e-05	0	4	0	1.33333	1.74614e-05
69368	Microbacterium saperdae	Bacteria; Actinobacteria; Actinomycetia; Micrococcales; Microbacteriaceae; Microbacterium	d__Bacteria;p__Actinobacteriota;c__Actinomycetia;o__Actinomycetales;f__Microbacteriaceae;g__Microbacterium;s__Microbacterium saperdae	23	27	21	23.6667	5.74999e-05	5	2	3	3.33333	7.62086e-06	20	8	19	15.6667	5.649e-05	14	0	1	5	6.54801e-05
69395	Caulobacter henricii	Bacteria; Proteobacteria; Alphaproteobacteria; Caulobacterales; Caulobacteraceae; Caulobacter	d__Bacteria;p__Proteobacteria;c__Alphaproteobacteria;o__Caulobacterales;f__Caulobacteraceae;g__Caulobacter;s__Caulobacter henricii_C	5349	4205	4267	4607	0.011193	10597	9895	4885	8459	0.0193395	13455	14763	10360	12859.3	0.0463675	697	507	701	635	0.00831597
69664	Caulobacter sp. FWC2	Bacteria; Proteobacteria; Alphaproteobacteria; Caulobacterales; Caulobacteraceae; Caulobacter	d__Bacteria;p__Proteobacteria;c__Alphaproteobacteria;o__Caulobacterales;f__Caulobacteraceae;g__Caulobacter;s__Caulobacter sp002742625	79	87	135	100.333	0.000243767	202	178	56	145.333	0.00033227	128	134	126	129.333	0.000466343	7	5	29	13.6667	0.000178979
69665	Caulobacter sp. FWC26	Bacteria; Proteobacteria; Alphaproteobacteria; Caulobacterales; Caulobacteraceae; Caulobacter	d__Bacteria;p__Proteobacteria;c__Alphaproteobacteria;o__Caulobacterales;f__Caulobacteraceae;g__Caulobacter;s__Caulobacter sp002742645	0	0	78	26	6.31689e-05	65	64	0	43	9.83091e-05	0	0	1457	485.667	0.00175119	0	0	0	0	0
69666	Caulobacter mirabilis	Bacteria; Proteobacteria; Alphaproteobacteria; Caulobacterales; Caulobacteraceae; Caulobacter	d__Bacteria;p__Proteobacteria;c__Alphaproteobacteria;o__Caulobacterales;f__Caulobacteraceae;g__Caulobacter;s__Caulobacter mirabilis	17	14	44	25	6.07393e-05	1	14	6	7	1.60038e-05	24	39	23	28.6667	0.000103365	2	6	4	4	5.23841e-05
69820	Spodoptera litura	Eukaryota; Arthropoda; Insecta; Lepidoptera; Noctuidae; Spodoptera		1986	975	1285	1415.33	0.00343866	1304	1129	1119	1184	0.00270693	5757	6832	6932	6507	0.0234626	157	60	94	103.667	0.00135762
70125	Nitrospira sp.	Bacteria; Nitrospirae; Nitrospira; Nitrospirales; Nitrospiraceae; Nitrospira	d__Bacteria;p__Nitrospirota;c__Nitrospiria;o__Nitrospirales;f__Nitrospiraceae;g__Nitrospira_A;s__Nitrospira_A sp009594855	83	32	40	51.6667	0.000125528	19	31	26	25.3333	5.79186e-05	126	96	85	102.333	0.000368988	7	0	10	5.66667	7.42108e-05
70346	Acinetobacter variabilis	Bacteria; Proteobacteria; Gammaproteobacteria; Pseudomonadales; Moraxellaceae; Acinetobacter	d__Bacteria;p__Proteobacteria;c__Gammaproteobacteria;o__Pseudomonadales;f__Moraxellaceae;g__Acinetobacter;s__Acinetobacter variabilis	104	73	63	80	0.000194366	369	308	79	252	0.000576137	139	396	198	244.333	0.000881003	0	6	25	10.3333	0.000135325
70348	Acinetobacter dispersus	Bacteria; Proteobacteria; Gammaproteobacteria; Pseudomonadales; Moraxellaceae; Acinetobacter	d__Bacteria;p__Proteobacteria;c__Gammaproteobacteria;o__Pseudomonadales;f__Moraxellaceae;g__Acinetobacter;s__Acinetobacter dispersus	4	0	7	3.66667	8.90844e-06	5	38	0	14.3333	3.27697e-05	8	4	0	4	1.4423e-05	0	4	0	1.33333	1.74614e-05
70584	Aquabacterium parvum	Bacteria; Proteobacteria; Betaproteobacteria; Burkholderiales; ; Aquabacterium	d__Bacteria;p__Proteobacteria;c__Gammaproteobacteria;o__Burkholderiales;f__Burkholderiaceae;g__Aquabacterium;s__Aquabacterium parvum	15077	11834	19688	15533	0.0377386	24913	30426	22724	26021	0.0594907	2649	3004	1826	2493	0.00898912	88	40	120	82.6667	0.0010826
70586	Aquabacterium commune	Bacteria; Proteobacteria; Betaproteobacteria; Burkholderiales; ; Aquabacterium	d__Bacteria;p__Proteobacteria;c__Gammaproteobacteria;o__Burkholderiales;f__Burkholderiaceae;g__Aquabacterium;s__Aquabacterium commune	97222	75285	110743	94416.7	0.229392	83809	91717	72672	82732.7	0.189148	6078	6733	5235	6015.33	0.0216898	313	244	369	308.667	0.0040423
70775	Pseudomonas plecoglossicida	Bacteria; Proteobacteria; Gammaproteobacteria; Pseudomonadales; Pseudomonadaceae; Pseudomonas	d__Bacteria;p__Proteobacteria;c__Gammaproteobacteria;o__Pseudomonadales;f__Pseudomonadaceae;g__Pseudomonas_E;s__Pseudomonas_E plecoglossicida	129	88	145	120.667	0.000293169	162	35	252	149.667	0.000342177	138	221	211	190	0.000685091	0	2	0	0.666667	8.73068e-06
70856	Aeromonas popoffii	Bacteria; Proteobacteria; Gammaproteobacteria; Aeromonadales; Aeromonadaceae; Aeromonas	d__Bacteria;p__Proteobacteria;c__Gammaproteobacteria;o__Enterobacterales;f__Aeromonadaceae;g__Aeromonas;s__Aeromonas popoffii	694	266	809	589.667	0.00143264	473	271	127	290.333	0.000663777	167	168	252	195.667	0.000705524	69	29	49	49	0.000641705
70863	Shewanella oneidensis	Bacteria; Proteobacteria; Gammaproteobacteria; Alteromonadales; Shewanellaceae; Shewanella	d__Bacteria;p__Proteobacteria;c__Gammaproteobacteria;o__Enterobacterales;f__Shewanellaceae;g__Shewanella;s__Shewanella xiamenensis	0	48	89	45.6667	0.000110951	524	509	448	493.667	0.00112865	102	90	149	113.667	0.000409853	0	19	7	8.66667	0.000113499
70996	Herpetosiphon geysericola	Bacteria; Chloroflexi; Chloroflexia; Herpetosiphonales; Herpetosiphonaceae; Herpetosiphon	d__Bacteria;p__Chloroflexota;c__Chloroflexia;o__Chloroflexales;f__Herpetosiphonaceae;g__Herpetosiphon;s__Herpetosiphon geysericola	0	0	0	0	0	6	24	1	10.3333	2.36247e-05	27	20	4	17	6.12977e-05	0	0	0	0	0
71433	Mesorhizobium amorphae	Bacteria; Proteobacteria; Alphaproteobacteria; Hyphomicrobiales; Phyllobacteriaceae; Mesorhizobium	d__Bacteria;p__Proteobacteria;c__Alphaproteobacteria;o__Rhizobiales;f__Rhizobiaceae;g__Mesorhizobium;s__Mesorhizobium amorphae_B	95	135	102	110.667	0.000268873	69	93	187	116.333	0.000265968	320	429	115	288	0.00103845	16	6	14	12	0.000157152
71518	Methanocorpusculum bavaricum	Archaea; Euryarchaeota; Methanomicrobia; Methanomicrobiales; Methanocorpusculaceae; Methanocorpusculum	d__Archaea;p__Halobacteriota;c__Methanomicrobia;o__Methanomicrobiales;f__Methanocorpusculaceae;g__Methanocorpusculum;s__Methanocorpusculum parvum	55	46	81	60.6667	0.000147394	101	179	48	109.333	0.000249964	29	145	63	79	0.000284854	150	78	100	109.333	0.00143183
71667	Waddlia chondrophila	Bacteria; Chlamydiae; Chlamydiia; Parachlamydiales; Waddliaceae; Waddlia	d__Bacteria;p__Chlamydiota;c__Chlamydiia;o__Chlamydiales;f__Waddliaceae;g__Waddlia;s__Waddlia chondrophila	11	0	9	6.66667	1.61972e-05	0	14	0	4.66667	1.06692e-05	8	13	6	9	3.24517e-05	46	26	63	45	0.000589321
71999	Kocuria palustris	Bacteria; Actinobacteria; Actinomycetia; Micrococcales; Micrococcaceae; Kocuria	d__Bacteria;p__Actinobacteriota;c__Actinomycetia;o__Actinomycetales;f__Micrococcaceae;g__Kocuria;s__Kocuria palustris	0	31	66	32.3333	7.85562e-05	15	18	12	15	3.42939e-05	44	20	23	29	0.000104567	40	0	12	17.3333	0.000226998
72000	Kocuria rhizophila	Bacteria; Actinobacteria; Actinomycetia; Micrococcales; Micrococcaceae; Kocuria	d__Bacteria;p__Actinobacteriota;c__Actinomycetia;o__Actinomycetales;f__Micrococcaceae;g__Kocuria;s__Kocuria rhizophila	184	63	169	138.667	0.000336901	78	91	61	76.6667	0.00017528	110	182	228	173.333	0.000624996	141	91	68	100	0.0013096
72105	Sebastes umbrosus	Eukaryota; Chordata; Actinopteri; Perciformes; Sebastidae; Sebastes		0	3	0	1	2.42957e-06	6	11	2	6.33333	1.44796e-05	3	14	0	5.66667	2.04326e-05	17	8	5	10	0.00013096
72556	Achromobacter piechaudii	Bacteria; Proteobacteria; Betaproteobacteria; Burkholderiales; Alcaligenaceae; Achromobacter	d__Bacteria;p__Proteobacteria;c__Gammaproteobacteria;o__Burkholderiales;f__Burkholderiaceae;g__Achromobacter;s__Achromobacter piechaudii	85	24	96	68.3333	0.000166021	44	54	56	51.3333	0.000117361	10	12	25	15.6667	5.649e-05	1	0	0	0.333333	4.36534e-06
72557	Achromobacter ruhlandii	Bacteria; Proteobacteria; Betaproteobacteria; Burkholderiales; Alcaligenaceae; Achromobacter	d__Bacteria;p__Proteobacteria;c__Gammaproteobacteria;o__Burkholderiales;f__Burkholderiaceae;g__Achromobacter;s__Achromobacter ruhlandii	24066	10893	13189	16049.3	0.038993	9234	14169	13435	12279.3	0.0280737	16200	16652	13074	15308.7	0.0551991	194	200	473	289	0.00378475
72764	Tessaracoccus bendigoensis	Bacteria; Actinobacteria; Actinomycetia; Propionibacteriales; Propionibacteriaceae; Tessaracoccus	d__Bacteria;p__Actinobacteriota;c__Actinomycetia;o__Propionibacteriales;f__Propionibacteriaceae;g__Arachnia;s__Arachnia bendigoensis	818	561	574	651	0.00158165	173	455	386	338	0.000772756	898	730	936	854.667	0.00308171	5186	3425	4541	4384	0.0574129
73010	Aeromonas encheleia	Bacteria; Proteobacteria; Gammaproteobacteria; Aeromonadales; Aeromonadaceae; Aeromonas	d__Bacteria;p__Proteobacteria;c__Gammaproteobacteria;o__Enterobacterales;f__Aeromonadaceae;g__Aeromonas;s__Aeromonas encheleia	2615	1640	2312	2189	0.00531834	2380	1420	656	1485.33	0.00339586	1425	1544	2015	1661.33	0.00599034	563	564	739	622	0.00814572
73030	Dechloromonas agitata	Bacteria; Proteobacteria; Betaproteobacteria; Rhodocyclales; Azonexaceae; Dechloromonas	d__Bacteria;p__Proteobacteria;c__Gammaproteobacteria;o__Burkholderiales;f__Rhodocyclaceae;g__Azonexus;s__Azonexus agitatus	37856	25556	33178	32196.7	0.0782242	21843	29878	26246	25989	0.0594176	34178	40285	39641	38034.7	0.137143	1520	1102	1772	1464.67	0.0191813
73098	Kluyvera georgiana	Bacteria; Proteobacteria; Gammaproteobacteria; Enterobacterales; Enterobacteriaceae; Kluyvera	d__Bacteria;p__Proteobacteria;c__Gammaproteobacteria;o__Enterobacterales;f__Enterobacteriaceae;g__Kluyvera;s__Kluyvera georgiana	9	5	21	11.6667	2.8345e-05	16	0	0	5.33333	1.21934e-05	5	0	4	3	1.08172e-05	0	0	0	0	0
73141	Thiocystis violascens	Bacteria; Proteobacteria; Gammaproteobacteria; Chromatiales; Chromatiaceae; Thiocystis	d__Bacteria;p__Proteobacteria;c__Gammaproteobacteria;o__Chromatiales;f__Chromatiaceae;g__Chromatium;s__Chromatium violascens	0	0	0	0	0	157	0	0	52.3333	0.000119648	0	149	0	49.6667	0.000179085	0	44	0	14.6667	0.000192075
73780	Methylocaldum szegediense	Bacteria; Proteobacteria; Gammaproteobacteria; Methylococcales; Methylococcaceae; Methylocaldum	d__Bacteria;p__Proteobacteria;c__Gammaproteobacteria;o__Methylococcales;f__Methylococcaceae;g__Methylocaldum;s__Methylocaldum szegediense	520	237	391	382.667	0.000929717	415	319	250	328	0.000749893	480	595	504	526.333	0.00189782	113	74	129	105.333	0.00137945
74031	Roseovarius tolerans	Bacteria; Proteobacteria; Alphaproteobacteria; Rhodobacterales; Rhodobacteraceae; Roseovarius	d__Bacteria;p__Proteobacteria;c__Alphaproteobacteria;o__Rhodobacterales;f__Rhodobacteraceae;g__Roseovarius;s__Roseovarius tolerans	0	12	19	10.3333	2.51056e-05	1	2	0	1	2.28626e-06	0	0	1	0.333333	1.20191e-06	0	0	0	0	0
74033	Antarctobacter heliothermus	Bacteria; Proteobacteria; Alphaproteobacteria; Rhodobacterales; Rhodobacteraceae; Antarctobacter	d__Bacteria;p__Proteobacteria;c__Alphaproteobacteria;o__Rhodobacterales;f__Rhodobacteraceae;g__Antarctobacter;s__Antarctobacter heliothermus	24	10	19	17.6667	4.29225e-05	5	0	2	2.33333	5.3346e-06	7	11	1	6.33333	2.28364e-05	1	0	2	1	1.3096e-05
74311	Brevundimonas bacteroides	Bacteria; Proteobacteria; Alphaproteobacteria; Caulobacterales; Caulobacteraceae; Brevundimonas	d__Bacteria;p__Proteobacteria;c__Alphaproteobacteria;o__Caulobacterales;f__Caulobacteraceae;g__Brevundimonas;s__Brevundimonas bacteroides	0	18	13	10.3333	2.51056e-05	0	7	5	4	9.14504e-06	0	28	5	11	3.96632e-05	0	0	0	0	0
74312	Brevundimonas variabilis	Bacteria; Proteobacteria; Alphaproteobacteria; Caulobacterales; Caulobacteraceae; Brevundimonas	d__Bacteria;p__Proteobacteria;c__Alphaproteobacteria;o__Caulobacterales;f__Caulobacteraceae;g__Brevundimonas;s__Brevundimonas variabilis	1022	929	792	914.333	0.00222144	682	563	509	584.667	0.0013367	271	304	328	301	0.00108533	87	23	23	44.3333	0.00058059
74313	Brevundimonas subvibrioides	Bacteria; Proteobacteria; Alphaproteobacteria; Caulobacterales; Caulobacteraceae; Brevundimonas	d__Bacteria;p__Proteobacteria;c__Alphaproteobacteria;o__Caulobacterales;f__Caulobacteraceae;g__Brevundimonas;s__Brevundimonas subvibrioides	41551	40647	39190	40462.7	0.098307	25713	23812	20084	23203	0.0530481	16601	11992	12798	13797	0.0497485	1553	1790	1724	1689	0.0221192
74314	Brevundimonas alba	Bacteria; Proteobacteria; Alphaproteobacteria; Caulobacterales; Caulobacteraceae; Brevundimonas	d__Bacteria;p__Proteobacteria;c__Alphaproteobacteria;o__Caulobacterales;f__Caulobacteraceae;g__Brevundimonas;s__Brevundimonas alba	40	28	28	32	7.77464e-05	38	23	16	25.6667	5.86806e-05	19	19	9	15.6667	5.649e-05	0	1	5	2	2.6192e-05
74315	Brevundimonas intermedia	Bacteria; Proteobacteria; Alphaproteobacteria; Caulobacterales; Caulobacteraceae; Brevundimonas	d__Bacteria;p__Proteobacteria;c__Alphaproteobacteria;o__Caulobacterales;f__Caulobacteraceae;g__Brevundimonas;s__Brevundimonas intermedia	1038	725	817	860	0.00208943	831	1017	882	910	0.0020805	621	752	889	754	0.00271873	10	22	41	24.3333	0.00031867
74316	Brevundimonas aurantiaca	Bacteria; Proteobacteria; Alphaproteobacteria; Caulobacterales; Caulobacteraceae; Brevundimonas	d__Bacteria;p__Proteobacteria;c__Alphaproteobacteria;o__Caulobacterales;f__Caulobacteraceae;g__Brevundimonas;s__Brevundimonas aurantiaca	185	55	254	164.667	0.00040007	91	196	304	197	0.000450393	269	716	1919	968	0.00349036	14	0	0	4.66667	6.11147e-05
74319	Hyphomonas polymorpha	Bacteria; Proteobacteria; Alphaproteobacteria; Hyphomonadales; Hyphomonadaceae; Hyphomonas	d__Bacteria;p__Proteobacteria;c__Alphaproteobacteria;o__Caulobacterales;f__Hyphomonadaceae;g__Hyphomonas;s__Hyphomonas polymorpha	0	0	178	59.3333	0.000144155	98	0	0	32.6667	7.46845e-05	38	0	0	12.6667	4.56728e-05	0	12	53	21.6667	0.000283747
74329	Brevundimonas mediterranea	Bacteria; Proteobacteria; Alphaproteobacteria; Caulobacterales; Caulobacteraceae; Brevundimonas	d__Bacteria;p__Proteobacteria;c__Alphaproteobacteria;o__Caulobacterales;f__Caulobacteraceae;g__Brevundimonas;s__Brevundimonas mediterranea_A	3543	3430	4124	3699	0.00898699	3595	3813	2715	3374.33	0.0077146	3315	2738	4596	3549.67	0.0127992	138	184	212	178	0.00233109
74426	Collinsella aerofaciens	Bacteria; Actinobacteria; Coriobacteriia; Coriobacteriales; Coriobacteriaceae; Collinsella	d__Bacteria;p__Actinobacteriota;c__Coriobacteriia;o__Coriobacteriales;f__Coriobacteriaceae;g__Collinsella;s__Collinsella aerofaciens_AD	1629	935	1043	1202.33	0.00292116	807	635	809	750.333	0.00171546	2035	2028	1848	1970.33	0.00710452	26	22	26	24.6667	0.000323035
74649	Rosa chinensis	Eukaryota; Streptophyta; Magnoliopsida; Rosales; Rosaceae; Rosa		5	1	1	2.33333	5.66901e-06	0	5	6	3.66667	8.38295e-06	15	7	69	30.3333	0.000109374	6	4	20	10	0.00013096
74727	Chaetogaster diastrophus	Eukaryota; Annelida; Clitellata; Haplotaxida; Naididae; Chaetogaster		0	0	0	0	0	0	0	0	0	0	1837	2307	209	1451	0.00523193	0	0	0	0	0
74736	Nais elinguis	Eukaryota; Annelida; Clitellata; Haplotaxida; Naididae; Nais		10	200	41	83.6667	0.000203274	0	25	0	8.33333	1.90522e-05	34	10	10	18	6.49034e-05	0	0	0	0	0
74829	Pseudomonas balearica	Bacteria; Proteobacteria; Gammaproteobacteria; Pseudomonadales; Pseudomonadaceae; Pseudomonas	d__Bacteria;p__Proteobacteria;c__Gammaproteobacteria;o__Pseudomonadales;f__Pseudomonadaceae;g__Pseudomonas_A;s__Pseudomonas_A balearica	1128	1013	838	993	0.00241257	1648	1590	1433	1557	0.00355971	271	397	578	415.333	0.00149759	19	12	38	23	0.000301208
74940	Oncorhynchus tshawytscha	Eukaryota; Chordata; Actinopteri; Salmoniformes; Salmonidae; Oncorhynchus		3810	2913	4001	3574.67	0.00868492	2860	3222	2588	2890	0.00660729	2624	2646	3848	3039.33	0.0109591	8550	2802	3218	4856.67	0.063603
75058	Bodo saltans	Eukaryota; Euglenozoa; Kinetoplastea; Eubodonida; Bodonidae; Bodo		0	4	0	1.33333	3.23943e-06	4	8	8	6.66667	1.52417e-05	1329	1411	393	1044.33	0.0037656	19	6	0	8.33333	0.000109133
75310	Rhodanobacter lindaniclasticus	Bacteria; Proteobacteria; Gammaproteobacteria; Xanthomonadales; Rhodanobacteraceae; Rhodanobacter	d__Bacteria;p__Proteobacteria;c__Gammaproteobacteria;o__Xanthomonadales;f__Rhodanobacteraceae;g__Rhodanobacter;s__Rhodanobacter lindaniclasticus	204	89	124	139	0.000337711	24	112	74	70	0.000160038	77	94	93	88	0.000317305	201	442	561	401.333	0.00525587
75366	Sinocyclocheilus grahami	Eukaryota; Chordata; Actinopteri; Cypriniformes; Cyprinidae; Sinocyclocheilus		0	0	0	0	0	0	9	0	3	6.85878e-06	0	6	0	2	7.21149e-06	0	0	23	7.66667	0.000100403
75385	Micropruina glycogenica	Bacteria; Actinobacteria; Actinomycetia; Propionibacteriales; Nocardioidaceae; Micropruina	d__Bacteria;p__Actinobacteriota;c__Actinomycetia;o__Propionibacteriales;f__Propionibacteriaceae;g__Micropruina;s__Micropruina glycogenica	627	283	203	371	0.000901372	156	175	151	160.667	0.000367326	646	593	569	602.667	0.00217306	51	11	62	41.3333	0.000541302
75588	Pseudomonas libanensis	Bacteria; Proteobacteria; Gammaproteobacteria; Pseudomonadales; Pseudomonadaceae; Pseudomonas	d__Bacteria;p__Proteobacteria;c__Gammaproteobacteria;o__Pseudomonadales;f__Pseudomonadaceae;g__Pseudomonas_E;s__Pseudomonas_E libanensis	46	0	24	23.3333	5.66901e-05	20	50	22	30.6667	7.01119e-05	27	44	102	57.6667	0.000207931	20	0	2	7.33333	9.60375e-05
75612	Pseudomonas mandelii	Bacteria; Proteobacteria; Gammaproteobacteria; Pseudomonadales; Pseudomonadaceae; Pseudomonas	d__Bacteria;p__Proteobacteria;c__Gammaproteobacteria;o__Pseudomonadales;f__Pseudomonadaceae;g__Pseudomonas_E;s__Pseudomonas_E mandelii	98	199	134	143.667	0.000349049	685	607	843	711.667	0.00162705	496	369	635	500	0.00180287	34	17	25	25.3333	0.000331766
75658	Campylobacter lanienae	Bacteria; Proteobacteria; Epsilonproteobacteria; Campylobacterales; Campylobacteraceae; Campylobacter	d__Bacteria;p__Campylobacterota;c__Campylobacteria;o__Campylobacterales;f__Campylobacteraceae;g__Campylobacter;s__Campylobacter sp002139915	4	1	0	1.66667	4.04929e-06	0	0	7	2.33333	5.3346e-06	0	11	4	5	1.80287e-05	0	0	1	0.333333	4.36534e-06
75697	Castellaniella defragrans	Bacteria; Proteobacteria; Betaproteobacteria; Burkholderiales; Alcaligenaceae; Castellaniella	d__Bacteria;p__Proteobacteria;c__Gammaproteobacteria;o__Burkholderiales;f__Burkholderiaceae;g__Castellaniella;s__Castellaniella defragrans	0	0	0	0	0	0	30	0	10	2.28626e-05	32	15	52	33	0.00011899	0	0	0	0	0
75796	Aromatoleum diolicum	Bacteria; Proteobacteria; Betaproteobacteria; Rhodocyclales; Rhodocyclaceae; Aromatoleum	d__Bacteria;p__Proteobacteria;c__Gammaproteobacteria;o__Burkholderiales;f__Rhodocyclaceae;g__Aromatoleum;s__Aromatoleum diolicum	61	49	35	48.3333	0.000117429	81	121	49	83.6667	0.000191284	79	103	136	106	0.000382209	20	32	22	24.6667	0.000323035
75922	Mycolicibacterium tusciae	Bacteria; Actinobacteria; Actinomycetia; Corynebacteriales; Mycobacteriaceae; Mycolicibacterium	d__Bacteria;p__Actinobacteriota;c__Actinomycetia;o__Mycobacteriales;f__Mycobacteriaceae;g__Mycobacterium;s__Mycobacterium tusciae_A	28	36	60	41.3333	0.000100422	18	32	29	26.3333	6.02048e-05	114	118	170	134	0.00048317	56	6	10	24	0.000314304
76112	Thauera linaloolentis	Bacteria; Proteobacteria; Betaproteobacteria; Rhodocyclales; Zoogloeaceae; Thauera	d__Bacteria;p__Proteobacteria;c__Gammaproteobacteria;o__Burkholderiales;f__Rhodocyclaceae;g__Thauera;s__Thauera linaloolentis	797	979	711	829	0.00201412	1315	1085	1046	1148.67	0.00262615	672	1224	276	724	0.00261056	2195	2023	2728	2315.33	0.0303216
76113	Thauera terpenica	Bacteria; Proteobacteria; Betaproteobacteria; Rhodocyclales; Zoogloeaceae; Thauera	d__Bacteria;p__Proteobacteria;c__Gammaproteobacteria;o__Burkholderiales;f__Rhodocyclaceae;g__Thauera;s__Thauera terpenica	497958	266700	286083	350247	0.850951	169622	198236	110036	159298	0.364196	172233	186826	173250	177436	0.63979	4531	3299	4604	4144.67	0.0542786
76115	Aromatoleum bremense	Bacteria; Proteobacteria; Betaproteobacteria; Rhodocyclales; Rhodocyclaceae; Aromatoleum	d__Bacteria;p__Proteobacteria;c__Gammaproteobacteria;o__Burkholderiales;f__Rhodocyclaceae;g__Aromatoleum;s__Aromatoleum bremense	55	28	44	42.3333	0.000102852	28	38	18	28	6.40153e-05	32	54	41	42.3333	0.000152643	12	19	9	13.3333	0.000174614
76116	Aromatoleum petrolei	Bacteria; Proteobacteria; Betaproteobacteria; Rhodocyclales; Rhodocyclaceae; Aromatoleum	d__Bacteria;p__Proteobacteria;c__Gammaproteobacteria;o__Burkholderiales;f__Rhodocyclaceae;g__Aromatoleum;s__Aromatoleum petrolei	10	14	6	10	2.42957e-05	11	12	11	11.3333	2.59109e-05	4	11	17	10.6667	3.84613e-05	0	0	4	1.33333	1.74614e-05
76122	Alloprevotella tannerae	Bacteria; Bacteroidetes; Bacteroidia; Bacteroidales; Prevotellaceae; Alloprevotella	d__Bacteria;p__Bacteroidota;c__Bacteroidia;o__Bacteroidales;f__Bacteroidaceae;g__Alloprevotella;s__Alloprevotella tannerae_A	0	0	0	0	0	0	13	0	4.33333	9.90712e-06	0	0	9	3	1.08172e-05	6	0	0	2	2.6192e-05
76258	Vibrio rumoiensis	Bacteria; Proteobacteria; Gammaproteobacteria; Vibrionales; Vibrionaceae; Vibrio	d__Bacteria;p__Proteobacteria;c__Gammaproteobacteria;o__Enterobacterales;f__Vibrionaceae;g__Vibrio;s__Vibrio rumoiensis	22	9	19	16.6667	4.04929e-05	162	141	108	137	0.000313217	41	42	96	59.6667	0.000215143	0	5	3	2.66667	3.49227e-05
76335	Nostoc sp. ATCC 53789	Bacteria; Cyanobacteria; Deinococci; Nostocales; Nostocaceae; Nostoc	d__Bacteria;p__Cyanobacteria;c__Cyanobacteriia;o__Cyanobacteriales;f__Nostocaceae;g__Nostoc;s__Nostoc muscorum	0	0	19	6.33333	1.53873e-05	14	0	20	11.3333	2.59109e-05	0	0	60	20	7.21149e-05	11254	0	966	4073.33	0.0533444
76517	Campylobacter hominis	Bacteria; Proteobacteria; Epsilonproteobacteria; Campylobacterales; Campylobacteraceae; Campylobacter	d__Bacteria;p__Campylobacterota;c__Campylobacteria;o__Campylobacterales;f__Campylobacteraceae;g__Campylobacter_B;s__Campylobacter_B hominis	0	0	2	0.666667	1.61972e-06	0	2	1	1	2.28626e-06	2	14	0	5.33333	1.92306e-05	0	0	0	0	0
76594	Cellulophaga baltica	Bacteria; Bacteroidetes; Flavobacteriia; Flavobacteriales; Flavobacteriaceae; Cellulophaga	d__Bacteria;p__Bacteroidota;c__Bacteroidia;o__Flavobacteriales;f__Flavobacteriaceae;g__Cellulophaga;s__Cellulophaga baltica	91	16	30	45.6667	0.000110951	60	25	101	62	0.000141748	138	105	35	92.6667	0.000334132	15	56	37	36	0.000471457
76717	Lontra canadensis	Eukaryota; Chordata; Mammalia; Carnivora; Mustelidae; Lontra		0	0	0	0	0	0	0	0	0	0	0	0	3	1	3.60574e-06	11	2	9	7.33333	9.60375e-05
76731	Roseateles depolymerans	Bacteria; Proteobacteria; Betaproteobacteria; Burkholderiales; ; Roseateles	d__Bacteria;p__Proteobacteria;c__Gammaproteobacteria;o__Burkholderiales;f__Burkholderiaceae;g__Roseateles;s__Roseateles depolymerans	2	2	4	2.66667	6.47886e-06	15	15	7	12.3333	2.81972e-05	1	5	5	3.66667	1.32211e-05	0	0	0	0	0
76756	Actinoplanes capillaceus	Bacteria; Actinobacteria; Actinomycetia; Micromonosporales; Micromonosporaceae; Actinoplanes	d__Bacteria;p__Actinobacteriota;c__Actinomycetia;o__Mycobacteriales;f__Micromonosporaceae;g__Actinoplanes;s__Actinoplanes campanulatus	0	0	0	0	0	0	238	921	386.333	0.000883258	17	37	0	18	6.49034e-05	0	0	0	0	0
76758	Pseudomonas orientalis	Bacteria; Proteobacteria; Gammaproteobacteria; Pseudomonadales; Pseudomonadaceae; Pseudomonas	d__Bacteria;p__Proteobacteria;c__Gammaproteobacteria;o__Pseudomonadales;f__Pseudomonadaceae;g__Pseudomonas_E;s__Pseudomonas_E orientalis	34	8	33	25	6.07393e-05	36	3	21	20	4.57252e-05	78	93	79	83.3333	0.000300479	18	22	0	13.3333	0.000174614
76759	Pseudomonas monteilii	Bacteria; Proteobacteria; Gammaproteobacteria; Pseudomonadales; Pseudomonadaceae; Pseudomonas	d__Bacteria;p__Proteobacteria;c__Gammaproteobacteria;o__Pseudomonadales;f__Pseudomonadaceae;g__Pseudomonas_E;s__Pseudomonas_E putida_T	937	233	443	537.667	0.0013063	7184	6532	6084	6600	0.0150893	1163	1448	1441	1350.67	0.00487016	6	42	21	23	0.000301208
76760	Pseudomonas rhodesiae	Bacteria; Proteobacteria; Gammaproteobacteria; Pseudomonadales; Pseudomonadaceae; Pseudomonas	d__Bacteria;p__Proteobacteria;c__Gammaproteobacteria;o__Pseudomonadales;f__Pseudomonadaceae;g__Pseudomonas_E;s__Pseudomonas_E rhodesiae	200	210	195	201.667	0.000489964	430	907	109	482	0.00110198	1463	2118	1098	1559.67	0.00562376	111	85	136	110.667	0.00144929
76761	Pseudomonas veronii	Bacteria; Proteobacteria; Gammaproteobacteria; Pseudomonadales; Pseudomonadaceae; Pseudomonas	d__Bacteria;p__Proteobacteria;c__Gammaproteobacteria;o__Pseudomonadales;f__Pseudomonadaceae;g__Pseudomonas_E;s__Pseudomonas_E veronii	11397	5731	7719	8282.33	0.0201225	25321	22237	16819	21459	0.0490608	18124	18910	19205	18746.3	0.0675945	3313	3241	3868	3474	0.0454956
76775	Malassezia restricta	Eukaryota; Basidiomycota; Malasseziomycetes; Malasseziales; Malasseziaceae; Malassezia		9	12	11	10.6667	2.59155e-05	0	0	0	0	0	4	3	1	2.66667	9.61532e-06	10	18	17	15	0.00019644
[truncated: 8,015 more rows]

## Sheet: S1C Beta diversity
Table S1E. Beta diversity compositions
ANOSIM tests
Database	Beta diversity metric	Overall		Wood vs W-LDPE		Wood vs LDPE		Wood vs Water		W-LDPE vs LDPE		W-LDPE vs Water		LDPE vs Water
		R	p	R	p	R	p	R	p	R	p	R	p	R	p
[truncated: 88 more rows]

## Sheet: S1D Alpha diversity
Table S1D. Alpha diversity metrics for samples annotated with Kraken and Bracken (taxonomy with NCBI RefSeq V205) or CARD RGI.
[truncated: 8 more rows]

[truncated: 2 more sheets: S1E Abundance tax levels, S1F AMR annotation]
