# Supplementary material for: Microbial hitchhikers harbouring antimicrobial-resistance genes in the riverine plastisphere
Source: Microbiome. 2023 Nov 1;11:225. doi: 10.1186/s40168-023-01662-3 (PMC10619285; doi:10.1186/s40168-023-01662-3)
Supplement: Supplementary file 4 — Additional file 3: Table S2. Results obtained from ANCOM-II, ALDEx2 and MaAsLin2 tools to determine differential abundance of taxa amongst conditions. [file 40168_2023_1662_MOESM3_ESM.xlsx]

## Sheet: S2A Genus ANCOM-II
Table S2A. ANCOM-II differential abundance results for tests performed on taxonomic data at the genus level.
Genus	All vs all				Wood vs LDPE				Wood vs W-LDPE				LDPE vs W-LDPE
	0.9	0.8	0.7	0.6	0.9	0.8	0.7	0.6	0.9	0.8	0.7	0.6	0.9	0.8	0.7	0.6
2022-02-14	FALSE	FALSE	FALSE	FALSE	FALSE	FALSE	FALSE	FALSE	FALSE	FALSE	FALSE	FALSE	FALSE	FALSE	FALSE	FALSE
1XD42-69	TRUE	TRUE	TRUE	TRUE	FALSE	FALSE	FALSE	FALSE	FALSE	FALSE	FALSE	FALSE	FALSE	FALSE	FALSE	FALSE
2011-GWC2-44-17	FALSE	FALSE	FALSE	FALSE	FALSE	FALSE	FALSE	FALSE	FALSE	FALSE	FALSE	FALSE	FALSE	FALSE	FALSE	FALSE
26B	FALSE	FALSE	FALSE	FALSE	FALSE	FALSE	FALSE	FALSE	FALSE	FALSE	FALSE	FALSE	FALSE	FALSE	FALSE	FALSE
51-20	TRUE	TRUE	TRUE	TRUE	TRUE	TRUE	TRUE	TRUE	FALSE	FALSE	FALSE	FALSE	TRUE	TRUE	TRUE	TRUE
Aalborg-AAW-1	FALSE	FALSE	FALSE	FALSE	FALSE	FALSE	FALSE	FALSE	FALSE	FALSE	FALSE	FALSE	FALSE	FALSE	FALSE	FALSE
Abditibacterium	FALSE	FALSE	FALSE	FALSE	FALSE	FALSE	FALSE	FALSE	FALSE	FALSE	FALSE	FALSE	FALSE	FALSE	FALSE	FALSE
Accumulibacter	FALSE	FALSE	FALSE	FALSE	FALSE	FALSE	FALSE	FALSE	FALSE	FALSE	FALSE	FALSE	FALSE	FALSE	FALSE	FALSE
Acetatifactor	FALSE	FALSE	FALSE	FALSE	FALSE	FALSE	FALSE	FALSE	FALSE	FALSE	FALSE	FALSE	FALSE	FALSE	FALSE	FALSE
Acetivibrio	TRUE	TRUE	TRUE	TRUE	TRUE	TRUE	TRUE	TRUE	TRUE	TRUE	TRUE	TRUE	FALSE	FALSE	FALSE	FALSE
Acetoanaerobium	FALSE	FALSE	FALSE	FALSE	FALSE	FALSE	FALSE	FALSE	FALSE	FALSE	FALSE	FALSE	FALSE	FALSE	FALSE	FALSE
Acetobacter	FALSE	FALSE	FALSE	FALSE	FALSE	FALSE	FALSE	FALSE	FALSE	FALSE	FALSE	FALSE	FALSE	FALSE	FALSE	FALSE
Acetobacterium	FALSE	FALSE	FALSE	FALSE	FALSE	FALSE	FALSE	FALSE	FALSE	FALSE	FALSE	FALSE	FALSE	FALSE	FALSE	FALSE
Acetobacteroides	TRUE	TRUE	TRUE	TRUE	FALSE	FALSE	FALSE	FALSE	FALSE	FALSE	FALSE	FALSE	FALSE	FALSE	FALSE	FALSE
Acholeplasma	FALSE	FALSE	FALSE	FALSE	FALSE	FALSE	FALSE	FALSE	FALSE	FALSE	FALSE	FALSE	FALSE	FALSE	FALSE	FALSE
Acholeplasma_A	FALSE	FALSE	FALSE	FALSE	FALSE	FALSE	FALSE	FALSE	FALSE	FALSE	FALSE	FALSE	FALSE	FALSE	FALSE	FALSE
Acholeplasma_C	FALSE	FALSE	FALSE	FALSE	FALSE	FALSE	FALSE	FALSE	FALSE	FALSE	FALSE	FALSE	FALSE	FALSE	FALSE	FALSE
Acholeplasma_E	FALSE	FALSE	FALSE	FALSE	FALSE	FALSE	FALSE	FALSE	FALSE	FALSE	FALSE	FALSE	FALSE	FALSE	FALSE	FALSE
Achromobacter	FALSE	FALSE	FALSE	FALSE	FALSE	FALSE	FALSE	FALSE	FALSE	FALSE	FALSE	FALSE	FALSE	FALSE	FALSE	FALSE
Achromobacter_A	FALSE	FALSE	FALSE	FALSE	FALSE	FALSE	FALSE	FALSE	FALSE	FALSE	FALSE	FALSE	FALSE	FALSE	FALSE	FALSE
Acidaminococcus	FALSE	FALSE	FALSE	FALSE	FALSE	FALSE	FALSE	FALSE	FALSE	FALSE	FALSE	FALSE	FALSE	FALSE	FALSE	FALSE
Acidiphilium	TRUE	TRUE	TRUE	TRUE	FALSE	FALSE	FALSE	FALSE	FALSE	FALSE	FALSE	FALSE	FALSE	FALSE	FALSE	FALSE
Acidipropionibacterium	TRUE	TRUE	TRUE	TRUE	FALSE	FALSE	FALSE	FALSE	FALSE	FALSE	FALSE	FALSE	FALSE	FALSE	FALSE	FALSE
Acidisoma	FALSE	FALSE	FALSE	FALSE	FALSE	FALSE	FALSE	FALSE	FALSE	FALSE	FALSE	FALSE	FALSE	FALSE	FALSE	FALSE
Acidithiobacillus	FALSE	FALSE	FALSE	FALSE	FALSE	FALSE	FALSE	FALSE	FALSE	FALSE	FALSE	FALSE	FALSE	FALSE	FALSE	FALSE
Acidithiobacillus_A	TRUE	TRUE	TRUE	TRUE	TRUE	TRUE	TRUE	TRUE	TRUE	TRUE	TRUE	TRUE	TRUE	TRUE	TRUE	TRUE
Acidovorax	FALSE	FALSE	FALSE	FALSE	FALSE	FALSE	FALSE	FALSE	FALSE	FALSE	FALSE	FALSE	FALSE	FALSE	FALSE	FALSE
Acidovorax_A	FALSE	FALSE	FALSE	FALSE	FALSE	FALSE	FALSE	FALSE	FALSE	FALSE	FALSE	FALSE	FALSE	FALSE	FALSE	FALSE
Acidovorax_C	FALSE	FALSE	FALSE	FALSE	FALSE	FALSE	FALSE	FALSE	FALSE	FALSE	FALSE	FALSE	FALSE	FALSE	FALSE	FALSE
Acidovorax_F	FALSE	FALSE	FALSE	FALSE	FALSE	FALSE	FALSE	FALSE	FALSE	FALSE	FALSE	FALSE	FALSE	FALSE	FALSE	FALSE
Acinetobacter	FALSE	FALSE	FALSE	FALSE	FALSE	FALSE	FALSE	FALSE	FALSE	FALSE	FALSE	FALSE	FALSE	FALSE	FALSE	FALSE
Actinoallomurus	FALSE	FALSE	FALSE	FALSE	FALSE	FALSE	FALSE	FALSE	FALSE	FALSE	FALSE	FALSE	FALSE	FALSE	FALSE	FALSE
Actinobaculum	TRUE	TRUE	TRUE	TRUE	TRUE	TRUE	TRUE	TRUE	TRUE	TRUE	TRUE	TRUE	TRUE	TRUE	TRUE	TRUE
Actinomadura_B	TRUE	TRUE	TRUE	TRUE	TRUE	TRUE	TRUE	TRUE	TRUE	TRUE	TRUE	TRUE	TRUE	TRUE	TRUE	TRUE
Actinomarinicola	TRUE	TRUE	TRUE	TRUE	FALSE	FALSE	FALSE	FALSE	FALSE	FALSE	FALSE	FALSE	FALSE	FALSE	FALSE	FALSE
Actinomyces	FALSE	TRUE	TRUE	TRUE	FALSE	FALSE	FALSE	FALSE	FALSE	FALSE	FALSE	FALSE	FALSE	FALSE	FALSE	FALSE
Actinomycetospora	TRUE	TRUE	TRUE	TRUE	FALSE	FALSE	FALSE	FALSE	FALSE	FALSE	FALSE	FALSE	FALSE	FALSE	FALSE	FALSE
Actinoplanes	FALSE	FALSE	FALSE	FALSE	FALSE	FALSE	FALSE	FALSE	FALSE	FALSE	FALSE	FALSE	FALSE	FALSE	FALSE	FALSE
Actinopolymorpha	TRUE	TRUE	TRUE	TRUE	FALSE	FALSE	FALSE	FALSE	FALSE	FALSE	FALSE	FALSE	FALSE	FALSE	FALSE	FALSE
Actinosynnema	TRUE	TRUE	TRUE	TRUE	TRUE	TRUE	TRUE	TRUE	TRUE	TRUE	TRUE	TRUE	TRUE	TRUE	TRUE	TRUE
Actinotalea	TRUE	TRUE	TRUE	TRUE	FALSE	FALSE	FALSE	FALSE	FALSE	FALSE	FALSE	FALSE	FALSE	FALSE	FALSE	FALSE
Adhaeribacter	TRUE	TRUE	TRUE	TRUE	FALSE	FALSE	FALSE	FALSE	TRUE	TRUE	TRUE	TRUE	TRUE	TRUE	TRUE	TRUE
Adhaeribacter_A	FALSE	FALSE	FALSE	FALSE	FALSE	FALSE	FALSE	FALSE	FALSE	FALSE	FALSE	FALSE	FALSE	FALSE	FALSE	FALSE
Adlercreutzia	FALSE	FALSE	FALSE	FALSE	FALSE	FALSE	FALSE	FALSE	FALSE	FALSE	FALSE	FALSE	FALSE	FALSE	FALSE	FALSE
Advenella	FALSE	FALSE	FALSE	FALSE	FALSE	FALSE	FALSE	FALSE	FALSE	FALSE	FALSE	FALSE	FALSE	FALSE	FALSE	FALSE
Aequoribacter	TRUE	TRUE	TRUE	TRUE	FALSE	FALSE	FALSE	FALSE	TRUE	TRUE	TRUE	TRUE	TRUE	TRUE	TRUE	TRUE
Aequorivita	FALSE	FALSE	FALSE	FALSE	FALSE	FALSE	FALSE	FALSE	FALSE	FALSE	FALSE	FALSE	FALSE	FALSE	FALSE	FALSE
Aerococcus	FALSE	FALSE	FALSE	FALSE	FALSE	FALSE	FALSE	FALSE	FALSE	FALSE	FALSE	FALSE	FALSE	FALSE	FALSE	FALSE
Aeromicrobium	FALSE	FALSE	FALSE	FALSE	FALSE	FALSE	FALSE	FALSE	FALSE	FALSE	FALSE	FALSE	FALSE	FALSE	FALSE	FALSE
Aeromonas	FALSE	FALSE	FALSE	FALSE	FALSE	FALSE	FALSE	FALSE	FALSE	FALSE	FALSE	FALSE	FALSE	FALSE	FALSE	FALSE
Aerosticca	TRUE	TRUE	TRUE	TRUE	TRUE	TRUE	TRUE	TRUE	TRUE	TRUE	TRUE	TRUE	TRUE	TRUE	TRUE	TRUE
Aestuariimicrobium	TRUE	TRUE	TRUE	TRUE	FALSE	FALSE	FALSE	FALSE	FALSE	FALSE	FALSE	FALSE	FALSE	FALSE	FALSE	FALSE
Aestuariivirga	FALSE	FALSE	FALSE	FALSE	FALSE	FALSE	FALSE	FALSE	FALSE	FALSE	FALSE	FALSE	FALSE	FALSE	FALSE	FALSE
Aetherobacter	TRUE	TRUE	TRUE	TRUE	TRUE	TRUE	TRUE	TRUE	TRUE	TRUE	TRUE	TRUE	TRUE	TRUE	TRUE	TRUE
AF33-28	TRUE	TRUE	TRUE	TRUE	FALSE	FALSE	FALSE	FALSE	FALSE	FALSE	FALSE	FALSE	FALSE	FALSE	FALSE	FALSE
Afipia	FALSE	FALSE	FALSE	FALSE	FALSE	FALSE	FALSE	FALSE	FALSE	FALSE	FALSE	FALSE	FALSE	FALSE	FALSE	FALSE
Agathobacter	FALSE	FALSE	FALSE	FALSE	FALSE	FALSE	FALSE	FALSE	FALSE	FALSE	FALSE	FALSE	FALSE	FALSE	FALSE	FALSE
Agathobaculum	FALSE	FALSE	FALSE	FALSE	FALSE	FALSE	FALSE	FALSE	FALSE	FALSE	FALSE	FALSE	FALSE	FALSE	FALSE	FALSE
Agitococcus	FALSE	FALSE	FALSE	FALSE	FALSE	FALSE	FALSE	FALSE	FALSE	FALSE	FALSE	FALSE	FALSE	FALSE	FALSE	FALSE
Agreia	FALSE	FALSE	FALSE	FALSE	FALSE	FALSE	FALSE	FALSE	FALSE	FALSE	FALSE	FALSE	FALSE	FALSE	FALSE	FALSE
Agriterribacter	FALSE	FALSE	FALSE	FALSE	FALSE	FALSE	FALSE	FALSE	FALSE	FALSE	FALSE	FALSE	FALSE	FALSE	FALSE	FALSE
Agrobacterium	FALSE	FALSE	FALSE	FALSE	FALSE	FALSE	FALSE	FALSE	FALSE	FALSE	FALSE	FALSE	FALSE	FALSE	FALSE	FALSE
Agrococcus	FALSE	FALSE	FALSE	FALSE	FALSE	FALSE	FALSE	FALSE	FALSE	FALSE	FALSE	FALSE	FALSE	FALSE	FALSE	FALSE
Agromyces	FALSE	FALSE	FALSE	FALSE	FALSE	FALSE	FALSE	FALSE	FALSE	FALSE	FALSE	FALSE	FALSE	FALSE	FALSE	FALSE
Agromyces_B	TRUE	TRUE	TRUE	TRUE	FALSE	FALSE	FALSE	FALSE	FALSE	FALSE	FALSE	FALSE	FALSE	FALSE	FALSE	FALSE
Akkermansia	FALSE	FALSE	FALSE	FALSE	FALSE	FALSE	FALSE	FALSE	FALSE	FALSE	FALSE	FALSE	FALSE	FALSE	FALSE	FALSE
Albibacterium	FALSE	FALSE	FALSE	FALSE	FALSE	FALSE	FALSE	FALSE	FALSE	FALSE	FALSE	FALSE	FALSE	FALSE	FALSE	FALSE
Albidovulum	FALSE	FALSE	FALSE	FALSE	FALSE	FALSE	FALSE	FALSE	FALSE	FALSE	FALSE	FALSE	FALSE	FALSE	FALSE	FALSE
Albitalea	FALSE	FALSE	FALSE	FALSE	FALSE	FALSE	FALSE	FALSE	FALSE	FALSE	FALSE	FALSE	FALSE	FALSE	FALSE	FALSE
Alcaligenes	FALSE	FALSE	FALSE	FALSE	FALSE	FALSE	FALSE	FALSE	FALSE	FALSE	FALSE	FALSE	FALSE	FALSE	FALSE	FALSE
Alcanivorax	FALSE	FALSE	FALSE	FALSE	FALSE	FALSE	FALSE	FALSE	FALSE	FALSE	FALSE	FALSE	FALSE	FALSE	FALSE	FALSE
Alcanivorax_A	FALSE	FALSE	FALSE	FALSE	FALSE	FALSE	FALSE	FALSE	FALSE	FALSE	FALSE	FALSE	FALSE	FALSE	FALSE	FALSE
Algibacter	TRUE	TRUE	TRUE	TRUE	TRUE	TRUE	TRUE	TRUE	TRUE	TRUE	TRUE	TRUE	TRUE	TRUE	TRUE	TRUE
Algicoccus	FALSE	FALSE	FALSE	FALSE	FALSE	FALSE	FALSE	FALSE	FALSE	FALSE	FALSE	FALSE	FALSE	FALSE	FALSE	FALSE
Algoriella	FALSE	FALSE	FALSE	FALSE	FALSE	FALSE	FALSE	FALSE	FALSE	FALSE	FALSE	FALSE	FALSE	FALSE	FALSE	FALSE
Algorimicrobium	TRUE	TRUE	TRUE	TRUE	FALSE	FALSE	FALSE	FALSE	TRUE	TRUE	TRUE	TRUE	TRUE	TRUE	TRUE	TRUE
Algoriphagus	FALSE	FALSE	FALSE	FALSE	FALSE	FALSE	FALSE	FALSE	FALSE	FALSE	FALSE	FALSE	FALSE	FALSE	FALSE	FALSE
Aliarcobacter	FALSE	FALSE	FALSE	FALSE	FALSE	FALSE	FALSE	FALSE	FALSE	FALSE	FALSE	FALSE	FALSE	FALSE	FALSE	FALSE
Alicycliphilus	FALSE	FALSE	FALSE	FALSE	FALSE	FALSE	FALSE	FALSE	FALSE	FALSE	FALSE	FALSE	FALSE	FALSE	FALSE	FALSE
Aliicoccus	FALSE	FALSE	FALSE	FALSE	FALSE	FALSE	FALSE	FALSE	FALSE	FALSE	FALSE	FALSE	FALSE	FALSE	FALSE	FALSE
Aliihoeflea	TRUE	TRUE	TRUE	TRUE	FALSE	FALSE	FALSE	FALSE	FALSE	FALSE	FALSE	FALSE	FALSE	FALSE	FALSE	FALSE
Alishewanella	FALSE	FALSE	FALSE	FALSE	FALSE	FALSE	FALSE	FALSE	FALSE	FALSE	FALSE	FALSE	FALSE	FALSE	FALSE	FALSE
Alistipes	FALSE	FALSE	FALSE	FALSE	FALSE	FALSE	FALSE	FALSE	FALSE	FALSE	FALSE	FALSE	FALSE	FALSE	FALSE	FALSE
Alistipes_A	FALSE	FALSE	FALSE	FALSE	FALSE	FALSE	FALSE	FALSE	FALSE	FALSE	FALSE	FALSE	FALSE	FALSE	FALSE	FALSE
Aliterella	FALSE	FALSE	FALSE	FALSE	FALSE	FALSE	FALSE	FALSE	FALSE	FALSE	FALSE	FALSE	FALSE	FALSE	FALSE	FALSE
Alkalibacter	TRUE	TRUE	TRUE	TRUE	TRUE	TRUE	TRUE	TRUE	TRUE	TRUE	TRUE	TRUE	TRUE	TRUE	TRUE	TRUE
Alkalibacterium	TRUE	TRUE	TRUE	TRUE	FALSE	FALSE	FALSE	FALSE	FALSE	FALSE	FALSE	FALSE	FALSE	FALSE	FALSE	FALSE
Alkaliflexus	TRUE	TRUE	TRUE	TRUE	TRUE	TRUE	TRUE	TRUE	TRUE	TRUE	TRUE	TRUE	TRUE	TRUE	TRUE	TRUE
Alkaliphilus	TRUE	TRUE	TRUE	TRUE	FALSE	FALSE	FALSE	FALSE	TRUE	TRUE	TRUE	TRUE	TRUE	TRUE	TRUE	TRUE
Alkaliphilus_A	TRUE	TRUE	TRUE	TRUE	TRUE	TRUE	TRUE	TRUE	TRUE	TRUE	TRUE	TRUE	TRUE	TRUE	TRUE	TRUE
Alkanindiges	FALSE	FALSE	FALSE	FALSE	FALSE	FALSE	FALSE	FALSE	FALSE	FALSE	FALSE	FALSE	FALSE	FALSE	FALSE	FALSE
Allisonella	FALSE	FALSE	FALSE	FALSE	FALSE	FALSE	FALSE	FALSE	FALSE	FALSE	FALSE	FALSE	FALSE	FALSE	FALSE	FALSE
Allocatelliglobosispora	TRUE	TRUE	TRUE	TRUE	FALSE	FALSE	FALSE	FALSE	FALSE	FALSE	FALSE	FALSE	FALSE	FALSE	FALSE	FALSE
Allochromatium	FALSE	FALSE	FALSE	FALSE	FALSE	FALSE	FALSE	FALSE	FALSE	FALSE	FALSE	FALSE	FALSE	FALSE	FALSE	FALSE
Alloprevotella	FALSE	FALSE	FALSE	FALSE	FALSE	FALSE	FALSE	FALSE	FALSE	FALSE	FALSE	FALSE	FALSE	FALSE	FALSE	FALSE
Allopseudarcicella	FALSE	FALSE	FALSE	FALSE	FALSE	FALSE	FALSE	FALSE	FALSE	FALSE	FALSE	FALSE	FALSE	FALSE	FALSE	FALSE
Allorhizobium	FALSE	FALSE	FALSE	FALSE	FALSE	FALSE	FALSE	FALSE	FALSE	FALSE	FALSE	FALSE	FALSE	FALSE	FALSE	FALSE
Allosediminivita	TRUE	TRUE	TRUE	TRUE	TRUE	TRUE	TRUE	TRUE	TRUE	TRUE	TRUE	TRUE	TRUE	TRUE	TRUE	TRUE
ALPHA2B	FALSE	FALSE	FALSE	TRUE	FALSE	FALSE	FALSE	FALSE	FALSE	FALSE	FALSE	FALSE	FALSE	FALSE	FALSE	FALSE
Alsobacter	TRUE	TRUE	TRUE	TRUE	FALSE	FALSE	FALSE	FALSE	FALSE	FALSE	FALSE	FALSE	FALSE	FALSE	FALSE	FALSE
Alteraurantiacibacter	FALSE	FALSE	FALSE	FALSE	FALSE	FALSE	FALSE	FALSE	FALSE	FALSE	FALSE	FALSE	FALSE	FALSE	FALSE	FALSE
Altererythrobacter_F	FALSE	FALSE	FALSE	FALSE	FALSE	FALSE	FALSE	FALSE	FALSE	FALSE	FALSE	FALSE	FALSE	FALSE	FALSE	FALSE
Alterinioella	TRUE	TRUE	TRUE	TRUE	FALSE	FALSE	FALSE	FALSE	TRUE	TRUE	TRUE	TRUE	TRUE	TRUE	TRUE	TRUE
Alteriqipengyuania	TRUE	TRUE	TRUE	TRUE	FALSE	FALSE	FALSE	FALSE	FALSE	FALSE	FALSE	FALSE	FALSE	FALSE	FALSE	FALSE
Alteromonas	FALSE	FALSE	FALSE	FALSE	FALSE	FALSE	FALSE	FALSE	FALSE	FALSE	FALSE	FALSE	FALSE	FALSE	FALSE	FALSE
Amaricoccus	FALSE	FALSE	FALSE	FALSE	FALSE	FALSE	FALSE	FALSE	FALSE	FALSE	FALSE	FALSE	FALSE	FALSE	FALSE	FALSE
Ameyamaea	TRUE	TRUE	TRUE	TRUE	TRUE	TRUE	TRUE	TRUE	TRUE	TRUE	TRUE	TRUE	TRUE	TRUE	TRUE	TRUE
Aminidesulfovibrio	TRUE	TRUE	TRUE	TRUE	TRUE	TRUE	TRUE	TRUE	TRUE	TRUE	TRUE	TRUE	FALSE	FALSE	FALSE	FALSE
Aminobacter	FALSE	FALSE	FALSE	FALSE	FALSE	FALSE	FALSE	FALSE	FALSE	FALSE	FALSE	FALSE	FALSE	FALSE	FALSE	FALSE
Aminobacterium	TRUE	TRUE	TRUE	TRUE	TRUE	TRUE	TRUE	TRUE	TRUE	TRUE	TRUE	TRUE	TRUE	TRUE	TRUE	TRUE
Amnibacterium	TRUE	TRUE	TRUE	TRUE	FALSE	FALSE	FALSE	FALSE	TRUE	TRUE	TRUE	TRUE	TRUE	TRUE	TRUE	TRUE
Amniculibacterium	TRUE	TRUE	TRUE	TRUE	FALSE	FALSE	FALSE	FALSE	FALSE	FALSE	FALSE	FALSE	FALSE	FALSE	FALSE	FALSE
Amphibacillus	TRUE	TRUE	TRUE	TRUE	TRUE	TRUE	TRUE	TRUE	TRUE	TRUE	TRUE	TRUE	TRUE	TRUE	TRUE	TRUE
Amycolatopsis	TRUE	TRUE	TRUE	TRUE	TRUE	TRUE	TRUE	TRUE	TRUE	TRUE	TRUE	TRUE	TRUE	TRUE	TRUE	TRUE
Amylibacter	TRUE	TRUE	TRUE	TRUE	TRUE	TRUE	TRUE	TRUE	TRUE	TRUE	TRUE	TRUE	TRUE	TRUE	TRUE	TRUE
An92	TRUE	TRUE	TRUE	TRUE	FALSE	FALSE	FALSE	FALSE	FALSE	FALSE	FALSE	FALSE	FALSE	FALSE	FALSE	FALSE
Anaerobiospirillum	TRUE	TRUE	TRUE	TRUE	TRUE	TRUE	TRUE	TRUE	FALSE	FALSE	FALSE	FALSE	TRUE	TRUE	TRUE	TRUE
Anaerobium	FALSE	FALSE	FALSE	FALSE	FALSE	FALSE	FALSE	FALSE	FALSE	FALSE	FALSE	FALSE	FALSE	FALSE	FALSE	FALSE
Anaerobutyricum	FALSE	FALSE	FALSE	FALSE	FALSE	FALSE	FALSE	FALSE	FALSE	FALSE	FALSE	FALSE	FALSE	FALSE	FALSE	FALSE
Anaerococcus	TRUE	TRUE	TRUE	TRUE	TRUE	TRUE	TRUE	TRUE	TRUE	TRUE	TRUE	TRUE	TRUE	TRUE	TRUE	TRUE
Anaeroglobus	TRUE	TRUE	TRUE	TRUE	FALSE	FALSE	FALSE	FALSE	FALSE	FALSE	FALSE	FALSE	FALSE	FALSE	FALSE	FALSE
Anaeromassilibacillus	FALSE	FALSE	FALSE	FALSE	FALSE	FALSE	FALSE	FALSE	FALSE	FALSE	FALSE	FALSE	FALSE	FALSE	FALSE	FALSE
Anaeromusa	TRUE	TRUE	TRUE	TRUE	FALSE	FALSE	FALSE	FALSE	TRUE	TRUE	TRUE	TRUE	TRUE	TRUE	TRUE	TRUE
Anaeromyxobacter	FALSE	FALSE	FALSE	FALSE	FALSE	FALSE	FALSE	FALSE	FALSE	FALSE	FALSE	FALSE	FALSE	FALSE	FALSE	FALSE
Anaerophaga	TRUE	TRUE	TRUE	TRUE	FALSE	FALSE	FALSE	FALSE	TRUE	TRUE	TRUE	TRUE	TRUE	TRUE	TRUE	TRUE
Anaerosphaera	FALSE	FALSE	FALSE	FALSE	FALSE	FALSE	FALSE	FALSE	FALSE	FALSE	FALSE	FALSE	FALSE	FALSE	FALSE	FALSE
Anaerosporobacter	TRUE	TRUE	TRUE	TRUE	FALSE	FALSE	FALSE	FALSE	TRUE	TRUE	TRUE	TRUE	TRUE	TRUE	TRUE	TRUE
Anaerostipes	FALSE	FALSE	FALSE	FALSE	FALSE	FALSE	FALSE	FALSE	FALSE	FALSE	FALSE	FALSE	FALSE	FALSE	FALSE	FALSE
Anaerotignum	FALSE	FALSE	FALSE	FALSE	FALSE	FALSE	FALSE	FALSE	FALSE	FALSE	FALSE	FALSE	FALSE	FALSE	FALSE	FALSE
Anaerotruncus	FALSE	FALSE	FALSE	FALSE	FALSE	FALSE	FALSE	FALSE	FALSE	FALSE	FALSE	FALSE	FALSE	FALSE	FALSE	FALSE
Anaerovibrio	FALSE	FALSE	FALSE	FALSE	FALSE	FALSE	FALSE	FALSE	FALSE	FALSE	FALSE	FALSE	FALSE	FALSE	FALSE	FALSE
Anatilimnocola	FALSE	FALSE	FALSE	FALSE	FALSE	FALSE	FALSE	FALSE	FALSE	FALSE	FALSE	FALSE	FALSE	FALSE	FALSE	FALSE
Ancrocorticia	TRUE	TRUE	TRUE	TRUE	FALSE	FALSE	FALSE	FALSE	FALSE	FALSE	FALSE	FALSE	FALSE	FALSE	FALSE	FALSE
Ancylobacter	FALSE	FALSE	FALSE	FALSE	FALSE	FALSE	FALSE	FALSE	FALSE	FALSE	FALSE	FALSE	FALSE	FALSE	FALSE	FALSE
Andreprevotia	FALSE	FALSE	TRUE	TRUE	FALSE	FALSE	FALSE	FALSE	FALSE	FALSE	FALSE	FALSE	FALSE	FALSE	FALSE	FALSE
Anoxybacillus	FALSE	FALSE	FALSE	FALSE	FALSE	FALSE	FALSE	FALSE	FALSE	FALSE	FALSE	FALSE	FALSE	FALSE	FALSE	FALSE
Antarcticimicrobium	TRUE	TRUE	TRUE	TRUE	TRUE	TRUE	TRUE	TRUE	TRUE	TRUE	TRUE	TRUE	FALSE	FALSE	FALSE	FALSE
Antarctobacter	FALSE	FALSE	FALSE	FALSE	FALSE	FALSE	FALSE	FALSE	FALSE	FALSE	FALSE	FALSE	FALSE	FALSE	FALSE	FALSE
Antrihabitans	FALSE	FALSE	FALSE	FALSE	FALSE	FALSE	FALSE	FALSE	FALSE	FALSE	FALSE	FALSE	FALSE	FALSE	FALSE	FALSE
Apibacter	TRUE	TRUE	TRUE	TRUE	FALSE	FALSE	FALSE	FALSE	FALSE	FALSE	FALSE	FALSE	FALSE	FALSE	FALSE	FALSE
Aquabacterium	TRUE	TRUE	TRUE	TRUE	FALSE	FALSE	FALSE	FALSE	FALSE	FALSE	FALSE	FALSE	FALSE	FALSE	FALSE	FALSE
Aquabacterium_A	FALSE	FALSE	FALSE	FALSE	FALSE	FALSE	FALSE	FALSE	FALSE	FALSE	FALSE	FALSE	FALSE	FALSE	FALSE	FALSE
Aquamicrobium_A	FALSE	FALSE	FALSE	FALSE	FALSE	FALSE	FALSE	FALSE	FALSE	FALSE	FALSE	FALSE	FALSE	FALSE	FALSE	FALSE
Aquaspirillum	FALSE	FALSE	FALSE	FALSE	FALSE	FALSE	FALSE	FALSE	FALSE	FALSE	FALSE	FALSE	FALSE	FALSE	FALSE	FALSE
Aquaticitalea	TRUE	TRUE	TRUE	TRUE	TRUE	TRUE	TRUE	TRUE	FALSE	FALSE	FALSE	FALSE	TRUE	TRUE	TRUE	TRUE
Aquella	FALSE	FALSE	FALSE	FALSE	FALSE	FALSE	FALSE	FALSE	FALSE	FALSE	FALSE	FALSE	FALSE	FALSE	FALSE	FALSE
Aquicella_A	TRUE	TRUE	TRUE	TRUE	FALSE	FALSE	FALSE	FALSE	FALSE	FALSE	FALSE	FALSE	FALSE	FALSE	FALSE	FALSE
Aquidulcibacter	TRUE	TRUE	TRUE	TRUE	FALSE	FALSE	FALSE	FALSE	FALSE	FALSE	FALSE	FALSE	FALSE	FALSE	FALSE	FALSE
Aquiflexum	FALSE	FALSE	FALSE	FALSE	FALSE	FALSE	FALSE	FALSE	FALSE	FALSE	FALSE	FALSE	FALSE	FALSE	FALSE	FALSE
Aquiflexum_A	FALSE	FALSE	FALSE	FALSE	FALSE	FALSE	FALSE	FALSE	FALSE	FALSE	FALSE	FALSE	FALSE	FALSE	FALSE	FALSE
Aquiluna	TRUE	TRUE	TRUE	TRUE	TRUE	TRUE	TRUE	TRUE	FALSE	FALSE	FALSE	FALSE	TRUE	TRUE	TRUE	TRUE
Aquimonas	FALSE	FALSE	FALSE	FALSE	FALSE	FALSE	FALSE	FALSE	FALSE	FALSE	FALSE	FALSE	FALSE	FALSE	FALSE	FALSE
Aquincola	FALSE	FALSE	FALSE	FALSE	FALSE	FALSE	FALSE	FALSE	FALSE	FALSE	FALSE	FALSE	FALSE	FALSE	FALSE	FALSE
Aquipluma	FALSE	FALSE	FALSE	FALSE	FALSE	FALSE	FALSE	FALSE	FALSE	FALSE	FALSE	FALSE	FALSE	FALSE	FALSE	FALSE
Aquirhabdus	FALSE	FALSE	FALSE	FALSE	FALSE	FALSE	FALSE	FALSE	FALSE	FALSE	FALSE	FALSE	FALSE	FALSE	FALSE	FALSE
Aquirickettsiella	FALSE	TRUE	TRUE	TRUE	FALSE	FALSE	FALSE	FALSE	FALSE	FALSE	FALSE	FALSE	FALSE	FALSE	FALSE	FALSE
Aquirufa	FALSE	FALSE	FALSE	FALSE	FALSE	FALSE	FALSE	FALSE	FALSE	FALSE	FALSE	FALSE	FALSE	FALSE	FALSE	FALSE
Aquitalea	FALSE	FALSE	FALSE	FALSE	FALSE	FALSE	FALSE	FALSE	FALSE	FALSE	FALSE	FALSE	FALSE	FALSE	FALSE	FALSE
Arachidicoccus	FALSE	FALSE	FALSE	FALSE	FALSE	FALSE	FALSE	FALSE	FALSE	FALSE	FALSE	FALSE	FALSE	FALSE	FALSE	FALSE
Arachnia	FALSE	FALSE	FALSE	FALSE	FALSE	FALSE	FALSE	FALSE	FALSE	FALSE	FALSE	FALSE	FALSE	FALSE	FALSE	FALSE
Archangium	TRUE	TRUE	TRUE	TRUE	FALSE	FALSE	FALSE	FALSE	FALSE	FALSE	FALSE	FALSE	FALSE	FALSE	FALSE	FALSE
Arcicella	FALSE	FALSE	FALSE	FALSE	FALSE	FALSE	FALSE	FALSE	FALSE	FALSE	FALSE	FALSE	FALSE	FALSE	FALSE	FALSE
Arcobacter	TRUE	TRUE	TRUE	TRUE	TRUE	TRUE	TRUE	TRUE	TRUE	TRUE	TRUE	TRUE	FALSE	FALSE	FALSE	FALSE
Arcticibacter	FALSE	FALSE	FALSE	FALSE	FALSE	FALSE	FALSE	FALSE	FALSE	FALSE	FALSE	FALSE	FALSE	FALSE	FALSE	FALSE
Arenibacter	FALSE	FALSE	FALSE	FALSE	FALSE	FALSE	FALSE	FALSE	FALSE	FALSE	FALSE	FALSE	FALSE	FALSE	FALSE	FALSE
Arenimonas	FALSE	FALSE	FALSE	FALSE	FALSE	FALSE	FALSE	FALSE	FALSE	FALSE	FALSE	FALSE	FALSE	FALSE	FALSE	FALSE
Aristotella	TRUE	TRUE	TRUE	TRUE	FALSE	FALSE	FALSE	FALSE	TRUE	TRUE	TRUE	TRUE	TRUE	TRUE	TRUE	TRUE
Armatimonas	FALSE	FALSE	FALSE	FALSE	FALSE	FALSE	FALSE	FALSE	FALSE	FALSE	FALSE	FALSE	FALSE	FALSE	FALSE	FALSE
Aromatoleum	FALSE	FALSE	FALSE	FALSE	FALSE	FALSE	FALSE	FALSE	FALSE	FALSE	FALSE	FALSE	FALSE	FALSE	FALSE	FALSE
Arsenicicoccus	TRUE	TRUE	TRUE	TRUE	FALSE	FALSE	FALSE	FALSE	FALSE	FALSE	FALSE	FALSE	FALSE	FALSE	FALSE	FALSE
Arsukibacterium	TRUE	TRUE	TRUE	TRUE	FALSE	FALSE	FALSE	FALSE	FALSE	FALSE	FALSE	FALSE	FALSE	FALSE	FALSE	FALSE
Arthrobacter	TRUE	TRUE	TRUE	TRUE	TRUE	TRUE	TRUE	TRUE	FALSE	FALSE	FALSE	FALSE	TRUE	TRUE	TRUE	TRUE
Arthrobacter_B	TRUE	TRUE	TRUE	TRUE	FALSE	FALSE	FALSE	FALSE	FALSE	FALSE	FALSE	FALSE	FALSE	FALSE	FALSE	FALSE
Arthrobacter_D	FALSE	FALSE	FALSE	FALSE	FALSE	FALSE	FALSE	FALSE	FALSE	FALSE	FALSE	FALSE	FALSE	FALSE	FALSE	FALSE
Arthrobacter_I	FALSE	FALSE	FALSE	FALSE	FALSE	FALSE	FALSE	FALSE	FALSE	FALSE	FALSE	FALSE	FALSE	FALSE	FALSE	FALSE
Arundinibacter	FALSE	FALSE	FALSE	FALSE	FALSE	FALSE	FALSE	FALSE	FALSE	FALSE	FALSE	FALSE	FALSE	FALSE	FALSE	FALSE
Asaccharospora	TRUE	TRUE	TRUE	TRUE	TRUE	TRUE	TRUE	TRUE	TRUE	TRUE	TRUE	TRUE	TRUE	TRUE	TRUE	TRUE
Asaia	TRUE	TRUE	TRUE	TRUE	TRUE	TRUE	TRUE	TRUE	TRUE	TRUE	TRUE	TRUE	TRUE	TRUE	TRUE	TRUE
Asanoa	TRUE	TRUE	TRUE	TRUE	FALSE	FALSE	FALSE	FALSE	FALSE	FALSE	FALSE	FALSE	FALSE	FALSE	FALSE	FALSE
Ascidiaceihabitans	TRUE	TRUE	TRUE	TRUE	FALSE	FALSE	FALSE	FALSE	FALSE	FALSE	FALSE	FALSE	FALSE	FALSE	FALSE	FALSE
Asticcacaulis	FALSE	FALSE	FALSE	FALSE	FALSE	FALSE	FALSE	FALSE	FALSE	FALSE	FALSE	FALSE	FALSE	FALSE	FALSE	FALSE
Atlantibacter	TRUE	TRUE	TRUE	TRUE	FALSE	FALSE	FALSE	FALSE	FALSE	FALSE	FALSE	FALSE	FALSE	FALSE	FALSE	FALSE
Atopostipes	TRUE	TRUE	TRUE	TRUE	FALSE	FALSE	FALSE	FALSE	FALSE	FALSE	FALSE	FALSE	FALSE	FALSE	FALSE	FALSE
Atribacter	FALSE	FALSE	FALSE	FALSE	FALSE	FALSE	FALSE	FALSE	FALSE	FALSE	FALSE	FALSE	FALSE	FALSE	FALSE	FALSE
Aulosira	FALSE	FALSE	FALSE	FALSE	FALSE	FALSE	FALSE	FALSE	FALSE	FALSE	FALSE	FALSE	FALSE	FALSE	FALSE	FALSE
Aurantimicrobium	FALSE	FALSE	FALSE	FALSE	FALSE	FALSE	FALSE	FALSE	FALSE	FALSE	FALSE	FALSE	FALSE	FALSE	FALSE	FALSE
Aureimonas	FALSE	FALSE	FALSE	FALSE	FALSE	FALSE	FALSE	FALSE	FALSE	FALSE	FALSE	FALSE	FALSE	FALSE	FALSE	FALSE
Aureimonas_A	FALSE	FALSE	FALSE	FALSE	FALSE	FALSE	FALSE	FALSE	FALSE	FALSE	FALSE	FALSE	FALSE	FALSE	FALSE	FALSE
Aureliella	TRUE	TRUE	TRUE	TRUE	FALSE	FALSE	FALSE	FALSE	TRUE	TRUE	TRUE	TRUE	TRUE	TRUE	TRUE	TRUE
AVCC01	FALSE	FALSE	FALSE	FALSE	FALSE	FALSE	FALSE	FALSE	FALSE	FALSE	FALSE	FALSE	FALSE	FALSE	FALSE	FALSE
Aved-18	FALSE	FALSE	FALSE	FALSE	FALSE	FALSE	FALSE	FALSE	FALSE	FALSE	FALSE	FALSE	FALSE	FALSE	FALSE	FALSE
Avimicrobium	TRUE	TRUE	TRUE	TRUE	TRUE	TRUE	TRUE	TRUE	FALSE	FALSE	FALSE	FALSE	TRUE	TRUE	TRUE	TRUE
Azoarcus	FALSE	FALSE	FALSE	FALSE	FALSE	FALSE	FALSE	FALSE	FALSE	FALSE	FALSE	FALSE	FALSE	FALSE	FALSE	FALSE
Azoarcus_C	FALSE	FALSE	FALSE	FALSE	FALSE	FALSE	FALSE	FALSE	FALSE	FALSE	FALSE	FALSE	FALSE	FALSE	FALSE	FALSE
Azoarcus_E	TRUE	TRUE	TRUE	TRUE	FALSE	FALSE	FALSE	FALSE	FALSE	FALSE	FALSE	FALSE	FALSE	FALSE	FALSE	FALSE
Azoarcus_F	FALSE	FALSE	FALSE	TRUE	FALSE	FALSE	FALSE	FALSE	FALSE	FALSE	FALSE	FALSE	FALSE	FALSE	FALSE	FALSE
Azohydromonas	TRUE	TRUE	TRUE	TRUE	FALSE	FALSE	FALSE	FALSE	FALSE	FALSE	FALSE	FALSE	FALSE	FALSE	FALSE	FALSE
Azonexus	FALSE	FALSE	FALSE	FALSE	FALSE	FALSE	FALSE	FALSE	FALSE	FALSE	FALSE	FALSE	FALSE	FALSE	FALSE	FALSE
Azorhizobium	TRUE	TRUE	TRUE	TRUE	TRUE	TRUE	TRUE	TRUE	FALSE	FALSE	FALSE	FALSE	TRUE	TRUE	TRUE	TRUE
Azospira	FALSE	FALSE	FALSE	FALSE	FALSE	FALSE	FALSE	FALSE	FALSE	FALSE	FALSE	FALSE	FALSE	FALSE	FALSE	FALSE
Azospira_A	FALSE	FALSE	FALSE	FALSE	FALSE	FALSE	FALSE	FALSE	FALSE	FALSE	FALSE	FALSE	FALSE	FALSE	FALSE	FALSE
Azospirillum	FALSE	FALSE	FALSE	FALSE	FALSE	FALSE	FALSE	FALSE	FALSE	FALSE	FALSE	FALSE	FALSE	FALSE	FALSE	FALSE
Azotobacter	FALSE	FALSE	FALSE	FALSE	FALSE	FALSE	FALSE	FALSE	FALSE	FALSE	FALSE	FALSE	FALSE	FALSE	FALSE	FALSE
Azovibrio	FALSE	FALSE	FALSE	FALSE	FALSE	FALSE	FALSE	FALSE	FALSE	FALSE	FALSE	FALSE	FALSE	FALSE	FALSE	FALSE
Bacillus	FALSE	FALSE	FALSE	FALSE	FALSE	FALSE	FALSE	FALSE	FALSE	FALSE	FALSE	FALSE	FALSE	FALSE	FALSE	FALSE
Bacillus_A	FALSE	FALSE	FALSE	FALSE	FALSE	FALSE	FALSE	FALSE	FALSE	FALSE	FALSE	FALSE	FALSE	FALSE	FALSE	FALSE
Bacillus_BU	TRUE	TRUE	TRUE	TRUE	FALSE	FALSE	FALSE	FALSE	TRUE	TRUE	TRUE	TRUE	TRUE	TRUE	TRUE	TRUE
Bacillus_J	TRUE	TRUE	TRUE	TRUE	FALSE	FALSE	FALSE	FALSE	TRUE	TRUE	TRUE	TRUE	TRUE	TRUE	TRUE	TRUE
BACL14	FALSE	FALSE	FALSE	FALSE	FALSE	FALSE	FALSE	FALSE	FALSE	FALSE	FALSE	FALSE	FALSE	FALSE	FALSE	FALSE
Bact-08	FALSE	FALSE	FALSE	FALSE	FALSE	FALSE	FALSE	FALSE	FALSE	FALSE	FALSE	FALSE	FALSE	FALSE	FALSE	FALSE
Bacteriovorax	FALSE	FALSE	FALSE	FALSE	FALSE	FALSE	FALSE	FALSE	FALSE	FALSE	FALSE	FALSE	FALSE	FALSE	FALSE	FALSE
Bacteroides	FALSE	FALSE	FALSE	FALSE	FALSE	FALSE	FALSE	FALSE	FALSE	FALSE	FALSE	FALSE	FALSE	FALSE	FALSE	FALSE
Bacteroides_E	FALSE	FALSE	FALSE	FALSE	FALSE	FALSE	FALSE	FALSE	FALSE	FALSE	FALSE	FALSE	FALSE	FALSE	FALSE	FALSE
Bacteroides_G	FALSE	FALSE	FALSE	FALSE	FALSE	FALSE	FALSE	FALSE	FALSE	FALSE	FALSE	FALSE	FALSE	FALSE	FALSE	FALSE
Baekduia	TRUE	TRUE	TRUE	TRUE	TRUE	TRUE	TRUE	TRUE	TRUE	TRUE	TRUE	TRUE	FALSE	FALSE	FALSE	FALSE
Bariatricus	FALSE	FALSE	FALSE	FALSE	FALSE	FALSE	FALSE	FALSE	FALSE	FALSE	FALSE	FALSE	FALSE	FALSE	FALSE	FALSE
Barnesiella	FALSE	FALSE	FALSE	FALSE	FALSE	FALSE	FALSE	FALSE	FALSE	FALSE	FALSE	FALSE	FALSE	FALSE	FALSE	FALSE
Basfia_A	TRUE	TRUE	TRUE	TRUE	TRUE	TRUE	TRUE	TRUE	TRUE	TRUE	TRUE	TRUE	TRUE	TRUE	TRUE	TRUE
Beggiatoa	TRUE	TRUE	TRUE	TRUE	FALSE	FALSE	FALSE	FALSE	FALSE	FALSE	FALSE	FALSE	FALSE	FALSE	FALSE	FALSE
Belliella	FALSE	FALSE	FALSE	FALSE	FALSE	FALSE	FALSE	FALSE	FALSE	FALSE	FALSE	FALSE	FALSE	FALSE	FALSE	FALSE
Belnapia	FALSE	FALSE	FALSE	FALSE	FALSE	FALSE	FALSE	FALSE	FALSE	FALSE	FALSE	FALSE	FALSE	FALSE	FALSE	FALSE
Bernardetia	FALSE	FALSE	FALSE	FALSE	FALSE	FALSE	FALSE	FALSE	FALSE	FALSE	FALSE	FALSE	FALSE	FALSE	FALSE	FALSE
Bieblia_A	FALSE	FALSE	FALSE	FALSE	FALSE	FALSE	FALSE	FALSE	FALSE	FALSE	FALSE	FALSE	FALSE	FALSE	FALSE	FALSE
Bifidobacterium	FALSE	FALSE	FALSE	FALSE	FALSE	FALSE	FALSE	FALSE	FALSE	FALSE	FALSE	FALSE	FALSE	FALSE	FALSE	FALSE
Bilophila	FALSE	FALSE	FALSE	FALSE	FALSE	FALSE	FALSE	FALSE	FALSE	FALSE	FALSE	FALSE	FALSE	FALSE	FALSE	FALSE
Bittarella	TRUE	TRUE	TRUE	TRUE	FALSE	FALSE	FALSE	FALSE	FALSE	FALSE	FALSE	FALSE	FALSE	FALSE	FALSE	FALSE
BK-30	FALSE	FALSE	FALSE	FALSE	FALSE	FALSE	FALSE	FALSE	FALSE	FALSE	FALSE	FALSE	FALSE	FALSE	FALSE	FALSE
Blastococcus	FALSE	FALSE	FALSE	FALSE	FALSE	FALSE	FALSE	FALSE	FALSE	FALSE	FALSE	FALSE	FALSE	FALSE	FALSE	FALSE
Blastomonas	FALSE	FALSE	FALSE	FALSE	FALSE	FALSE	FALSE	FALSE	FALSE	FALSE	FALSE	FALSE	FALSE	FALSE	FALSE	FALSE
Blautia	FALSE	FALSE	FALSE	FALSE	FALSE	FALSE	FALSE	FALSE	FALSE	FALSE	FALSE	FALSE	FALSE	FALSE	FALSE	FALSE
Blautia_A	FALSE	FALSE	FALSE	FALSE	FALSE	FALSE	FALSE	FALSE	FALSE	FALSE	FALSE	FALSE	FALSE	FALSE	FALSE	FALSE
BOG-935	TRUE	TRUE	TRUE	TRUE	FALSE	FALSE	FALSE	FALSE	FALSE	FALSE	FALSE	FALSE	FALSE	FALSE	FALSE	FALSE
Bog-950	FALSE	FALSE	FALSE	FALSE	FALSE	FALSE	FALSE	FALSE	FALSE	FALSE	FALSE	FALSE	FALSE	FALSE	FALSE	FALSE
Bordetella	FALSE	FALSE	FALSE	FALSE	FALSE	FALSE	FALSE	FALSE	FALSE	FALSE	FALSE	FALSE	FALSE	FALSE	FALSE	FALSE
Bordetella_A	FALSE	FALSE	FALSE	FALSE	FALSE	FALSE	FALSE	FALSE	FALSE	FALSE	FALSE	FALSE	FALSE	FALSE	FALSE	FALSE
Bordetella_B	FALSE	TRUE	TRUE	TRUE	FALSE	FALSE	FALSE	FALSE	FALSE	FALSE	FALSE	FALSE	FALSE	FALSE	FALSE	FALSE
Borkfalkia	FALSE	FALSE	FALSE	FALSE	FALSE	FALSE	FALSE	FALSE	FALSE	FALSE	FALSE	FALSE	FALSE	FALSE	FALSE	FALSE
Bosea	FALSE	FALSE	FALSE	FALSE	FALSE	FALSE	FALSE	FALSE	FALSE	FALSE	FALSE	FALSE	FALSE	FALSE	FALSE	FALSE
Botrimarina	TRUE	TRUE	TRUE	TRUE	TRUE	TRUE	TRUE	TRUE	TRUE	TRUE	TRUE	TRUE	TRUE	TRUE	TRUE	TRUE
Botryobacter	TRUE	TRUE	TRUE	TRUE	TRUE	TRUE	TRUE	TRUE	FALSE	FALSE	FALSE	FALSE	TRUE	TRUE	TRUE	TRUE
Bowmanella	TRUE	TRUE	TRUE	TRUE	TRUE	TRUE	TRUE	TRUE	TRUE	TRUE	TRUE	TRUE	TRUE	TRUE	TRUE	TRUE
Brachybacterium	FALSE	FALSE	FALSE	FALSE	FALSE	FALSE	FALSE	FALSE	FALSE	FALSE	FALSE	FALSE	FALSE	FALSE	FALSE	FALSE
Brachymonas	FALSE	FALSE	FALSE	FALSE	FALSE	FALSE	FALSE	FALSE	FALSE	FALSE	FALSE	FALSE	FALSE	FALSE	FALSE	FALSE
Brachyspira	FALSE	FALSE	FALSE	FALSE	FALSE	FALSE	FALSE	FALSE	FALSE	FALSE	FALSE	FALSE	FALSE	FALSE	FALSE	FALSE
Bradyrhizobium	FALSE	FALSE	FALSE	FALSE	FALSE	FALSE	FALSE	FALSE	FALSE	FALSE	FALSE	FALSE	FALSE	FALSE	FALSE	FALSE
Brasilonema	TRUE	TRUE	TRUE	TRUE	TRUE	TRUE	TRUE	TRUE	TRUE	TRUE	TRUE	TRUE	TRUE	TRUE	TRUE	TRUE
Brenneria	TRUE	TRUE	TRUE	TRUE	TRUE	TRUE	TRUE	TRUE	TRUE	TRUE	TRUE	TRUE	TRUE	TRUE	TRUE	TRUE
Brevefilum	FALSE	FALSE	FALSE	FALSE	FALSE	FALSE	FALSE	FALSE	FALSE	FALSE	FALSE	FALSE	FALSE	FALSE	FALSE	FALSE
Brevibacterium	FALSE	FALSE	FALSE	FALSE	FALSE	FALSE	FALSE	FALSE	FALSE	FALSE	FALSE	FALSE	FALSE	FALSE	FALSE	FALSE
Brevilactibacter	FALSE	FALSE	FALSE	FALSE	FALSE	FALSE	FALSE	FALSE	FALSE	FALSE	FALSE	FALSE	FALSE	FALSE	FALSE	FALSE
Brevundimonas	FALSE	FALSE	FALSE	FALSE	FALSE	FALSE	FALSE	FALSE	FALSE	FALSE	FALSE	FALSE	FALSE	FALSE	FALSE	FALSE
Breznakibacter	TRUE	TRUE	TRUE	TRUE	FALSE	FALSE	FALSE	FALSE	FALSE	FALSE	FALSE	FALSE	FALSE	FALSE	FALSE	FALSE
Brocadia	FALSE	FALSE	FALSE	FALSE	FALSE	FALSE	FALSE	FALSE	FALSE	FALSE	FALSE	FALSE	FALSE	FALSE	FALSE	FALSE
Brochothrix	TRUE	TRUE	TRUE	TRUE	FALSE	FALSE	FALSE	FALSE	FALSE	FALSE	FALSE	FALSE	FALSE	FALSE	FALSE	FALSE
Brumimicrobium	FALSE	FALSE	FALSE	FALSE	FALSE	FALSE	FALSE	FALSE	FALSE	FALSE	FALSE	FALSE	FALSE	FALSE	FALSE	FALSE
Bryobacter	FALSE	FALSE	FALSE	FALSE	FALSE	FALSE	FALSE	FALSE	FALSE	FALSE	FALSE	FALSE	FALSE	FALSE	FALSE	FALSE
BS3	FALSE	FALSE	FALSE	FALSE	FALSE	FALSE	FALSE	FALSE	FALSE	FALSE	FALSE	FALSE	FALSE	FALSE	FALSE	FALSE
Budvicia	FALSE	FALSE	FALSE	FALSE	FALSE	FALSE	FALSE	FALSE	FALSE	FALSE	FALSE	FALSE	FALSE	FALSE	FALSE	FALSE
Bullifex	FALSE	FALSE	FALSE	FALSE	FALSE	FALSE	FALSE	FALSE	FALSE	FALSE	FALSE	FALSE	FALSE	FALSE	FALSE	FALSE
Burkholderia	FALSE	FALSE	FALSE	FALSE	FALSE	FALSE	FALSE	FALSE	FALSE	FALSE	FALSE	FALSE	FALSE	FALSE	FALSE	FALSE
Buttiauxella	FALSE	FALSE	FALSE	FALSE	FALSE	FALSE	FALSE	FALSE	FALSE	FALSE	FALSE	FALSE	FALSE	FALSE	FALSE	FALSE
Butyribacter	FALSE	FALSE	FALSE	FALSE	FALSE	FALSE	FALSE	FALSE	FALSE	FALSE	FALSE	FALSE	FALSE	FALSE	FALSE	FALSE
Butyricicoccus	FALSE	FALSE	FALSE	FALSE	FALSE	FALSE	FALSE	FALSE	FALSE	FALSE	FALSE	FALSE	FALSE	FALSE	FALSE	FALSE
Butyricimonas	FALSE	FALSE	FALSE	FALSE	FALSE	FALSE	FALSE	FALSE	FALSE	FALSE	FALSE	FALSE	FALSE	FALSE	FALSE	FALSE
Butyrivibrio_A	FALSE	FALSE	FALSE	FALSE	FALSE	FALSE	FALSE	FALSE	FALSE	FALSE	FALSE	FALSE	FALSE	FALSE	FALSE	FALSE
Caballeronia	FALSE	FALSE	FALSE	FALSE	FALSE	FALSE	FALSE	FALSE	FALSE	FALSE	FALSE	FALSE	FALSE	FALSE	FALSE	FALSE
CADCXN01	TRUE	TRUE	TRUE	TRUE	FALSE	FALSE	FALSE	FALSE	FALSE	FALSE	FALSE	FALSE	FALSE	FALSE	FALSE	FALSE
CADDYV01	FALSE	FALSE	FALSE	FALSE	FALSE	FALSE	FALSE	FALSE	FALSE	FALSE	FALSE	FALSE	FALSE	FALSE	FALSE	FALSE
Caecibacter	TRUE	TRUE	TRUE	TRUE	FALSE	FALSE	FALSE	FALSE	FALSE	FALSE	FALSE	FALSE	FALSE	FALSE	FALSE	FALSE
Caedimonas	FALSE	FALSE	FALSE	FALSE	FALSE	FALSE	FALSE	FALSE	FALSE	FALSE	FALSE	FALSE	FALSE	FALSE	FALSE	FALSE
Caenibius	TRUE	TRUE	TRUE	TRUE	FALSE	FALSE	FALSE	FALSE	FALSE	FALSE	FALSE	FALSE	FALSE	FALSE	FALSE	FALSE
CAG-127	TRUE	TRUE	TRUE	TRUE	FALSE	FALSE	FALSE	FALSE	FALSE	FALSE	FALSE	FALSE	FALSE	FALSE	FALSE	FALSE
CAG-317	TRUE	TRUE	TRUE	TRUE	FALSE	FALSE	FALSE	FALSE	TRUE	TRUE	TRUE	TRUE	TRUE	TRUE	TRUE	TRUE
CAG-45	TRUE	TRUE	TRUE	TRUE	FALSE	FALSE	FALSE	FALSE	FALSE	FALSE	FALSE	FALSE	FALSE	FALSE	FALSE	FALSE
CAG-791	FALSE	FALSE	FALSE	FALSE	FALSE	FALSE	FALSE	FALSE	FALSE	FALSE	FALSE	FALSE	FALSE	FALSE	FALSE	FALSE
CAG-83	FALSE	FALSE	FALSE	FALSE	FALSE	FALSE	FALSE	FALSE	FALSE	FALSE	FALSE	FALSE	FALSE	FALSE	FALSE	FALSE
CAIJNA01	TRUE	TRUE	TRUE	TRUE	FALSE	FALSE	FALSE	FALSE	FALSE	FALSE	FALSE	FALSE	FALSE	FALSE	FALSE	FALSE
CAILAF01	TRUE	TRUE	TRUE	TRUE	FALSE	FALSE	FALSE	FALSE	FALSE	FALSE	FALSE	FALSE	FALSE	FALSE	FALSE	FALSE
CAINVV01	TRUE	TRUE	TRUE	TRUE	FALSE	FALSE	FALSE	FALSE	FALSE	FALSE	FALSE	FALSE	FALSE	FALSE	FALSE	FALSE
CAIUCZ01	TRUE	TRUE	TRUE	TRUE	TRUE	TRUE	TRUE	TRUE	TRUE	TRUE	TRUE	TRUE	TRUE	TRUE	TRUE	TRUE
CAJAQL01	TRUE	TRUE	TRUE	TRUE	FALSE	FALSE	FALSE	FALSE	TRUE	TRUE	TRUE	TRUE	TRUE	TRUE	TRUE	TRUE
CAJCIS01	FALSE	FALSE	FALSE	FALSE	FALSE	FALSE	FALSE	FALSE	FALSE	FALSE	FALSE	FALSE	FALSE	FALSE	FALSE	FALSE
CAJQQZ01	FALSE	FALSE	FALSE	FALSE	FALSE	FALSE	FALSE	FALSE	FALSE	FALSE	FALSE	FALSE	FALSE	FALSE	FALSE	FALSE
Caldimonas	TRUE	TRUE	TRUE	TRUE	FALSE	FALSE	FALSE	FALSE	FALSE	FALSE	FALSE	FALSE	FALSE	FALSE	FALSE	FALSE
Calidifontimicrobium	FALSE	FALSE	FALSE	FALSE	FALSE	FALSE	FALSE	FALSE	FALSE	FALSE	FALSE	FALSE	FALSE	FALSE	FALSE	FALSE
Camelimonas	TRUE	TRUE	TRUE	TRUE	FALSE	FALSE	FALSE	FALSE	TRUE	TRUE	TRUE	TRUE	TRUE	TRUE	TRUE	TRUE
Campylobacter	TRUE	TRUE	TRUE	TRUE	FALSE	FALSE	FALSE	FALSE	TRUE	TRUE	TRUE	TRUE	TRUE	TRUE	TRUE	TRUE
Campylobacter_B	TRUE	TRUE	TRUE	TRUE	TRUE	TRUE	TRUE	TRUE	FALSE	FALSE	FALSE	FALSE	TRUE	TRUE	TRUE	TRUE
Campylobacter_D	FALSE	FALSE	FALSE	FALSE	FALSE	FALSE	FALSE	FALSE	FALSE	FALSE	FALSE	FALSE	FALSE	FALSE	FALSE	FALSE
Candidatus Accumulibacter	TRUE	TRUE	TRUE	TRUE	TRUE	TRUE	TRUE	TRUE	FALSE	FALSE	FALSE	FALSE	TRUE	TRUE	TRUE	TRUE
Candidatus Azoamicus	TRUE	TRUE	TRUE	TRUE	FALSE	FALSE	FALSE	FALSE	FALSE	FALSE	FALSE	FALSE	FALSE	FALSE	FALSE	FALSE
Candidatus Chazhemtobacterium	TRUE	TRUE	TRUE	TRUE	TRUE	TRUE	TRUE	TRUE	TRUE	TRUE	TRUE	TRUE	TRUE	TRUE	TRUE	TRUE
Candidatus Electronema	TRUE	TRUE	TRUE	TRUE	TRUE	TRUE	TRUE	TRUE	TRUE	TRUE	TRUE	TRUE	FALSE	FALSE	FALSE	FALSE
Candidatus Megaira	FALSE	FALSE	FALSE	FALSE	FALSE	FALSE	FALSE	FALSE	FALSE	FALSE	FALSE	FALSE	FALSE	FALSE	FALSE	FALSE
Candidatus Methylomirabilis	TRUE	TRUE	TRUE	TRUE	TRUE	TRUE	TRUE	TRUE	FALSE	FALSE	FALSE	FALSE	TRUE	TRUE	TRUE	TRUE
Candidatus Mycosynbacter	FALSE	FALSE	FALSE	FALSE	FALSE	FALSE	FALSE	FALSE	FALSE	FALSE	FALSE	FALSE	FALSE	FALSE	FALSE	FALSE
Candidatus Nanopelagicus	TRUE	TRUE	TRUE	TRUE	FALSE	FALSE	FALSE	FALSE	FALSE	FALSE	FALSE	FALSE	FALSE	FALSE	FALSE	FALSE
Candidatus Nanosyncoccus	TRUE	TRUE	TRUE	TRUE	TRUE	TRUE	TRUE	TRUE	TRUE	TRUE	TRUE	TRUE	FALSE	FALSE	FALSE	FALSE
Candidatus Nanosynsacchari	TRUE	TRUE	TRUE	TRUE	TRUE	TRUE	TRUE	TRUE	FALSE	FALSE	FALSE	FALSE	TRUE	TRUE	TRUE	TRUE
Candidatus Vampirococcus	TRUE	TRUE	TRUE	TRUE	TRUE	TRUE	TRUE	TRUE	TRUE	TRUE	TRUE	TRUE	TRUE	TRUE	TRUE	TRUE
Candidimonas_A	FALSE	FALSE	FALSE	FALSE	FALSE	FALSE	FALSE	FALSE	FALSE	FALSE	FALSE	FALSE	FALSE	FALSE	FALSE	FALSE
Capillibacterium	FALSE	FALSE	FALSE	FALSE	FALSE	FALSE	FALSE	FALSE	FALSE	FALSE	FALSE	FALSE	FALSE	FALSE	FALSE	FALSE
Capnocytophaga	FALSE	FALSE	FALSE	FALSE	FALSE	FALSE	FALSE	FALSE	FALSE	FALSE	FALSE	FALSE	FALSE	FALSE	FALSE	FALSE
Caproicibacter	TRUE	TRUE	TRUE	TRUE	TRUE	TRUE	TRUE	TRUE	TRUE	TRUE	TRUE	TRUE	TRUE	TRUE	TRUE	TRUE
Capsulimonas	TRUE	TRUE	TRUE	TRUE	TRUE	TRUE	TRUE	TRUE	TRUE	TRUE	TRUE	TRUE	TRUE	TRUE	TRUE	TRUE
Carnobacterium	FALSE	FALSE	FALSE	FALSE	FALSE	FALSE	FALSE	FALSE	FALSE	FALSE	FALSE	FALSE	FALSE	FALSE	FALSE	FALSE
Carnobacterium_A	FALSE	FALSE	FALSE	FALSE	FALSE	FALSE	FALSE	FALSE	FALSE	FALSE	FALSE	FALSE	FALSE	FALSE	FALSE	FALSE
Casimicrobium	FALSE	FALSE	FALSE	FALSE	FALSE	FALSE	FALSE	FALSE	FALSE	FALSE	FALSE	FALSE	FALSE	FALSE	FALSE	FALSE
Castellaniella	TRUE	TRUE	TRUE	TRUE	TRUE	TRUE	TRUE	TRUE	TRUE	TRUE	TRUE	TRUE	TRUE	TRUE	TRUE	TRUE
Catellatospora	FALSE	FALSE	FALSE	FALSE	FALSE	FALSE	FALSE	FALSE	FALSE	FALSE	FALSE	FALSE	FALSE	FALSE	FALSE	FALSE
Catellicoccus	TRUE	TRUE	TRUE	TRUE	FALSE	FALSE	FALSE	FALSE	FALSE	FALSE	FALSE	FALSE	FALSE	FALSE	FALSE	FALSE
Catenibacterium	FALSE	FALSE	FALSE	FALSE	FALSE	FALSE	FALSE	FALSE	FALSE	FALSE	FALSE	FALSE	FALSE	FALSE	FALSE	FALSE
Catenulispora	TRUE	TRUE	TRUE	TRUE	FALSE	FALSE	FALSE	FALSE	FALSE	FALSE	FALSE	FALSE	FALSE	FALSE	FALSE	FALSE
Catenuloplanes	TRUE	TRUE	TRUE	TRUE	TRUE	TRUE	TRUE	TRUE	TRUE	TRUE	TRUE	TRUE	TRUE	TRUE	TRUE	TRUE
CAU-1598	TRUE	TRUE	TRUE	TRUE	FALSE	FALSE	FALSE	FALSE	FALSE	FALSE	FALSE	FALSE	FALSE	FALSE	FALSE	FALSE
Caulifigura	FALSE	FALSE	FALSE	FALSE	FALSE	FALSE	FALSE	FALSE	FALSE	FALSE	FALSE	FALSE	FALSE	FALSE	FALSE	FALSE
Caulobacter	FALSE	FALSE	FALSE	FALSE	FALSE	FALSE	FALSE	FALSE	FALSE	FALSE	FALSE	FALSE	FALSE	FALSE	FALSE	FALSE
Cecembia	FALSE	FALSE	FALSE	FALSE	FALSE	FALSE	FALSE	FALSE	FALSE	FALSE	FALSE	FALSE	FALSE	FALSE	FALSE	FALSE
Cedecea	TRUE	TRUE	TRUE	TRUE	TRUE	TRUE	TRUE	TRUE	TRUE	TRUE	TRUE	TRUE	FALSE	FALSE	FALSE	FALSE
Celeribacter	FALSE	FALSE	FALSE	FALSE	FALSE	FALSE	FALSE	FALSE	FALSE	FALSE	FALSE	FALSE	FALSE	FALSE	FALSE	FALSE
Cellulomonas	FALSE	FALSE	FALSE	FALSE	FALSE	FALSE	FALSE	FALSE	FALSE	FALSE	FALSE	FALSE	FALSE	FALSE	FALSE	FALSE
Cellulophaga	FALSE	FALSE	FALSE	FALSE	FALSE	FALSE	FALSE	FALSE	FALSE	FALSE	FALSE	FALSE	FALSE	FALSE	FALSE	FALSE
Cellulosimicrobium	TRUE	TRUE	TRUE	TRUE	FALSE	FALSE	FALSE	FALSE	TRUE	TRUE	TRUE	TRUE	TRUE	TRUE	TRUE	TRUE
Cellvibrio	FALSE	FALSE	FALSE	FALSE	FALSE	FALSE	FALSE	FALSE	FALSE	FALSE	FALSE	FALSE	FALSE	FALSE	FALSE	FALSE
Cerasibacillus	TRUE	TRUE	TRUE	TRUE	FALSE	FALSE	FALSE	FALSE	TRUE	TRUE	TRUE	TRUE	TRUE	TRUE	TRUE	TRUE
Cereibacter	FALSE	FALSE	FALSE	FALSE	FALSE	FALSE	FALSE	FALSE	FALSE	FALSE	FALSE	FALSE	FALSE	FALSE	FALSE	FALSE
Cereibacter_A	FALSE	FALSE	TRUE	TRUE	FALSE	FALSE	FALSE	FALSE	FALSE	FALSE	FALSE	FALSE	FALSE	FALSE	FALSE	FALSE
CFBP-8762	TRUE	TRUE	TRUE	TRUE	FALSE	FALSE	FALSE	FALSE	FALSE	FALSE	FALSE	FALSE	FALSE	FALSE	FALSE	FALSE
CFH-75059	TRUE	TRUE	TRUE	TRUE	FALSE	FALSE	FALSE	FALSE	FALSE	FALSE	FALSE	FALSE	FALSE	FALSE	FALSE	FALSE
Chachezhania	TRUE	TRUE	TRUE	TRUE	TRUE	TRUE	TRUE	TRUE	TRUE	TRUE	TRUE	TRUE	TRUE	TRUE	TRUE	TRUE
Chamaesiphon	TRUE	TRUE	TRUE	TRUE	TRUE	TRUE	TRUE	TRUE	TRUE	TRUE	TRUE	TRUE	FALSE	FALSE	FALSE	FALSE
Chania	TRUE	TRUE	TRUE	TRUE	FALSE	FALSE	FALSE	FALSE	TRUE	TRUE	TRUE	TRUE	TRUE	TRUE	TRUE	TRUE
Chazhemtobacterium	FALSE	FALSE	FALSE	FALSE	FALSE	FALSE	FALSE	FALSE	FALSE	FALSE	FALSE	FALSE	FALSE	FALSE	FALSE	FALSE
Chelativorans	TRUE	TRUE	TRUE	TRUE	TRUE	TRUE	TRUE	TRUE	TRUE	TRUE	TRUE	TRUE	TRUE	TRUE	TRUE	TRUE
Chelatococcus	FALSE	FALSE	FALSE	FALSE	FALSE	FALSE	FALSE	FALSE	FALSE	FALSE	FALSE	FALSE	FALSE	FALSE	FALSE	FALSE
Chelatococcus_A	TRUE	TRUE	TRUE	TRUE	TRUE	TRUE	TRUE	TRUE	FALSE	FALSE	FALSE	FALSE	TRUE	TRUE	TRUE	TRUE
Chiayiivirga	FALSE	FALSE	FALSE	FALSE	FALSE	FALSE	FALSE	FALSE	FALSE	FALSE	FALSE	FALSE	FALSE	FALSE	FALSE	FALSE
Chitinibacter	FALSE	FALSE	FALSE	FALSE	FALSE	FALSE	FALSE	FALSE	FALSE	FALSE	FALSE	FALSE	FALSE	FALSE	FALSE	FALSE
Chitinilyticum	TRUE	TRUE	TRUE	TRUE	FALSE	FALSE	FALSE	FALSE	FALSE	FALSE	FALSE	FALSE	FALSE	FALSE	FALSE	FALSE
Chitinimonas	TRUE	TRUE	TRUE	TRUE	FALSE	FALSE	FALSE	FALSE	FALSE	FALSE	FALSE	FALSE	FALSE	FALSE	FALSE	FALSE
Chitiniphilus	FALSE	FALSE	FALSE	FALSE	FALSE	FALSE	FALSE	FALSE	FALSE	FALSE	FALSE	FALSE	FALSE	FALSE	FALSE	FALSE
Chitinivorax	FALSE	FALSE	FALSE	FALSE	FALSE	FALSE	FALSE	FALSE	FALSE	FALSE	FALSE	FALSE	FALSE	FALSE	FALSE	FALSE
Chitinophaga	FALSE	FALSE	FALSE	FALSE	FALSE	FALSE	FALSE	FALSE	FALSE	FALSE	FALSE	FALSE	FALSE	FALSE	FALSE	FALSE
Chlorobium	FALSE	FALSE	FALSE	FALSE	FALSE	FALSE	FALSE	FALSE	FALSE	FALSE	FALSE	FALSE	FALSE	FALSE	FALSE	FALSE
Chlorobium_A	FALSE	FALSE	FALSE	FALSE	FALSE	FALSE	FALSE	FALSE	FALSE	FALSE	FALSE	FALSE	FALSE	FALSE	FALSE	FALSE
Choladocola	FALSE	FALSE	FALSE	FALSE	FALSE	FALSE	FALSE	FALSE	FALSE	FALSE	FALSE	FALSE	FALSE	FALSE	FALSE	FALSE
Chondromyces	FALSE	FALSE	FALSE	FALSE	FALSE	FALSE	FALSE	FALSE	FALSE	FALSE	FALSE	FALSE	FALSE	FALSE	FALSE	FALSE
Chromatium	TRUE	TRUE	TRUE	TRUE	FALSE	FALSE	FALSE	FALSE	TRUE	TRUE	TRUE	TRUE	TRUE	TRUE	TRUE	TRUE
Chromobacterium	FALSE	FALSE	FALSE	FALSE	FALSE	FALSE	FALSE	FALSE	FALSE	FALSE	FALSE	FALSE	FALSE	FALSE	FALSE	FALSE
Chromulinavorax	TRUE	TRUE	TRUE	TRUE	FALSE	FALSE	FALSE	FALSE	TRUE	TRUE	TRUE	TRUE	TRUE	TRUE	TRUE	TRUE
Chryseobacterium	FALSE	FALSE	FALSE	FALSE	FALSE	FALSE	FALSE	FALSE	FALSE	FALSE	FALSE	FALSE	FALSE	FALSE	FALSE	FALSE
Chryseoglobus	FALSE	FALSE	FALSE	FALSE	FALSE	FALSE	FALSE	FALSE	FALSE	FALSE	FALSE	FALSE	FALSE	FALSE	FALSE	FALSE
Chryseolinea	FALSE	FALSE	FALSE	FALSE	FALSE	FALSE	FALSE	FALSE	FALSE	FALSE	FALSE	FALSE	FALSE	FALSE	FALSE	FALSE
Chryseotalea	FALSE	FALSE	FALSE	FALSE	FALSE	FALSE	FALSE	FALSE	FALSE	FALSE	FALSE	FALSE	FALSE	FALSE	FALSE	FALSE
Chthoniobacter	FALSE	FALSE	FALSE	FALSE	FALSE	FALSE	FALSE	FALSE	FALSE	FALSE	FALSE	FALSE	FALSE	FALSE	FALSE	FALSE
Citricoccus	TRUE	TRUE	TRUE	TRUE	FALSE	FALSE	FALSE	FALSE	FALSE	FALSE	FALSE	FALSE	FALSE	FALSE	FALSE	FALSE
Citrobacter	FALSE	FALSE	FALSE	FALSE	FALSE	FALSE	FALSE	FALSE	FALSE	FALSE	FALSE	FALSE	FALSE	FALSE	FALSE	FALSE
Citrobacter_A	TRUE	TRUE	TRUE	TRUE	FALSE	FALSE	FALSE	FALSE	FALSE	FALSE	FALSE	FALSE	FALSE	FALSE	FALSE	FALSE
Clavibacter	FALSE	FALSE	FALSE	FALSE	FALSE	FALSE	FALSE	FALSE	FALSE	FALSE	FALSE	FALSE	FALSE	FALSE	FALSE	FALSE
Cloacibacterium	FALSE	FALSE	FALSE	FALSE	FALSE	FALSE	FALSE	FALSE	FALSE	FALSE	FALSE	FALSE	FALSE	FALSE	FALSE	FALSE
Cloacimonas	FALSE	FALSE	FALSE	FALSE	FALSE	FALSE	FALSE	FALSE	FALSE	FALSE	FALSE	FALSE	FALSE	FALSE	FALSE	FALSE
Clostridiisalibacter	TRUE	TRUE	TRUE	TRUE	TRUE	TRUE	TRUE	TRUE	TRUE	TRUE	TRUE	TRUE	TRUE	TRUE	TRUE	TRUE
Clostridioides	FALSE	FALSE	FALSE	FALSE	FALSE	FALSE	FALSE	FALSE	FALSE	FALSE	FALSE	FALSE	FALSE	FALSE	FALSE	FALSE
Clostridium	FALSE	FALSE	FALSE	FALSE	FALSE	FALSE	FALSE	FALSE	FALSE	FALSE	FALSE	FALSE	FALSE	FALSE	FALSE	FALSE
Clostridium_AD	FALSE	FALSE	FALSE	FALSE	FALSE	FALSE	FALSE	FALSE	FALSE	FALSE	FALSE	FALSE	FALSE	FALSE	FALSE	FALSE
Clostridium_AM	TRUE	TRUE	TRUE	TRUE	TRUE	TRUE	TRUE	TRUE	TRUE	TRUE	TRUE	TRUE	TRUE	TRUE	TRUE	TRUE
Clostridium_AP	FALSE	FALSE	FALSE	FALSE	FALSE	FALSE	FALSE	FALSE	FALSE	FALSE	FALSE	FALSE	FALSE	FALSE	FALSE	FALSE
Clostridium_AQ	TRUE	TRUE	TRUE	TRUE	FALSE	FALSE	FALSE	FALSE	FALSE	FALSE	FALSE	FALSE	FALSE	FALSE	FALSE	FALSE
Clostridium_E	FALSE	FALSE	FALSE	FALSE	FALSE	FALSE	FALSE	FALSE	FALSE	FALSE	FALSE	FALSE	FALSE	FALSE	FALSE	FALSE
Clostridium_F	TRUE	TRUE	TRUE	TRUE	FALSE	FALSE	FALSE	FALSE	TRUE	TRUE	TRUE	TRUE	TRUE	TRUE	TRUE	TRUE
Clostridium_P	TRUE	TRUE	TRUE	TRUE	FALSE	FALSE	FALSE	FALSE	TRUE	TRUE	TRUE	TRUE	TRUE	TRUE	TRUE	TRUE
Clostridium_Q	FALSE	FALSE	FALSE	FALSE	FALSE	FALSE	FALSE	FALSE	FALSE	FALSE	FALSE	FALSE	FALSE	FALSE	FALSE	FALSE
Collimonas	FALSE	FALSE	FALSE	FALSE	FALSE	FALSE	FALSE	FALSE	FALSE	FALSE	FALSE	FALSE	FALSE	FALSE	FALSE	FALSE
Collinsella	FALSE	FALSE	FALSE	FALSE	FALSE	FALSE	FALSE	FALSE	FALSE	FALSE	FALSE	FALSE	FALSE	FALSE	FALSE	FALSE
Colwellia_A	TRUE	TRUE	TRUE	TRUE	FALSE	FALSE	FALSE	FALSE	FALSE	FALSE	FALSE	FALSE	FALSE	FALSE	FALSE	FALSE
Comamonas	FALSE	FALSE	FALSE	FALSE	FALSE	FALSE	FALSE	FALSE	FALSE	FALSE	FALSE	FALSE	FALSE	FALSE	FALSE	FALSE
Comamonas_C	FALSE	FALSE	FALSE	FALSE	FALSE	FALSE	FALSE	FALSE	FALSE	FALSE	FALSE	FALSE	FALSE	FALSE	FALSE	FALSE
Comamonas_F	TRUE	TRUE	TRUE	TRUE	FALSE	FALSE	FALSE	FALSE	FALSE	FALSE	FALSE	FALSE	FALSE	FALSE	FALSE	FALSE
Companilactobacillus	FALSE	FALSE	FALSE	FALSE	FALSE	FALSE	FALSE	FALSE	FALSE	FALSE	FALSE	FALSE	FALSE	FALSE	FALSE	FALSE
Competibacter_A	FALSE	FALSE	FALSE	FALSE	FALSE	FALSE	FALSE	FALSE	FALSE	FALSE	FALSE	FALSE	FALSE	FALSE	FALSE	FALSE
Conexibacter	FALSE	FALSE	FALSE	FALSE	FALSE	FALSE	FALSE	FALSE	FALSE	FALSE	FALSE	FALSE	FALSE	FALSE	FALSE	FALSE
Confluentibacter	FALSE	FALSE	FALSE	FALSE	FALSE	FALSE	FALSE	FALSE	FALSE	FALSE	FALSE	FALSE	FALSE	FALSE	FALSE	FALSE
Congregibacter	TRUE	TRUE	TRUE	TRUE	FALSE	FALSE	FALSE	FALSE	TRUE	TRUE	TRUE	TRUE	TRUE	TRUE	TRUE	TRUE
Contendobacter	FALSE	FALSE	FALSE	FALSE	FALSE	FALSE	FALSE	FALSE	FALSE	FALSE	FALSE	FALSE	FALSE	FALSE	FALSE	FALSE
Conyzicola	FALSE	FALSE	FALSE	FALSE	FALSE	FALSE	FALSE	FALSE	FALSE	FALSE	FALSE	FALSE	FALSE	FALSE	FALSE	FALSE
Coprobacillus	TRUE	TRUE	TRUE	TRUE	FALSE	FALSE	FALSE	FALSE	FALSE	FALSE	FALSE	FALSE	FALSE	FALSE	FALSE	FALSE
Coprobacter	FALSE	FALSE	FALSE	FALSE	FALSE	FALSE	FALSE	FALSE	FALSE	FALSE	FALSE	FALSE	FALSE	FALSE	FALSE	FALSE
Coprococcus	FALSE	FALSE	FALSE	FALSE	FALSE	FALSE	FALSE	FALSE	FALSE	FALSE	FALSE	FALSE	FALSE	FALSE	FALSE	FALSE
Coprococcus_A	FALSE	FALSE	FALSE	FALSE	FALSE	FALSE	FALSE	FALSE	FALSE	FALSE	FALSE	FALSE	FALSE	FALSE	FALSE	FALSE
Copromonas	FALSE	FALSE	FALSE	FALSE	FALSE	FALSE	FALSE	FALSE	FALSE	FALSE	FALSE	FALSE	FALSE	FALSE	FALSE	FALSE
Coprothermobacter	TRUE	TRUE	TRUE	TRUE	TRUE	TRUE	TRUE	TRUE	TRUE	TRUE	TRUE	TRUE	TRUE	TRUE	TRUE	TRUE
Coprousia	TRUE	TRUE	TRUE	TRUE	FALSE	FALSE	FALSE	FALSE	FALSE	FALSE	FALSE	FALSE	FALSE	FALSE	FALSE	FALSE
Corallococcus	FALSE	FALSE	FALSE	FALSE	FALSE	FALSE	FALSE	FALSE	FALSE	FALSE	FALSE	FALSE	FALSE	FALSE	FALSE	FALSE
Corticimicrobacter	TRUE	TRUE	TRUE	TRUE	TRUE	TRUE	TRUE	TRUE	TRUE	TRUE	TRUE	TRUE	TRUE	TRUE	TRUE	TRUE
Corynebacterium	FALSE	FALSE	FALSE	FALSE	FALSE	FALSE	FALSE	FALSE	FALSE	FALSE	FALSE	FALSE	FALSE	FALSE	FALSE	FALSE
Crenobacter	TRUE	TRUE	TRUE	TRUE	FALSE	FALSE	FALSE	FALSE	FALSE	FALSE	FALSE	FALSE	FALSE	FALSE	FALSE	FALSE
Crenothrix	FALSE	FALSE	FALSE	FALSE	FALSE	FALSE	FALSE	FALSE	FALSE	FALSE	FALSE	FALSE	FALSE	FALSE	FALSE	FALSE
Criblamydia	FALSE	FALSE	FALSE	FALSE	FALSE	FALSE	FALSE	FALSE	FALSE	FALSE	FALSE	FALSE	FALSE	FALSE	FALSE	FALSE
Crinalium	TRUE	TRUE	TRUE	TRUE	TRUE	TRUE	TRUE	TRUE	TRUE	TRUE	TRUE	TRUE	FALSE	FALSE	FALSE	FALSE
Croceibacter	TRUE	TRUE	TRUE	TRUE	TRUE	TRUE	TRUE	TRUE	TRUE	TRUE	TRUE	TRUE	TRUE	TRUE	TRUE	TRUE
Croceibacterium	FALSE	FALSE	FALSE	FALSE	FALSE	FALSE	FALSE	FALSE	FALSE	FALSE	FALSE	FALSE	FALSE	FALSE	FALSE	FALSE
Croceicoccus	FALSE	FALSE	FALSE	FALSE	FALSE	FALSE	FALSE	FALSE	FALSE	FALSE	FALSE	FALSE	FALSE	FALSE	FALSE	FALSE
Crocinitomix	TRUE	TRUE	TRUE	TRUE	FALSE	FALSE	FALSE	FALSE	FALSE	FALSE	FALSE	FALSE	FALSE	FALSE	FALSE	FALSE
Cronobacter	FALSE	FALSE	FALSE	FALSE	FALSE	FALSE	FALSE	FALSE	FALSE	FALSE	FALSE	FALSE	FALSE	FALSE	FALSE	FALSE
Cruoricaptor	FALSE	FALSE	FALSE	FALSE	FALSE	FALSE	FALSE	FALSE	FALSE	FALSE	FALSE	FALSE	FALSE	FALSE	FALSE	FALSE
Cryobacterium	FALSE	FALSE	FALSE	FALSE	FALSE	FALSE	FALSE	FALSE	FALSE	FALSE	FALSE	FALSE	FALSE	FALSE	FALSE	FALSE
Cupidesulfovibrio	FALSE	FALSE	FALSE	FALSE	FALSE	FALSE	FALSE	FALSE	FALSE	FALSE	FALSE	FALSE	FALSE	FALSE	FALSE	FALSE
Cupriavidus	FALSE	FALSE	FALSE	FALSE	FALSE	FALSE	FALSE	FALSE	FALSE	FALSE	FALSE	FALSE	FALSE	FALSE	FALSE	FALSE
Curtobacterium	FALSE	FALSE	FALSE	FALSE	FALSE	FALSE	FALSE	FALSE	FALSE	FALSE	FALSE	FALSE	FALSE	FALSE	FALSE	FALSE
Curvibacter	FALSE	FALSE	TRUE	TRUE	FALSE	FALSE	FALSE	FALSE	FALSE	FALSE	FALSE	FALSE	FALSE	FALSE	FALSE	FALSE
Cutibacterium	FALSE	FALSE	FALSE	FALSE	FALSE	FALSE	FALSE	FALSE	FALSE	FALSE	FALSE	FALSE	FALSE	FALSE	FALSE	FALSE
Cx-87	TRUE	TRUE	TRUE	TRUE	FALSE	FALSE	FALSE	FALSE	FALSE	FALSE	FALSE	FALSE	FALSE	FALSE	FALSE	FALSE
Cyanobium	TRUE	TRUE	TRUE	TRUE	FALSE	FALSE	FALSE	FALSE	TRUE	TRUE	TRUE	TRUE	TRUE	TRUE	TRUE	TRUE
Cyanobium_A	TRUE	TRUE	TRUE	TRUE	FALSE	FALSE	FALSE	FALSE	TRUE	TRUE	TRUE	TRUE	TRUE	TRUE	TRUE	TRUE
Cyclobacterium	FALSE	FALSE	FALSE	FALSE	FALSE	FALSE	FALSE	FALSE	FALSE	FALSE	FALSE	FALSE	FALSE	FALSE	FALSE	FALSE
Cycloclasticus	FALSE	FALSE	FALSE	FALSE	FALSE	FALSE	FALSE	FALSE	FALSE	FALSE	FALSE	FALSE	FALSE	FALSE	FALSE	FALSE
Cyclonatronum	TRUE	TRUE	TRUE	TRUE	TRUE	TRUE	TRUE	TRUE	TRUE	TRUE	TRUE	TRUE	TRUE	TRUE	TRUE	TRUE
Cylindrospermum	TRUE	TRUE	TRUE	TRUE	TRUE	TRUE	TRUE	TRUE	TRUE	TRUE	TRUE	TRUE	TRUE	TRUE	TRUE	TRUE
Cypionkella	FALSE	FALSE	FALSE	FALSE	FALSE	FALSE	FALSE	FALSE	FALSE	FALSE	FALSE	FALSE	FALSE	FALSE	FALSE	FALSE
Cytobacillus	FALSE	FALSE	FALSE	FALSE	FALSE	FALSE	FALSE	FALSE	FALSE	FALSE	FALSE	FALSE	FALSE	FALSE	FALSE	FALSE
Cytophaga	FALSE	TRUE	TRUE	TRUE	FALSE	FALSE	FALSE	FALSE	FALSE	FALSE	FALSE	FALSE	FALSE	FALSE	FALSE	FALSE
DA-C8	FALSE	FALSE	FALSE	FALSE	FALSE	FALSE	FALSE	FALSE	FALSE	FALSE	FALSE	FALSE	FALSE	FALSE	FALSE	FALSE
Dactylopiibacterium	TRUE	TRUE	TRUE	TRUE	FALSE	FALSE	FALSE	FALSE	FALSE	FALSE	FALSE	FALSE	FALSE	FALSE	FALSE	FALSE
Dactylosporangium	TRUE	TRUE	TRUE	TRUE	FALSE	FALSE	FALSE	FALSE	FALSE	FALSE	FALSE	FALSE	FALSE	FALSE	FALSE	FALSE
Daejeonella	FALSE	FALSE	FALSE	FALSE	FALSE	FALSE	FALSE	FALSE	FALSE	FALSE	FALSE	FALSE	FALSE	FALSE	FALSE	FALSE
Dechloromonas	TRUE	TRUE	TRUE	TRUE	FALSE	FALSE	FALSE	FALSE	FALSE	FALSE	FALSE	FALSE	FALSE	FALSE	FALSE	FALSE
Deefgea	FALSE	FALSE	FALSE	FALSE	FALSE	FALSE	FALSE	FALSE	FALSE	FALSE	FALSE	FALSE	FALSE	FALSE	FALSE	FALSE
Defluviicoccus	TRUE	TRUE	TRUE	TRUE	FALSE	FALSE	FALSE	FALSE	FALSE	FALSE	FALSE	FALSE	FALSE	FALSE	FALSE	FALSE
Dehalobacter	TRUE	TRUE	TRUE	TRUE	FALSE	FALSE	FALSE	FALSE	FALSE	FALSE	FALSE	FALSE	FALSE	FALSE	FALSE	FALSE
Dehalobacterium	TRUE	TRUE	TRUE	TRUE	FALSE	FALSE	FALSE	FALSE	TRUE	TRUE	TRUE	TRUE	TRUE	TRUE	TRUE	TRUE
Dehalococcoides	FALSE	FALSE	FALSE	FALSE	FALSE	FALSE	FALSE	FALSE	FALSE	FALSE	FALSE	FALSE	FALSE	FALSE	FALSE	FALSE
Deianiraea	TRUE	TRUE	TRUE	TRUE	FALSE	FALSE	FALSE	FALSE	FALSE	FALSE	FALSE	FALSE	FALSE	FALSE	FALSE	FALSE
Deinococcus	FALSE	FALSE	TRUE	TRUE	FALSE	FALSE	FALSE	FALSE	FALSE	FALSE	FALSE	FALSE	FALSE	FALSE	FALSE	FALSE
Deinococcus_C	TRUE	TRUE	TRUE	TRUE	TRUE	TRUE	TRUE	TRUE	TRUE	TRUE	TRUE	TRUE	TRUE	TRUE	TRUE	TRUE
Delftia	TRUE	TRUE	TRUE	TRUE	FALSE	FALSE	FALSE	FALSE	FALSE	FALSE	FALSE	FALSE	FALSE	FALSE	FALSE	FALSE
Demequina	TRUE	TRUE	TRUE	TRUE	FALSE	FALSE	FALSE	FALSE	FALSE	FALSE	FALSE	FALSE	FALSE	FALSE	FALSE	FALSE
Denitratisoma	FALSE	FALSE	FALSE	FALSE	FALSE	FALSE	FALSE	FALSE	FALSE	FALSE	FALSE	FALSE	FALSE	FALSE	FALSE	FALSE
Denitromonas	FALSE	FALSE	FALSE	FALSE	FALSE	FALSE	FALSE	FALSE	FALSE	FALSE	FALSE	FALSE	FALSE	FALSE	FALSE	FALSE
Dermacoccus	TRUE	TRUE	TRUE	TRUE	FALSE	FALSE	FALSE	FALSE	TRUE	TRUE	TRUE	TRUE	TRUE	TRUE	TRUE	TRUE
Derxia	FALSE	FALSE	FALSE	FALSE	FALSE	FALSE	FALSE	FALSE	FALSE	FALSE	FALSE	FALSE	FALSE	FALSE	FALSE	FALSE
Desulfatibacillum	TRUE	TRUE	TRUE	TRUE	FALSE	FALSE	FALSE	FALSE	TRUE	TRUE	TRUE	TRUE	TRUE	TRUE	TRUE	TRUE
Desulfatirhabdium	TRUE	TRUE	TRUE	TRUE	TRUE	TRUE	TRUE	TRUE	TRUE	TRUE	TRUE	TRUE	TRUE	TRUE	TRUE	TRUE
Desulfatitalea	TRUE	TRUE	TRUE	TRUE	TRUE	TRUE	TRUE	TRUE	TRUE	TRUE	TRUE	TRUE	TRUE	TRUE	TRUE	TRUE
Desulfitibacter	TRUE	TRUE	TRUE	TRUE	TRUE	TRUE	TRUE	TRUE	TRUE	TRUE	TRUE	TRUE	TRUE	TRUE	TRUE	TRUE
Desulfitobacterium	FALSE	FALSE	FALSE	FALSE	FALSE	FALSE	FALSE	FALSE	FALSE	FALSE	FALSE	FALSE	FALSE	FALSE	FALSE	FALSE
Desulfobacillus	FALSE	FALSE	FALSE	FALSE	FALSE	FALSE	FALSE	FALSE	FALSE	FALSE	FALSE	FALSE	FALSE	FALSE	FALSE	FALSE
Desulfobacter	FALSE	FALSE	FALSE	FALSE	FALSE	FALSE	FALSE	FALSE	FALSE	FALSE	FALSE	FALSE	FALSE	FALSE	FALSE	FALSE
Desulfobulbus	FALSE	FALSE	FALSE	FALSE	FALSE	FALSE	FALSE	FALSE	FALSE	FALSE	FALSE	FALSE	FALSE	FALSE	FALSE	FALSE
Desulfobulbus_A	TRUE	TRUE	TRUE	TRUE	FALSE	FALSE	FALSE	FALSE	FALSE	FALSE	FALSE	FALSE	FALSE	FALSE	FALSE	FALSE
Desulfocurvibacter	TRUE	TRUE	TRUE	TRUE	FALSE	FALSE	FALSE	FALSE	TRUE	TRUE	TRUE	TRUE	TRUE	TRUE	TRUE	TRUE
Desulfocurvus	TRUE	TRUE	TRUE	TRUE	TRUE	TRUE	TRUE	TRUE	FALSE	FALSE	FALSE	FALSE	TRUE	TRUE	TRUE	TRUE
Desulfofustis	TRUE	TRUE	TRUE	TRUE	TRUE	TRUE	TRUE	TRUE	TRUE	TRUE	TRUE	TRUE	TRUE	TRUE	TRUE	TRUE
Desulfohalovibrio	FALSE	FALSE	FALSE	FALSE	FALSE	FALSE	FALSE	FALSE	FALSE	FALSE	FALSE	FALSE	FALSE	FALSE	FALSE	FALSE
Desulfolinea	FALSE	FALSE	FALSE	FALSE	FALSE	FALSE	FALSE	FALSE	FALSE	FALSE	FALSE	FALSE	FALSE	FALSE	FALSE	FALSE
Desulfolutivibrio	TRUE	TRUE	TRUE	TRUE	TRUE	TRUE	TRUE	TRUE	TRUE	TRUE	TRUE	TRUE	TRUE	TRUE	TRUE	TRUE
Desulfomicrobium	FALSE	FALSE	FALSE	FALSE	FALSE	FALSE	FALSE	FALSE	FALSE	FALSE	FALSE	FALSE	FALSE	FALSE	FALSE	FALSE
Desulfopila	TRUE	TRUE	TRUE	TRUE	FALSE	FALSE	FALSE	FALSE	TRUE	TRUE	TRUE	TRUE	TRUE	TRUE	TRUE	TRUE
Desulfoprunum	FALSE	FALSE	FALSE	FALSE	FALSE	FALSE	FALSE	FALSE	FALSE	FALSE	FALSE	FALSE	FALSE	FALSE	FALSE	FALSE
Desulforegula	FALSE	FALSE	FALSE	FALSE	FALSE	FALSE	FALSE	FALSE	FALSE	FALSE	FALSE	FALSE	FALSE	FALSE	FALSE	FALSE
Desulforhopalus	FALSE	FALSE	FALSE	FALSE	FALSE	FALSE	FALSE	FALSE	FALSE	FALSE	FALSE	FALSE	FALSE	FALSE	FALSE	FALSE
Desulfosarcina	TRUE	TRUE	TRUE	TRUE	TRUE	TRUE	TRUE	TRUE	TRUE	TRUE	TRUE	TRUE	TRUE	TRUE	TRUE	TRUE
Desulfovermiculus	TRUE	TRUE	TRUE	TRUE	TRUE	TRUE	TRUE	TRUE	TRUE	TRUE	TRUE	TRUE	TRUE	TRUE	TRUE	TRUE
Desulfovibrio	FALSE	FALSE	FALSE	FALSE	FALSE	FALSE	FALSE	FALSE	FALSE	FALSE	FALSE	FALSE	FALSE	FALSE	FALSE	FALSE
Devosia	FALSE	FALSE	FALSE	FALSE	FALSE	FALSE	FALSE	FALSE	FALSE	FALSE	FALSE	FALSE	FALSE	FALSE	FALSE	FALSE
Devosia_A	FALSE	FALSE	FALSE	FALSE	FALSE	FALSE	FALSE	FALSE	FALSE	FALSE	FALSE	FALSE	FALSE	FALSE	FALSE	FALSE
Dialister	FALSE	FALSE	FALSE	FALSE	FALSE	FALSE	FALSE	FALSE	FALSE	FALSE	FALSE	FALSE	FALSE	FALSE	FALSE	FALSE
Diaphorobacter	FALSE	FALSE	TRUE	TRUE	FALSE	FALSE	FALSE	FALSE	FALSE	FALSE	FALSE	FALSE	FALSE	FALSE	FALSE	FALSE
Diaphorobacter_A	TRUE	TRUE	TRUE	TRUE	FALSE	FALSE	FALSE	FALSE	FALSE	FALSE	FALSE	FALSE	FALSE	FALSE	FALSE	FALSE
Dichelobacter	TRUE	TRUE	TRUE	TRUE	TRUE	TRUE	TRUE	TRUE	TRUE	TRUE	TRUE	TRUE	TRUE	TRUE	TRUE	TRUE
Dickeya	FALSE	FALSE	FALSE	FALSE	FALSE	FALSE	FALSE	FALSE	FALSE	FALSE	FALSE	FALSE	FALSE	FALSE	FALSE	FALSE
Dietzia	FALSE	FALSE	FALSE	FALSE	FALSE	FALSE	FALSE	FALSE	FALSE	FALSE	FALSE	FALSE	FALSE	FALSE	FALSE	FALSE
Diplorickettsia	TRUE	TRUE	TRUE	TRUE	TRUE	TRUE	TRUE	TRUE	TRUE	TRUE	TRUE	TRUE	TRUE	TRUE	TRUE	TRUE
Dokdonella	FALSE	FALSE	FALSE	FALSE	FALSE	FALSE	FALSE	FALSE	FALSE	FALSE	FALSE	FALSE	FALSE	FALSE	FALSE	FALSE
Dokdonella_A	FALSE	FALSE	FALSE	FALSE	FALSE	FALSE	FALSE	FALSE	FALSE	FALSE	FALSE	FALSE	FALSE	FALSE	FALSE	FALSE
Dolichospermum	TRUE	TRUE	TRUE	TRUE	FALSE	FALSE	FALSE	FALSE	TRUE	TRUE	TRUE	TRUE	TRUE	TRUE	TRUE	TRUE
Dongia	FALSE	FALSE	FALSE	FALSE	FALSE	FALSE	FALSE	FALSE	FALSE	FALSE	FALSE	FALSE	FALSE	FALSE	FALSE	FALSE
Dorea	FALSE	FALSE	FALSE	FALSE	FALSE	FALSE	FALSE	FALSE	FALSE	FALSE	FALSE	FALSE	FALSE	FALSE	FALSE	FALSE
Dorea_A	FALSE	FALSE	FALSE	FALSE	FALSE	FALSE	FALSE	FALSE	FALSE	FALSE	FALSE	FALSE	FALSE	FALSE	FALSE	FALSE
Dorea_B	TRUE	TRUE	TRUE	TRUE	FALSE	FALSE	FALSE	FALSE	TRUE	TRUE	TRUE	TRUE	TRUE	TRUE	TRUE	TRUE
Draconibacterium	FALSE	FALSE	FALSE	FALSE	FALSE	FALSE	FALSE	FALSE	FALSE	FALSE	FALSE	FALSE	FALSE	FALSE	FALSE	FALSE
Duganella	FALSE	TRUE	TRUE	TRUE	FALSE	FALSE	FALSE	FALSE	FALSE	FALSE	FALSE	FALSE	FALSE	FALSE	FALSE	FALSE
Duodenibacillus	TRUE	TRUE	TRUE	TRUE	FALSE	FALSE	FALSE	FALSE	FALSE	FALSE	FALSE	FALSE	FALSE	FALSE	FALSE	FALSE
Dyadobacter	FALSE	FALSE	FALSE	FALSE	FALSE	FALSE	FALSE	FALSE	FALSE	FALSE	FALSE	FALSE	FALSE	FALSE	FALSE	FALSE
Dyella_A	TRUE	TRUE	TRUE	TRUE	TRUE	TRUE	TRUE	TRUE	TRUE	TRUE	TRUE	TRUE	TRUE	TRUE	TRUE	TRUE
Dysgonomonas	FALSE	FALSE	FALSE	FALSE	FALSE	FALSE	FALSE	FALSE	FALSE	FALSE	FALSE	FALSE	FALSE	FALSE	FALSE	FALSE
Dysosmobacter	FALSE	FALSE	FALSE	FALSE	FALSE	FALSE	FALSE	FALSE	FALSE	FALSE	FALSE	FALSE	FALSE	FALSE	FALSE	FALSE
Ectothiorhodospira	FALSE	FALSE	FALSE	FALSE	FALSE	FALSE	FALSE	FALSE	FALSE	FALSE	FALSE	FALSE	FALSE	FALSE	FALSE	FALSE
Edaphobacter	FALSE	FALSE	FALSE	FALSE	FALSE	FALSE	FALSE	FALSE	FALSE	FALSE	FALSE	FALSE	FALSE	FALSE	FALSE	FALSE
Edaphocola	FALSE	FALSE	FALSE	FALSE	FALSE	FALSE	FALSE	FALSE	FALSE	FALSE	FALSE	FALSE	FALSE	FALSE	FALSE	FALSE
Eggerthella	FALSE	FALSE	FALSE	FALSE	FALSE	FALSE	FALSE	FALSE	FALSE	FALSE	FALSE	FALSE	FALSE	FALSE	FALSE	FALSE
Eikenella	TRUE	TRUE	TRUE	TRUE	FALSE	FALSE	FALSE	FALSE	FALSE	FALSE	FALSE	FALSE	FALSE	FALSE	FALSE	FALSE
Eisenbergiella	TRUE	TRUE	TRUE	TRUE	FALSE	FALSE	FALSE	FALSE	FALSE	FALSE	FALSE	FALSE	FALSE	FALSE	FALSE	FALSE
Eisenibacter	TRUE	TRUE	TRUE	TRUE	TRUE	TRUE	TRUE	TRUE	TRUE	TRUE	TRUE	TRUE	TRUE	TRUE	TRUE	TRUE
ELB16-189	FALSE	FALSE	FALSE	FALSE	FALSE	FALSE	FALSE	FALSE	FALSE	FALSE	FALSE	FALSE	FALSE	FALSE	FALSE	FALSE
Elioraea	FALSE	FALSE	FALSE	FALSE	FALSE	FALSE	FALSE	FALSE	FALSE	FALSE	FALSE	FALSE	FALSE	FALSE	FALSE	FALSE
Elizabethkingia	FALSE	FALSE	FALSE	FALSE	FALSE	FALSE	FALSE	FALSE	FALSE	FALSE	FALSE	FALSE	FALSE	FALSE	FALSE	FALSE
Ellagibacter	FALSE	FALSE	FALSE	FALSE	FALSE	FALSE	FALSE	FALSE	FALSE	FALSE	FALSE	FALSE	FALSE	FALSE	FALSE	FALSE
Elstera	FALSE	FALSE	FALSE	FALSE	FALSE	FALSE	FALSE	FALSE	FALSE	FALSE	FALSE	FALSE	FALSE	FALSE	FALSE	FALSE
Emergencia	TRUE	TRUE	TRUE	TRUE	TRUE	TRUE	TRUE	TRUE	FALSE	FALSE	FALSE	FALSE	TRUE	TRUE	TRUE	TRUE
Empedobacter	FALSE	FALSE	FALSE	FALSE	FALSE	FALSE	FALSE	FALSE	FALSE	FALSE	FALSE	FALSE	FALSE	FALSE	FALSE	FALSE
Emticicia	FALSE	FALSE	FALSE	FALSE	FALSE	FALSE	FALSE	FALSE	FALSE	FALSE	FALSE	FALSE	FALSE	FALSE	FALSE	FALSE
Endobacter	TRUE	TRUE	TRUE	TRUE	FALSE	FALSE	FALSE	FALSE	FALSE	FALSE	FALSE	FALSE	FALSE	FALSE	FALSE	FALSE
Enhygromyxa	FALSE	FALSE	FALSE	FALSE	FALSE	FALSE	FALSE	FALSE	FALSE	FALSE	FALSE	FALSE	FALSE	FALSE	FALSE	FALSE
Enorma	TRUE	TRUE	TRUE	TRUE	FALSE	FALSE	FALSE	FALSE	FALSE	FALSE	FALSE	FALSE	FALSE	FALSE	FALSE	FALSE
Ensifer	FALSE	FALSE	FALSE	FALSE	FALSE	FALSE	FALSE	FALSE	FALSE	FALSE	FALSE	FALSE	FALSE	FALSE	FALSE	FALSE
Enterenecus	FALSE	FALSE	FALSE	FALSE	FALSE	FALSE	FALSE	FALSE	FALSE	FALSE	FALSE	FALSE	FALSE	FALSE	FALSE	FALSE
Enterobacter	FALSE	FALSE	FALSE	FALSE	FALSE	FALSE	FALSE	FALSE	FALSE	FALSE	FALSE	FALSE	FALSE	FALSE	FALSE	FALSE
Enterocloster	FALSE	FALSE	FALSE	FALSE	FALSE	FALSE	FALSE	FALSE	FALSE	FALSE	FALSE	FALSE	FALSE	FALSE	FALSE	FALSE
Enterococcus	FALSE	FALSE	FALSE	FALSE	FALSE	FALSE	FALSE	FALSE	FALSE	FALSE	FALSE	FALSE	FALSE	FALSE	FALSE	FALSE
Enterococcus_A	TRUE	TRUE	TRUE	TRUE	FALSE	FALSE	FALSE	FALSE	TRUE	TRUE	TRUE	TRUE	TRUE	TRUE	TRUE	TRUE
Enterococcus_B	FALSE	FALSE	FALSE	FALSE	FALSE	FALSE	FALSE	FALSE	FALSE	FALSE	FALSE	FALSE	FALSE	FALSE	FALSE	FALSE
Enterococcus_C	TRUE	TRUE	TRUE	TRUE	FALSE	FALSE	FALSE	FALSE	TRUE	TRUE	TRUE	TRUE	TRUE	TRUE	TRUE	TRUE
Enterococcus_D	FALSE	FALSE	FALSE	FALSE	FALSE	FALSE	FALSE	FALSE	FALSE	FALSE	FALSE	FALSE	FALSE	FALSE	FALSE	FALSE
Enterococcus_G	FALSE	FALSE	FALSE	FALSE	FALSE	FALSE	FALSE	FALSE	FALSE	FALSE	FALSE	FALSE	FALSE	FALSE	FALSE	FALSE
Enterococcus_I	FALSE	FALSE	FALSE	FALSE	FALSE	FALSE	FALSE	FALSE	FALSE	FALSE	FALSE	FALSE	FALSE	FALSE	FALSE	FALSE
Enterousia	FALSE	FALSE	FALSE	FALSE	FALSE	FALSE	FALSE	FALSE	FALSE	FALSE	FALSE	FALSE	FALSE	FALSE	FALSE	FALSE
Eoetvoesia	FALSE	FALSE	FALSE	FALSE	FALSE	FALSE	FALSE	FALSE	FALSE	FALSE	FALSE	FALSE	FALSE	FALSE	FALSE	FALSE
Epibacterium	TRUE	TRUE	TRUE	TRUE	FALSE	FALSE	FALSE	FALSE	FALSE	FALSE	FALSE	FALSE	FALSE	FALSE	FALSE	FALSE
Epilithonimonas	FALSE	FALSE	FALSE	FALSE	FALSE	FALSE	FALSE	FALSE	FALSE	FALSE	FALSE	FALSE	FALSE	FALSE	FALSE	FALSE
ER4	FALSE	FALSE	FALSE	FALSE	FALSE	FALSE	FALSE	FALSE	FALSE	FALSE	FALSE	FALSE	FALSE	FALSE	FALSE	FALSE
ER46	FALSE	FALSE	FALSE	FALSE	FALSE	FALSE	FALSE	FALSE	FALSE	FALSE	FALSE	FALSE	FALSE	FALSE	FALSE	FALSE
Ereboglobus	TRUE	TRUE	TRUE	TRUE	FALSE	FALSE	FALSE	FALSE	FALSE	FALSE	FALSE	FALSE	FALSE	FALSE	FALSE	FALSE
Erwinia	FALSE	FALSE	FALSE	FALSE	FALSE	FALSE	FALSE	FALSE	FALSE	FALSE	FALSE	FALSE	FALSE	FALSE	FALSE	FALSE
Erwinia_B	TRUE	TRUE	TRUE	TRUE	FALSE	FALSE	FALSE	FALSE	FALSE	FALSE	FALSE	FALSE	FALSE	FALSE	FALSE	FALSE
Erysipelatoclostridium	TRUE	TRUE	TRUE	TRUE	TRUE	TRUE	TRUE	TRUE	TRUE	TRUE	TRUE	TRUE	TRUE	TRUE	TRUE	TRUE
Erysipelothrix	TRUE	TRUE	TRUE	TRUE	TRUE	TRUE	TRUE	TRUE	FALSE	FALSE	FALSE	FALSE	TRUE	TRUE	TRUE	TRUE
Erythrobacter	FALSE	FALSE	FALSE	FALSE	FALSE	FALSE	FALSE	FALSE	FALSE	FALSE	FALSE	FALSE	FALSE	FALSE	FALSE	FALSE
Escherichia	FALSE	FALSE	FALSE	TRUE	FALSE	FALSE	FALSE	FALSE	FALSE	FALSE	FALSE	FALSE	FALSE	FALSE	FALSE	FALSE
ETT8	FALSE	FALSE	FALSE	FALSE	FALSE	FALSE	FALSE	FALSE	FALSE	FALSE	FALSE	FALSE	FALSE	FALSE	FALSE	FALSE
Eubacterium	TRUE	TRUE	TRUE	TRUE	TRUE	TRUE	TRUE	TRUE	TRUE	TRUE	TRUE	TRUE	FALSE	FALSE	FALSE	FALSE
Eubacterium_F	FALSE	FALSE	FALSE	FALSE	FALSE	FALSE	FALSE	FALSE	FALSE	FALSE	FALSE	FALSE	FALSE	FALSE	FALSE	FALSE
Eubacterium_G	FALSE	FALSE	FALSE	FALSE	FALSE	FALSE	FALSE	FALSE	FALSE	FALSE	FALSE	FALSE	FALSE	FALSE	FALSE	FALSE
Eubacterium_I	FALSE	FALSE	FALSE	FALSE	FALSE	FALSE	FALSE	FALSE	FALSE	FALSE	FALSE	FALSE	FALSE	FALSE	FALSE	FALSE
Eubacterium_O	FALSE	FALSE	FALSE	FALSE	FALSE	FALSE	FALSE	FALSE	FALSE	FALSE	FALSE	FALSE	FALSE	FALSE	FALSE	FALSE
Eubacterium_R	FALSE	FALSE	FALSE	FALSE	FALSE	FALSE	FALSE	FALSE	FALSE	FALSE	FALSE	FALSE	FALSE	FALSE	FALSE	FALSE
Evtepia	FALSE	FALSE	FALSE	FALSE	FALSE	FALSE	FALSE	FALSE	FALSE	FALSE	FALSE	FALSE	FALSE	FALSE	FALSE	FALSE
Ewingella	FALSE	FALSE	FALSE	FALSE	FALSE	FALSE	FALSE	FALSE	FALSE	FALSE	FALSE	FALSE	FALSE	FALSE	FALSE	FALSE
Exiguobacterium	FALSE	FALSE	FALSE	FALSE	FALSE	FALSE	FALSE	FALSE	FALSE	FALSE	FALSE	FALSE	FALSE	FALSE	FALSE	FALSE
Exiguobacterium_A	TRUE	TRUE	TRUE	TRUE	TRUE	TRUE	TRUE	TRUE	TRUE	TRUE	TRUE	TRUE	TRUE	TRUE	TRUE	TRUE
Extensimonas	FALSE	FALSE	TRUE	TRUE	FALSE	FALSE	FALSE	FALSE	FALSE	FALSE	FALSE	FALSE	FALSE	FALSE	FALSE	FALSE
F1-60-MAGs149	TRUE	TRUE	TRUE	TRUE	FALSE	FALSE	FALSE	FALSE	TRUE	TRUE	TRUE	TRUE	TRUE	TRUE	TRUE	TRUE
F2B08	TRUE	TRUE	TRUE	TRUE	FALSE	FALSE	FALSE	FALSE	FALSE	FALSE	FALSE	FALSE	FALSE	FALSE	FALSE	FALSE
Facklamia_A	FALSE	FALSE	FALSE	FALSE	FALSE	FALSE	FALSE	FALSE	FALSE	FALSE	FALSE	FALSE	FALSE	FALSE	FALSE	FALSE
Faecalibacillus	TRUE	TRUE	TRUE	TRUE	FALSE	FALSE	FALSE	FALSE	FALSE	FALSE	FALSE	FALSE	FALSE	FALSE	FALSE	FALSE
Faecalibacter	FALSE	FALSE	FALSE	FALSE	FALSE	FALSE	FALSE	FALSE	FALSE	FALSE	FALSE	FALSE	FALSE	FALSE	FALSE	FALSE
Faecalibacterium	FALSE	FALSE	FALSE	FALSE	FALSE	FALSE	FALSE	FALSE	FALSE	FALSE	FALSE	FALSE	FALSE	FALSE	FALSE	FALSE
Faecalimonas	TRUE	TRUE	TRUE	TRUE	FALSE	FALSE	FALSE	FALSE	FALSE	FALSE	FALSE	FALSE	FALSE	FALSE	FALSE	FALSE
Faecalitalea	FALSE	FALSE	FALSE	FALSE	FALSE	FALSE	FALSE	FALSE	FALSE	FALSE	FALSE	FALSE	FALSE	FALSE	FALSE	FALSE
Fermentimonas	FALSE	FALSE	FALSE	FALSE	FALSE	FALSE	FALSE	FALSE	FALSE	FALSE	FALSE	FALSE	FALSE	FALSE	FALSE	FALSE
Ferrimonas	TRUE	TRUE	TRUE	TRUE	TRUE	TRUE	TRUE	TRUE	TRUE	TRUE	TRUE	TRUE	FALSE	FALSE	FALSE	FALSE
Ferriphaselus	FALSE	FALSE	FALSE	FALSE	FALSE	FALSE	FALSE	FALSE	FALSE	FALSE	FALSE	FALSE	FALSE	FALSE	FALSE	FALSE
Ferrovibrio	FALSE	FALSE	FALSE	FALSE	FALSE	FALSE	FALSE	FALSE	FALSE	FALSE	FALSE	FALSE	FALSE	FALSE	FALSE	FALSE
Ferrovum	FALSE	FALSE	FALSE	FALSE	FALSE	FALSE	FALSE	FALSE	FALSE	FALSE	FALSE	FALSE	FALSE	FALSE	FALSE	FALSE
Fertoeibacter	FALSE	FALSE	FALSE	FALSE	FALSE	FALSE	FALSE	FALSE	FALSE	FALSE	FALSE	FALSE	FALSE	FALSE	FALSE	FALSE
Fibrella	FALSE	FALSE	FALSE	FALSE	FALSE	FALSE	FALSE	FALSE	FALSE	FALSE	FALSE	FALSE	FALSE	FALSE	FALSE	FALSE
Fibrobacter	FALSE	FALSE	FALSE	FALSE	FALSE	FALSE	FALSE	FALSE	FALSE	FALSE	FALSE	FALSE	FALSE	FALSE	FALSE	FALSE
Fimbriimonas	FALSE	FALSE	FALSE	FALSE	FALSE	FALSE	FALSE	FALSE	FALSE	FALSE	FALSE	FALSE	FALSE	FALSE	FALSE	FALSE
Finniella	FALSE	FALSE	FALSE	FALSE	FALSE	FALSE	FALSE	FALSE	FALSE	FALSE	FALSE	FALSE	FALSE	FALSE	FALSE	FALSE
FKL33	TRUE	TRUE	TRUE	TRUE	FALSE	FALSE	FALSE	FALSE	FALSE	FALSE	FALSE	FALSE	FALSE	FALSE	FALSE	FALSE
Flaviflexus	TRUE	TRUE	TRUE	TRUE	FALSE	FALSE	FALSE	FALSE	FALSE	FALSE	FALSE	FALSE	FALSE	FALSE	FALSE	FALSE
Flavihumibacter	FALSE	FALSE	FALSE	FALSE	FALSE	FALSE	FALSE	FALSE	FALSE	FALSE	FALSE	FALSE	FALSE	FALSE	FALSE	FALSE
Flavimobilis	FALSE	FALSE	FALSE	FALSE	FALSE	FALSE	FALSE	FALSE	FALSE	FALSE	FALSE	FALSE	FALSE	FALSE	FALSE	FALSE
Flavipsychrobacter	FALSE	FALSE	FALSE	FALSE	FALSE	FALSE	FALSE	FALSE	FALSE	FALSE	FALSE	FALSE	FALSE	FALSE	FALSE	FALSE
Flaviramulus	TRUE	TRUE	TRUE	TRUE	TRUE	TRUE	TRUE	TRUE	FALSE	FALSE	FALSE	FALSE	TRUE	TRUE	TRUE	TRUE
Flavisolibacter	FALSE	FALSE	FALSE	FALSE	FALSE	FALSE	FALSE	FALSE	FALSE	FALSE	FALSE	FALSE	FALSE	FALSE	FALSE	FALSE
Flavobacterium	FALSE	FALSE	FALSE	FALSE	FALSE	FALSE	FALSE	FALSE	FALSE	FALSE	FALSE	FALSE	FALSE	FALSE	FALSE	FALSE
Flavonifractor	FALSE	FALSE	FALSE	FALSE	FALSE	FALSE	FALSE	FALSE	FALSE	FALSE	FALSE	FALSE	FALSE	FALSE	FALSE	FALSE
Flectobacillus	FALSE	FALSE	FALSE	FALSE	FALSE	FALSE	FALSE	FALSE	FALSE	FALSE	FALSE	FALSE	FALSE	FALSE	FALSE	FALSE
Flexibacter	TRUE	TRUE	TRUE	TRUE	TRUE	TRUE	TRUE	TRUE	FALSE	FALSE	FALSE	FALSE	TRUE	TRUE	TRUE	TRUE
Flexilinea	FALSE	FALSE	FALSE	FALSE	FALSE	FALSE	FALSE	FALSE	FALSE	FALSE	FALSE	FALSE	FALSE	FALSE	FALSE	FALSE
Fluviibacter	FALSE	FALSE	FALSE	FALSE	FALSE	FALSE	FALSE	FALSE	FALSE	FALSE	FALSE	FALSE	FALSE	FALSE	FALSE	FALSE
Fluviibacterium	FALSE	FALSE	FALSE	FALSE	FALSE	FALSE	FALSE	FALSE	FALSE	FALSE	FALSE	FALSE	FALSE	FALSE	FALSE	FALSE
Fluviicoccus	FALSE	FALSE	FALSE	FALSE	FALSE	FALSE	FALSE	FALSE	FALSE	FALSE	FALSE	FALSE	FALSE	FALSE	FALSE	FALSE
Fluviicola	FALSE	FALSE	FALSE	FALSE	FALSE	FALSE	FALSE	FALSE	FALSE	FALSE	FALSE	FALSE	FALSE	FALSE	FALSE	FALSE
Fluviispira	TRUE	TRUE	TRUE	TRUE	TRUE	TRUE	TRUE	TRUE	TRUE	TRUE	TRUE	TRUE	TRUE	TRUE	TRUE	TRUE
Foetidibacter	FALSE	FALSE	FALSE	FALSE	FALSE	FALSE	FALSE	FALSE	FALSE	FALSE	FALSE	FALSE	FALSE	FALSE	FALSE	FALSE
Fonsibacter	TRUE	TRUE	TRUE	TRUE	FALSE	FALSE	FALSE	FALSE	FALSE	FALSE	FALSE	FALSE	FALSE	FALSE	FALSE	FALSE
Formosimonas	FALSE	FALSE	FALSE	FALSE	FALSE	FALSE	FALSE	FALSE	FALSE	FALSE	FALSE	FALSE	FALSE	FALSE	FALSE	FALSE
Fournierella	TRUE	TRUE	TRUE	TRUE	FALSE	FALSE	FALSE	FALSE	TRUE	TRUE	TRUE	TRUE	TRUE	TRUE	TRUE	TRUE
Francisella	FALSE	FALSE	FALSE	FALSE	FALSE	FALSE	FALSE	FALSE	FALSE	FALSE	FALSE	FALSE	FALSE	FALSE	FALSE	FALSE
Frankia	FALSE	FALSE	FALSE	FALSE	FALSE	FALSE	FALSE	FALSE	FALSE	FALSE	FALSE	FALSE	FALSE	FALSE	FALSE	FALSE
Frateuria_B	FALSE	FALSE	FALSE	FALSE	FALSE	FALSE	FALSE	FALSE	FALSE	FALSE	FALSE	FALSE	FALSE	FALSE	FALSE	FALSE
Friedmanniella	FALSE	FALSE	FALSE	FALSE	FALSE	FALSE	FALSE	FALSE	FALSE	FALSE	FALSE	FALSE	FALSE	FALSE	FALSE	FALSE
Frigidibacter	FALSE	FALSE	TRUE	TRUE	FALSE	FALSE	FALSE	FALSE	FALSE	FALSE	FALSE	FALSE	FALSE	FALSE	FALSE	FALSE
Frigididesulfovibrio	TRUE	TRUE	TRUE	TRUE	FALSE	FALSE	FALSE	FALSE	TRUE	TRUE	TRUE	TRUE	TRUE	TRUE	TRUE	TRUE
Frigoribacterium	FALSE	FALSE	FALSE	FALSE	FALSE	FALSE	FALSE	FALSE	FALSE	FALSE	FALSE	FALSE	FALSE	FALSE	FALSE	FALSE
Frisingicoccus	TRUE	TRUE	TRUE	TRUE	TRUE	TRUE	TRUE	TRUE	FALSE	FALSE	FALSE	FALSE	TRUE	TRUE	TRUE	TRUE
Frondihabitans	FALSE	FALSE	FALSE	FALSE	FALSE	FALSE	FALSE	FALSE	FALSE	FALSE	FALSE	FALSE	FALSE	FALSE	FALSE	FALSE
Fundicoccus	FALSE	FALSE	FALSE	FALSE	FALSE	FALSE	FALSE	FALSE	FALSE	FALSE	FALSE	FALSE	FALSE	FALSE	FALSE	FALSE
Fundidesulfovibrio	FALSE	FALSE	FALSE	FALSE	FALSE	FALSE	FALSE	FALSE	FALSE	FALSE	FALSE	FALSE	FALSE	FALSE	FALSE	FALSE
Fuscovulum	FALSE	FALSE	FALSE	FALSE	FALSE	FALSE	FALSE	FALSE	FALSE	FALSE	FALSE	FALSE	FALSE	FALSE	FALSE	FALSE
Fusicatenibacter	FALSE	FALSE	FALSE	FALSE	FALSE	FALSE	FALSE	FALSE	FALSE	FALSE	FALSE	FALSE	FALSE	FALSE	FALSE	FALSE
Fusobacterium	TRUE	TRUE	TRUE	TRUE	TRUE	TRUE	TRUE	TRUE	TRUE	TRUE	TRUE	TRUE	TRUE	TRUE	TRUE	TRUE
Fusobacterium_A	FALSE	FALSE	FALSE	FALSE	FALSE	FALSE	FALSE	FALSE	FALSE	FALSE	FALSE	FALSE	FALSE	FALSE	FALSE	FALSE
G2M2-11	TRUE	TRUE	TRUE	TRUE	TRUE	TRUE	TRUE	TRUE	TRUE	TRUE	TRUE	TRUE	FALSE	FALSE	FALSE	FALSE
Gaiella	FALSE	FALSE	FALSE	FALSE	FALSE	FALSE	FALSE	FALSE	FALSE	FALSE	FALSE	FALSE	FALSE	FALSE	FALSE	FALSE
Galbibacter_B	FALSE	FALSE	FALSE	FALSE	FALSE	FALSE	FALSE	FALSE	FALSE	FALSE	FALSE	FALSE	FALSE	FALSE	FALSE	FALSE
Gallionella	FALSE	FALSE	FALSE	FALSE	FALSE	FALSE	FALSE	FALSE	FALSE	FALSE	FALSE	FALSE	FALSE	FALSE	FALSE	FALSE
GCA-002733105	TRUE	TRUE	TRUE	TRUE	FALSE	FALSE	FALSE	FALSE	TRUE	TRUE	TRUE	TRUE	TRUE	TRUE	TRUE	TRUE
GCA-002733185	TRUE	TRUE	TRUE	TRUE	FALSE	FALSE	FALSE	FALSE	FALSE	FALSE	FALSE	FALSE	FALSE	FALSE	FALSE	FALSE
GCA-013693735	FALSE	FALSE	FALSE	FALSE	FALSE	FALSE	FALSE	FALSE	FALSE	FALSE	FALSE	FALSE	FALSE	FALSE	FALSE	FALSE
GCA-2746605	FALSE	FALSE	FALSE	FALSE	FALSE	FALSE	FALSE	FALSE	FALSE	FALSE	FALSE	FALSE	FALSE	FALSE	FALSE	FALSE
GCA-900066495	TRUE	TRUE	TRUE	TRUE	FALSE	FALSE	FALSE	FALSE	FALSE	FALSE	FALSE	FALSE	FALSE	FALSE	FALSE	FALSE
GCF-002259525	TRUE	TRUE	TRUE	TRUE	FALSE	FALSE	FALSE	FALSE	TRUE	TRUE	TRUE	TRUE	TRUE	TRUE	TRUE	TRUE
Gelidibacter	FALSE	FALSE	FALSE	FALSE	FALSE	FALSE	FALSE	FALSE	FALSE	FALSE	FALSE	FALSE	FALSE	FALSE	FALSE	FALSE
Gellertiella	TRUE	TRUE	TRUE	TRUE	TRUE	TRUE	TRUE	TRUE	TRUE	TRUE	TRUE	TRUE	TRUE	TRUE	TRUE	TRUE
Geminisphaera	FALSE	FALSE	FALSE	FALSE	FALSE	FALSE	FALSE	FALSE	FALSE	FALSE	FALSE	FALSE	FALSE	FALSE	FALSE	FALSE
Gemmata	FALSE	FALSE	FALSE	FALSE	FALSE	FALSE	FALSE	FALSE	FALSE	FALSE	FALSE	FALSE	FALSE	FALSE	FALSE	FALSE
Gemmatimonas	FALSE	FALSE	FALSE	FALSE	FALSE	FALSE	FALSE	FALSE	FALSE	FALSE	FALSE	FALSE	FALSE	FALSE	FALSE	FALSE
Gemmatirosa	FALSE	FALSE	FALSE	FALSE	FALSE	FALSE	FALSE	FALSE	FALSE	FALSE	FALSE	FALSE	FALSE	FALSE	FALSE	FALSE
Gemmiger	FALSE	FALSE	FALSE	FALSE	FALSE	FALSE	FALSE	FALSE	FALSE	FALSE	FALSE	FALSE	FALSE	FALSE	FALSE	FALSE
Gemmobacter	FALSE	FALSE	FALSE	FALSE	FALSE	FALSE	FALSE	FALSE	FALSE	FALSE	FALSE	FALSE	FALSE	FALSE	FALSE	FALSE
Gemmobacter_B	FALSE	TRUE	TRUE	TRUE	FALSE	FALSE	FALSE	FALSE	FALSE	FALSE	FALSE	FALSE	FALSE	FALSE	FALSE	FALSE
Gemmobacter_C	FALSE	FALSE	FALSE	FALSE	FALSE	FALSE	FALSE	FALSE	FALSE	FALSE	FALSE	FALSE	FALSE	FALSE	FALSE	FALSE
Geoanaerobacter	FALSE	FALSE	FALSE	FALSE	FALSE	FALSE	FALSE	FALSE	FALSE	FALSE	FALSE	FALSE	FALSE	FALSE	FALSE	FALSE
Geobacter	TRUE	TRUE	TRUE	TRUE	FALSE	FALSE	FALSE	FALSE	FALSE	FALSE	FALSE	FALSE	FALSE	FALSE	FALSE	FALSE
Geodermatophilus	TRUE	TRUE	TRUE	TRUE	FALSE	FALSE	FALSE	FALSE	TRUE	TRUE	TRUE	TRUE	TRUE	TRUE	TRUE	TRUE
Geofilum	FALSE	FALSE	FALSE	FALSE	FALSE	FALSE	FALSE	FALSE	FALSE	FALSE	FALSE	FALSE	FALSE	FALSE	FALSE	FALSE
Geomonas	FALSE	FALSE	FALSE	FALSE	FALSE	FALSE	FALSE	FALSE	FALSE	FALSE	FALSE	FALSE	FALSE	FALSE	FALSE	FALSE
Georgenia	FALSE	FALSE	FALSE	FALSE	FALSE	FALSE	FALSE	FALSE	FALSE	FALSE	FALSE	FALSE	FALSE	FALSE	FALSE	FALSE
Georhizobium	TRUE	TRUE	TRUE	TRUE	TRUE	TRUE	TRUE	TRUE	FALSE	FALSE	FALSE	FALSE	TRUE	TRUE	TRUE	TRUE
Geosporobacter	TRUE	TRUE	TRUE	TRUE	TRUE	TRUE	TRUE	TRUE	FALSE	FALSE	FALSE	FALSE	TRUE	TRUE	TRUE	TRUE
Geotalea	FALSE	FALSE	FALSE	FALSE	FALSE	FALSE	FALSE	FALSE	FALSE	FALSE	FALSE	FALSE	FALSE	FALSE	FALSE	FALSE
Geothrix	FALSE	FALSE	FALSE	FALSE	FALSE	FALSE	FALSE	FALSE	FALSE	FALSE	FALSE	FALSE	FALSE	FALSE	FALSE	FALSE
Giesbergeria	FALSE	FALSE	FALSE	FALSE	FALSE	FALSE	FALSE	FALSE	FALSE	FALSE	FALSE	FALSE	FALSE	FALSE	FALSE	FALSE
Gillisia	FALSE	FALSE	FALSE	FALSE	FALSE	FALSE	FALSE	FALSE	FALSE	FALSE	FALSE	FALSE	FALSE	FALSE	FALSE	FALSE
Ginsengibacter	FALSE	FALSE	FALSE	FALSE	FALSE	FALSE	FALSE	FALSE	FALSE	FALSE	FALSE	FALSE	FALSE	FALSE	FALSE	FALSE
Glaciecola	TRUE	TRUE	TRUE	TRUE	FALSE	FALSE	FALSE	FALSE	FALSE	FALSE	FALSE	FALSE	FALSE	FALSE	FALSE	FALSE
Glacieibacterium	FALSE	FALSE	FALSE	FALSE	FALSE	FALSE	FALSE	FALSE	FALSE	FALSE	FALSE	FALSE	FALSE	FALSE	FALSE	FALSE
Glaciimonas	TRUE	TRUE	TRUE	TRUE	FALSE	FALSE	FALSE	FALSE	FALSE	FALSE	FALSE	FALSE	FALSE	FALSE	FALSE	FALSE
Globicatella	TRUE	TRUE	TRUE	TRUE	FALSE	FALSE	FALSE	FALSE	TRUE	TRUE	TRUE	TRUE	TRUE	TRUE	TRUE	TRUE
Gluconobacter	TRUE	TRUE	TRUE	TRUE	TRUE	TRUE	TRUE	TRUE	TRUE	TRUE	TRUE	TRUE	TRUE	TRUE	TRUE	TRUE
Gluconobacter_A	TRUE	TRUE	TRUE	TRUE	FALSE	FALSE	FALSE	FALSE	FALSE	FALSE	FALSE	FALSE	FALSE	FALSE	FALSE	FALSE
Glutamicibacter	FALSE	FALSE	TRUE	TRUE	FALSE	FALSE	FALSE	FALSE	FALSE	FALSE	FALSE	FALSE	FALSE	FALSE	FALSE	FALSE
Glycocaulis	TRUE	TRUE	TRUE	TRUE	TRUE	TRUE	TRUE	TRUE	TRUE	TRUE	TRUE	TRUE	FALSE	FALSE	FALSE	FALSE
Glycomyces	TRUE	TRUE	TRUE	TRUE	TRUE	TRUE	TRUE	TRUE	TRUE	TRUE	TRUE	TRUE	TRUE	TRUE	TRUE	TRUE
Gordonia	FALSE	FALSE	FALSE	FALSE	FALSE	FALSE	FALSE	FALSE	FALSE	FALSE	FALSE	FALSE	FALSE	FALSE	FALSE	FALSE
Gordonibacter	FALSE	FALSE	FALSE	FALSE	FALSE	FALSE	FALSE	FALSE	FALSE	FALSE	FALSE	FALSE	FALSE	FALSE	FALSE	FALSE
Gottfriedia	TRUE	TRUE	TRUE	TRUE	FALSE	FALSE	FALSE	FALSE	FALSE	FALSE	FALSE	FALSE	FALSE	FALSE	FALSE	FALSE
Gramella	TRUE	TRUE	TRUE	TRUE	TRUE	TRUE	TRUE	TRUE	TRUE	TRUE	TRUE	TRUE	FALSE	FALSE	FALSE	FALSE
Granulicella_C	TRUE	TRUE	TRUE	TRUE	FALSE	FALSE	FALSE	FALSE	FALSE	FALSE	FALSE	FALSE	FALSE	FALSE	FALSE	FALSE
Granulicoccus	TRUE	TRUE	TRUE	TRUE	TRUE	TRUE	TRUE	TRUE	TRUE	TRUE	TRUE	TRUE	TRUE	TRUE	TRUE	TRUE
Gulbenkiania	TRUE	TRUE	TRUE	TRUE	FALSE	FALSE	FALSE	FALSE	FALSE	FALSE	FALSE	FALSE	FALSE	FALSE	FALSE	FALSE
Gulosibacter	FALSE	FALSE	FALSE	FALSE	FALSE	FALSE	FALSE	FALSE	FALSE	FALSE	FALSE	FALSE	FALSE	FALSE	FALSE	FALSE
GWF1-31-35	TRUE	TRUE	TRUE	TRUE	TRUE	TRUE	TRUE	TRUE	TRUE	TRUE	TRUE	TRUE	TRUE	TRUE	TRUE	TRUE
H1-PLA3	TRUE	TRUE	TRUE	TRUE	TRUE	TRUE	TRUE	TRUE	FALSE	FALSE	FALSE	FALSE	TRUE	TRUE	TRUE	TRUE
Haematobacter	FALSE	FALSE	FALSE	FALSE	FALSE	FALSE	FALSE	FALSE	FALSE	FALSE	FALSE	FALSE	FALSE	FALSE	FALSE	FALSE
Haematospirillum	FALSE	FALSE	FALSE	FALSE	FALSE	FALSE	FALSE	FALSE	FALSE	FALSE	FALSE	FALSE	FALSE	FALSE	FALSE	FALSE
Haemophilus	TRUE	TRUE	TRUE	TRUE	TRUE	TRUE	TRUE	TRUE	TRUE	TRUE	TRUE	TRUE	TRUE	TRUE	TRUE	TRUE
Haemophilus_A	TRUE	TRUE	TRUE	TRUE	TRUE	TRUE	TRUE	TRUE	FALSE	FALSE	FALSE	FALSE	TRUE	TRUE	TRUE	TRUE
Haemophilus_D	FALSE	FALSE	FALSE	FALSE	FALSE	FALSE	FALSE	FALSE	FALSE	FALSE	FALSE	FALSE	FALSE	FALSE	FALSE	FALSE
Hafnia	FALSE	FALSE	FALSE	FALSE	FALSE	FALSE	FALSE	FALSE	FALSE	FALSE	FALSE	FALSE	FALSE	FALSE	FALSE	FALSE
Hahella	TRUE	TRUE	TRUE	TRUE	TRUE	TRUE	TRUE	TRUE	TRUE	TRUE	TRUE	TRUE	FALSE	FALSE	FALSE	FALSE
Halarcobacter	FALSE	FALSE	FALSE	FALSE	FALSE	FALSE	FALSE	FALSE	FALSE	FALSE	FALSE	FALSE	FALSE	FALSE	FALSE	FALSE
Haliangium	FALSE	FALSE	FALSE	FALSE	FALSE	FALSE	FALSE	FALSE	FALSE	FALSE	FALSE	FALSE	FALSE	FALSE	FALSE	FALSE
Haliea	FALSE	FALSE	FALSE	FALSE	FALSE	FALSE	FALSE	FALSE	FALSE	FALSE	FALSE	FALSE	FALSE	FALSE	FALSE	FALSE
Halioglobus	FALSE	FALSE	FALSE	FALSE	FALSE	FALSE	FALSE	FALSE	FALSE	FALSE	FALSE	FALSE	FALSE	FALSE	FALSE	FALSE
Haliscomenobacter	FALSE	FALSE	FALSE	FALSE	FALSE	FALSE	FALSE	FALSE	FALSE	FALSE	FALSE	FALSE	FALSE	FALSE	FALSE	FALSE
Hallerella	TRUE	TRUE	TRUE	TRUE	TRUE	TRUE	TRUE	TRUE	TRUE	TRUE	TRUE	TRUE	TRUE	TRUE	TRUE	TRUE
Haloferula	FALSE	FALSE	FALSE	FALSE	FALSE	FALSE	FALSE	FALSE	FALSE	FALSE	FALSE	FALSE	FALSE	FALSE	FALSE	FALSE
Halomonas	FALSE	FALSE	FALSE	FALSE	FALSE	FALSE	FALSE	FALSE	FALSE	FALSE	FALSE	FALSE	FALSE	FALSE	FALSE	FALSE
Halothiobacillus	FALSE	FALSE	FALSE	FALSE	FALSE	FALSE	FALSE	FALSE	FALSE	FALSE	FALSE	FALSE	FALSE	FALSE	FALSE	FALSE
Halpernia	FALSE	FALSE	FALSE	FALSE	FALSE	FALSE	FALSE	FALSE	FALSE	FALSE	FALSE	FALSE	FALSE	FALSE	FALSE	FALSE
Hamadaea	TRUE	TRUE	TRUE	TRUE	FALSE	FALSE	FALSE	FALSE	FALSE	FALSE	FALSE	FALSE	FALSE	FALSE	FALSE	FALSE
Hansschlegelia	TRUE	TRUE	TRUE	TRUE	FALSE	FALSE	FALSE	FALSE	FALSE	FALSE	FALSE	FALSE	FALSE	FALSE	FALSE	FALSE
Hanstruepera	FALSE	FALSE	FALSE	FALSE	FALSE	FALSE	FALSE	FALSE	FALSE	FALSE	FALSE	FALSE	FALSE	FALSE	FALSE	FALSE
Hassallia	FALSE	FALSE	FALSE	FALSE	FALSE	FALSE	FALSE	FALSE	FALSE	FALSE	FALSE	FALSE	FALSE	FALSE	FALSE	FALSE
Hathewaya	TRUE	TRUE	TRUE	TRUE	FALSE	FALSE	FALSE	FALSE	TRUE	TRUE	TRUE	TRUE	TRUE	TRUE	TRUE	TRUE
HdN1	FALSE	FALSE	FALSE	FALSE	FALSE	FALSE	FALSE	FALSE	FALSE	FALSE	FALSE	FALSE	FALSE	FALSE	FALSE	FALSE
Hel1-33-131	TRUE	TRUE	TRUE	TRUE	TRUE	TRUE	TRUE	TRUE	FALSE	FALSE	FALSE	FALSE	TRUE	TRUE	TRUE	TRUE
Herbaspirillum	FALSE	FALSE	FALSE	FALSE	FALSE	FALSE	FALSE	FALSE	FALSE	FALSE	FALSE	FALSE	FALSE	FALSE	FALSE	FALSE
Herbiconiux	FALSE	FALSE	FALSE	FALSE	FALSE	FALSE	FALSE	FALSE	FALSE	FALSE	FALSE	FALSE	FALSE	FALSE	FALSE	FALSE
Herbivorax	FALSE	FALSE	FALSE	FALSE	FALSE	FALSE	FALSE	FALSE	FALSE	FALSE	FALSE	FALSE	FALSE	FALSE	FALSE	FALSE
Heritagella	FALSE	FALSE	FALSE	FALSE	FALSE	FALSE	FALSE	FALSE	FALSE	FALSE	FALSE	FALSE	FALSE	FALSE	FALSE	FALSE
Herminiimonas	FALSE	TRUE	TRUE	TRUE	FALSE	FALSE	FALSE	FALSE	FALSE	FALSE	FALSE	FALSE	FALSE	FALSE	FALSE	FALSE
Herpetosiphon	TRUE	TRUE	TRUE	TRUE	FALSE	FALSE	FALSE	FALSE	FALSE	FALSE	FALSE	FALSE	FALSE	FALSE	FALSE	FALSE
Hespellia	FALSE	FALSE	FALSE	FALSE	FALSE	FALSE	FALSE	FALSE	FALSE	FALSE	FALSE	FALSE	FALSE	FALSE	FALSE	FALSE
HMF7056	TRUE	TRUE	TRUE	TRUE	FALSE	FALSE	FALSE	FALSE	FALSE	FALSE	FALSE	FALSE	FALSE	FALSE	FALSE	FALSE
Hoeflea	TRUE	TRUE	TRUE	TRUE	FALSE	FALSE	FALSE	FALSE	TRUE	TRUE	TRUE	TRUE	TRUE	TRUE	TRUE	TRUE
Holdemanella	FALSE	FALSE	FALSE	FALSE	FALSE	FALSE	FALSE	FALSE	FALSE	FALSE	FALSE	FALSE	FALSE	FALSE	FALSE	FALSE
Holdemania	TRUE	TRUE	TRUE	TRUE	FALSE	FALSE	FALSE	FALSE	FALSE	FALSE	FALSE	FALSE	FALSE	FALSE	FALSE	FALSE
Holophaga	TRUE	TRUE	TRUE	TRUE	FALSE	FALSE	FALSE	FALSE	FALSE	FALSE	FALSE	FALSE	FALSE	FALSE	FALSE	FALSE
Holospora	FALSE	FALSE	FALSE	FALSE	FALSE	FALSE	FALSE	FALSE	FALSE	FALSE	FALSE	FALSE	FALSE	FALSE	FALSE	FALSE
Homoserinimonas	TRUE	TRUE	TRUE	TRUE	TRUE	TRUE	TRUE	TRUE	TRUE	TRUE	TRUE	TRUE	TRUE	TRUE	TRUE	TRUE
Hugenholtzia	TRUE	TRUE	TRUE	TRUE	TRUE	TRUE	TRUE	TRUE	TRUE	TRUE	TRUE	TRUE	TRUE	TRUE	TRUE	TRUE
Humibacillus	FALSE	FALSE	FALSE	FALSE	FALSE	FALSE	FALSE	FALSE	FALSE	FALSE	FALSE	FALSE	FALSE	FALSE	FALSE	FALSE
Humibacter	TRUE	TRUE	TRUE	TRUE	FALSE	FALSE	FALSE	FALSE	FALSE	FALSE	FALSE	FALSE	FALSE	FALSE	FALSE	FALSE
Humihabitans	TRUE	TRUE	TRUE	TRUE	FALSE	FALSE	FALSE	FALSE	TRUE	TRUE	TRUE	TRUE	TRUE	TRUE	TRUE	TRUE
Humisphaera	FALSE	FALSE	FALSE	FALSE	FALSE	FALSE	FALSE	FALSE	FALSE	FALSE	FALSE	FALSE	FALSE	FALSE	FALSE	FALSE
Humitalea	FALSE	FALSE	FALSE	FALSE	FALSE	FALSE	FALSE	FALSE	FALSE	FALSE	FALSE	FALSE	FALSE	FALSE	FALSE	FALSE
Hungateiclostridium	TRUE	TRUE	TRUE	TRUE	TRUE	TRUE	TRUE	TRUE	TRUE	TRUE	TRUE	TRUE	TRUE	TRUE	TRUE	TRUE
Hungatella	TRUE	TRUE	TRUE	TRUE	FALSE	FALSE	FALSE	FALSE	TRUE	TRUE	TRUE	TRUE	TRUE	TRUE	TRUE	TRUE
Hyalangium	TRUE	TRUE	TRUE	TRUE	TRUE	TRUE	TRUE	TRUE	TRUE	TRUE	TRUE	TRUE	TRUE	TRUE	TRUE	TRUE
Hydrocarboniphaga	TRUE	TRUE	TRUE	TRUE	TRUE	TRUE	TRUE	TRUE	TRUE	TRUE	TRUE	TRUE	FALSE	FALSE	FALSE	FALSE
Hydrogeniiclostridium	FALSE	FALSE	FALSE	FALSE	FALSE	FALSE	FALSE	FALSE	FALSE	FALSE	FALSE	FALSE	FALSE	FALSE	FALSE	FALSE
Hydrogenoanaerobacterium	TRUE	TRUE	TRUE	TRUE	FALSE	FALSE	FALSE	FALSE	TRUE	TRUE	TRUE	TRUE	TRUE	TRUE	TRUE	TRUE
Hydrogenophaga	FALSE	TRUE	TRUE	TRUE	FALSE	FALSE	FALSE	FALSE	FALSE	FALSE	FALSE	FALSE	FALSE	FALSE	FALSE	FALSE
Hydrogenophilus	FALSE	FALSE	FALSE	FALSE	FALSE	FALSE	FALSE	FALSE	FALSE	FALSE	FALSE	FALSE	FALSE	FALSE	FALSE	FALSE
Hydrogenovibrio	TRUE	TRUE	TRUE	TRUE	TRUE	TRUE	TRUE	TRUE	TRUE	TRUE	TRUE	TRUE	TRUE	TRUE	TRUE	TRUE
Hydromonas	FALSE	TRUE	TRUE	TRUE	FALSE	FALSE	FALSE	FALSE	FALSE	FALSE	FALSE	FALSE	FALSE	FALSE	FALSE	FALSE
Hydrotalea	FALSE	FALSE	FALSE	FALSE	FALSE	FALSE	FALSE	FALSE	FALSE	FALSE	FALSE	FALSE	FALSE	FALSE	FALSE	FALSE
Hylemonella	FALSE	FALSE	FALSE	FALSE	FALSE	FALSE	FALSE	FALSE	FALSE	FALSE	FALSE	FALSE	FALSE	FALSE	FALSE	FALSE
Hymenobacter	FALSE	FALSE	FALSE	FALSE	FALSE	FALSE	FALSE	FALSE	FALSE	FALSE	FALSE	FALSE	FALSE	FALSE	FALSE	FALSE
Hypericibacter	FALSE	FALSE	FALSE	FALSE	FALSE	FALSE	FALSE	FALSE	FALSE	FALSE	FALSE	FALSE	FALSE	FALSE	FALSE	FALSE
Hyphomicrobium	FALSE	FALSE	FALSE	FALSE	FALSE	FALSE	FALSE	FALSE	FALSE	FALSE	FALSE	FALSE	FALSE	FALSE	FALSE	FALSE
Hyphomicrobium_A	FALSE	FALSE	FALSE	FALSE	FALSE	FALSE	FALSE	FALSE	FALSE	FALSE	FALSE	FALSE	FALSE	FALSE	FALSE	FALSE
Hyphomonas	FALSE	FALSE	FALSE	FALSE	FALSE	FALSE	FALSE	FALSE	FALSE	FALSE	FALSE	FALSE	FALSE	FALSE	FALSE	FALSE
Ideonella	FALSE	FALSE	FALSE	FALSE	FALSE	FALSE	FALSE	FALSE	FALSE	FALSE	FALSE	FALSE	FALSE	FALSE	FALSE	FALSE
Ideonella_A	FALSE	FALSE	FALSE	FALSE	FALSE	FALSE	FALSE	FALSE	FALSE	FALSE	FALSE	FALSE	FALSE	FALSE	FALSE	FALSE
Ignavibacterium	TRUE	TRUE	TRUE	TRUE	FALSE	FALSE	FALSE	FALSE	FALSE	FALSE	FALSE	FALSE	FALSE	FALSE	FALSE	FALSE
Ilumatobacter	FALSE	FALSE	FALSE	FALSE	FALSE	FALSE	FALSE	FALSE	FALSE	FALSE	FALSE	FALSE	FALSE	FALSE	FALSE	FALSE
Ilumatobacter_A	TRUE	TRUE	TRUE	TRUE	FALSE	FALSE	FALSE	FALSE	FALSE	FALSE	FALSE	FALSE	FALSE	FALSE	FALSE	FALSE
Ilyomonas	TRUE	TRUE	TRUE	TRUE	TRUE	TRUE	TRUE	TRUE	TRUE	TRUE	TRUE	TRUE	TRUE	TRUE	TRUE	TRUE
IMCC26134_A	FALSE	FALSE	FALSE	FALSE	FALSE	FALSE	FALSE	FALSE	FALSE	FALSE	FALSE	FALSE	FALSE	FALSE	FALSE	FALSE
Immundisolibacter	FALSE	FALSE	FALSE	FALSE	FALSE	FALSE	FALSE	FALSE	FALSE	FALSE	FALSE	FALSE	FALSE	FALSE	FALSE	FALSE
Inhella	FALSE	FALSE	FALSE	FALSE	FALSE	FALSE	FALSE	FALSE	FALSE	FALSE	FALSE	FALSE	FALSE	FALSE	FALSE	FALSE
Inquilinus	TRUE	TRUE	TRUE	TRUE	FALSE	FALSE	FALSE	FALSE	FALSE	FALSE	FALSE	FALSE	FALSE	FALSE	FALSE	FALSE
Intestinibacter	FALSE	FALSE	FALSE	FALSE	FALSE	FALSE	FALSE	FALSE	FALSE	FALSE	FALSE	FALSE	FALSE	FALSE	FALSE	FALSE
Intestinimonas	FALSE	FALSE	FALSE	FALSE	FALSE	FALSE	FALSE	FALSE	FALSE	FALSE	FALSE	FALSE	FALSE	FALSE	FALSE	FALSE
Intrasporangium	TRUE	TRUE	TRUE	TRUE	FALSE	FALSE	FALSE	FALSE	FALSE	FALSE	FALSE	FALSE	FALSE	FALSE	FALSE	FALSE
Iodobacter	FALSE	FALSE	FALSE	FALSE	FALSE	FALSE	FALSE	FALSE	FALSE	FALSE	FALSE	FALSE	FALSE	FALSE	FALSE	FALSE
Isoptericola	TRUE	TRUE	TRUE	TRUE	TRUE	TRUE	TRUE	TRUE	TRUE	TRUE	TRUE	TRUE	TRUE	TRUE	TRUE	TRUE
JAAKGP01	FALSE	FALSE	FALSE	FALSE	FALSE	FALSE	FALSE	FALSE	FALSE	FALSE	FALSE	FALSE	FALSE	FALSE	FALSE	FALSE
JAAUTJ01	TRUE	TRUE	TRUE	TRUE	FALSE	FALSE	FALSE	FALSE	TRUE	TRUE	TRUE	TRUE	TRUE	TRUE	TRUE	TRUE
JAAXWC01	TRUE	TRUE	TRUE	TRUE	TRUE	TRUE	TRUE	TRUE	TRUE	TRUE	TRUE	TRUE	TRUE	TRUE	TRUE	TRUE
JAAYLR01	FALSE	FALSE	FALSE	FALSE	FALSE	FALSE	FALSE	FALSE	FALSE	FALSE	FALSE	FALSE	FALSE	FALSE	FALSE	FALSE
JAAZVO01	TRUE	TRUE	TRUE	TRUE	FALSE	FALSE	FALSE	FALSE	FALSE	FALSE	FALSE	FALSE	FALSE	FALSE	FALSE	FALSE
JABHVW01	TRUE	TRUE	TRUE	TRUE	TRUE	TRUE	TRUE	TRUE	TRUE	TRUE	TRUE	TRUE	FALSE	FALSE	FALSE	FALSE
JACCZJ01	TRUE	TRUE	TRUE	TRUE	TRUE	TRUE	TRUE	TRUE	TRUE	TRUE	TRUE	TRUE	TRUE	TRUE	TRUE	TRUE
JADGBD01	TRUE	TRUE	TRUE	TRUE	FALSE	FALSE	FALSE	FALSE	FALSE	FALSE	FALSE	FALSE	FALSE	FALSE	FALSE	FALSE
JADJTI01	TRUE	TRUE	TRUE	TRUE	FALSE	FALSE	FALSE	FALSE	FALSE	FALSE	FALSE	FALSE	FALSE	FALSE	FALSE	FALSE
JADJWL01	FALSE	FALSE	FALSE	FALSE	FALSE	FALSE	FALSE	FALSE	FALSE	FALSE	FALSE	FALSE	FALSE	FALSE	FALSE	FALSE
JAFGPD01	TRUE	TRUE	TRUE	TRUE	FALSE	FALSE	FALSE	FALSE	TRUE	TRUE	TRUE	TRUE	TRUE	TRUE	TRUE	TRUE
JAGLBH01	TRUE	TRUE	TRUE	TRUE	TRUE	TRUE	TRUE	TRUE	FALSE	FALSE	FALSE	FALSE	TRUE	TRUE	TRUE	TRUE
JAGNNG01	FALSE	FALSE	FALSE	FALSE	FALSE	FALSE	FALSE	FALSE	FALSE	FALSE	FALSE	FALSE	FALSE	FALSE	FALSE	FALSE
JAGPCH01	FALSE	FALSE	FALSE	FALSE	FALSE	FALSE	FALSE	FALSE	FALSE	FALSE	FALSE	FALSE	FALSE	FALSE	FALSE	FALSE
Janibacter	FALSE	FALSE	FALSE	FALSE	FALSE	FALSE	FALSE	FALSE	FALSE	FALSE	FALSE	FALSE	FALSE	FALSE	FALSE	FALSE
Jannaschia	TRUE	TRUE	TRUE	TRUE	FALSE	FALSE	FALSE	FALSE	TRUE	TRUE	TRUE	TRUE	TRUE	TRUE	TRUE	TRUE
Janthinobacterium	FALSE	TRUE	TRUE	TRUE	FALSE	FALSE	FALSE	FALSE	FALSE	FALSE	FALSE	FALSE	FALSE	FALSE	FALSE	FALSE
Jeongeupia	FALSE	FALSE	FALSE	FALSE	FALSE	FALSE	FALSE	FALSE	FALSE	FALSE	FALSE	FALSE	FALSE	FALSE	FALSE	FALSE
Jeotgalibaca	FALSE	FALSE	FALSE	FALSE	FALSE	FALSE	FALSE	FALSE	FALSE	FALSE	FALSE	FALSE	FALSE	FALSE	FALSE	FALSE
Jeotgalicoccus	FALSE	FALSE	FALSE	FALSE	FALSE	FALSE	FALSE	FALSE	FALSE	FALSE	FALSE	FALSE	FALSE	FALSE	FALSE	FALSE
Jeotgalicoccus_A	FALSE	FALSE	FALSE	FALSE	FALSE	FALSE	FALSE	FALSE	FALSE	FALSE	FALSE	FALSE	FALSE	FALSE	FALSE	FALSE
Jiella	TRUE	TRUE	TRUE	TRUE	FALSE	FALSE	FALSE	FALSE	TRUE	TRUE	TRUE	TRUE	TRUE	TRUE	TRUE	TRUE
Joostella	TRUE	TRUE	TRUE	TRUE	TRUE	TRUE	TRUE	TRUE	TRUE	TRUE	TRUE	TRUE	TRUE	TRUE	TRUE	TRUE
Kaistella	FALSE	FALSE	FALSE	FALSE	FALSE	FALSE	FALSE	FALSE	FALSE	FALSE	FALSE	FALSE	FALSE	FALSE	FALSE	FALSE
Kaistia	FALSE	FALSE	FALSE	FALSE	FALSE	FALSE	FALSE	FALSE	FALSE	FALSE	FALSE	FALSE	FALSE	FALSE	FALSE	FALSE
Kerstersia	FALSE	FALSE	TRUE	TRUE	FALSE	FALSE	FALSE	FALSE	FALSE	FALSE	FALSE	FALSE	FALSE	FALSE	FALSE	FALSE
Ketogulonicigenium	TRUE	TRUE	TRUE	TRUE	TRUE	TRUE	TRUE	TRUE	TRUE	TRUE	TRUE	TRUE	TRUE	TRUE	TRUE	TRUE
Kineococcus	FALSE	FALSE	FALSE	FALSE	FALSE	FALSE	FALSE	FALSE	FALSE	FALSE	FALSE	FALSE	FALSE	FALSE	FALSE	FALSE
Kineosphaera	TRUE	TRUE	TRUE	TRUE	FALSE	FALSE	FALSE	FALSE	FALSE	FALSE	FALSE	FALSE	FALSE	FALSE	FALSE	FALSE
Kingella_A	TRUE	TRUE	TRUE	TRUE	TRUE	TRUE	TRUE	TRUE	TRUE	TRUE	TRUE	TRUE	TRUE	TRUE	TRUE	TRUE
Kinneretia	FALSE	FALSE	FALSE	FALSE	FALSE	FALSE	FALSE	FALSE	FALSE	FALSE	FALSE	FALSE	FALSE	FALSE	FALSE	FALSE
Kiritimatiella	TRUE	TRUE	TRUE	TRUE	TRUE	TRUE	TRUE	TRUE	TRUE	TRUE	TRUE	TRUE	TRUE	TRUE	TRUE	TRUE
KK5	FALSE	FALSE	FALSE	FALSE	FALSE	FALSE	FALSE	FALSE	FALSE	FALSE	FALSE	FALSE	FALSE	FALSE	FALSE	FALSE
Klebsiella	FALSE	FALSE	FALSE	FALSE	FALSE	FALSE	FALSE	FALSE	FALSE	FALSE	FALSE	FALSE	FALSE	FALSE	FALSE	FALSE
Klenkia	FALSE	FALSE	FALSE	FALSE	FALSE	FALSE	FALSE	FALSE	FALSE	FALSE	FALSE	FALSE	FALSE	FALSE	FALSE	FALSE
Kluyvera	FALSE	FALSE	FALSE	FALSE	FALSE	FALSE	FALSE	FALSE	FALSE	FALSE	FALSE	FALSE	FALSE	FALSE	FALSE	FALSE
Knoellia	FALSE	FALSE	FALSE	FALSE	FALSE	FALSE	FALSE	FALSE	FALSE	FALSE	FALSE	FALSE	FALSE	FALSE	FALSE	FALSE
Kocuria	FALSE	FALSE	FALSE	FALSE	FALSE	FALSE	FALSE	FALSE	FALSE	FALSE	FALSE	FALSE	FALSE	FALSE	FALSE	FALSE
Komagataeibacter	TRUE	TRUE	TRUE	TRUE	TRUE	TRUE	TRUE	TRUE	TRUE	TRUE	TRUE	TRUE	TRUE	TRUE	TRUE	TRUE
Kribbella	FALSE	FALSE	FALSE	FALSE	FALSE	FALSE	FALSE	FALSE	FALSE	FALSE	FALSE	FALSE	FALSE	FALSE	FALSE	FALSE
Kribbia	TRUE	TRUE	TRUE	TRUE	FALSE	FALSE	FALSE	FALSE	FALSE	FALSE	FALSE	FALSE	FALSE	FALSE	FALSE	FALSE
Kroppenstedtia	FALSE	FALSE	FALSE	FALSE	FALSE	FALSE	FALSE	FALSE	FALSE	FALSE	FALSE	FALSE	FALSE	FALSE	FALSE	FALSE
Ktedonobacter	FALSE	FALSE	FALSE	FALSE	FALSE	FALSE	FALSE	FALSE	FALSE	FALSE	FALSE	FALSE	FALSE	FALSE	FALSE	FALSE
Kuenenia	FALSE	FALSE	FALSE	FALSE	FALSE	FALSE	FALSE	FALSE	FALSE	FALSE	FALSE	FALSE	FALSE	FALSE	FALSE	FALSE
Kytococcus	TRUE	TRUE	TRUE	TRUE	TRUE	TRUE	TRUE	TRUE	TRUE	TRUE	TRUE	TRUE	TRUE	TRUE	TRUE	TRUE
Labedella	TRUE	TRUE	TRUE	TRUE	FALSE	FALSE	FALSE	FALSE	FALSE	FALSE	FALSE	FALSE	FALSE	FALSE	FALSE	FALSE
Labilibaculum	FALSE	FALSE	FALSE	FALSE	FALSE	FALSE	FALSE	FALSE	FALSE	FALSE	FALSE	FALSE	FALSE	FALSE	FALSE	FALSE
Labilithrix	FALSE	FALSE	FALSE	FALSE	FALSE	FALSE	FALSE	FALSE	FALSE	FALSE	FALSE	FALSE	FALSE	FALSE	FALSE	FALSE
Labrys	TRUE	TRUE	TRUE	TRUE	TRUE	TRUE	TRUE	TRUE	TRUE	TRUE	TRUE	TRUE	TRUE	TRUE	TRUE	TRUE
Lachnoclostridium_B	FALSE	FALSE	FALSE	FALSE	FALSE	FALSE	FALSE	FALSE	FALSE	FALSE	FALSE	FALSE	FALSE	FALSE	FALSE	FALSE
Lachnospira	FALSE	FALSE	FALSE	FALSE	FALSE	FALSE	FALSE	FALSE	FALSE	FALSE	FALSE	FALSE	FALSE	FALSE	FALSE	FALSE
Lacibacter	FALSE	FALSE	FALSE	FALSE	FALSE	FALSE	FALSE	FALSE	FALSE	FALSE	FALSE	FALSE	FALSE	FALSE	FALSE	FALSE
Lacipirellula	FALSE	FALSE	FALSE	FALSE	FALSE	FALSE	FALSE	FALSE	FALSE	FALSE	FALSE	FALSE	FALSE	FALSE	FALSE	FALSE
Lacisediminihabitans	FALSE	FALSE	FALSE	FALSE	FALSE	FALSE	FALSE	FALSE	FALSE	FALSE	FALSE	FALSE	FALSE	FALSE	FALSE	FALSE
Lacisediminimonas	FALSE	FALSE	FALSE	FALSE	FALSE	FALSE	FALSE	FALSE	FALSE	FALSE	FALSE	FALSE	FALSE	FALSE	FALSE	FALSE
Lacrimispora	FALSE	FALSE	FALSE	FALSE	FALSE	FALSE	FALSE	FALSE	FALSE	FALSE	FALSE	FALSE	FALSE	FALSE	FALSE	FALSE
Lacticaseibacillus	FALSE	FALSE	FALSE	FALSE	FALSE	FALSE	FALSE	FALSE	FALSE	FALSE	FALSE	FALSE	FALSE	FALSE	FALSE	FALSE
Lactiplantibacillus	FALSE	FALSE	FALSE	FALSE	FALSE	FALSE	FALSE	FALSE	FALSE	FALSE	FALSE	FALSE	FALSE	FALSE	FALSE	FALSE
Lactobacillus	FALSE	FALSE	FALSE	FALSE	FALSE	FALSE	FALSE	FALSE	FALSE	FALSE	FALSE	FALSE	FALSE	FALSE	FALSE	FALSE
Lactococcus	FALSE	FALSE	TRUE	TRUE	FALSE	FALSE	FALSE	FALSE	FALSE	FALSE	FALSE	FALSE	FALSE	FALSE	FALSE	FALSE
Lactococcus_A	FALSE	FALSE	FALSE	FALSE	FALSE	FALSE	FALSE	FALSE	FALSE	FALSE	FALSE	FALSE	FALSE	FALSE	FALSE	FALSE
Lactovum	FALSE	FALSE	FALSE	FALSE	FALSE	FALSE	FALSE	FALSE	FALSE	FALSE	FALSE	FALSE	FALSE	FALSE	FALSE	FALSE
Lacunisphaera	FALSE	FALSE	FALSE	FALSE	FALSE	FALSE	FALSE	FALSE	FALSE	FALSE	FALSE	FALSE	FALSE	FALSE	FALSE	FALSE
Lamprocystis	TRUE	TRUE	TRUE	TRUE	TRUE	TRUE	TRUE	TRUE	TRUE	TRUE	TRUE	TRUE	TRUE	TRUE	TRUE	TRUE
Lampropedia	FALSE	FALSE	FALSE	FALSE	FALSE	FALSE	FALSE	FALSE	FALSE	FALSE	FALSE	FALSE	FALSE	FALSE	FALSE	FALSE
Lancefieldella	TRUE	TRUE	TRUE	TRUE	TRUE	TRUE	TRUE	TRUE	TRUE	TRUE	TRUE	TRUE	TRUE	TRUE	TRUE	TRUE
Lapidilactobacillus	FALSE	FALSE	FALSE	FALSE	FALSE	FALSE	FALSE	FALSE	FALSE	FALSE	FALSE	FALSE	FALSE	FALSE	FALSE	FALSE
Lapillicoccus	TRUE	TRUE	TRUE	TRUE	TRUE	TRUE	TRUE	TRUE	TRUE	TRUE	TRUE	TRUE	FALSE	FALSE	FALSE	FALSE
Laribacter	FALSE	FALSE	FALSE	FALSE	FALSE	FALSE	FALSE	FALSE	FALSE	FALSE	FALSE	FALSE	FALSE	FALSE	FALSE	FALSE
Larkinella	FALSE	FALSE	FALSE	FALSE	FALSE	FALSE	FALSE	FALSE	FALSE	FALSE	FALSE	FALSE	FALSE	FALSE	FALSE	FALSE
Latilactobacillus	FALSE	FALSE	FALSE	FALSE	FALSE	FALSE	FALSE	FALSE	FALSE	FALSE	FALSE	FALSE	FALSE	FALSE	FALSE	FALSE
Lautropia	TRUE	TRUE	TRUE	TRUE	TRUE	TRUE	TRUE	TRUE	TRUE	TRUE	TRUE	TRUE	TRUE	TRUE	TRUE	TRUE
Lawsonibacter	FALSE	FALSE	FALSE	FALSE	FALSE	FALSE	FALSE	FALSE	FALSE	FALSE	FALSE	FALSE	FALSE	FALSE	FALSE	FALSE
Leadbetterella	FALSE	FALSE	FALSE	FALSE	FALSE	FALSE	FALSE	FALSE	FALSE	FALSE	FALSE	FALSE	FALSE	FALSE	FALSE	FALSE
Leaf443	TRUE	TRUE	TRUE	TRUE	TRUE	TRUE	TRUE	TRUE	TRUE	TRUE	TRUE	TRUE	TRUE	TRUE	TRUE	TRUE
Leclercia	TRUE	TRUE	TRUE	TRUE	FALSE	FALSE	FALSE	FALSE	FALSE	FALSE	FALSE	FALSE	FALSE	FALSE	FALSE	FALSE
Leeuwenhoekiella	FALSE	FALSE	FALSE	FALSE	FALSE	FALSE	FALSE	FALSE	FALSE	FALSE	FALSE	FALSE	FALSE	FALSE	FALSE	FALSE
Legionella	FALSE	FALSE	FALSE	FALSE	FALSE	FALSE	FALSE	FALSE	FALSE	FALSE	FALSE	FALSE	FALSE	FALSE	FALSE	FALSE
Legionella_C	TRUE	TRUE	TRUE	TRUE	FALSE	FALSE	FALSE	FALSE	TRUE	TRUE	TRUE	TRUE	TRUE	TRUE	TRUE	TRUE
Leifsonia	TRUE	TRUE	TRUE	TRUE	TRUE	TRUE	TRUE	TRUE	TRUE	TRUE	TRUE	TRUE	TRUE	TRUE	TRUE	TRUE
Leifsonia_A	FALSE	FALSE	FALSE	FALSE	FALSE	FALSE	FALSE	FALSE	FALSE	FALSE	FALSE	FALSE	FALSE	FALSE	FALSE	FALSE
Lelliottia	FALSE	FALSE	FALSE	FALSE	FALSE	FALSE	FALSE	FALSE	FALSE	FALSE	FALSE	FALSE	FALSE	FALSE	FALSE	FALSE
Lentilactobacillus	FALSE	FALSE	FALSE	FALSE	FALSE	FALSE	FALSE	FALSE	FALSE	FALSE	FALSE	FALSE	FALSE	FALSE	FALSE	FALSE
Lentzea	TRUE	TRUE	TRUE	TRUE	TRUE	TRUE	TRUE	TRUE	FALSE	FALSE	FALSE	FALSE	TRUE	TRUE	TRUE	TRUE
Leptonema	FALSE	FALSE	FALSE	FALSE	FALSE	FALSE	FALSE	FALSE	FALSE	FALSE	FALSE	FALSE	FALSE	FALSE	FALSE	FALSE
Leptospira	FALSE	FALSE	FALSE	FALSE	FALSE	FALSE	FALSE	FALSE	FALSE	FALSE	FALSE	FALSE	FALSE	FALSE	FALSE	FALSE
Leptospira_A	FALSE	FALSE	FALSE	FALSE	FALSE	FALSE	FALSE	FALSE	FALSE	FALSE	FALSE	FALSE	FALSE	FALSE	FALSE	FALSE
Leptothrix	FALSE	FALSE	FALSE	FALSE	FALSE	FALSE	FALSE	FALSE	FALSE	FALSE	FALSE	FALSE	FALSE	FALSE	FALSE	FALSE
Leptotrichia	TRUE	TRUE	TRUE	TRUE	FALSE	FALSE	FALSE	FALSE	TRUE	TRUE	TRUE	TRUE	TRUE	TRUE	TRUE	TRUE
Leucobacter	FALSE	FALSE	FALSE	FALSE	FALSE	FALSE	FALSE	FALSE	FALSE	FALSE	FALSE	FALSE	FALSE	FALSE	FALSE	FALSE
Leuconostoc	FALSE	FALSE	FALSE	FALSE	FALSE	FALSE	FALSE	FALSE	FALSE	FALSE	FALSE	FALSE	FALSE	FALSE	FALSE	FALSE
Levilactobacillus	TRUE	TRUE	TRUE	TRUE	FALSE	FALSE	FALSE	FALSE	FALSE	FALSE	FALSE	FALSE	FALSE	FALSE	FALSE	FALSE
Levilinea	FALSE	FALSE	FALSE	FALSE	FALSE	FALSE	FALSE	FALSE	FALSE	FALSE	FALSE	FALSE	FALSE	FALSE	FALSE	FALSE
Lichenihabitans	FALSE	FALSE	FALSE	FALSE	FALSE	FALSE	FALSE	FALSE	FALSE	FALSE	FALSE	FALSE	FALSE	FALSE	FALSE	FALSE
Ligilactobacillus	FALSE	FALSE	FALSE	FALSE	FALSE	FALSE	FALSE	FALSE	FALSE	FALSE	FALSE	FALSE	FALSE	FALSE	FALSE	FALSE
Limivivens	FALSE	FALSE	FALSE	FALSE	FALSE	FALSE	FALSE	FALSE	FALSE	FALSE	FALSE	FALSE	FALSE	FALSE	FALSE	FALSE
Limnobacter	FALSE	FALSE	FALSE	FALSE	FALSE	FALSE	FALSE	FALSE	FALSE	FALSE	FALSE	FALSE	FALSE	FALSE	FALSE	FALSE
Limnocylindrus	TRUE	TRUE	TRUE	TRUE	TRUE	TRUE	TRUE	TRUE	TRUE	TRUE	TRUE	TRUE	TRUE	TRUE	TRUE	TRUE
Limnoglobus	FALSE	FALSE	FALSE	FALSE	FALSE	FALSE	FALSE	FALSE	FALSE	FALSE	FALSE	FALSE	FALSE	FALSE	FALSE	FALSE
Limnohabitans	FALSE	FALSE	FALSE	FALSE	FALSE	FALSE	FALSE	FALSE	FALSE	FALSE	FALSE	FALSE	FALSE	FALSE	FALSE	FALSE
Limnohabitans_A	FALSE	FALSE	FALSE	FALSE	FALSE	FALSE	FALSE	FALSE	FALSE	FALSE	FALSE	FALSE	FALSE	FALSE	FALSE	FALSE
Limosilactobacillus	FALSE	FALSE	FALSE	FALSE	FALSE	FALSE	FALSE	FALSE	FALSE	FALSE	FALSE	FALSE	FALSE	FALSE	FALSE	FALSE
Limousia	FALSE	FALSE	FALSE	FALSE	FALSE	FALSE	FALSE	FALSE	FALSE	FALSE	FALSE	FALSE	FALSE	FALSE	FALSE	FALSE
Listeria	FALSE	FALSE	FALSE	FALSE	FALSE	FALSE	FALSE	FALSE	FALSE	FALSE	FALSE	FALSE	FALSE	FALSE	FALSE	FALSE
Litorilinea	TRUE	TRUE	TRUE	TRUE	FALSE	FALSE	FALSE	FALSE	FALSE	FALSE	FALSE	FALSE	FALSE	FALSE	FALSE	FALSE
Litorimicrobium	TRUE	TRUE	TRUE	TRUE	TRUE	TRUE	TRUE	TRUE	TRUE	TRUE	TRUE	TRUE	TRUE	TRUE	TRUE	TRUE
LMDS01	FALSE	FALSE	FALSE	FALSE	FALSE	FALSE	FALSE	FALSE	FALSE	FALSE	FALSE	FALSE	FALSE	FALSE	FALSE	FALSE
Loigolactobacillus	FALSE	FALSE	FALSE	FALSE	FALSE	FALSE	FALSE	FALSE	FALSE	FALSE	FALSE	FALSE	FALSE	FALSE	FALSE	FALSE
Loktanella	FALSE	FALSE	FALSE	FALSE	FALSE	FALSE	FALSE	FALSE	FALSE	FALSE	FALSE	FALSE	FALSE	FALSE	FALSE	FALSE
Longicatena	TRUE	TRUE	TRUE	TRUE	FALSE	FALSE	FALSE	FALSE	FALSE	FALSE	FALSE	FALSE	FALSE	FALSE	FALSE	FALSE
Longimicrobium	FALSE	FALSE	FALSE	FALSE	FALSE	FALSE	FALSE	FALSE	FALSE	FALSE	FALSE	FALSE	FALSE	FALSE	FALSE	FALSE
LPB0142	FALSE	FALSE	FALSE	FALSE	FALSE	FALSE	FALSE	FALSE	FALSE	FALSE	FALSE	FALSE	FALSE	FALSE	FALSE	FALSE
Lunatimonas	FALSE	FALSE	FALSE	FALSE	FALSE	FALSE	FALSE	FALSE	FALSE	FALSE	FALSE	FALSE	FALSE	FALSE	FALSE	FALSE
Luteibacter	FALSE	FALSE	FALSE	FALSE	FALSE	FALSE	FALSE	FALSE	FALSE	FALSE	FALSE	FALSE	FALSE	FALSE	FALSE	FALSE
Luteimonas	FALSE	FALSE	FALSE	FALSE	FALSE	FALSE	FALSE	FALSE	FALSE	FALSE	FALSE	FALSE	FALSE	FALSE	FALSE	FALSE
Luteimonas_B	FALSE	FALSE	FALSE	FALSE	FALSE	FALSE	FALSE	FALSE	FALSE	FALSE	FALSE	FALSE	FALSE	FALSE	FALSE	FALSE
Luteipulveratus	FALSE	FALSE	FALSE	FALSE	FALSE	FALSE	FALSE	FALSE	FALSE	FALSE	FALSE	FALSE	FALSE	FALSE	FALSE	FALSE
Luteitalea	FALSE	FALSE	FALSE	FALSE	FALSE	FALSE	FALSE	FALSE	FALSE	FALSE	FALSE	FALSE	FALSE	FALSE	FALSE	FALSE
Luteococcus	FALSE	FALSE	FALSE	FALSE	FALSE	FALSE	FALSE	FALSE	FALSE	FALSE	FALSE	FALSE	FALSE	FALSE	FALSE	FALSE
Luteolibacter	FALSE	FALSE	FALSE	FALSE	FALSE	FALSE	FALSE	FALSE	FALSE	FALSE	FALSE	FALSE	FALSE	FALSE	FALSE	FALSE
Lutibacter	FALSE	FALSE	FALSE	FALSE	FALSE	FALSE	FALSE	FALSE	FALSE	FALSE	FALSE	FALSE	FALSE	FALSE	FALSE	FALSE
LX47W	FALSE	FALSE	FALSE	FALSE	FALSE	FALSE	FALSE	FALSE	FALSE	FALSE	FALSE	FALSE	FALSE	FALSE	FALSE	FALSE
Lysobacter	FALSE	FALSE	FALSE	FALSE	FALSE	FALSE	FALSE	FALSE	FALSE	FALSE	FALSE	FALSE	FALSE	FALSE	FALSE	FALSE
Lysobacter_A	FALSE	FALSE	FALSE	FALSE	FALSE	FALSE	FALSE	FALSE	FALSE	FALSE	FALSE	FALSE	FALSE	FALSE	FALSE	FALSE
Lysobacter_B	FALSE	FALSE	FALSE	FALSE	FALSE	FALSE	FALSE	FALSE	FALSE	FALSE	FALSE	FALSE	FALSE	FALSE	FALSE	FALSE
M0103	TRUE	TRUE	TRUE	TRUE	TRUE	TRUE	TRUE	TRUE	TRUE	TRUE	TRUE	TRUE	TRUE	TRUE	TRUE	TRUE
M55B157	TRUE	TRUE	TRUE	TRUE	TRUE	TRUE	TRUE	TRUE	TRUE	TRUE	TRUE	TRUE	TRUE	TRUE	TRUE	TRUE
Macellibacteroides	FALSE	FALSE	FALSE	FALSE	FALSE	FALSE	FALSE	FALSE	FALSE	FALSE	FALSE	FALSE	FALSE	FALSE	FALSE	FALSE
Macromonas	FALSE	FALSE	FALSE	FALSE	FALSE	FALSE	FALSE	FALSE	FALSE	FALSE	FALSE	FALSE	FALSE	FALSE	FALSE	FALSE
MAG-121220-bin8	TRUE	TRUE	TRUE	TRUE	FALSE	FALSE	FALSE	FALSE	FALSE	FALSE	FALSE	FALSE	FALSE	FALSE	FALSE	FALSE
Magnetospirillum	TRUE	TRUE	TRUE	TRUE	TRUE	TRUE	TRUE	TRUE	TRUE	TRUE	TRUE	TRUE	TRUE	TRUE	TRUE	TRUE
Malaciobacter	FALSE	FALSE	FALSE	FALSE	FALSE	FALSE	FALSE	FALSE	FALSE	FALSE	FALSE	FALSE	FALSE	FALSE	FALSE	FALSE
Malikia	FALSE	FALSE	FALSE	FALSE	FALSE	FALSE	FALSE	FALSE	FALSE	FALSE	FALSE	FALSE	FALSE	FALSE	FALSE	FALSE
Mammaliicoccus	FALSE	FALSE	FALSE	FALSE	FALSE	FALSE	FALSE	FALSE	FALSE	FALSE	FALSE	FALSE	FALSE	FALSE	FALSE	FALSE
Mangrovimonas	TRUE	TRUE	TRUE	TRUE	TRUE	TRUE	TRUE	TRUE	TRUE	TRUE	TRUE	TRUE	TRUE	TRUE	TRUE	TRUE
MAR-2010-188	TRUE	TRUE	TRUE	TRUE	FALSE	FALSE	FALSE	FALSE	FALSE	FALSE	FALSE	FALSE	FALSE	FALSE	FALSE	FALSE
Maribacter	FALSE	FALSE	FALSE	FALSE	FALSE	FALSE	FALSE	FALSE	FALSE	FALSE	FALSE	FALSE	FALSE	FALSE	FALSE	FALSE
Marichromatium	TRUE	TRUE	TRUE	TRUE	TRUE	TRUE	TRUE	TRUE	TRUE	TRUE	TRUE	TRUE	FALSE	FALSE	FALSE	FALSE
Marihabitans	FALSE	FALSE	FALSE	FALSE	FALSE	FALSE	FALSE	FALSE	FALSE	FALSE	FALSE	FALSE	FALSE	FALSE	FALSE	FALSE
Marinibacterium	TRUE	TRUE	TRUE	TRUE	FALSE	FALSE	FALSE	FALSE	TRUE	TRUE	TRUE	TRUE	TRUE	TRUE	TRUE	TRUE
Marinicauda	TRUE	TRUE	TRUE	TRUE	TRUE	TRUE	TRUE	TRUE	TRUE	TRUE	TRUE	TRUE	TRUE	TRUE	TRUE	TRUE
Mariniflexile	FALSE	FALSE	FALSE	FALSE	FALSE	FALSE	FALSE	FALSE	FALSE	FALSE	FALSE	FALSE	FALSE	FALSE	FALSE	FALSE
Marinilabilia	TRUE	TRUE	TRUE	TRUE	FALSE	FALSE	FALSE	FALSE	FALSE	FALSE	FALSE	FALSE	FALSE	FALSE	FALSE	FALSE
Marinilactibacillus	TRUE	TRUE	TRUE	TRUE	FALSE	FALSE	FALSE	FALSE	FALSE	FALSE	FALSE	FALSE	FALSE	FALSE	FALSE	FALSE
Mariniradius	TRUE	TRUE	TRUE	TRUE	TRUE	TRUE	TRUE	TRUE	TRUE	TRUE	TRUE	TRUE	TRUE	TRUE	TRUE	TRUE
Marinisubtilis	FALSE	FALSE	FALSE	FALSE	FALSE	FALSE	FALSE	FALSE	FALSE	FALSE	FALSE	FALSE	FALSE	FALSE	FALSE	FALSE
Marinobacter	FALSE	FALSE	FALSE	FALSE	FALSE	FALSE	FALSE	FALSE	FALSE	FALSE	FALSE	FALSE	FALSE	FALSE	FALSE	FALSE
Marinobacterium	TRUE	TRUE	TRUE	TRUE	TRUE	TRUE	TRUE	TRUE	TRUE	TRUE	TRUE	TRUE	TRUE	TRUE	TRUE	TRUE
Marinomonas	TRUE	TRUE	TRUE	TRUE	TRUE	TRUE	TRUE	TRUE	FALSE	FALSE	FALSE	FALSE	TRUE	TRUE	TRUE	TRUE
Marinospirillum	FALSE	FALSE	FALSE	FALSE	FALSE	FALSE	FALSE	FALSE	FALSE	FALSE	FALSE	FALSE	FALSE	FALSE	FALSE	FALSE
Marisediminicola	TRUE	TRUE	TRUE	TRUE	FALSE	FALSE	FALSE	FALSE	FALSE	FALSE	FALSE	FALSE	FALSE	FALSE	FALSE	FALSE
Marivirga	TRUE	TRUE	TRUE	TRUE	TRUE	TRUE	TRUE	TRUE	TRUE	TRUE	TRUE	TRUE	FALSE	FALSE	FALSE	FALSE
Marivita	TRUE	TRUE	TRUE	TRUE	TRUE	TRUE	TRUE	TRUE	TRUE	TRUE	TRUE	TRUE	TRUE	TRUE	TRUE	TRUE
Marmoricola	FALSE	FALSE	FALSE	FALSE	FALSE	FALSE	FALSE	FALSE	FALSE	FALSE	FALSE	FALSE	FALSE	FALSE	FALSE	FALSE
Marmoricola_A	FALSE	FALSE	FALSE	FALSE	FALSE	FALSE	FALSE	FALSE	FALSE	FALSE	FALSE	FALSE	FALSE	FALSE	FALSE	FALSE
Marortus	TRUE	TRUE	TRUE	TRUE	FALSE	FALSE	FALSE	FALSE	TRUE	TRUE	TRUE	TRUE	TRUE	TRUE	TRUE	TRUE
Marseille-P3106	FALSE	FALSE	FALSE	FALSE	FALSE	FALSE	FALSE	FALSE	FALSE	FALSE	FALSE	FALSE	FALSE	FALSE	FALSE	FALSE
Marseille-P3160	TRUE	TRUE	TRUE	TRUE	TRUE	TRUE	TRUE	TRUE	TRUE	TRUE	TRUE	TRUE	TRUE	TRUE	TRUE	TRUE
Martelella	TRUE	TRUE	TRUE	TRUE	FALSE	FALSE	FALSE	FALSE	FALSE	FALSE	FALSE	FALSE	FALSE	FALSE	FALSE	FALSE
Massilia	FALSE	FALSE	FALSE	FALSE	FALSE	FALSE	FALSE	FALSE	FALSE	FALSE	FALSE	FALSE	FALSE	FALSE	FALSE	FALSE
Massilibacteroides	TRUE	TRUE	TRUE	TRUE	FALSE	FALSE	FALSE	FALSE	FALSE	FALSE	FALSE	FALSE	FALSE	FALSE	FALSE	FALSE
Massilimaliae	TRUE	TRUE	TRUE	TRUE	FALSE	FALSE	FALSE	FALSE	TRUE	TRUE	TRUE	TRUE	TRUE	TRUE	TRUE	TRUE
Massiliomicrobiota	TRUE	TRUE	TRUE	TRUE	TRUE	TRUE	TRUE	TRUE	TRUE	TRUE	TRUE	TRUE	TRUE	TRUE	TRUE	TRUE
Massilistercora	TRUE	TRUE	TRUE	TRUE	FALSE	FALSE	FALSE	FALSE	TRUE	TRUE	TRUE	TRUE	TRUE	TRUE	TRUE	TRUE
MED-G52	TRUE	TRUE	TRUE	TRUE	TRUE	TRUE	TRUE	TRUE	TRUE	TRUE	TRUE	TRUE	TRUE	TRUE	TRUE	TRUE
Mediterraneibacter	FALSE	FALSE	FALSE	FALSE	FALSE	FALSE	FALSE	FALSE	FALSE	FALSE	FALSE	FALSE	FALSE	FALSE	FALSE	FALSE
Megamonas	FALSE	FALSE	FALSE	FALSE	FALSE	FALSE	FALSE	FALSE	FALSE	FALSE	FALSE	FALSE	FALSE	FALSE	FALSE	FALSE
Megasphaera	FALSE	FALSE	FALSE	FALSE	FALSE	FALSE	FALSE	FALSE	FALSE	FALSE	FALSE	FALSE	FALSE	FALSE	FALSE	FALSE
Megasphaera_A	TRUE	TRUE	TRUE	TRUE	FALSE	FALSE	FALSE	FALSE	FALSE	FALSE	FALSE	FALSE	FALSE	FALSE	FALSE	FALSE
Meiothermus_B	TRUE	TRUE	TRUE	TRUE	TRUE	TRUE	TRUE	TRUE	TRUE	TRUE	TRUE	TRUE	TRUE	TRUE	TRUE	TRUE
Melaminivora	FALSE	FALSE	FALSE	FALSE	FALSE	FALSE	FALSE	FALSE	FALSE	FALSE	FALSE	FALSE	FALSE	FALSE	FALSE	FALSE
Melaminivora_A	FALSE	FALSE	FALSE	FALSE	FALSE	FALSE	FALSE	FALSE	FALSE	FALSE	FALSE	FALSE	FALSE	FALSE	FALSE	FALSE
Merdimonas	TRUE	TRUE	TRUE	TRUE	FALSE	FALSE	FALSE	FALSE	FALSE	FALSE	FALSE	FALSE	FALSE	FALSE	FALSE	FALSE
Merdisoma	TRUE	TRUE	TRUE	TRUE	FALSE	FALSE	FALSE	FALSE	FALSE	FALSE	FALSE	FALSE	FALSE	FALSE	FALSE	FALSE
Merdousia	FALSE	FALSE	FALSE	FALSE	FALSE	FALSE	FALSE	FALSE	FALSE	FALSE	FALSE	FALSE	FALSE	FALSE	FALSE	FALSE
Mesonia	TRUE	TRUE	TRUE	TRUE	TRUE	TRUE	TRUE	TRUE	TRUE	TRUE	TRUE	TRUE	TRUE	TRUE	TRUE	TRUE
Mesorhizobium	FALSE	FALSE	FALSE	FALSE	FALSE	FALSE	FALSE	FALSE	FALSE	FALSE	FALSE	FALSE	FALSE	FALSE	FALSE	FALSE
Mesorhizobium_D	TRUE	TRUE	TRUE	TRUE	FALSE	FALSE	FALSE	FALSE	TRUE	TRUE	TRUE	TRUE	TRUE	TRUE	TRUE	TRUE
Mesorhizobium_E	FALSE	FALSE	FALSE	FALSE	FALSE	FALSE	FALSE	FALSE	FALSE	FALSE	FALSE	FALSE	FALSE	FALSE	FALSE	FALSE
Mesorhizobium_F	TRUE	TRUE	TRUE	TRUE	FALSE	FALSE	FALSE	FALSE	TRUE	TRUE	TRUE	TRUE	TRUE	TRUE	TRUE	TRUE
Mesorhizobium_G	TRUE	TRUE	TRUE	TRUE	FALSE	FALSE	FALSE	FALSE	FALSE	FALSE	FALSE	FALSE	FALSE	FALSE	FALSE	FALSE
Mesosutterella	TRUE	TRUE	TRUE	TRUE	FALSE	FALSE	FALSE	FALSE	FALSE	FALSE	FALSE	FALSE	FALSE	FALSE	FALSE	FALSE
Metallibacterium	FALSE	FALSE	FALSE	FALSE	FALSE	FALSE	FALSE	FALSE	FALSE	FALSE	FALSE	FALSE	FALSE	FALSE	FALSE	FALSE
Metalysinibacillus	TRUE	TRUE	TRUE	TRUE	FALSE	FALSE	FALSE	FALSE	FALSE	FALSE	FALSE	FALSE	FALSE	FALSE	FALSE	FALSE
Methylacidimicrobium	TRUE	TRUE	TRUE	TRUE	TRUE	TRUE	TRUE	TRUE	TRUE	TRUE	TRUE	TRUE	TRUE	TRUE	TRUE	TRUE
Methylibium	FALSE	FALSE	FALSE	FALSE	FALSE	FALSE	FALSE	FALSE	FALSE	FALSE	FALSE	FALSE	FALSE	FALSE	FALSE	FALSE
Methylicorpusculum	FALSE	FALSE	FALSE	FALSE	FALSE	FALSE	FALSE	FALSE	FALSE	FALSE	FALSE	FALSE	FALSE	FALSE	FALSE	FALSE
Methylobacillus	TRUE	TRUE	TRUE	TRUE	TRUE	TRUE	TRUE	TRUE	TRUE	TRUE	TRUE	TRUE	TRUE	TRUE	TRUE	TRUE
Methylobacter	FALSE	FALSE	FALSE	FALSE	FALSE	FALSE	FALSE	FALSE	FALSE	FALSE	FALSE	FALSE	FALSE	FALSE	FALSE	FALSE
Methylobacter_A	FALSE	FALSE	FALSE	FALSE	FALSE	FALSE	FALSE	FALSE	FALSE	FALSE	FALSE	FALSE	FALSE	FALSE	FALSE	FALSE
Methylobacterium	FALSE	FALSE	FALSE	FALSE	FALSE	FALSE	FALSE	FALSE	FALSE	FALSE	FALSE	FALSE	FALSE	FALSE	FALSE	FALSE
Methylocaldum	FALSE	FALSE	FALSE	FALSE	FALSE	FALSE	FALSE	FALSE	FALSE	FALSE	FALSE	FALSE	FALSE	FALSE	FALSE	FALSE
Methyloceanibacter	TRUE	TRUE	TRUE	TRUE	TRUE	TRUE	TRUE	TRUE	TRUE	TRUE	TRUE	TRUE	TRUE	TRUE	TRUE	TRUE
Methylocystis	FALSE	FALSE	FALSE	FALSE	FALSE	FALSE	FALSE	FALSE	FALSE	FALSE	FALSE	FALSE	FALSE	FALSE	FALSE	FALSE
Methyloglobulus	FALSE	FALSE	FALSE	FALSE	FALSE	FALSE	FALSE	FALSE	FALSE	FALSE	FALSE	FALSE	FALSE	FALSE	FALSE	FALSE
Methylomicrobium	FALSE	FALSE	FALSE	FALSE	FALSE	FALSE	FALSE	FALSE	FALSE	FALSE	FALSE	FALSE	FALSE	FALSE	FALSE	FALSE
Methylomirabilis	FALSE	FALSE	FALSE	FALSE	FALSE	FALSE	FALSE	FALSE	FALSE	FALSE	FALSE	FALSE	FALSE	FALSE	FALSE	FALSE
Methylomonas	FALSE	FALSE	FALSE	FALSE	FALSE	FALSE	FALSE	FALSE	FALSE	FALSE	FALSE	FALSE	FALSE	FALSE	FALSE	FALSE
Methylophilus	FALSE	FALSE	FALSE	FALSE	FALSE	FALSE	FALSE	FALSE	FALSE	FALSE	FALSE	FALSE	FALSE	FALSE	FALSE	FALSE
Methylopila	TRUE	TRUE	TRUE	TRUE	FALSE	FALSE	FALSE	FALSE	TRUE	TRUE	TRUE	TRUE	TRUE	TRUE	TRUE	TRUE
Methyloprofundus	TRUE	TRUE	TRUE	TRUE	TRUE	TRUE	TRUE	TRUE	TRUE	TRUE	TRUE	TRUE	TRUE	TRUE	TRUE	TRUE
Methylopumilus	FALSE	FALSE	FALSE	FALSE	FALSE	FALSE	FALSE	FALSE	FALSE	FALSE	FALSE	FALSE	FALSE	FALSE	FALSE	FALSE
Methylopumilus_A	FALSE	FALSE	FALSE	FALSE	FALSE	FALSE	FALSE	FALSE	FALSE	FALSE	FALSE	FALSE	FALSE	FALSE	FALSE	FALSE
Methylosarcina	TRUE	TRUE	TRUE	TRUE	FALSE	FALSE	FALSE	FALSE	FALSE	FALSE	FALSE	FALSE	FALSE	FALSE	FALSE	FALSE
Methylospira	TRUE	TRUE	TRUE	TRUE	FALSE	FALSE	FALSE	FALSE	FALSE	FALSE	FALSE	FALSE	FALSE	FALSE	FALSE	FALSE
Methylotenera	FALSE	FALSE	FALSE	FALSE	FALSE	FALSE	FALSE	FALSE	FALSE	FALSE	FALSE	FALSE	FALSE	FALSE	FALSE	FALSE
Methylotuvimicrobium	FALSE	FALSE	FALSE	FALSE	FALSE	FALSE	FALSE	FALSE	FALSE	FALSE	FALSE	FALSE	FALSE	FALSE	FALSE	FALSE
Methyloversatilis	FALSE	FALSE	FALSE	FALSE	FALSE	FALSE	FALSE	FALSE	FALSE	FALSE	FALSE	FALSE	FALSE	FALSE	FALSE	FALSE
Methylovirgula	TRUE	TRUE	TRUE	TRUE	TRUE	TRUE	TRUE	TRUE	FALSE	FALSE	FALSE	FALSE	TRUE	TRUE	TRUE	TRUE
Methylovulum	FALSE	FALSE	FALSE	FALSE	FALSE	FALSE	FALSE	FALSE	FALSE	FALSE	FALSE	FALSE	FALSE	FALSE	FALSE	FALSE
Microbacterium	FALSE	FALSE	FALSE	FALSE	FALSE	FALSE	FALSE	FALSE	FALSE	FALSE	FALSE	FALSE	FALSE	FALSE	FALSE	FALSE
Microbispora	FALSE	FALSE	FALSE	FALSE	FALSE	FALSE	FALSE	FALSE	FALSE	FALSE	FALSE	FALSE	FALSE	FALSE	FALSE	FALSE
Microbulbifer	TRUE	TRUE	TRUE	TRUE	FALSE	FALSE	FALSE	FALSE	FALSE	FALSE	FALSE	FALSE	FALSE	FALSE	FALSE	FALSE
Micrococcus	FALSE	FALSE	FALSE	FALSE	FALSE	FALSE	FALSE	FALSE	FALSE	FALSE	FALSE	FALSE	FALSE	FALSE	FALSE	FALSE
Microcoleus	FALSE	FALSE	FALSE	FALSE	FALSE	FALSE	FALSE	FALSE	FALSE	FALSE	FALSE	FALSE	FALSE	FALSE	FALSE	FALSE
Microcystis	FALSE	FALSE	FALSE	FALSE	FALSE	FALSE	FALSE	FALSE	FALSE	FALSE	FALSE	FALSE	FALSE	FALSE	FALSE	FALSE
Microlunatus	TRUE	TRUE	TRUE	TRUE	FALSE	FALSE	FALSE	FALSE	FALSE	FALSE	FALSE	FALSE	FALSE	FALSE	FALSE	FALSE
Micromonospora	FALSE	FALSE	FALSE	FALSE	FALSE	FALSE	FALSE	FALSE	FALSE	FALSE	FALSE	FALSE	FALSE	FALSE	FALSE	FALSE
Micropruina	FALSE	FALSE	FALSE	FALSE	FALSE	FALSE	FALSE	FALSE	FALSE	FALSE	FALSE	FALSE	FALSE	FALSE	FALSE	FALSE
Microterricola	FALSE	FALSE	FALSE	FALSE	FALSE	FALSE	FALSE	FALSE	FALSE	FALSE	FALSE	FALSE	FALSE	FALSE	FALSE	FALSE
Microthrix	FALSE	FALSE	TRUE	TRUE	FALSE	FALSE	FALSE	FALSE	FALSE	FALSE	FALSE	FALSE	FALSE	FALSE	FALSE	FALSE
Microvirga	FALSE	FALSE	FALSE	FALSE	FALSE	FALSE	FALSE	FALSE	FALSE	FALSE	FALSE	FALSE	FALSE	FALSE	FALSE	FALSE
Microvirgula	FALSE	FALSE	FALSE	FALSE	FALSE	FALSE	FALSE	FALSE	FALSE	FALSE	FALSE	FALSE	FALSE	FALSE	FALSE	FALSE
Miltoncostaea	TRUE	TRUE	TRUE	TRUE	FALSE	FALSE	FALSE	FALSE	FALSE	FALSE	FALSE	FALSE	FALSE	FALSE	FALSE	FALSE
Minicystis	FALSE	FALSE	FALSE	FALSE	FALSE	FALSE	FALSE	FALSE	FALSE	FALSE	FALSE	FALSE	FALSE	FALSE	FALSE	FALSE
Miniimonas	TRUE	TRUE	TRUE	TRUE	FALSE	FALSE	FALSE	FALSE	TRUE	TRUE	TRUE	TRUE	TRUE	TRUE	TRUE	TRUE
Mitsuaria	FALSE	FALSE	FALSE	FALSE	FALSE	FALSE	FALSE	FALSE	FALSE	FALSE	FALSE	FALSE	FALSE	FALSE	FALSE	FALSE
Mitsuokella	FALSE	FALSE	FALSE	FALSE	FALSE	FALSE	FALSE	FALSE	FALSE	FALSE	FALSE	FALSE	FALSE	FALSE	FALSE	FALSE
Mizugakiibacter	FALSE	FALSE	FALSE	FALSE	FALSE	FALSE	FALSE	FALSE	FALSE	FALSE	FALSE	FALSE	FALSE	FALSE	FALSE	FALSE
MM1	FALSE	FALSE	FALSE	FALSE	FALSE	FALSE	FALSE	FALSE	FALSE	FALSE	FALSE	FALSE	FALSE	FALSE	FALSE	FALSE
MM2	FALSE	FALSE	FALSE	FALSE	FALSE	FALSE	FALSE	FALSE	FALSE	FALSE	FALSE	FALSE	FALSE	FALSE	FALSE	FALSE
Mobilicoccus	TRUE	TRUE	TRUE	TRUE	TRUE	TRUE	TRUE	TRUE	FALSE	FALSE	FALSE	FALSE	TRUE	TRUE	TRUE	TRUE
Mobilitalea	FALSE	FALSE	FALSE	FALSE	FALSE	FALSE	FALSE	FALSE	FALSE	FALSE	FALSE	FALSE	FALSE	FALSE	FALSE	FALSE
Modestobacter	FALSE	FALSE	FALSE	FALSE	FALSE	FALSE	FALSE	FALSE	FALSE	FALSE	FALSE	FALSE	FALSE	FALSE	FALSE	FALSE
Moheibacter	TRUE	TRUE	TRUE	TRUE	FALSE	FALSE	FALSE	FALSE	FALSE	FALSE	FALSE	FALSE	FALSE	FALSE	FALSE	FALSE
Moraxella	TRUE	TRUE	TRUE	TRUE	FALSE	FALSE	FALSE	FALSE	TRUE	TRUE	TRUE	TRUE	TRUE	TRUE	TRUE	TRUE
Moraxella_A	FALSE	TRUE	TRUE	TRUE	FALSE	FALSE	FALSE	FALSE	FALSE	FALSE	FALSE	FALSE	FALSE	FALSE	FALSE	FALSE
Morganella	FALSE	FALSE	FALSE	FALSE	FALSE	FALSE	FALSE	FALSE	FALSE	FALSE	FALSE	FALSE	FALSE	FALSE	FALSE	FALSE
MR-S7	FALSE	FALSE	FALSE	FALSE	FALSE	FALSE	FALSE	FALSE	FALSE	FALSE	FALSE	FALSE	FALSE	FALSE	FALSE	FALSE
Mucilaginibacter	FALSE	FALSE	FALSE	FALSE	FALSE	FALSE	FALSE	FALSE	FALSE	FALSE	FALSE	FALSE	FALSE	FALSE	FALSE	FALSE
Mumia	TRUE	TRUE	TRUE	TRUE	FALSE	FALSE	FALSE	FALSE	FALSE	FALSE	FALSE	FALSE	FALSE	FALSE	FALSE	FALSE
Muricauda	FALSE	FALSE	FALSE	FALSE	FALSE	FALSE	FALSE	FALSE	FALSE	FALSE	FALSE	FALSE	FALSE	FALSE	FALSE	FALSE
Muricomes	FALSE	FALSE	FALSE	FALSE	FALSE	FALSE	FALSE	FALSE	FALSE	FALSE	FALSE	FALSE	FALSE	FALSE	FALSE	FALSE
Muriiphilus	TRUE	TRUE	TRUE	TRUE	FALSE	FALSE	FALSE	FALSE	TRUE	TRUE	TRUE	TRUE	TRUE	TRUE	TRUE	TRUE
Mycetocola_A	TRUE	TRUE	TRUE	TRUE	FALSE	FALSE	FALSE	FALSE	FALSE	FALSE	FALSE	FALSE	FALSE	FALSE	FALSE	FALSE
Mycetocola_B	TRUE	TRUE	TRUE	TRUE	FALSE	FALSE	FALSE	FALSE	FALSE	FALSE	FALSE	FALSE	FALSE	FALSE	FALSE	FALSE
Mycobacterium	FALSE	FALSE	FALSE	FALSE	FALSE	FALSE	FALSE	FALSE	FALSE	FALSE	FALSE	FALSE	FALSE	FALSE	FALSE	FALSE
Mycoplana	FALSE	FALSE	FALSE	FALSE	FALSE	FALSE	FALSE	FALSE	FALSE	FALSE	FALSE	FALSE	FALSE	FALSE	FALSE	FALSE
Myroides	TRUE	TRUE	TRUE	TRUE	TRUE	TRUE	TRUE	TRUE	TRUE	TRUE	TRUE	TRUE	TRUE	TRUE	TRUE	TRUE
Myxococcus	FALSE	FALSE	FALSE	FALSE	FALSE	FALSE	FALSE	FALSE	FALSE	FALSE	FALSE	FALSE	FALSE	FALSE	FALSE	FALSE
Naasia	TRUE	TRUE	TRUE	TRUE	FALSE	FALSE	FALSE	FALSE	FALSE	FALSE	FALSE	FALSE	FALSE	FALSE	FALSE	FALSE
Nakamurella	FALSE	FALSE	FALSE	FALSE	FALSE	FALSE	FALSE	FALSE	FALSE	FALSE	FALSE	FALSE	FALSE	FALSE	FALSE	FALSE
Nannocystis	FALSE	FALSE	FALSE	FALSE	FALSE	FALSE	FALSE	FALSE	FALSE	FALSE	FALSE	FALSE	FALSE	FALSE	FALSE	FALSE
Nanopelagicus	TRUE	TRUE	TRUE	TRUE	FALSE	FALSE	FALSE	FALSE	TRUE	TRUE	TRUE	TRUE	TRUE	TRUE	TRUE	TRUE
Nanosyncoccus	FALSE	FALSE	FALSE	FALSE	FALSE	FALSE	FALSE	FALSE	FALSE	FALSE	FALSE	FALSE	FALSE	FALSE	FALSE	FALSE
Natronoflexus	TRUE	TRUE	TRUE	TRUE	FALSE	FALSE	FALSE	FALSE	FALSE	FALSE	FALSE	FALSE	FALSE	FALSE	FALSE	FALSE
Naumannella	TRUE	TRUE	TRUE	TRUE	TRUE	TRUE	TRUE	TRUE	FALSE	FALSE	FALSE	FALSE	TRUE	TRUE	TRUE	TRUE
NBD-18	FALSE	FALSE	FALSE	FALSE	FALSE	FALSE	FALSE	FALSE	FALSE	FALSE	FALSE	FALSE	FALSE	FALSE	FALSE	FALSE
Negativibacillus	TRUE	TRUE	TRUE	TRUE	FALSE	FALSE	FALSE	FALSE	FALSE	FALSE	FALSE	FALSE	FALSE	FALSE	FALSE	FALSE
Neisseria	FALSE	FALSE	FALSE	FALSE	FALSE	FALSE	FALSE	FALSE	FALSE	FALSE	FALSE	FALSE	FALSE	FALSE	FALSE	FALSE
Neobacillus	FALSE	FALSE	FALSE	FALSE	FALSE	FALSE	FALSE	FALSE	FALSE	FALSE	FALSE	FALSE	FALSE	FALSE	FALSE	FALSE
Neomegalonema	TRUE	TRUE	TRUE	TRUE	FALSE	FALSE	FALSE	FALSE	TRUE	TRUE	TRUE	TRUE	TRUE	TRUE	TRUE	TRUE
Neomicrococcus	FALSE	FALSE	FALSE	FALSE	FALSE	FALSE	FALSE	FALSE	FALSE	FALSE	FALSE	FALSE	FALSE	FALSE	FALSE	FALSE
Neorhizobium	FALSE	FALSE	FALSE	FALSE	FALSE	FALSE	FALSE	FALSE	FALSE	FALSE	FALSE	FALSE	FALSE	FALSE	FALSE	FALSE
Neptunochlamydia	TRUE	TRUE	TRUE	TRUE	TRUE	TRUE	TRUE	TRUE	TRUE	TRUE	TRUE	TRUE	TRUE	TRUE	TRUE	TRUE
Nesterenkonia	TRUE	TRUE	TRUE	TRUE	FALSE	FALSE	FALSE	FALSE	TRUE	TRUE	TRUE	TRUE	TRUE	TRUE	TRUE	TRUE
Nevskia	FALSE	FALSE	FALSE	FALSE	FALSE	FALSE	FALSE	FALSE	FALSE	FALSE	FALSE	FALSE	FALSE	FALSE	FALSE	FALSE
Niastella	FALSE	FALSE	FALSE	FALSE	FALSE	FALSE	FALSE	FALSE	FALSE	FALSE	FALSE	FALSE	FALSE	FALSE	FALSE	FALSE
Nibricoccus	FALSE	FALSE	FALSE	FALSE	FALSE	FALSE	FALSE	FALSE	FALSE	FALSE	FALSE	FALSE	FALSE	FALSE	FALSE	FALSE
Nioella	FALSE	FALSE	FALSE	TRUE	FALSE	FALSE	FALSE	FALSE	FALSE	FALSE	FALSE	FALSE	FALSE	FALSE	FALSE	FALSE
Nitratidesulfovibrio	TRUE	TRUE	TRUE	TRUE	TRUE	TRUE	TRUE	TRUE	FALSE	FALSE	FALSE	FALSE	TRUE	TRUE	TRUE	TRUE
Nitratireductor	TRUE	TRUE	TRUE	TRUE	FALSE	FALSE	FALSE	FALSE	FALSE	FALSE	FALSE	FALSE	FALSE	FALSE	FALSE	FALSE
Nitratireductor_C	FALSE	FALSE	FALSE	FALSE	FALSE	FALSE	FALSE	FALSE	FALSE	FALSE	FALSE	FALSE	FALSE	FALSE	FALSE	FALSE
Nitritalea	FALSE	FALSE	FALSE	FALSE	FALSE	FALSE	FALSE	FALSE	FALSE	FALSE	FALSE	FALSE	FALSE	FALSE	FALSE	FALSE
Nitrobacter	FALSE	FALSE	FALSE	FALSE	FALSE	FALSE	FALSE	FALSE	FALSE	FALSE	FALSE	FALSE	FALSE	FALSE	FALSE	FALSE
Nitrosococcus	FALSE	FALSE	FALSE	FALSE	FALSE	FALSE	FALSE	FALSE	FALSE	FALSE	FALSE	FALSE	FALSE	FALSE	FALSE	FALSE
Nitrosomonas	FALSE	FALSE	FALSE	FALSE	FALSE	FALSE	FALSE	FALSE	FALSE	FALSE	FALSE	FALSE	FALSE	FALSE	FALSE	FALSE
Nitrosospira	FALSE	FALSE	FALSE	FALSE	FALSE	FALSE	FALSE	FALSE	FALSE	FALSE	FALSE	FALSE	FALSE	FALSE	FALSE	FALSE
Nitrosovibrio	TRUE	TRUE	TRUE	TRUE	TRUE	TRUE	TRUE	TRUE	TRUE	TRUE	TRUE	TRUE	TRUE	TRUE	TRUE	TRUE
Nitrospira_A	FALSE	FALSE	FALSE	FALSE	FALSE	FALSE	FALSE	FALSE	FALSE	FALSE	FALSE	FALSE	FALSE	FALSE	FALSE	FALSE
Nitrospira_C	TRUE	TRUE	TRUE	TRUE	FALSE	FALSE	FALSE	FALSE	FALSE	FALSE	FALSE	FALSE	FALSE	FALSE	FALSE	FALSE
Nitrospira_D	FALSE	FALSE	FALSE	FALSE	FALSE	FALSE	FALSE	FALSE	FALSE	FALSE	FALSE	FALSE	FALSE	FALSE	FALSE	FALSE
Nitrospira_E	TRUE	TRUE	TRUE	TRUE	FALSE	FALSE	FALSE	FALSE	FALSE	FALSE	FALSE	FALSE	FALSE	FALSE	FALSE	FALSE
Nitrospira_F	FALSE	FALSE	FALSE	FALSE	FALSE	FALSE	FALSE	FALSE	FALSE	FALSE	FALSE	FALSE	FALSE	FALSE	FALSE	FALSE
Nitrotoga	FALSE	FALSE	FALSE	FALSE	FALSE	FALSE	FALSE	FALSE	FALSE	FALSE	FALSE	FALSE	FALSE	FALSE	FALSE	FALSE
Niveibacterium	TRUE	TRUE	TRUE	TRUE	FALSE	FALSE	FALSE	FALSE	FALSE	FALSE	FALSE	FALSE	FALSE	FALSE	FALSE	FALSE
Niveispirillum	TRUE	TRUE	TRUE	TRUE	TRUE	TRUE	TRUE	TRUE	FALSE	FALSE	FALSE	FALSE	TRUE	TRUE	TRUE	TRUE
Nocardia	FALSE	FALSE	FALSE	FALSE	FALSE	FALSE	FALSE	FALSE	FALSE	FALSE	FALSE	FALSE	FALSE	FALSE	FALSE	FALSE
Nocardioides	FALSE	FALSE	FALSE	FALSE	FALSE	FALSE	FALSE	FALSE	FALSE	FALSE	FALSE	FALSE	FALSE	FALSE	FALSE	FALSE
Nocardioides_A	TRUE	TRUE	TRUE	TRUE	TRUE	TRUE	TRUE	TRUE	TRUE	TRUE	TRUE	TRUE	TRUE	TRUE	TRUE	TRUE
Nocardioides_B	FALSE	FALSE	FALSE	FALSE	FALSE	FALSE	FALSE	FALSE	FALSE	FALSE	FALSE	FALSE	FALSE	FALSE	FALSE	FALSE
Nocardiopsis	FALSE	FALSE	FALSE	FALSE	FALSE	FALSE	FALSE	FALSE	FALSE	FALSE	FALSE	FALSE	FALSE	FALSE	FALSE	FALSE
Nocardiopsis_A	FALSE	FALSE	FALSE	FALSE	FALSE	FALSE	FALSE	FALSE	FALSE	FALSE	FALSE	FALSE	FALSE	FALSE	FALSE	FALSE
Nodosilinea	TRUE	TRUE	TRUE	TRUE	FALSE	FALSE	FALSE	FALSE	FALSE	FALSE	FALSE	FALSE	FALSE	FALSE	FALSE	FALSE
Nonlabens	FALSE	FALSE	FALSE	FALSE	FALSE	FALSE	FALSE	FALSE	FALSE	FALSE	FALSE	FALSE	FALSE	FALSE	FALSE	FALSE
Nonomuraea	FALSE	FALSE	FALSE	FALSE	FALSE	FALSE	FALSE	FALSE	FALSE	FALSE	FALSE	FALSE	FALSE	FALSE	FALSE	FALSE
Nordella	TRUE	TRUE	TRUE	TRUE	FALSE	FALSE	FALSE	FALSE	FALSE	FALSE	FALSE	FALSE	FALSE	FALSE	FALSE	FALSE
Nosocomiicoccus	FALSE	FALSE	FALSE	FALSE	FALSE	FALSE	FALSE	FALSE	FALSE	FALSE	FALSE	FALSE	FALSE	FALSE	FALSE	FALSE
Nostoc	FALSE	FALSE	FALSE	FALSE	FALSE	FALSE	FALSE	FALSE	FALSE	FALSE	FALSE	FALSE	FALSE	FALSE	FALSE	FALSE
Novibacillus	FALSE	FALSE	FALSE	FALSE	FALSE	FALSE	FALSE	FALSE	FALSE	FALSE	FALSE	FALSE	FALSE	FALSE	FALSE	FALSE
Noviherbaspirillum	FALSE	FALSE	FALSE	FALSE	FALSE	FALSE	FALSE	FALSE	FALSE	FALSE	FALSE	FALSE	FALSE	FALSE	FALSE	FALSE
Noviherbaspirillum_A	FALSE	FALSE	FALSE	FALSE	FALSE	FALSE	FALSE	FALSE	FALSE	FALSE	FALSE	FALSE	FALSE	FALSE	FALSE	FALSE
Novipirellula	FALSE	FALSE	FALSE	FALSE	FALSE	FALSE	FALSE	FALSE	FALSE	FALSE	FALSE	FALSE	FALSE	FALSE	FALSE	FALSE
Novispirillum	TRUE	TRUE	TRUE	TRUE	FALSE	FALSE	FALSE	FALSE	FALSE	FALSE	FALSE	FALSE	FALSE	FALSE	FALSE	FALSE
Novosphingobium	FALSE	FALSE	FALSE	FALSE	FALSE	FALSE	FALSE	FALSE	FALSE	FALSE	FALSE	FALSE	FALSE	FALSE	FALSE	FALSE
Novosphingopyxis	TRUE	TRUE	TRUE	TRUE	FALSE	FALSE	FALSE	FALSE	FALSE	FALSE	FALSE	FALSE	FALSE	FALSE	FALSE	FALSE
NSJ-51	FALSE	FALSE	FALSE	FALSE	FALSE	FALSE	FALSE	FALSE	FALSE	FALSE	FALSE	FALSE	FALSE	FALSE	FALSE	FALSE
Nucleicultrix	TRUE	TRUE	TRUE	TRUE	TRUE	TRUE	TRUE	TRUE	TRUE	TRUE	TRUE	TRUE	TRUE	TRUE	TRUE	TRUE
OAE585	FALSE	FALSE	FALSE	FALSE	FALSE	FALSE	FALSE	FALSE	FALSE	FALSE	FALSE	FALSE	FALSE	FALSE	FALSE	FALSE
Oblitimonas	FALSE	FALSE	FALSE	FALSE	FALSE	FALSE	FALSE	FALSE	FALSE	FALSE	FALSE	FALSE	FALSE	FALSE	FALSE	FALSE
Oceanibaculum	TRUE	TRUE	TRUE	TRUE	TRUE	TRUE	TRUE	TRUE	TRUE	TRUE	TRUE	TRUE	TRUE	TRUE	TRUE	TRUE
Oceanicola	FALSE	TRUE	TRUE	TRUE	FALSE	FALSE	FALSE	FALSE	FALSE	FALSE	FALSE	FALSE	FALSE	FALSE	FALSE	FALSE
Oceaniglobus	TRUE	TRUE	TRUE	TRUE	FALSE	FALSE	FALSE	FALSE	FALSE	FALSE	FALSE	FALSE	FALSE	FALSE	FALSE	FALSE
Oceanihabitans	TRUE	TRUE	TRUE	TRUE	TRUE	TRUE	TRUE	TRUE	TRUE	TRUE	TRUE	TRUE	TRUE	TRUE	TRUE	TRUE
Oceanisphaera	FALSE	FALSE	FALSE	FALSE	FALSE	FALSE	FALSE	FALSE	FALSE	FALSE	FALSE	FALSE	FALSE	FALSE	FALSE	FALSE
Oceanospirillum	TRUE	TRUE	TRUE	TRUE	TRUE	TRUE	TRUE	TRUE	FALSE	FALSE	FALSE	FALSE	TRUE	TRUE	TRUE	TRUE
Ochrobactrum	FALSE	FALSE	FALSE	FALSE	FALSE	FALSE	FALSE	FALSE	FALSE	FALSE	FALSE	FALSE	FALSE	FALSE	FALSE	FALSE
Ochrobactrum_A	FALSE	FALSE	FALSE	FALSE	FALSE	FALSE	FALSE	FALSE	FALSE	FALSE	FALSE	FALSE	FALSE	FALSE	FALSE	FALSE
Ochrobactrum_B	TRUE	TRUE	TRUE	TRUE	FALSE	FALSE	FALSE	FALSE	FALSE	FALSE	FALSE	FALSE	FALSE	FALSE	FALSE	FALSE
Octadecabacter	TRUE	TRUE	TRUE	TRUE	TRUE	TRUE	TRUE	TRUE	TRUE	TRUE	TRUE	TRUE	TRUE	TRUE	TRUE	TRUE
Odoribacter	FALSE	FALSE	FALSE	FALSE	FALSE	FALSE	FALSE	FALSE	FALSE	FALSE	FALSE	FALSE	FALSE	FALSE	FALSE	FALSE
Oerskovia	FALSE	FALSE	FALSE	FALSE	FALSE	FALSE	FALSE	FALSE	FALSE	FALSE	FALSE	FALSE	FALSE	FALSE	FALSE	FALSE
Ohtaekwangia	FALSE	FALSE	FALSE	FALSE	FALSE	FALSE	FALSE	FALSE	FALSE	FALSE	FALSE	FALSE	FALSE	FALSE	FALSE	FALSE
Okibacterium	FALSE	FALSE	FALSE	FALSE	FALSE	FALSE	FALSE	FALSE	FALSE	FALSE	FALSE	FALSE	FALSE	FALSE	FALSE	FALSE
OLB11	FALSE	FALSE	FALSE	FALSE	FALSE	FALSE	FALSE	FALSE	FALSE	FALSE	FALSE	FALSE	FALSE	FALSE	FALSE	FALSE
OLB8	FALSE	FALSE	FALSE	FALSE	FALSE	FALSE	FALSE	FALSE	FALSE	FALSE	FALSE	FALSE	FALSE	FALSE	FALSE	FALSE
Oleidesulfovibrio	TRUE	TRUE	TRUE	TRUE	TRUE	TRUE	TRUE	TRUE	TRUE	TRUE	TRUE	TRUE	TRUE	TRUE	TRUE	TRUE
Oligella	FALSE	FALSE	FALSE	FALSE	FALSE	FALSE	FALSE	FALSE	FALSE	FALSE	FALSE	FALSE	FALSE	FALSE	FALSE	FALSE
Oliverpabstia	FALSE	FALSE	FALSE	FALSE	FALSE	FALSE	FALSE	FALSE	FALSE	FALSE	FALSE	FALSE	FALSE	FALSE	FALSE	FALSE
Olivibacter	FALSE	FALSE	FALSE	FALSE	FALSE	FALSE	FALSE	FALSE	FALSE	FALSE	FALSE	FALSE	FALSE	FALSE	FALSE	FALSE
Olleya	TRUE	TRUE	TRUE	TRUE	TRUE	TRUE	TRUE	TRUE	TRUE	TRUE	TRUE	TRUE	FALSE	FALSE	FALSE	FALSE
OMII01	TRUE	TRUE	TRUE	TRUE	TRUE	TRUE	TRUE	TRUE	TRUE	TRUE	TRUE	TRUE	FALSE	FALSE	FALSE	FALSE
Opitutus	FALSE	FALSE	FALSE	FALSE	FALSE	FALSE	FALSE	FALSE	FALSE	FALSE	FALSE	FALSE	FALSE	FALSE	FALSE	FALSE
Orientia	FALSE	FALSE	FALSE	FALSE	FALSE	FALSE	FALSE	FALSE	FALSE	FALSE	FALSE	FALSE	FALSE	FALSE	FALSE	FALSE
Ornithinibacter	FALSE	FALSE	FALSE	FALSE	FALSE	FALSE	FALSE	FALSE	FALSE	FALSE	FALSE	FALSE	FALSE	FALSE	FALSE	FALSE
Ornithinicoccus	TRUE	TRUE	TRUE	TRUE	FALSE	FALSE	FALSE	FALSE	FALSE	FALSE	FALSE	FALSE	FALSE	FALSE	FALSE	FALSE
Ornithinimicrobium	FALSE	FALSE	FALSE	FALSE	FALSE	FALSE	FALSE	FALSE	FALSE	FALSE	FALSE	FALSE	FALSE	FALSE	FALSE	FALSE
ORNL1	FALSE	FALSE	FALSE	FALSE	FALSE	FALSE	FALSE	FALSE	FALSE	FALSE	FALSE	FALSE	FALSE	FALSE	FALSE	FALSE
Oryzisolibacter	TRUE	TRUE	TRUE	TRUE	FALSE	FALSE	FALSE	FALSE	FALSE	FALSE	FALSE	FALSE	FALSE	FALSE	FALSE	FALSE
Oscillatoria	TRUE	TRUE	TRUE	TRUE	TRUE	TRUE	TRUE	TRUE	TRUE	TRUE	TRUE	TRUE	TRUE	TRUE	TRUE	TRUE
Oscillibacter	FALSE	FALSE	FALSE	FALSE	FALSE	FALSE	FALSE	FALSE	FALSE	FALSE	FALSE	FALSE	FALSE	FALSE	FALSE	FALSE
Oscillochloris	TRUE	TRUE	TRUE	TRUE	TRUE	TRUE	TRUE	TRUE	TRUE	TRUE	TRUE	TRUE	TRUE	TRUE	TRUE	TRUE
Ottowia	FALSE	FALSE	FALSE	FALSE	FALSE	FALSE	FALSE	FALSE	FALSE	FALSE	FALSE	FALSE	FALSE	FALSE	FALSE	FALSE
Oxalicibacterium	TRUE	TRUE	TRUE	TRUE	TRUE	TRUE	TRUE	TRUE	TRUE	TRUE	TRUE	TRUE	TRUE	TRUE	TRUE	TRUE
Pacificimonas	TRUE	TRUE	TRUE	TRUE	TRUE	TRUE	TRUE	TRUE	FALSE	FALSE	FALSE	FALSE	TRUE	TRUE	TRUE	TRUE
Paenalcaligenes	TRUE	TRUE	TRUE	TRUE	FALSE	FALSE	FALSE	FALSE	TRUE	TRUE	TRUE	TRUE	TRUE	TRUE	TRUE	TRUE
Paenarthrobacter	FALSE	FALSE	FALSE	FALSE	FALSE	FALSE	FALSE	FALSE	FALSE	FALSE	FALSE	FALSE	FALSE	FALSE	FALSE	FALSE
Paenibacillus	FALSE	FALSE	FALSE	FALSE	FALSE	FALSE	FALSE	FALSE	FALSE	FALSE	FALSE	FALSE	FALSE	FALSE	FALSE	FALSE
Paenibacillus_A	TRUE	TRUE	TRUE	TRUE	TRUE	TRUE	TRUE	TRUE	TRUE	TRUE	TRUE	TRUE	TRUE	TRUE	TRUE	TRUE
Paeniglutamicibacter	FALSE	FALSE	FALSE	FALSE	FALSE	FALSE	FALSE	FALSE	FALSE	FALSE	FALSE	FALSE	FALSE	FALSE	FALSE	FALSE
Paenirhodobacter	FALSE	FALSE	FALSE	FALSE	FALSE	FALSE	FALSE	FALSE	FALSE	FALSE	FALSE	FALSE	FALSE	FALSE	FALSE	FALSE
Paenisporosarcina	FALSE	FALSE	FALSE	FALSE	FALSE	FALSE	FALSE	FALSE	FALSE	FALSE	FALSE	FALSE	FALSE	FALSE	FALSE	FALSE
Paenochrobactrum	TRUE	TRUE	TRUE	TRUE	FALSE	FALSE	FALSE	FALSE	FALSE	FALSE	FALSE	FALSE	FALSE	FALSE	FALSE	FALSE
Pajaroellobacter	TRUE	TRUE	TRUE	TRUE	TRUE	TRUE	TRUE	TRUE	TRUE	TRUE	TRUE	TRUE	TRUE	TRUE	TRUE	TRUE
Palleronia	TRUE	TRUE	TRUE	TRUE	FALSE	FALSE	FALSE	FALSE	FALSE	FALSE	FALSE	FALSE	FALSE	FALSE	FALSE	FALSE
Paludibacter	FALSE	FALSE	FALSE	FALSE	FALSE	FALSE	FALSE	FALSE	FALSE	FALSE	FALSE	FALSE	FALSE	FALSE	FALSE	FALSE
Paludibacterium	TRUE	TRUE	TRUE	TRUE	TRUE	TRUE	TRUE	TRUE	TRUE	TRUE	TRUE	TRUE	TRUE	TRUE	TRUE	TRUE
Paludibaculum	FALSE	FALSE	FALSE	FALSE	FALSE	FALSE	FALSE	FALSE	FALSE	FALSE	FALSE	FALSE	FALSE	FALSE	FALSE	FALSE
Paludisphaera	FALSE	FALSE	FALSE	FALSE	FALSE	FALSE	FALSE	FALSE	FALSE	FALSE	FALSE	FALSE	FALSE	FALSE	FALSE	FALSE
Panacagrimonas	FALSE	FALSE	FALSE	FALSE	FALSE	FALSE	FALSE	FALSE	FALSE	FALSE	FALSE	FALSE	FALSE	FALSE	FALSE	FALSE
Panacibacter	FALSE	FALSE	FALSE	FALSE	FALSE	FALSE	FALSE	FALSE	FALSE	FALSE	FALSE	FALSE	FALSE	FALSE	FALSE	FALSE
Pandoraea	FALSE	FALSE	FALSE	FALSE	FALSE	FALSE	FALSE	FALSE	FALSE	FALSE	FALSE	FALSE	FALSE	FALSE	FALSE	FALSE
Pannonibacter	TRUE	TRUE	TRUE	TRUE	FALSE	FALSE	FALSE	FALSE	FALSE	FALSE	FALSE	FALSE	FALSE	FALSE	FALSE	FALSE
Pantoea	FALSE	FALSE	FALSE	FALSE	FALSE	FALSE	FALSE	FALSE	FALSE	FALSE	FALSE	FALSE	FALSE	FALSE	FALSE	FALSE
Papillibacter	TRUE	TRUE	TRUE	TRUE	TRUE	TRUE	TRUE	TRUE	TRUE	TRUE	TRUE	TRUE	TRUE	TRUE	TRUE	TRUE
Parabacteroides	FALSE	FALSE	FALSE	FALSE	FALSE	FALSE	FALSE	FALSE	FALSE	FALSE	FALSE	FALSE	FALSE	FALSE	FALSE	FALSE
Paraburkholderia	FALSE	FALSE	FALSE	FALSE	FALSE	FALSE	FALSE	FALSE	FALSE	FALSE	FALSE	FALSE	FALSE	FALSE	FALSE	FALSE
Paracaedibacter_A	TRUE	TRUE	TRUE	TRUE	TRUE	TRUE	TRUE	TRUE	TRUE	TRUE	TRUE	TRUE	FALSE	FALSE	FALSE	FALSE
Parachlamydia	FALSE	FALSE	FALSE	FALSE	FALSE	FALSE	FALSE	FALSE	FALSE	FALSE	FALSE	FALSE	FALSE	FALSE	FALSE	FALSE
Paracnuella	TRUE	TRUE	TRUE	TRUE	TRUE	TRUE	TRUE	TRUE	TRUE	TRUE	TRUE	TRUE	TRUE	TRUE	TRUE	TRUE
Paracoccus	FALSE	FALSE	FALSE	FALSE	FALSE	FALSE	FALSE	FALSE	FALSE	FALSE	FALSE	FALSE	FALSE	FALSE	FALSE	FALSE
Paracraurococcus	FALSE	FALSE	FALSE	FALSE	FALSE	FALSE	FALSE	FALSE	FALSE	FALSE	FALSE	FALSE	FALSE	FALSE	FALSE	FALSE
Paradevosia	TRUE	TRUE	TRUE	TRUE	TRUE	TRUE	TRUE	TRUE	TRUE	TRUE	TRUE	TRUE	TRUE	TRUE	TRUE	TRUE
Parafannyhessea	FALSE	FALSE	FALSE	FALSE	FALSE	FALSE	FALSE	FALSE	FALSE	FALSE	FALSE	FALSE	FALSE	FALSE	FALSE	FALSE
Paraflavitalea	FALSE	FALSE	FALSE	FALSE	FALSE	FALSE	FALSE	FALSE	FALSE	FALSE	FALSE	FALSE	FALSE	FALSE	FALSE	FALSE
Parageobacillus	TRUE	TRUE	TRUE	TRUE	TRUE	TRUE	TRUE	TRUE	FALSE	FALSE	FALSE	FALSE	TRUE	TRUE	TRUE	TRUE
Paraglaciecola	FALSE	FALSE	FALSE	FALSE	FALSE	FALSE	FALSE	FALSE	FALSE	FALSE	FALSE	FALSE	FALSE	FALSE	FALSE	FALSE
Parahaliea	FALSE	FALSE	FALSE	FALSE	FALSE	FALSE	FALSE	FALSE	FALSE	FALSE	FALSE	FALSE	FALSE	FALSE	FALSE	FALSE
Paralcaligenes	FALSE	FALSE	FALSE	FALSE	FALSE	FALSE	FALSE	FALSE	FALSE	FALSE	FALSE	FALSE	FALSE	FALSE	FALSE	FALSE
Parapedobacter	FALSE	FALSE	FALSE	FALSE	FALSE	FALSE	FALSE	FALSE	FALSE	FALSE	FALSE	FALSE	FALSE	FALSE	FALSE	FALSE
Paraperlucidibaca	FALSE	FALSE	FALSE	FALSE	FALSE	FALSE	FALSE	FALSE	FALSE	FALSE	FALSE	FALSE	FALSE	FALSE	FALSE	FALSE
Paraprevotella	FALSE	FALSE	FALSE	FALSE	FALSE	FALSE	FALSE	FALSE	FALSE	FALSE	FALSE	FALSE	FALSE	FALSE	FALSE	FALSE
Parapusillimonas	TRUE	TRUE	TRUE	TRUE	FALSE	FALSE	FALSE	FALSE	FALSE	FALSE	FALSE	FALSE	FALSE	FALSE	FALSE	FALSE
Pararheinheimera	FALSE	FALSE	FALSE	FALSE	FALSE	FALSE	FALSE	FALSE	FALSE	FALSE	FALSE	FALSE	FALSE	FALSE	FALSE	FALSE
Pararhizobium	FALSE	FALSE	FALSE	FALSE	FALSE	FALSE	FALSE	FALSE	FALSE	FALSE	FALSE	FALSE	FALSE	FALSE	FALSE	FALSE
Pararhodobacter	TRUE	TRUE	TRUE	TRUE	FALSE	FALSE	FALSE	FALSE	TRUE	TRUE	TRUE	TRUE	TRUE	TRUE	TRUE	TRUE
Pararuminococcus	TRUE	TRUE	TRUE	TRUE	TRUE	TRUE	TRUE	TRUE	TRUE	TRUE	TRUE	TRUE	TRUE	TRUE	TRUE	TRUE
Parasphingorhabdus	FALSE	FALSE	FALSE	FALSE	FALSE	FALSE	FALSE	FALSE	FALSE	FALSE	FALSE	FALSE	FALSE	FALSE	FALSE	FALSE
Parasporobacterium	TRUE	TRUE	TRUE	TRUE	TRUE	TRUE	TRUE	TRUE	TRUE	TRUE	TRUE	TRUE	TRUE	TRUE	TRUE	TRUE
Parasulfuritortus	FALSE	FALSE	FALSE	FALSE	FALSE	FALSE	FALSE	FALSE	FALSE	FALSE	FALSE	FALSE	FALSE	FALSE	FALSE	FALSE
Parasutterella	FALSE	FALSE	FALSE	FALSE	FALSE	FALSE	FALSE	FALSE	FALSE	FALSE	FALSE	FALSE	FALSE	FALSE	FALSE	FALSE
Paratractidigestivibacter	FALSE	FALSE	FALSE	FALSE	FALSE	FALSE	FALSE	FALSE	FALSE	FALSE	FALSE	FALSE	FALSE	FALSE	FALSE	FALSE
Parolsenella	FALSE	FALSE	FALSE	FALSE	FALSE	FALSE	FALSE	FALSE	FALSE	FALSE	FALSE	FALSE	FALSE	FALSE	FALSE	FALSE
Parvibaculum	FALSE	FALSE	FALSE	FALSE	FALSE	FALSE	FALSE	FALSE	FALSE	FALSE	FALSE	FALSE	FALSE	FALSE	FALSE	FALSE
Patulibacter	TRUE	TRUE	TRUE	TRUE	FALSE	FALSE	FALSE	FALSE	FALSE	FALSE	FALSE	FALSE	FALSE	FALSE	FALSE	FALSE
Paucibacter	FALSE	FALSE	FALSE	FALSE	FALSE	FALSE	FALSE	FALSE	FALSE	FALSE	FALSE	FALSE	FALSE	FALSE	FALSE	FALSE
Paucibacter_A	FALSE	FALSE	FALSE	FALSE	FALSE	FALSE	FALSE	FALSE	FALSE	FALSE	FALSE	FALSE	FALSE	FALSE	FALSE	FALSE
Paucilactobacillus	FALSE	FALSE	FALSE	FALSE	FALSE	FALSE	FALSE	FALSE	FALSE	FALSE	FALSE	FALSE	FALSE	FALSE	FALSE	FALSE
Paucimonas	FALSE	FALSE	FALSE	FALSE	FALSE	FALSE	FALSE	FALSE	FALSE	FALSE	FALSE	FALSE	FALSE	FALSE	FALSE	FALSE
Pauljensenia	FALSE	FALSE	FALSE	FALSE	FALSE	FALSE	FALSE	FALSE	FALSE	FALSE	FALSE	FALSE	FALSE	FALSE	FALSE	FALSE
Pectinatus	TRUE	TRUE	TRUE	TRUE	TRUE	TRUE	TRUE	TRUE	FALSE	FALSE	FALSE	FALSE	TRUE	TRUE	TRUE	TRUE
Pectobacterium	FALSE	FALSE	FALSE	FALSE	FALSE	FALSE	FALSE	FALSE	FALSE	FALSE	FALSE	FALSE	FALSE	FALSE	FALSE	FALSE
Pediococcus	TRUE	TRUE	TRUE	TRUE	FALSE	FALSE	FALSE	FALSE	FALSE	FALSE	FALSE	FALSE	FALSE	FALSE	FALSE	FALSE
Pedobacter	FALSE	FALSE	FALSE	FALSE	FALSE	FALSE	FALSE	FALSE	FALSE	FALSE	FALSE	FALSE	FALSE	FALSE	FALSE	FALSE
Pedococcus	FALSE	FALSE	FALSE	FALSE	FALSE	FALSE	FALSE	FALSE	FALSE	FALSE	FALSE	FALSE	FALSE	FALSE	FALSE	FALSE
Pedosphaera	FALSE	FALSE	FALSE	FALSE	FALSE	FALSE	FALSE	FALSE	FALSE	FALSE	FALSE	FALSE	FALSE	FALSE	FALSE	FALSE
Pelagerythrobacter	TRUE	TRUE	TRUE	TRUE	TRUE	TRUE	TRUE	TRUE	TRUE	TRUE	TRUE	TRUE	TRUE	TRUE	TRUE	TRUE
Pelagibacterium	FALSE	FALSE	FALSE	FALSE	FALSE	FALSE	FALSE	FALSE	FALSE	FALSE	FALSE	FALSE	FALSE	FALSE	FALSE	FALSE
Pelobacter	TRUE	TRUE	TRUE	TRUE	TRUE	TRUE	TRUE	TRUE	TRUE	TRUE	TRUE	TRUE	TRUE	TRUE	TRUE	TRUE
Pelobium	FALSE	FALSE	FALSE	FALSE	FALSE	FALSE	FALSE	FALSE	FALSE	FALSE	FALSE	FALSE	FALSE	FALSE	FALSE	FALSE
Pelomonas	FALSE	FALSE	FALSE	FALSE	FALSE	FALSE	FALSE	FALSE	FALSE	FALSE	FALSE	FALSE	FALSE	FALSE	FALSE	FALSE
Pelotalea	FALSE	FALSE	FALSE	FALSE	FALSE	FALSE	FALSE	FALSE	FALSE	FALSE	FALSE	FALSE	FALSE	FALSE	FALSE	FALSE
Peptidiphaga	TRUE	TRUE	TRUE	TRUE	FALSE	FALSE	FALSE	FALSE	TRUE	TRUE	TRUE	TRUE	TRUE	TRUE	TRUE	TRUE
Peptostreptococcus	TRUE	TRUE	TRUE	TRUE	FALSE	FALSE	FALSE	FALSE	FALSE	FALSE	FALSE	FALSE	FALSE	FALSE	FALSE	FALSE
Peredibacter	TRUE	TRUE	TRUE	TRUE	TRUE	TRUE	TRUE	TRUE	TRUE	TRUE	TRUE	TRUE	TRUE	TRUE	TRUE	TRUE
Peribacillus	TRUE	TRUE	TRUE	TRUE	FALSE	FALSE	FALSE	FALSE	FALSE	FALSE	FALSE	FALSE	FALSE	FALSE	FALSE	FALSE
Perlucidibaca	FALSE	FALSE	FALSE	FALSE	FALSE	FALSE	FALSE	FALSE	FALSE	FALSE	FALSE	FALSE	FALSE	FALSE	FALSE	FALSE
Permianibacter	FALSE	FALSE	FALSE	FALSE	FALSE	FALSE	FALSE	FALSE	FALSE	FALSE	FALSE	FALSE	FALSE	FALSE	FALSE	FALSE
Petrimonas	FALSE	FALSE	FALSE	FALSE	FALSE	FALSE	FALSE	FALSE	FALSE	FALSE	FALSE	FALSE	FALSE	FALSE	FALSE	FALSE
Phaeobacter	TRUE	TRUE	TRUE	TRUE	FALSE	FALSE	FALSE	FALSE	TRUE	TRUE	TRUE	TRUE	TRUE	TRUE	TRUE	TRUE
Phaeospirillum	FALSE	FALSE	FALSE	FALSE	FALSE	FALSE	FALSE	FALSE	FALSE	FALSE	FALSE	FALSE	FALSE	FALSE	FALSE	FALSE
Phaeovulum	FALSE	FALSE	FALSE	FALSE	FALSE	FALSE	FALSE	FALSE	FALSE	FALSE	FALSE	FALSE	FALSE	FALSE	FALSE	FALSE
Phascolarctobacterium	FALSE	FALSE	FALSE	FALSE	FALSE	FALSE	FALSE	FALSE	FALSE	FALSE	FALSE	FALSE	FALSE	FALSE	FALSE	FALSE
Phascolarctobacterium_A	FALSE	FALSE	FALSE	FALSE	FALSE	FALSE	FALSE	FALSE	FALSE	FALSE	FALSE	FALSE	FALSE	FALSE	FALSE	FALSE
Phenylobacterium	FALSE	FALSE	FALSE	FALSE	FALSE	FALSE	FALSE	FALSE	FALSE	FALSE	FALSE	FALSE	FALSE	FALSE	FALSE	FALSE
Phnomibacter	FALSE	FALSE	FALSE	FALSE	FALSE	FALSE	FALSE	FALSE	FALSE	FALSE	FALSE	FALSE	FALSE	FALSE	FALSE	FALSE
Phocaeicola	FALSE	FALSE	FALSE	FALSE	FALSE	FALSE	FALSE	FALSE	FALSE	FALSE	FALSE	FALSE	FALSE	FALSE	FALSE	FALSE
Phocaeicola_A	TRUE	TRUE	TRUE	TRUE	FALSE	FALSE	FALSE	FALSE	FALSE	FALSE	FALSE	FALSE	FALSE	FALSE	FALSE	FALSE
Phocea	FALSE	FALSE	FALSE	FALSE	FALSE	FALSE	FALSE	FALSE	FALSE	FALSE	FALSE	FALSE	FALSE	FALSE	FALSE	FALSE
Phormidesmis_A	TRUE	TRUE	TRUE	TRUE	FALSE	FALSE	FALSE	FALSE	FALSE	FALSE	FALSE	FALSE	FALSE	FALSE	FALSE	FALSE
Photobacterium	FALSE	FALSE	FALSE	FALSE	FALSE	FALSE	FALSE	FALSE	FALSE	FALSE	FALSE	FALSE	FALSE	FALSE	FALSE	FALSE
Phragmitibacter	FALSE	FALSE	FALSE	FALSE	FALSE	FALSE	FALSE	FALSE	FALSE	FALSE	FALSE	FALSE	FALSE	FALSE	FALSE	FALSE
Phreatobacter	FALSE	FALSE	FALSE	FALSE	FALSE	FALSE	FALSE	FALSE	FALSE	FALSE	FALSE	FALSE	FALSE	FALSE	FALSE	FALSE
Phycicoccus	FALSE	FALSE	FALSE	FALSE	FALSE	FALSE	FALSE	FALSE	FALSE	FALSE	FALSE	FALSE	FALSE	FALSE	FALSE	FALSE
Phycicoccus_A	FALSE	FALSE	FALSE	FALSE	FALSE	FALSE	FALSE	FALSE	FALSE	FALSE	FALSE	FALSE	FALSE	FALSE	FALSE	FALSE
Phyllobacterium	FALSE	FALSE	FALSE	FALSE	FALSE	FALSE	FALSE	FALSE	FALSE	FALSE	FALSE	FALSE	FALSE	FALSE	FALSE	FALSE
Phytobacter	FALSE	FALSE	FALSE	TRUE	FALSE	FALSE	FALSE	FALSE	FALSE	FALSE	FALSE	FALSE	FALSE	FALSE	FALSE	FALSE
Pigmentiphaga	FALSE	FALSE	FALSE	FALSE	FALSE	FALSE	FALSE	FALSE	FALSE	FALSE	FALSE	FALSE	FALSE	FALSE	FALSE	FALSE
Pilimelia	TRUE	TRUE	TRUE	TRUE	FALSE	FALSE	FALSE	FALSE	TRUE	TRUE	TRUE	TRUE	TRUE	TRUE	TRUE	TRUE
Pirellula	TRUE	TRUE	TRUE	TRUE	FALSE	FALSE	FALSE	FALSE	TRUE	TRUE	TRUE	TRUE	TRUE	TRUE	TRUE	TRUE
Pirellula_B	FALSE	FALSE	FALSE	FALSE	FALSE	FALSE	FALSE	FALSE	FALSE	FALSE	FALSE	FALSE	FALSE	FALSE	FALSE	FALSE
Piscicoccus	FALSE	FALSE	FALSE	FALSE	FALSE	FALSE	FALSE	FALSE	FALSE	FALSE	FALSE	FALSE	FALSE	FALSE	FALSE	FALSE
Piscinibacter	FALSE	FALSE	FALSE	FALSE	FALSE	FALSE	FALSE	FALSE	FALSE	FALSE	FALSE	FALSE	FALSE	FALSE	FALSE	FALSE
PLA3	TRUE	TRUE	TRUE	TRUE	TRUE	TRUE	TRUE	TRUE	FALSE	FALSE	FALSE	FALSE	TRUE	TRUE	TRUE	TRUE
Planctomicrobium	TRUE	TRUE	TRUE	TRUE	TRUE	TRUE	TRUE	TRUE	TRUE	TRUE	TRUE	TRUE	TRUE	TRUE	TRUE	TRUE
Planctopirus	FALSE	FALSE	FALSE	FALSE	FALSE	FALSE	FALSE	FALSE	FALSE	FALSE	FALSE	FALSE	FALSE	FALSE	FALSE	FALSE
Planifilum	FALSE	FALSE	FALSE	FALSE	FALSE	FALSE	FALSE	FALSE	FALSE	FALSE	FALSE	FALSE	FALSE	FALSE	FALSE	FALSE
Planktophila	FALSE	FALSE	FALSE	FALSE	FALSE	FALSE	FALSE	FALSE	FALSE	FALSE	FALSE	FALSE	FALSE	FALSE	FALSE	FALSE
Planktothrix	FALSE	FALSE	FALSE	FALSE	FALSE	FALSE	FALSE	FALSE	FALSE	FALSE	FALSE	FALSE	FALSE	FALSE	FALSE	FALSE
Planobacterium	FALSE	FALSE	FALSE	FALSE	FALSE	FALSE	FALSE	FALSE	FALSE	FALSE	FALSE	FALSE	FALSE	FALSE	FALSE	FALSE
Planococcus	FALSE	FALSE	FALSE	FALSE	FALSE	FALSE	FALSE	FALSE	FALSE	FALSE	FALSE	FALSE	FALSE	FALSE	FALSE	FALSE
Plantactinospora	FALSE	FALSE	FALSE	FALSE	FALSE	FALSE	FALSE	FALSE	FALSE	FALSE	FALSE	FALSE	FALSE	FALSE	FALSE	FALSE
Plantibacter	FALSE	FALSE	FALSE	FALSE	FALSE	FALSE	FALSE	FALSE	FALSE	FALSE	FALSE	FALSE	FALSE	FALSE	FALSE	FALSE
Plasticicumulans	FALSE	FALSE	FALSE	FALSE	FALSE	FALSE	FALSE	FALSE	FALSE	FALSE	FALSE	FALSE	FALSE	FALSE	FALSE	FALSE
Plasticicumulans_A	TRUE	TRUE	TRUE	TRUE	FALSE	FALSE	FALSE	FALSE	FALSE	FALSE	FALSE	FALSE	FALSE	FALSE	FALSE	FALSE
Pleomorphomonas	TRUE	TRUE	TRUE	TRUE	FALSE	FALSE	FALSE	FALSE	FALSE	FALSE	FALSE	FALSE	FALSE	FALSE	FALSE	FALSE
Plesiocystis	TRUE	TRUE	TRUE	TRUE	FALSE	FALSE	FALSE	FALSE	FALSE	FALSE	FALSE	FALSE	FALSE	FALSE	FALSE	FALSE
Pleurocapsa	TRUE	TRUE	TRUE	TRUE	FALSE	FALSE	FALSE	FALSE	FALSE	FALSE	FALSE	FALSE	FALSE	FALSE	FALSE	FALSE
PN-J185	FALSE	FALSE	FALSE	FALSE	FALSE	FALSE	FALSE	FALSE	FALSE	FALSE	FALSE	FALSE	FALSE	FALSE	FALSE	FALSE
PNNN01	TRUE	TRUE	TRUE	TRUE	TRUE	TRUE	TRUE	TRUE	TRUE	TRUE	TRUE	TRUE	TRUE	TRUE	TRUE	TRUE
Polaribacter	FALSE	FALSE	FALSE	FALSE	FALSE	FALSE	FALSE	FALSE	FALSE	FALSE	FALSE	FALSE	FALSE	FALSE	FALSE	FALSE
Polaromonas	FALSE	FALSE	FALSE	FALSE	FALSE	FALSE	FALSE	FALSE	FALSE	FALSE	FALSE	FALSE	FALSE	FALSE	FALSE	FALSE
Polyangium	FALSE	FALSE	FALSE	FALSE	FALSE	FALSE	FALSE	FALSE	FALSE	FALSE	FALSE	FALSE	FALSE	FALSE	FALSE	FALSE
Polyangium_A	TRUE	TRUE	TRUE	TRUE	FALSE	FALSE	FALSE	FALSE	FALSE	FALSE	FALSE	FALSE	FALSE	FALSE	FALSE	FALSE
Polycyclovorans	TRUE	TRUE	TRUE	TRUE	FALSE	FALSE	FALSE	FALSE	FALSE	FALSE	FALSE	FALSE	FALSE	FALSE	FALSE	FALSE
Polymorphobacter	FALSE	FALSE	FALSE	FALSE	FALSE	FALSE	FALSE	FALSE	FALSE	FALSE	FALSE	FALSE	FALSE	FALSE	FALSE	FALSE
Polymorphobacter_A	FALSE	FALSE	FALSE	FALSE	FALSE	FALSE	FALSE	FALSE	FALSE	FALSE	FALSE	FALSE	FALSE	FALSE	FALSE	FALSE
Polymorphum	TRUE	TRUE	TRUE	TRUE	FALSE	FALSE	FALSE	FALSE	TRUE	TRUE	TRUE	TRUE	TRUE	TRUE	TRUE	TRUE
Polynucleobacter	FALSE	FALSE	FALSE	FALSE	FALSE	FALSE	FALSE	FALSE	FALSE	FALSE	FALSE	FALSE	FALSE	FALSE	FALSE	FALSE
Pontixanthobacter	TRUE	TRUE	TRUE	TRUE	FALSE	FALSE	FALSE	FALSE	TRUE	TRUE	TRUE	TRUE	TRUE	TRUE	TRUE	TRUE
Porphyromonas	TRUE	TRUE	TRUE	TRUE	FALSE	FALSE	FALSE	FALSE	FALSE	FALSE	FALSE	FALSE	FALSE	FALSE	FALSE	FALSE
Poseidonibacter	FALSE	FALSE	FALSE	FALSE	FALSE	FALSE	FALSE	FALSE	FALSE	FALSE	FALSE	FALSE	FALSE	FALSE	FALSE	FALSE
Povalibacter	TRUE	TRUE	TRUE	TRUE	TRUE	TRUE	TRUE	TRUE	FALSE	FALSE	FALSE	FALSE	TRUE	TRUE	TRUE	TRUE
Pragia	TRUE	TRUE	TRUE	TRUE	TRUE	TRUE	TRUE	TRUE	TRUE	TRUE	TRUE	TRUE	FALSE	FALSE	FALSE	FALSE
Prevotella	FALSE	FALSE	FALSE	FALSE	FALSE	FALSE	FALSE	FALSE	FALSE	FALSE	FALSE	FALSE	FALSE	FALSE	FALSE	FALSE
Priestia	TRUE	TRUE	TRUE	TRUE	TRUE	TRUE	TRUE	TRUE	FALSE	FALSE	FALSE	FALSE	TRUE	TRUE	TRUE	TRUE
Primorskyibacter	TRUE	TRUE	TRUE	TRUE	TRUE	TRUE	TRUE	TRUE	TRUE	TRUE	TRUE	TRUE	TRUE	TRUE	TRUE	TRUE
Profundibacterium	TRUE	TRUE	TRUE	TRUE	FALSE	FALSE	FALSE	FALSE	TRUE	TRUE	TRUE	TRUE	TRUE	TRUE	TRUE	TRUE
Promicromonospora	TRUE	TRUE	TRUE	TRUE	FALSE	FALSE	FALSE	FALSE	TRUE	TRUE	TRUE	TRUE	TRUE	TRUE	TRUE	TRUE
Propionibacterium	FALSE	FALSE	FALSE	FALSE	FALSE	FALSE	FALSE	FALSE	FALSE	FALSE	FALSE	FALSE	FALSE	FALSE	FALSE	FALSE
Propionicicella	TRUE	TRUE	TRUE	TRUE	FALSE	FALSE	FALSE	FALSE	TRUE	TRUE	TRUE	TRUE	TRUE	TRUE	TRUE	TRUE
Propioniciclava	TRUE	TRUE	TRUE	TRUE	FALSE	FALSE	FALSE	FALSE	FALSE	FALSE	FALSE	FALSE	FALSE	FALSE	FALSE	FALSE
Propionispira	FALSE	FALSE	FALSE	FALSE	FALSE	FALSE	FALSE	FALSE	FALSE	FALSE	FALSE	FALSE	FALSE	FALSE	FALSE	FALSE
Propionivibrio	FALSE	FALSE	FALSE	FALSE	FALSE	FALSE	FALSE	FALSE	FALSE	FALSE	FALSE	FALSE	FALSE	FALSE	FALSE	FALSE
Prosthecobacter	FALSE	FALSE	FALSE	FALSE	FALSE	FALSE	FALSE	FALSE	FALSE	FALSE	FALSE	FALSE	FALSE	FALSE	FALSE	FALSE
Prosthecochloris	TRUE	TRUE	TRUE	TRUE	TRUE	TRUE	TRUE	TRUE	TRUE	TRUE	TRUE	TRUE	FALSE	FALSE	FALSE	FALSE
Prosthecomicrobium_A	FALSE	FALSE	FALSE	FALSE	FALSE	FALSE	FALSE	FALSE	FALSE	FALSE	FALSE	FALSE	FALSE	FALSE	FALSE	FALSE
Proteiniclasticum	FALSE	FALSE	FALSE	FALSE	FALSE	FALSE	FALSE	FALSE	FALSE	FALSE	FALSE	FALSE	FALSE	FALSE	FALSE	FALSE
Proteiniphilum	FALSE	FALSE	FALSE	FALSE	FALSE	FALSE	FALSE	FALSE	FALSE	FALSE	FALSE	FALSE	FALSE	FALSE	FALSE	FALSE
Proteocatella	FALSE	FALSE	FALSE	FALSE	FALSE	FALSE	FALSE	FALSE	FALSE	FALSE	FALSE	FALSE	FALSE	FALSE	FALSE	FALSE
Proteus	TRUE	TRUE	TRUE	TRUE	FALSE	FALSE	FALSE	FALSE	TRUE	TRUE	TRUE	TRUE	TRUE	TRUE	TRUE	TRUE
Protochlamydia	TRUE	TRUE	TRUE	TRUE	TRUE	TRUE	TRUE	TRUE	TRUE	TRUE	TRUE	TRUE	TRUE	TRUE	TRUE	TRUE
Protoclostridium	TRUE	TRUE	TRUE	TRUE	TRUE	TRUE	TRUE	TRUE	TRUE	TRUE	TRUE	TRUE	TRUE	TRUE	TRUE	TRUE
Providencia	TRUE	TRUE	TRUE	TRUE	FALSE	FALSE	FALSE	FALSE	FALSE	FALSE	FALSE	FALSE	FALSE	FALSE	FALSE	FALSE
Pseudacidovorax	FALSE	FALSE	FALSE	TRUE	FALSE	FALSE	FALSE	FALSE	FALSE	FALSE	FALSE	FALSE	FALSE	FALSE	FALSE	FALSE
Pseudactinotalea	FALSE	FALSE	FALSE	FALSE	FALSE	FALSE	FALSE	FALSE	FALSE	FALSE	FALSE	FALSE	FALSE	FALSE	FALSE	FALSE
Pseudaeromonas	TRUE	TRUE	TRUE	TRUE	TRUE	TRUE	TRUE	TRUE	TRUE	TRUE	TRUE	TRUE	TRUE	TRUE	TRUE	TRUE
Pseudaminobacter	FALSE	FALSE	FALSE	FALSE	FALSE	FALSE	FALSE	FALSE	FALSE	FALSE	FALSE	FALSE	FALSE	FALSE	FALSE	FALSE
Pseudanabaena	FALSE	FALSE	FALSE	FALSE	FALSE	FALSE	FALSE	FALSE	FALSE	FALSE	FALSE	FALSE	FALSE	FALSE	FALSE	FALSE
Pseudarthrobacter	FALSE	FALSE	FALSE	FALSE	FALSE	FALSE	FALSE	FALSE	FALSE	FALSE	FALSE	FALSE	FALSE	FALSE	FALSE	FALSE
Pseudenhygromyxa	FALSE	FALSE	FALSE	FALSE	FALSE	FALSE	FALSE	FALSE	FALSE	FALSE	FALSE	FALSE	FALSE	FALSE	FALSE	FALSE
Pseudescherichia	TRUE	TRUE	TRUE	TRUE	FALSE	FALSE	FALSE	FALSE	FALSE	FALSE	FALSE	FALSE	FALSE	FALSE	FALSE	FALSE
Pseudidiomarina	FALSE	FALSE	FALSE	FALSE	FALSE	FALSE	FALSE	FALSE	FALSE	FALSE	FALSE	FALSE	FALSE	FALSE	FALSE	FALSE
Pseudoalteromonas	FALSE	FALSE	FALSE	FALSE	FALSE	FALSE	FALSE	FALSE	FALSE	FALSE	FALSE	FALSE	FALSE	FALSE	FALSE	FALSE
Pseudobacter	TRUE	TRUE	TRUE	TRUE	FALSE	FALSE	FALSE	FALSE	TRUE	TRUE	TRUE	TRUE	TRUE	TRUE	TRUE	TRUE
Pseudobdellovibrio	FALSE	FALSE	FALSE	FALSE	FALSE	FALSE	FALSE	FALSE	FALSE	FALSE	FALSE	FALSE	FALSE	FALSE	FALSE	FALSE
Pseudobutyricicoccus	TRUE	TRUE	TRUE	TRUE	FALSE	FALSE	FALSE	FALSE	FALSE	FALSE	FALSE	FALSE	FALSE	FALSE	FALSE	FALSE
Pseudochelatococcus	TRUE	TRUE	TRUE	TRUE	TRUE	TRUE	TRUE	TRUE	TRUE	TRUE	TRUE	TRUE	FALSE	FALSE	FALSE	FALSE
Pseudochrobactrum	TRUE	TRUE	TRUE	TRUE	FALSE	FALSE	FALSE	FALSE	FALSE	FALSE	FALSE	FALSE	FALSE	FALSE	FALSE	FALSE
Pseudoclavibacter	FALSE	FALSE	FALSE	FALSE	FALSE	FALSE	FALSE	FALSE	FALSE	FALSE	FALSE	FALSE	FALSE	FALSE	FALSE	FALSE
Pseudoclavibacter_A	TRUE	TRUE	TRUE	TRUE	FALSE	FALSE	FALSE	FALSE	FALSE	FALSE	FALSE	FALSE	FALSE	FALSE	FALSE	FALSE
Pseudoduganella	FALSE	FALSE	FALSE	FALSE	FALSE	FALSE	FALSE	FALSE	FALSE	FALSE	FALSE	FALSE	FALSE	FALSE	FALSE	FALSE
Pseudoflavonifractor	FALSE	FALSE	FALSE	FALSE	FALSE	FALSE	FALSE	FALSE	FALSE	FALSE	FALSE	FALSE	FALSE	FALSE	FALSE	FALSE
Pseudofulvimonas	FALSE	FALSE	FALSE	FALSE	FALSE	FALSE	FALSE	FALSE	FALSE	FALSE	FALSE	FALSE	FALSE	FALSE	FALSE	FALSE
Pseudogemmobacter	FALSE	FALSE	FALSE	FALSE	FALSE	FALSE	FALSE	FALSE	FALSE	FALSE	FALSE	FALSE	FALSE	FALSE	FALSE	FALSE
Pseudoglutamicibacter	TRUE	TRUE	TRUE	TRUE	TRUE	TRUE	TRUE	TRUE	TRUE	TRUE	TRUE	TRUE	TRUE	TRUE	TRUE	TRUE
Pseudogulbenkiania	TRUE	TRUE	TRUE	TRUE	FALSE	FALSE	FALSE	FALSE	FALSE	FALSE	FALSE	FALSE	FALSE	FALSE	FALSE	FALSE
Pseudohalocynthiibacter	TRUE	TRUE	TRUE	TRUE	TRUE	TRUE	TRUE	TRUE	TRUE	TRUE	TRUE	TRUE	TRUE	TRUE	TRUE	TRUE
Pseudolabrys	TRUE	TRUE	TRUE	TRUE	FALSE	FALSE	FALSE	FALSE	FALSE	FALSE	FALSE	FALSE	FALSE	FALSE	FALSE	FALSE
Pseudolysinimonas	FALSE	FALSE	FALSE	FALSE	FALSE	FALSE	FALSE	FALSE	FALSE	FALSE	FALSE	FALSE	FALSE	FALSE	FALSE	FALSE
Pseudolysobacter	FALSE	FALSE	FALSE	FALSE	FALSE	FALSE	FALSE	FALSE	FALSE	FALSE	FALSE	FALSE	FALSE	FALSE	FALSE	FALSE
Pseudomethylobacillus	FALSE	FALSE	FALSE	FALSE	FALSE	FALSE	FALSE	FALSE	FALSE	FALSE	FALSE	FALSE	FALSE	FALSE	FALSE	FALSE
Pseudomonas	TRUE	TRUE	TRUE	TRUE	FALSE	FALSE	FALSE	FALSE	FALSE	FALSE	FALSE	FALSE	FALSE	FALSE	FALSE	FALSE
Pseudomonas_A	FALSE	FALSE	TRUE	TRUE	FALSE	FALSE	FALSE	FALSE	FALSE	FALSE	FALSE	FALSE	FALSE	FALSE	FALSE	FALSE
Pseudomonas_B	FALSE	FALSE	TRUE	TRUE	FALSE	FALSE	FALSE	FALSE	FALSE	FALSE	FALSE	FALSE	FALSE	FALSE	FALSE	FALSE
Pseudomonas_C	FALSE	FALSE	FALSE	FALSE	FALSE	FALSE	FALSE	FALSE	FALSE	FALSE	FALSE	FALSE	FALSE	FALSE	FALSE	FALSE
Pseudomonas_D	FALSE	FALSE	FALSE	FALSE	FALSE	FALSE	FALSE	FALSE	FALSE	FALSE	FALSE	FALSE	FALSE	FALSE	FALSE	FALSE
Pseudomonas_E	FALSE	FALSE	FALSE	FALSE	FALSE	FALSE	FALSE	FALSE	FALSE	FALSE	FALSE	FALSE	FALSE	FALSE	FALSE	FALSE
Pseudomonas_F	FALSE	TRUE	TRUE	TRUE	FALSE	FALSE	FALSE	FALSE	FALSE	FALSE	FALSE	FALSE	FALSE	FALSE	FALSE	FALSE
Pseudomonas_H	FALSE	FALSE	FALSE	FALSE	FALSE	FALSE	FALSE	FALSE	FALSE	FALSE	FALSE	FALSE	FALSE	FALSE	FALSE	FALSE
Pseudomonas_K	FALSE	FALSE	FALSE	FALSE	FALSE	FALSE	FALSE	FALSE	FALSE	FALSE	FALSE	FALSE	FALSE	FALSE	FALSE	FALSE
Pseudomonas_L	TRUE	TRUE	TRUE	TRUE	FALSE	FALSE	FALSE	FALSE	FALSE	FALSE	FALSE	FALSE	FALSE	FALSE	FALSE	FALSE
Pseudomonas_M	FALSE	FALSE	FALSE	FALSE	FALSE	FALSE	FALSE	FALSE	FALSE	FALSE	FALSE	FALSE	FALSE	FALSE	FALSE	FALSE
Pseudomonas_N	FALSE	FALSE	FALSE	FALSE	FALSE	FALSE	FALSE	FALSE	FALSE	FALSE	FALSE	FALSE	FALSE	FALSE	FALSE	FALSE
Pseudomonas_O	FALSE	FALSE	FALSE	FALSE	FALSE	FALSE	FALSE	FALSE	FALSE	FALSE	FALSE	FALSE	FALSE	FALSE	FALSE	FALSE
Pseudomonas_R	TRUE	TRUE	TRUE	TRUE	TRUE	TRUE	TRUE	TRUE	FALSE	FALSE	FALSE	FALSE	TRUE	TRUE	TRUE	TRUE
Pseudonocardia	TRUE	TRUE	TRUE	TRUE	FALSE	FALSE	FALSE	FALSE	FALSE	FALSE	FALSE	FALSE	FALSE	FALSE	FALSE	FALSE
Pseudooceanicola	TRUE	TRUE	TRUE	TRUE	FALSE	FALSE	FALSE	FALSE	TRUE	TRUE	TRUE	TRUE	TRUE	TRUE	TRUE	TRUE
Pseudopelobacter	FALSE	FALSE	FALSE	FALSE	FALSE	FALSE	FALSE	FALSE	FALSE	FALSE	FALSE	FALSE	FALSE	FALSE	FALSE	FALSE
Pseudopontixanthobacter	FALSE	FALSE	FALSE	FALSE	FALSE	FALSE	FALSE	FALSE	FALSE	FALSE	FALSE	FALSE	FALSE	FALSE	FALSE	FALSE
Pseudopontixanthobacter_A	FALSE	FALSE	FALSE	FALSE	FALSE	FALSE	FALSE	FALSE	FALSE	FALSE	FALSE	FALSE	FALSE	FALSE	FALSE	FALSE
Pseudorhizobium	TRUE	TRUE	TRUE	TRUE	FALSE	FALSE	FALSE	FALSE	FALSE	FALSE	FALSE	FALSE	FALSE	FALSE	FALSE	FALSE
Pseudorhodobacter	FALSE	FALSE	FALSE	FALSE	FALSE	FALSE	FALSE	FALSE	FALSE	FALSE	FALSE	FALSE	FALSE	FALSE	FALSE	FALSE
Pseudorhodobacter_B	FALSE	FALSE	FALSE	FALSE	FALSE	FALSE	FALSE	FALSE	FALSE	FALSE	FALSE	FALSE	FALSE	FALSE	FALSE	FALSE
Pseudorhodoferax	FALSE	FALSE	FALSE	FALSE	FALSE	FALSE	FALSE	FALSE	FALSE	FALSE	FALSE	FALSE	FALSE	FALSE	FALSE	FALSE
Pseudorhodoplanes	FALSE	FALSE	FALSE	FALSE	FALSE	FALSE	FALSE	FALSE	FALSE	FALSE	FALSE	FALSE	FALSE	FALSE	FALSE	FALSE
Pseudorivibacter	TRUE	TRUE	TRUE	TRUE	FALSE	FALSE	FALSE	FALSE	FALSE	FALSE	FALSE	FALSE	FALSE	FALSE	FALSE	FALSE
Pseudoruminococcus_A	FALSE	FALSE	FALSE	FALSE	FALSE	FALSE	FALSE	FALSE	FALSE	FALSE	FALSE	FALSE	FALSE	FALSE	FALSE	FALSE
Pseudosphingobacterium	TRUE	TRUE	TRUE	TRUE	FALSE	FALSE	FALSE	FALSE	FALSE	FALSE	FALSE	FALSE	FALSE	FALSE	FALSE	FALSE
Pseudoxanthobacter	TRUE	TRUE	TRUE	TRUE	TRUE	TRUE	TRUE	TRUE	TRUE	TRUE	TRUE	TRUE	TRUE	TRUE	TRUE	TRUE
Pseudoxanthomonas	FALSE	FALSE	FALSE	FALSE	FALSE	FALSE	FALSE	FALSE	FALSE	FALSE	FALSE	FALSE	FALSE	FALSE	FALSE	FALSE
Pseudoxanthomonas_A	FALSE	FALSE	FALSE	FALSE	FALSE	FALSE	FALSE	FALSE	FALSE	FALSE	FALSE	FALSE	FALSE	FALSE	FALSE	FALSE
Psychrobacillus	FALSE	FALSE	FALSE	FALSE	FALSE	FALSE	FALSE	FALSE	FALSE	FALSE	FALSE	FALSE	FALSE	FALSE	FALSE	FALSE
Psychrobacter	FALSE	FALSE	FALSE	FALSE	FALSE	FALSE	FALSE	FALSE	FALSE	FALSE	FALSE	FALSE	FALSE	FALSE	FALSE	FALSE
Psychroflexus	TRUE	TRUE	TRUE	TRUE	FALSE	FALSE	FALSE	FALSE	FALSE	FALSE	FALSE	FALSE	FALSE	FALSE	FALSE	FALSE
Psychroserpens	FALSE	FALSE	FALSE	FALSE	FALSE	FALSE	FALSE	FALSE	FALSE	FALSE	FALSE	FALSE	FALSE	FALSE	FALSE	FALSE
Pulveribacter	TRUE	TRUE	TRUE	TRUE	FALSE	FALSE	FALSE	FALSE	FALSE	FALSE	FALSE	FALSE	FALSE	FALSE	FALSE	FALSE
Puniceibacterium	FALSE	FALSE	FALSE	FALSE	FALSE	FALSE	FALSE	FALSE	FALSE	FALSE	FALSE	FALSE	FALSE	FALSE	FALSE	FALSE
Pusillimonas	TRUE	TRUE	TRUE	TRUE	FALSE	FALSE	FALSE	FALSE	FALSE	FALSE	FALSE	FALSE	FALSE	FALSE	FALSE	FALSE
Pusillimonas_A	FALSE	FALSE	FALSE	FALSE	FALSE	FALSE	FALSE	FALSE	FALSE	FALSE	FALSE	FALSE	FALSE	FALSE	FALSE	FALSE
Pusillimonas_D	FALSE	FALSE	FALSE	FALSE	FALSE	FALSE	FALSE	FALSE	FALSE	FALSE	FALSE	FALSE	FALSE	FALSE	FALSE	FALSE
Pyramidobacter	TRUE	TRUE	TRUE	TRUE	TRUE	TRUE	TRUE	TRUE	TRUE	TRUE	TRUE	TRUE	TRUE	TRUE	TRUE	TRUE
QALW01	FALSE	FALSE	FALSE	FALSE	FALSE	FALSE	FALSE	FALSE	FALSE	FALSE	FALSE	FALSE	FALSE	FALSE	FALSE	FALSE
QFOI01	TRUE	TRUE	TRUE	TRUE	FALSE	FALSE	FALSE	FALSE	FALSE	FALSE	FALSE	FALSE	FALSE	FALSE	FALSE	FALSE
QFOP01	TRUE	TRUE	TRUE	TRUE	FALSE	FALSE	FALSE	FALSE	FALSE	FALSE	FALSE	FALSE	FALSE	FALSE	FALSE	FALSE
Qipengyuania	FALSE	FALSE	FALSE	FALSE	FALSE	FALSE	FALSE	FALSE	FALSE	FALSE	FALSE	FALSE	FALSE	FALSE	FALSE	FALSE
Quisquiliibacterium	FALSE	FALSE	FALSE	FALSE	FALSE	FALSE	FALSE	FALSE	FALSE	FALSE	FALSE	FALSE	FALSE	FALSE	FALSE	FALSE
QY30	TRUE	TRUE	TRUE	TRUE	FALSE	FALSE	FALSE	FALSE	FALSE	FALSE	FALSE	FALSE	FALSE	FALSE	FALSE	FALSE
R-H-3	FALSE	FALSE	FALSE	FALSE	FALSE	FALSE	FALSE	FALSE	FALSE	FALSE	FALSE	FALSE	FALSE	FALSE	FALSE	FALSE
R267	FALSE	FALSE	FALSE	FALSE	FALSE	FALSE	FALSE	FALSE	FALSE	FALSE	FALSE	FALSE	FALSE	FALSE	FALSE	FALSE
Rahnella	FALSE	FALSE	FALSE	FALSE	FALSE	FALSE	FALSE	FALSE	FALSE	FALSE	FALSE	FALSE	FALSE	FALSE	FALSE	FALSE
Raineya	FALSE	FALSE	FALSE	FALSE	FALSE	FALSE	FALSE	FALSE	FALSE	FALSE	FALSE	FALSE	FALSE	FALSE	FALSE	FALSE
Ralstonia	FALSE	FALSE	FALSE	FALSE	FALSE	FALSE	FALSE	FALSE	FALSE	FALSE	FALSE	FALSE	FALSE	FALSE	FALSE	FALSE
Ramlibacter	FALSE	FALSE	FALSE	FALSE	FALSE	FALSE	FALSE	FALSE	FALSE	FALSE	FALSE	FALSE	FALSE	FALSE	FALSE	FALSE
Raoultibacter	TRUE	TRUE	TRUE	TRUE	TRUE	TRUE	TRUE	TRUE	TRUE	TRUE	TRUE	TRUE	TRUE	TRUE	TRUE	TRUE
Raphidiopsis	TRUE	TRUE	TRUE	TRUE	FALSE	FALSE	FALSE	FALSE	FALSE	FALSE	FALSE	FALSE	FALSE	FALSE	FALSE	FALSE
Rariglobus	FALSE	FALSE	FALSE	FALSE	FALSE	FALSE	FALSE	FALSE	FALSE	FALSE	FALSE	FALSE	FALSE	FALSE	FALSE	FALSE
Rarobacter	TRUE	TRUE	TRUE	TRUE	TRUE	TRUE	TRUE	TRUE	TRUE	TRUE	TRUE	TRUE	TRUE	TRUE	TRUE	TRUE
Rathayibacter	FALSE	FALSE	FALSE	FALSE	FALSE	FALSE	FALSE	FALSE	FALSE	FALSE	FALSE	FALSE	FALSE	FALSE	FALSE	FALSE
RCIZ01	FALSE	FALSE	FALSE	FALSE	FALSE	FALSE	FALSE	FALSE	FALSE	FALSE	FALSE	FALSE	FALSE	FALSE	FALSE	FALSE
REAB01	FALSE	FALSE	FALSE	FALSE	FALSE	FALSE	FALSE	FALSE	FALSE	FALSE	FALSE	FALSE	FALSE	FALSE	FALSE	FALSE
Reyranella	FALSE	FALSE	FALSE	FALSE	FALSE	FALSE	FALSE	FALSE	FALSE	FALSE	FALSE	FALSE	FALSE	FALSE	FALSE	FALSE
Rhabdaerophilum	TRUE	TRUE	TRUE	TRUE	FALSE	FALSE	FALSE	FALSE	TRUE	TRUE	TRUE	TRUE	TRUE	TRUE	TRUE	TRUE
Rhabdobacter	FALSE	FALSE	FALSE	FALSE	FALSE	FALSE	FALSE	FALSE	FALSE	FALSE	FALSE	FALSE	FALSE	FALSE	FALSE	FALSE
Rhabdochlamydia	FALSE	FALSE	FALSE	FALSE	FALSE	FALSE	FALSE	FALSE	FALSE	FALSE	FALSE	FALSE	FALSE	FALSE	FALSE	FALSE
Rhabdothermincola	TRUE	TRUE	TRUE	TRUE	FALSE	FALSE	FALSE	FALSE	TRUE	TRUE	TRUE	TRUE	TRUE	TRUE	TRUE	TRUE
RHBSTW-00994	TRUE	TRUE	TRUE	TRUE	FALSE	FALSE	FALSE	FALSE	FALSE	FALSE	FALSE	FALSE	FALSE	FALSE	FALSE	FALSE
Rheinheimera	FALSE	FALSE	FALSE	FALSE	FALSE	FALSE	FALSE	FALSE	FALSE	FALSE	FALSE	FALSE	FALSE	FALSE	FALSE	FALSE
Rhizobacter	FALSE	FALSE	FALSE	FALSE	FALSE	FALSE	FALSE	FALSE	FALSE	FALSE	FALSE	FALSE	FALSE	FALSE	FALSE	FALSE
Rhizobium	FALSE	FALSE	FALSE	FALSE	FALSE	FALSE	FALSE	FALSE	FALSE	FALSE	FALSE	FALSE	FALSE	FALSE	FALSE	FALSE
Rhizobium_A	TRUE	TRUE	TRUE	TRUE	FALSE	FALSE	FALSE	FALSE	TRUE	TRUE	TRUE	TRUE	TRUE	TRUE	TRUE	TRUE
Rhizobium_B	TRUE	TRUE	TRUE	TRUE	FALSE	FALSE	FALSE	FALSE	FALSE	FALSE	FALSE	FALSE	FALSE	FALSE	FALSE	FALSE
Rhizocola	TRUE	TRUE	TRUE	TRUE	FALSE	FALSE	FALSE	FALSE	FALSE	FALSE	FALSE	FALSE	FALSE	FALSE	FALSE	FALSE
Rhizorhabdus	FALSE	FALSE	FALSE	FALSE	FALSE	FALSE	FALSE	FALSE	FALSE	FALSE	FALSE	FALSE	FALSE	FALSE	FALSE	FALSE
Rhizorhapis	TRUE	TRUE	TRUE	TRUE	FALSE	FALSE	FALSE	FALSE	FALSE	FALSE	FALSE	FALSE	FALSE	FALSE	FALSE	FALSE
Rhodanobacter	FALSE	FALSE	FALSE	FALSE	FALSE	FALSE	FALSE	FALSE	FALSE	FALSE	FALSE	FALSE	FALSE	FALSE	FALSE	FALSE
Rhodobacter	FALSE	FALSE	FALSE	FALSE	FALSE	FALSE	FALSE	FALSE	FALSE	FALSE	FALSE	FALSE	FALSE	FALSE	FALSE	FALSE
Rhodococcus	FALSE	FALSE	FALSE	FALSE	FALSE	FALSE	FALSE	FALSE	FALSE	FALSE	FALSE	FALSE	FALSE	FALSE	FALSE	FALSE
Rhodococcus_B	FALSE	FALSE	FALSE	FALSE	FALSE	FALSE	FALSE	FALSE	FALSE	FALSE	FALSE	FALSE	FALSE	FALSE	FALSE	FALSE
Rhodococcus_C	FALSE	FALSE	FALSE	FALSE	FALSE	FALSE	FALSE	FALSE	FALSE	FALSE	FALSE	FALSE	FALSE	FALSE	FALSE	FALSE
Rhodocyclus	FALSE	FALSE	FALSE	FALSE	FALSE	FALSE	FALSE	FALSE	FALSE	FALSE	FALSE	FALSE	FALSE	FALSE	FALSE	FALSE
Rhodocytophaga	TRUE	TRUE	TRUE	TRUE	FALSE	FALSE	FALSE	FALSE	FALSE	FALSE	FALSE	FALSE	FALSE	FALSE	FALSE	FALSE
Rhodoferax	FALSE	FALSE	TRUE	TRUE	FALSE	FALSE	FALSE	FALSE	FALSE	FALSE	FALSE	FALSE	FALSE	FALSE	FALSE	FALSE
Rhodoferax_A	FALSE	FALSE	FALSE	FALSE	FALSE	FALSE	FALSE	FALSE	FALSE	FALSE	FALSE	FALSE	FALSE	FALSE	FALSE	FALSE
Rhodoferax_B	FALSE	FALSE	FALSE	FALSE	FALSE	FALSE	FALSE	FALSE	FALSE	FALSE	FALSE	FALSE	FALSE	FALSE	FALSE	FALSE
Rhodoglobus	FALSE	FALSE	FALSE	FALSE	FALSE	FALSE	FALSE	FALSE	FALSE	FALSE	FALSE	FALSE	FALSE	FALSE	FALSE	FALSE
Rhodoligotrophos	FALSE	FALSE	FALSE	FALSE	FALSE	FALSE	FALSE	FALSE	FALSE	FALSE	FALSE	FALSE	FALSE	FALSE	FALSE	FALSE
Rhodoluna	FALSE	FALSE	FALSE	FALSE	FALSE	FALSE	FALSE	FALSE	FALSE	FALSE	FALSE	FALSE	FALSE	FALSE	FALSE	FALSE
Rhodomicrobium	TRUE	TRUE	TRUE	TRUE	TRUE	TRUE	TRUE	TRUE	TRUE	TRUE	TRUE	TRUE	TRUE	TRUE	TRUE	TRUE
Rhodonellum	TRUE	TRUE	TRUE	TRUE	FALSE	FALSE	FALSE	FALSE	TRUE	TRUE	TRUE	TRUE	TRUE	TRUE	TRUE	TRUE
Rhodopila	FALSE	FALSE	FALSE	FALSE	FALSE	FALSE	FALSE	FALSE	FALSE	FALSE	FALSE	FALSE	FALSE	FALSE	FALSE	FALSE
Rhodopirellula	TRUE	TRUE	TRUE	TRUE	FALSE	FALSE	FALSE	FALSE	TRUE	TRUE	TRUE	TRUE	TRUE	TRUE	TRUE	TRUE
Rhodoplanes	FALSE	FALSE	FALSE	FALSE	FALSE	FALSE	FALSE	FALSE	FALSE	FALSE	FALSE	FALSE	FALSE	FALSE	FALSE	FALSE
Rhodopseudomonas	FALSE	FALSE	FALSE	FALSE	FALSE	FALSE	FALSE	FALSE	FALSE	FALSE	FALSE	FALSE	FALSE	FALSE	FALSE	FALSE
Rhodovarius	FALSE	FALSE	FALSE	FALSE	FALSE	FALSE	FALSE	FALSE	FALSE	FALSE	FALSE	FALSE	FALSE	FALSE	FALSE	FALSE
Rhodovulum	FALSE	FALSE	FALSE	FALSE	FALSE	FALSE	FALSE	FALSE	FALSE	FALSE	FALSE	FALSE	FALSE	FALSE	FALSE	FALSE
Rickettsia	TRUE	TRUE	TRUE	TRUE	FALSE	FALSE	FALSE	FALSE	TRUE	TRUE	TRUE	TRUE	TRUE	TRUE	TRUE	TRUE
Rickettsiella	TRUE	TRUE	TRUE	TRUE	FALSE	FALSE	FALSE	FALSE	FALSE	FALSE	FALSE	FALSE	FALSE	FALSE	FALSE	FALSE
Rickettsiella_B	FALSE	FALSE	FALSE	FALSE	FALSE	FALSE	FALSE	FALSE	FALSE	FALSE	FALSE	FALSE	FALSE	FALSE	FALSE	FALSE
Riemerella	FALSE	FALSE	FALSE	FALSE	FALSE	FALSE	FALSE	FALSE	FALSE	FALSE	FALSE	FALSE	FALSE	FALSE	FALSE	FALSE
Rikenella	TRUE	TRUE	TRUE	TRUE	TRUE	TRUE	TRUE	TRUE	FALSE	FALSE	FALSE	FALSE	TRUE	TRUE	TRUE	TRUE
Rivibacter	FALSE	FALSE	FALSE	FALSE	FALSE	FALSE	FALSE	FALSE	FALSE	FALSE	FALSE	FALSE	FALSE	FALSE	FALSE	FALSE
Rivicola	FALSE	FALSE	FALSE	FALSE	FALSE	FALSE	FALSE	FALSE	FALSE	FALSE	FALSE	FALSE	FALSE	FALSE	FALSE	FALSE
Romboutsia	FALSE	FALSE	FALSE	FALSE	FALSE	FALSE	FALSE	FALSE	FALSE	FALSE	FALSE	FALSE	FALSE	FALSE	FALSE	FALSE
Romeria	TRUE	TRUE	TRUE	TRUE	FALSE	FALSE	FALSE	FALSE	TRUE	TRUE	TRUE	TRUE	TRUE	TRUE	TRUE	TRUE
Roseateles	TRUE	TRUE	TRUE	TRUE	FALSE	FALSE	FALSE	FALSE	FALSE	FALSE	FALSE	FALSE	FALSE	FALSE	FALSE	FALSE
Roseburia	FALSE	FALSE	FALSE	FALSE	FALSE	FALSE	FALSE	FALSE	FALSE	FALSE	FALSE	FALSE	FALSE	FALSE	FALSE	FALSE
Roseicitreum	TRUE	TRUE	TRUE	TRUE	FALSE	FALSE	FALSE	FALSE	FALSE	FALSE	FALSE	FALSE	FALSE	FALSE	FALSE	FALSE
Roseicyclus	TRUE	TRUE	TRUE	TRUE	FALSE	FALSE	FALSE	FALSE	FALSE	FALSE	FALSE	FALSE	FALSE	FALSE	FALSE	FALSE
Roseimicrobium	FALSE	FALSE	FALSE	FALSE	FALSE	FALSE	FALSE	FALSE	FALSE	FALSE	FALSE	FALSE	FALSE	FALSE	FALSE	FALSE
Roseinatronobacter	FALSE	FALSE	FALSE	FALSE	FALSE	FALSE	FALSE	FALSE	FALSE	FALSE	FALSE	FALSE	FALSE	FALSE	FALSE	FALSE
Roseococcus	FALSE	FALSE	FALSE	FALSE	FALSE	FALSE	FALSE	FALSE	FALSE	FALSE	FALSE	FALSE	FALSE	FALSE	FALSE	FALSE
Roseomonas	FALSE	FALSE	FALSE	FALSE	FALSE	FALSE	FALSE	FALSE	FALSE	FALSE	FALSE	FALSE	FALSE	FALSE	FALSE	FALSE
Roseomonas_A	FALSE	FALSE	FALSE	FALSE	FALSE	FALSE	FALSE	FALSE	FALSE	FALSE	FALSE	FALSE	FALSE	FALSE	FALSE	FALSE
Roseomonas_B	FALSE	FALSE	FALSE	FALSE	FALSE	FALSE	FALSE	FALSE	FALSE	FALSE	FALSE	FALSE	FALSE	FALSE	FALSE	FALSE
Roseomonas_C	FALSE	FALSE	FALSE	FALSE	FALSE	FALSE	FALSE	FALSE	FALSE	FALSE	FALSE	FALSE	FALSE	FALSE	FALSE	FALSE
Roseovarius	FALSE	FALSE	FALSE	FALSE	FALSE	FALSE	FALSE	FALSE	FALSE	FALSE	FALSE	FALSE	FALSE	FALSE	FALSE	FALSE
Rothia	TRUE	TRUE	TRUE	TRUE	FALSE	FALSE	FALSE	FALSE	FALSE	FALSE	FALSE	FALSE	FALSE	FALSE	FALSE	FALSE
Rouxiella	FALSE	FALSE	FALSE	FALSE	FALSE	FALSE	FALSE	FALSE	FALSE	FALSE	FALSE	FALSE	FALSE	FALSE	FALSE	FALSE
RPRC01	FALSE	FALSE	FALSE	FALSE	FALSE	FALSE	FALSE	FALSE	FALSE	FALSE	FALSE	FALSE	FALSE	FALSE	FALSE	FALSE
Ruania	FALSE	FALSE	FALSE	FALSE	FALSE	FALSE	FALSE	FALSE	FALSE	FALSE	FALSE	FALSE	FALSE	FALSE	FALSE	FALSE
Rubellimicrobium	FALSE	FALSE	FALSE	FALSE	FALSE	FALSE	FALSE	FALSE	FALSE	FALSE	FALSE	FALSE	FALSE	FALSE	FALSE	FALSE
Rubneribacter	TRUE	TRUE	TRUE	TRUE	TRUE	TRUE	TRUE	TRUE	TRUE	TRUE	TRUE	TRUE	TRUE	TRUE	TRUE	TRUE
Rubrivirga	TRUE	TRUE	TRUE	TRUE	FALSE	FALSE	FALSE	FALSE	FALSE	FALSE	FALSE	FALSE	FALSE	FALSE	FALSE	FALSE
Rubrivivax	FALSE	FALSE	FALSE	FALSE	FALSE	FALSE	FALSE	FALSE	FALSE	FALSE	FALSE	FALSE	FALSE	FALSE	FALSE	FALSE
Rubrobacter	TRUE	TRUE	TRUE	TRUE	TRUE	TRUE	TRUE	TRUE	TRUE	TRUE	TRUE	TRUE	TRUE	TRUE	TRUE	TRUE
Rudaea	TRUE	TRUE	TRUE	TRUE	TRUE	TRUE	TRUE	TRUE	FALSE	FALSE	FALSE	FALSE	TRUE	TRUE	TRUE	TRUE
Rudanella	TRUE	TRUE	TRUE	TRUE	FALSE	FALSE	FALSE	FALSE	TRUE	TRUE	TRUE	TRUE	TRUE	TRUE	TRUE	TRUE
Ruegeria	TRUE	TRUE	TRUE	TRUE	FALSE	FALSE	FALSE	FALSE	FALSE	FALSE	FALSE	FALSE	FALSE	FALSE	FALSE	FALSE
Rufibacter	TRUE	TRUE	TRUE	TRUE	FALSE	FALSE	FALSE	FALSE	FALSE	FALSE	FALSE	FALSE	FALSE	FALSE	FALSE	FALSE
RUG115	TRUE	TRUE	TRUE	TRUE	FALSE	FALSE	FALSE	FALSE	FALSE	FALSE	FALSE	FALSE	FALSE	FALSE	FALSE	FALSE
RUG14133	FALSE	FALSE	FALSE	FALSE	FALSE	FALSE	FALSE	FALSE	FALSE	FALSE	FALSE	FALSE	FALSE	FALSE	FALSE	FALSE
Rugamonas	TRUE	TRUE	TRUE	TRUE	FALSE	FALSE	FALSE	FALSE	FALSE	FALSE	FALSE	FALSE	FALSE	FALSE	FALSE	FALSE
Rugosibacter	FALSE	FALSE	FALSE	FALSE	FALSE	FALSE	FALSE	FALSE	FALSE	FALSE	FALSE	FALSE	FALSE	FALSE	FALSE	FALSE
Ruminiclostridium_E	FALSE	FALSE	FALSE	FALSE	FALSE	FALSE	FALSE	FALSE	FALSE	FALSE	FALSE	FALSE	FALSE	FALSE	FALSE	FALSE
Ruminococcus_B	FALSE	FALSE	FALSE	FALSE	FALSE	FALSE	FALSE	FALSE	FALSE	FALSE	FALSE	FALSE	FALSE	FALSE	FALSE	FALSE
Ruminococcus_C	FALSE	FALSE	FALSE	FALSE	FALSE	FALSE	FALSE	FALSE	FALSE	FALSE	FALSE	FALSE	FALSE	FALSE	FALSE	FALSE
Ruminococcus_D	FALSE	FALSE	FALSE	FALSE	FALSE	FALSE	FALSE	FALSE	FALSE	FALSE	FALSE	FALSE	FALSE	FALSE	FALSE	FALSE
Ruminococcus_E	FALSE	FALSE	FALSE	FALSE	FALSE	FALSE	FALSE	FALSE	FALSE	FALSE	FALSE	FALSE	FALSE	FALSE	FALSE	FALSE
Ruminococcus_F	FALSE	FALSE	FALSE	FALSE	FALSE	FALSE	FALSE	FALSE	FALSE	FALSE	FALSE	FALSE	FALSE	FALSE	FALSE	FALSE
Runella	FALSE	FALSE	FALSE	FALSE	FALSE	FALSE	FALSE	FALSE	FALSE	FALSE	FALSE	FALSE	FALSE	FALSE	FALSE	FALSE
Ruthenibacterium	FALSE	FALSE	FALSE	FALSE	FALSE	FALSE	FALSE	FALSE	FALSE	FALSE	FALSE	FALSE	FALSE	FALSE	FALSE	FALSE
Saccharicrinis	TRUE	TRUE	TRUE	TRUE	FALSE	FALSE	FALSE	FALSE	TRUE	TRUE	TRUE	TRUE	TRUE	TRUE	TRUE	TRUE
Saccharimonas	TRUE	TRUE	TRUE	TRUE	FALSE	FALSE	FALSE	FALSE	FALSE	FALSE	FALSE	FALSE	FALSE	FALSE	FALSE	FALSE
Saccharomonospora	FALSE	FALSE	FALSE	FALSE	FALSE	FALSE	FALSE	FALSE	FALSE	FALSE	FALSE	FALSE	FALSE	FALSE	FALSE	FALSE
Saccharopolyspora	FALSE	FALSE	FALSE	FALSE	FALSE	FALSE	FALSE	FALSE	FALSE	FALSE	FALSE	FALSE	FALSE	FALSE	FALSE	FALSE
Sagittula	TRUE	TRUE	TRUE	TRUE	TRUE	TRUE	TRUE	TRUE	TRUE	TRUE	TRUE	TRUE	TRUE	TRUE	TRUE	TRUE
Salegentibacter	TRUE	TRUE	TRUE	TRUE	TRUE	TRUE	TRUE	TRUE	TRUE	TRUE	TRUE	TRUE	TRUE	TRUE	TRUE	TRUE
Salinicoccus	FALSE	FALSE	FALSE	FALSE	FALSE	FALSE	FALSE	FALSE	FALSE	FALSE	FALSE	FALSE	FALSE	FALSE	FALSE	FALSE
Salinimicrobium	FALSE	FALSE	FALSE	FALSE	FALSE	FALSE	FALSE	FALSE	FALSE	FALSE	FALSE	FALSE	FALSE	FALSE	FALSE	FALSE
Salipiger	FALSE	FALSE	FALSE	FALSE	FALSE	FALSE	FALSE	FALSE	FALSE	FALSE	FALSE	FALSE	FALSE	FALSE	FALSE	FALSE
Salmonella	FALSE	FALSE	FALSE	FALSE	FALSE	FALSE	FALSE	FALSE	FALSE	FALSE	FALSE	FALSE	FALSE	FALSE	FALSE	FALSE
Sandaracinobacter	FALSE	FALSE	FALSE	FALSE	FALSE	FALSE	FALSE	FALSE	FALSE	FALSE	FALSE	FALSE	FALSE	FALSE	FALSE	FALSE
Sandaracinus	FALSE	FALSE	FALSE	FALSE	FALSE	FALSE	FALSE	FALSE	FALSE	FALSE	FALSE	FALSE	FALSE	FALSE	FALSE	FALSE
Sandarakinorhabdus	FALSE	FALSE	FALSE	FALSE	FALSE	FALSE	FALSE	FALSE	FALSE	FALSE	FALSE	FALSE	FALSE	FALSE	FALSE	FALSE
Sanguibacter	FALSE	FALSE	FALSE	FALSE	FALSE	FALSE	FALSE	FALSE	FALSE	FALSE	FALSE	FALSE	FALSE	FALSE	FALSE	FALSE
Savagea	TRUE	TRUE	TRUE	TRUE	FALSE	FALSE	FALSE	FALSE	TRUE	TRUE	TRUE	TRUE	TRUE	TRUE	TRUE	TRUE
Scardovia	TRUE	TRUE	TRUE	TRUE	TRUE	TRUE	TRUE	TRUE	TRUE	TRUE	TRUE	TRUE	TRUE	TRUE	TRUE	TRUE
Scatomonas	FALSE	FALSE	FALSE	FALSE	FALSE	FALSE	FALSE	FALSE	FALSE	FALSE	FALSE	FALSE	FALSE	FALSE	FALSE	FALSE
Schaedlerella	FALSE	FALSE	FALSE	FALSE	FALSE	FALSE	FALSE	FALSE	FALSE	FALSE	FALSE	FALSE	FALSE	FALSE	FALSE	FALSE
Schlegelella	FALSE	FALSE	FALSE	FALSE	FALSE	FALSE	FALSE	FALSE	FALSE	FALSE	FALSE	FALSE	FALSE	FALSE	FALSE	FALSE
Schlegelella_A	FALSE	FALSE	FALSE	FALSE	FALSE	FALSE	FALSE	FALSE	FALSE	FALSE	FALSE	FALSE	FALSE	FALSE	FALSE	FALSE
Schleiferilactobacillus	TRUE	TRUE	TRUE	TRUE	TRUE	TRUE	TRUE	TRUE	FALSE	FALSE	FALSE	FALSE	TRUE	TRUE	TRUE	TRUE
Schlesneria	FALSE	FALSE	FALSE	FALSE	FALSE	FALSE	FALSE	FALSE	FALSE	FALSE	FALSE	FALSE	FALSE	FALSE	FALSE	FALSE
Schneewindia	TRUE	TRUE	TRUE	TRUE	TRUE	TRUE	TRUE	TRUE	TRUE	TRUE	TRUE	TRUE	TRUE	TRUE	TRUE	TRUE
Schnuerera	TRUE	TRUE	TRUE	TRUE	FALSE	FALSE	FALSE	FALSE	TRUE	TRUE	TRUE	TRUE	TRUE	TRUE	TRUE	TRUE
SCMQ01	FALSE	FALSE	FALSE	FALSE	FALSE	FALSE	FALSE	FALSE	FALSE	FALSE	FALSE	FALSE	FALSE	FALSE	FALSE	FALSE
SCN-69-89	TRUE	TRUE	TRUE	TRUE	FALSE	FALSE	FALSE	FALSE	FALSE	FALSE	FALSE	FALSE	FALSE	FALSE	FALSE	FALSE
Scrofimicrobium	FALSE	FALSE	FALSE	FALSE	FALSE	FALSE	FALSE	FALSE	FALSE	FALSE	FALSE	FALSE	FALSE	FALSE	FALSE	FALSE
SCSIO-52909	TRUE	TRUE	TRUE	TRUE	FALSE	FALSE	FALSE	FALSE	TRUE	TRUE	TRUE	TRUE	TRUE	TRUE	TRUE	TRUE
Sebaldella	FALSE	FALSE	FALSE	FALSE	FALSE	FALSE	FALSE	FALSE	FALSE	FALSE	FALSE	FALSE	FALSE	FALSE	FALSE	FALSE
Secundilactobacillus	FALSE	FALSE	FALSE	FALSE	FALSE	FALSE	FALSE	FALSE	FALSE	FALSE	FALSE	FALSE	FALSE	FALSE	FALSE	FALSE
Sediminibacterium	FALSE	FALSE	FALSE	FALSE	FALSE	FALSE	FALSE	FALSE	FALSE	FALSE	FALSE	FALSE	FALSE	FALSE	FALSE	FALSE
Segetibacter	TRUE	TRUE	TRUE	TRUE	FALSE	FALSE	FALSE	FALSE	FALSE	FALSE	FALSE	FALSE	FALSE	FALSE	FALSE	FALSE
Selenomonas_C	TRUE	TRUE	TRUE	TRUE	FALSE	FALSE	FALSE	FALSE	FALSE	FALSE	FALSE	FALSE	FALSE	FALSE	FALSE	FALSE
Sellimonas	FALSE	FALSE	FALSE	FALSE	FALSE	FALSE	FALSE	FALSE	FALSE	FALSE	FALSE	FALSE	FALSE	FALSE	FALSE	FALSE
Senegalimassilia	FALSE	FALSE	FALSE	FALSE	FALSE	FALSE	FALSE	FALSE	FALSE	FALSE	FALSE	FALSE	FALSE	FALSE	FALSE	FALSE
Seonamhaeicola	FALSE	FALSE	FALSE	FALSE	FALSE	FALSE	FALSE	FALSE	FALSE	FALSE	FALSE	FALSE	FALSE	FALSE	FALSE	FALSE
Serinibacter_A	FALSE	FALSE	FALSE	FALSE	FALSE	FALSE	FALSE	FALSE	FALSE	FALSE	FALSE	FALSE	FALSE	FALSE	FALSE	FALSE
Serinicoccus	TRUE	TRUE	TRUE	TRUE	FALSE	FALSE	FALSE	FALSE	FALSE	FALSE	FALSE	FALSE	FALSE	FALSE	FALSE	FALSE
Serpentinomonas	FALSE	FALSE	FALSE	FALSE	FALSE	FALSE	FALSE	FALSE	FALSE	FALSE	FALSE	FALSE	FALSE	FALSE	FALSE	FALSE
Serratia	FALSE	FALSE	FALSE	FALSE	FALSE	FALSE	FALSE	FALSE	FALSE	FALSE	FALSE	FALSE	FALSE	FALSE	FALSE	FALSE
Serratia_A	FALSE	FALSE	FALSE	FALSE	FALSE	FALSE	FALSE	FALSE	FALSE	FALSE	FALSE	FALSE	FALSE	FALSE	FALSE	FALSE
Shewanella	FALSE	FALSE	FALSE	FALSE	FALSE	FALSE	FALSE	FALSE	FALSE	FALSE	FALSE	FALSE	FALSE	FALSE	FALSE	FALSE
Shimia	TRUE	TRUE	TRUE	TRUE	TRUE	TRUE	TRUE	TRUE	FALSE	FALSE	FALSE	FALSE	TRUE	TRUE	TRUE	TRUE
Shinella	FALSE	FALSE	FALSE	FALSE	FALSE	FALSE	FALSE	FALSE	FALSE	FALSE	FALSE	FALSE	FALSE	FALSE	FALSE	FALSE
Siccationidurans	TRUE	TRUE	TRUE	TRUE	FALSE	FALSE	FALSE	FALSE	FALSE	FALSE	FALSE	FALSE	FALSE	FALSE	FALSE	FALSE
Siccirubricoccus	TRUE	TRUE	TRUE	TRUE	TRUE	TRUE	TRUE	TRUE	TRUE	TRUE	TRUE	TRUE	TRUE	TRUE	TRUE	TRUE
Sideroxydans	FALSE	FALSE	FALSE	FALSE	FALSE	FALSE	FALSE	FALSE	FALSE	FALSE	FALSE	FALSE	FALSE	FALSE	FALSE	FALSE
Silanimonas	TRUE	TRUE	TRUE	TRUE	FALSE	FALSE	FALSE	FALSE	TRUE	TRUE	TRUE	TRUE	TRUE	TRUE	TRUE	TRUE
Silicimonas	FALSE	FALSE	FALSE	FALSE	FALSE	FALSE	FALSE	FALSE	FALSE	FALSE	FALSE	FALSE	FALSE	FALSE	FALSE	FALSE
Silvanigrella	FALSE	FALSE	FALSE	FALSE	FALSE	FALSE	FALSE	FALSE	FALSE	FALSE	FALSE	FALSE	FALSE	FALSE	FALSE	FALSE
Simkania	TRUE	TRUE	TRUE	TRUE	TRUE	TRUE	TRUE	TRUE	TRUE	TRUE	TRUE	TRUE	TRUE	TRUE	TRUE	TRUE
Singulisphaera	FALSE	FALSE	FALSE	FALSE	FALSE	FALSE	FALSE	FALSE	FALSE	FALSE	FALSE	FALSE	FALSE	FALSE	FALSE	FALSE
Sinimarinibacterium	FALSE	FALSE	FALSE	FALSE	FALSE	FALSE	FALSE	FALSE	FALSE	FALSE	FALSE	FALSE	FALSE	FALSE	FALSE	FALSE
Sinorhizobium	FALSE	FALSE	FALSE	FALSE	FALSE	FALSE	FALSE	FALSE	FALSE	FALSE	FALSE	FALSE	FALSE	FALSE	FALSE	FALSE
SJAQ100	FALSE	FALSE	FALSE	FALSE	FALSE	FALSE	FALSE	FALSE	FALSE	FALSE	FALSE	FALSE	FALSE	FALSE	FALSE	FALSE
Skermanella	FALSE	FALSE	FALSE	FALSE	FALSE	FALSE	FALSE	FALSE	FALSE	FALSE	FALSE	FALSE	FALSE	FALSE	FALSE	FALSE
SKVL01	FALSE	FALSE	FALSE	FALSE	FALSE	FALSE	FALSE	FALSE	FALSE	FALSE	FALSE	FALSE	FALSE	FALSE	FALSE	FALSE
Slackia_A	FALSE	FALSE	FALSE	FALSE	FALSE	FALSE	FALSE	FALSE	FALSE	FALSE	FALSE	FALSE	FALSE	FALSE	FALSE	FALSE
Sodaliphilus	FALSE	FALSE	FALSE	FALSE	FALSE	FALSE	FALSE	FALSE	FALSE	FALSE	FALSE	FALSE	FALSE	FALSE	FALSE	FALSE
Solibaculum	TRUE	TRUE	TRUE	TRUE	FALSE	FALSE	FALSE	FALSE	TRUE	TRUE	TRUE	TRUE	TRUE	TRUE	TRUE	TRUE
Solidesulfovibrio	FALSE	FALSE	FALSE	FALSE	FALSE	FALSE	FALSE	FALSE	FALSE	FALSE	FALSE	FALSE	FALSE	FALSE	FALSE	FALSE
Solimicrobium	FALSE	FALSE	FALSE	FALSE	FALSE	FALSE	FALSE	FALSE	FALSE	FALSE	FALSE	FALSE	FALSE	FALSE	FALSE	FALSE
Solimonas	TRUE	TRUE	TRUE	TRUE	TRUE	TRUE	TRUE	TRUE	TRUE	TRUE	TRUE	TRUE	TRUE	TRUE	TRUE	TRUE
Solimonas_A	FALSE	FALSE	FALSE	FALSE	FALSE	FALSE	FALSE	FALSE	FALSE	FALSE	FALSE	FALSE	FALSE	FALSE	FALSE	FALSE
Solirubrobacter	FALSE	FALSE	FALSE	FALSE	FALSE	FALSE	FALSE	FALSE	FALSE	FALSE	FALSE	FALSE	FALSE	FALSE	FALSE	FALSE
Solirubrum	TRUE	TRUE	TRUE	TRUE	FALSE	FALSE	FALSE	FALSE	FALSE	FALSE	FALSE	FALSE	FALSE	FALSE	FALSE	FALSE
Soonwooa	TRUE	TRUE	TRUE	TRUE	FALSE	FALSE	FALSE	FALSE	FALSE	FALSE	FALSE	FALSE	FALSE	FALSE	FALSE	FALSE
Sorangium	FALSE	FALSE	FALSE	FALSE	FALSE	FALSE	FALSE	FALSE	FALSE	FALSE	FALSE	FALSE	FALSE	FALSE	FALSE	FALSE
Specibacter	FALSE	FALSE	FALSE	FALSE	FALSE	FALSE	FALSE	FALSE	FALSE	FALSE	FALSE	FALSE	FALSE	FALSE	FALSE	FALSE
Sphaerimonospora	TRUE	TRUE	TRUE	TRUE	TRUE	TRUE	TRUE	TRUE	TRUE	TRUE	TRUE	TRUE	TRUE	TRUE	TRUE	TRUE
Sphaerobacter	FALSE	FALSE	FALSE	FALSE	FALSE	FALSE	FALSE	FALSE	FALSE	FALSE	FALSE	FALSE	FALSE	FALSE	FALSE	FALSE
Sphaerochaeta	FALSE	FALSE	FALSE	FALSE	FALSE	FALSE	FALSE	FALSE	FALSE	FALSE	FALSE	FALSE	FALSE	FALSE	FALSE	FALSE
Sphaerotilus	FALSE	TRUE	TRUE	TRUE	FALSE	FALSE	FALSE	FALSE	FALSE	FALSE	FALSE	FALSE	FALSE	FALSE	FALSE	FALSE
Sphingobacterium	FALSE	FALSE	FALSE	FALSE	FALSE	FALSE	FALSE	FALSE	FALSE	FALSE	FALSE	FALSE	FALSE	FALSE	FALSE	FALSE
Sphingobium	FALSE	FALSE	FALSE	FALSE	FALSE	FALSE	FALSE	FALSE	FALSE	FALSE	FALSE	FALSE	FALSE	FALSE	FALSE	FALSE
Sphingobium_A	FALSE	FALSE	FALSE	FALSE	FALSE	FALSE	FALSE	FALSE	FALSE	FALSE	FALSE	FALSE	FALSE	FALSE	FALSE	FALSE
Sphingomicrobium	FALSE	FALSE	FALSE	FALSE	FALSE	FALSE	FALSE	FALSE	FALSE	FALSE	FALSE	FALSE	FALSE	FALSE	FALSE	FALSE
Sphingomonas	FALSE	FALSE	FALSE	TRUE	FALSE	FALSE	FALSE	FALSE	FALSE	FALSE	FALSE	FALSE	FALSE	FALSE	FALSE	FALSE
Sphingomonas_B	TRUE	TRUE	TRUE	TRUE	FALSE	FALSE	FALSE	FALSE	FALSE	FALSE	FALSE	FALSE	FALSE	FALSE	FALSE	FALSE
Sphingomonas_E	FALSE	FALSE	FALSE	FALSE	FALSE	FALSE	FALSE	FALSE	FALSE	FALSE	FALSE	FALSE	FALSE	FALSE	FALSE	FALSE
Sphingomonas_G	FALSE	FALSE	FALSE	FALSE	FALSE	FALSE	FALSE	FALSE	FALSE	FALSE	FALSE	FALSE	FALSE	FALSE	FALSE	FALSE
Sphingomonas_H	TRUE	TRUE	TRUE	TRUE	FALSE	FALSE	FALSE	FALSE	FALSE	FALSE	FALSE	FALSE	FALSE	FALSE	FALSE	FALSE
Sphingomonas_I	TRUE	TRUE	TRUE	TRUE	FALSE	FALSE	FALSE	FALSE	FALSE	FALSE	FALSE	FALSE	FALSE	FALSE	FALSE	FALSE
Sphingomonas_K	TRUE	TRUE	TRUE	TRUE	TRUE	TRUE	TRUE	TRUE	TRUE	TRUE	TRUE	TRUE	TRUE	TRUE	TRUE	TRUE
Sphingomonas_L	TRUE	TRUE	TRUE	TRUE	FALSE	FALSE	FALSE	FALSE	FALSE	FALSE	FALSE	FALSE	FALSE	FALSE	FALSE	FALSE
Sphingomonas_M	TRUE	TRUE	TRUE	TRUE	FALSE	FALSE	FALSE	FALSE	TRUE	TRUE	TRUE	TRUE	TRUE	TRUE	TRUE	TRUE
Sphingopyxis	FALSE	FALSE	FALSE	FALSE	FALSE	FALSE	FALSE	FALSE	FALSE	FALSE	FALSE	FALSE	FALSE	FALSE	FALSE	FALSE
Sphingorhabdus_B	FALSE	FALSE	FALSE	FALSE	FALSE	FALSE	FALSE	FALSE	FALSE	FALSE	FALSE	FALSE	FALSE	FALSE	FALSE	FALSE
Sphingorhabdus_C	FALSE	FALSE	FALSE	FALSE	FALSE	FALSE	FALSE	FALSE	FALSE	FALSE	FALSE	FALSE	FALSE	FALSE	FALSE	FALSE
Sphingosinicella	FALSE	FALSE	FALSE	FALSE	FALSE	FALSE	FALSE	FALSE	FALSE	FALSE	FALSE	FALSE	FALSE	FALSE	FALSE	FALSE
Spirillospora	FALSE	FALSE	FALSE	FALSE	FALSE	FALSE	FALSE	FALSE	FALSE	FALSE	FALSE	FALSE	FALSE	FALSE	FALSE	FALSE
Spirochaeta	FALSE	FALSE	FALSE	FALSE	FALSE	FALSE	FALSE	FALSE	FALSE	FALSE	FALSE	FALSE	FALSE	FALSE	FALSE	FALSE
Spirosoma	FALSE	FALSE	FALSE	FALSE	FALSE	FALSE	FALSE	FALSE	FALSE	FALSE	FALSE	FALSE	FALSE	FALSE	FALSE	FALSE
Spongiibacter	TRUE	TRUE	TRUE	TRUE	TRUE	TRUE	TRUE	TRUE	TRUE	TRUE	TRUE	TRUE	TRUE	TRUE	TRUE	TRUE
Sporosarcina	FALSE	FALSE	FALSE	FALSE	FALSE	FALSE	FALSE	FALSE	FALSE	FALSE	FALSE	FALSE	FALSE	FALSE	FALSE	FALSE
Staphylococcus	FALSE	FALSE	FALSE	TRUE	FALSE	FALSE	FALSE	FALSE	FALSE	FALSE	FALSE	FALSE	FALSE	FALSE	FALSE	FALSE
Stappia	TRUE	TRUE	TRUE	TRUE	FALSE	FALSE	FALSE	FALSE	FALSE	FALSE	FALSE	FALSE	FALSE	FALSE	FALSE	FALSE
Starkeya	TRUE	TRUE	TRUE	TRUE	FALSE	FALSE	FALSE	FALSE	TRUE	TRUE	TRUE	TRUE	TRUE	TRUE	TRUE	TRUE
Stella	FALSE	FALSE	FALSE	FALSE	FALSE	FALSE	FALSE	FALSE	FALSE	FALSE	FALSE	FALSE	FALSE	FALSE	FALSE	FALSE
Stenomitos	TRUE	TRUE	TRUE	TRUE	TRUE	TRUE	TRUE	TRUE	TRUE	TRUE	TRUE	TRUE	FALSE	FALSE	FALSE	FALSE
Stenotrophobium	FALSE	FALSE	FALSE	FALSE	FALSE	FALSE	FALSE	FALSE	FALSE	FALSE	FALSE	FALSE	FALSE	FALSE	FALSE	FALSE
Stenotrophomonas	FALSE	FALSE	FALSE	FALSE	FALSE	FALSE	FALSE	FALSE	FALSE	FALSE	FALSE	FALSE	FALSE	FALSE	FALSE	FALSE
Stenotrophomonas_A	TRUE	TRUE	TRUE	TRUE	TRUE	TRUE	TRUE	TRUE	TRUE	TRUE	TRUE	TRUE	FALSE	FALSE	FALSE	FALSE
Stercorousia	FALSE	FALSE	FALSE	FALSE	FALSE	FALSE	FALSE	FALSE	FALSE	FALSE	FALSE	FALSE	FALSE	FALSE	FALSE	FALSE
Steroidobacter	FALSE	FALSE	FALSE	FALSE	FALSE	FALSE	FALSE	FALSE	FALSE	FALSE	FALSE	FALSE	FALSE	FALSE	FALSE	FALSE
Steroidobacter_A	FALSE	FALSE	FALSE	FALSE	FALSE	FALSE	FALSE	FALSE	FALSE	FALSE	FALSE	FALSE	FALSE	FALSE	FALSE	FALSE
Sterolibacterium	FALSE	FALSE	FALSE	FALSE	FALSE	FALSE	FALSE	FALSE	FALSE	FALSE	FALSE	FALSE	FALSE	FALSE	FALSE	FALSE
STGJ01	FALSE	FALSE	FALSE	FALSE	FALSE	FALSE	FALSE	FALSE	FALSE	FALSE	FALSE	FALSE	FALSE	FALSE	FALSE	FALSE
Streptacidiphilus	TRUE	TRUE	TRUE	TRUE	TRUE	TRUE	TRUE	TRUE	TRUE	TRUE	TRUE	TRUE	FALSE	FALSE	FALSE	FALSE
Streptobacillus	FALSE	FALSE	FALSE	FALSE	FALSE	FALSE	FALSE	FALSE	FALSE	FALSE	FALSE	FALSE	FALSE	FALSE	FALSE	FALSE
Streptococcus	FALSE	TRUE	TRUE	TRUE	FALSE	FALSE	FALSE	FALSE	FALSE	FALSE	FALSE	FALSE	FALSE	FALSE	FALSE	FALSE
Streptomyces	FALSE	FALSE	FALSE	FALSE	FALSE	FALSE	FALSE	FALSE	FALSE	FALSE	FALSE	FALSE	FALSE	FALSE	FALSE	FALSE
Streptomyces_A	TRUE	TRUE	TRUE	TRUE	FALSE	FALSE	FALSE	FALSE	FALSE	FALSE	FALSE	FALSE	FALSE	FALSE	FALSE	FALSE
Streptosporangium	TRUE	TRUE	TRUE	TRUE	FALSE	FALSE	FALSE	FALSE	FALSE	FALSE	FALSE	FALSE	FALSE	FALSE	FALSE	FALSE
Subsaximicrobium	FALSE	FALSE	FALSE	FALSE	FALSE	FALSE	FALSE	FALSE	FALSE	FALSE	FALSE	FALSE	FALSE	FALSE	FALSE	FALSE
Subtercola	FALSE	FALSE	FALSE	FALSE	FALSE	FALSE	FALSE	FALSE	FALSE	FALSE	FALSE	FALSE	FALSE	FALSE	FALSE	FALSE
Succinispira	FALSE	FALSE	FALSE	FALSE	FALSE	FALSE	FALSE	FALSE	FALSE	FALSE	FALSE	FALSE	FALSE	FALSE	FALSE	FALSE
Sulfitobacter	FALSE	FALSE	TRUE	TRUE	FALSE	FALSE	FALSE	FALSE	FALSE	FALSE	FALSE	FALSE	FALSE	FALSE	FALSE	FALSE
Sulfuricaulis	FALSE	FALSE	FALSE	FALSE	FALSE	FALSE	FALSE	FALSE	FALSE	FALSE	FALSE	FALSE	FALSE	FALSE	FALSE	FALSE
Sulfuricella	FALSE	FALSE	FALSE	FALSE	FALSE	FALSE	FALSE	FALSE	FALSE	FALSE	FALSE	FALSE	FALSE	FALSE	FALSE	FALSE
Sulfuricurvum	FALSE	FALSE	FALSE	FALSE	FALSE	FALSE	FALSE	FALSE	FALSE	FALSE	FALSE	FALSE	FALSE	FALSE	FALSE	FALSE
Sulfuriferula	FALSE	FALSE	FALSE	FALSE	FALSE	FALSE	FALSE	FALSE	FALSE	FALSE	FALSE	FALSE	FALSE	FALSE	FALSE	FALSE
Sulfuriferula_A	FALSE	FALSE	TRUE	TRUE	FALSE	FALSE	FALSE	FALSE	FALSE	FALSE	FALSE	FALSE	FALSE	FALSE	FALSE	FALSE
Sulfurimicrobium	FALSE	FALSE	FALSE	FALSE	FALSE	FALSE	FALSE	FALSE	FALSE	FALSE	FALSE	FALSE	FALSE	FALSE	FALSE	FALSE
Sulfurimonas	FALSE	FALSE	FALSE	FALSE	FALSE	FALSE	FALSE	FALSE	FALSE	FALSE	FALSE	FALSE	FALSE	FALSE	FALSE	FALSE
Sulfurisoma	FALSE	FALSE	FALSE	FALSE	FALSE	FALSE	FALSE	FALSE	FALSE	FALSE	FALSE	FALSE	FALSE	FALSE	FALSE	FALSE
Sulfuritalea	FALSE	FALSE	FALSE	FALSE	FALSE	FALSE	FALSE	FALSE	FALSE	FALSE	FALSE	FALSE	FALSE	FALSE	FALSE	FALSE
Sulfuritortus	FALSE	FALSE	FALSE	FALSE	FALSE	FALSE	FALSE	FALSE	FALSE	FALSE	FALSE	FALSE	FALSE	FALSE	FALSE	FALSE
Sulfurospirillum	FALSE	FALSE	FALSE	FALSE	FALSE	FALSE	FALSE	FALSE	FALSE	FALSE	FALSE	FALSE	FALSE	FALSE	FALSE	FALSE
Sulfurospirillum_A	TRUE	TRUE	TRUE	TRUE	FALSE	FALSE	FALSE	FALSE	FALSE	FALSE	FALSE	FALSE	FALSE	FALSE	FALSE	FALSE
Sunxiuqinia	TRUE	TRUE	TRUE	TRUE	TRUE	TRUE	TRUE	TRUE	TRUE	TRUE	TRUE	TRUE	FALSE	FALSE	FALSE	FALSE
Sutterella	FALSE	FALSE	FALSE	FALSE	FALSE	FALSE	FALSE	FALSE	FALSE	FALSE	FALSE	FALSE	FALSE	FALSE	FALSE	FALSE
Symbiobacter	FALSE	FALSE	FALSE	FALSE	FALSE	FALSE	FALSE	FALSE	FALSE	FALSE	FALSE	FALSE	FALSE	FALSE	FALSE	FALSE
Symbiobacterium	FALSE	FALSE	FALSE	FALSE	FALSE	FALSE	FALSE	FALSE	FALSE	FALSE	FALSE	FALSE	FALSE	FALSE	FALSE	FALSE
Syntrophomonas	TRUE	TRUE	TRUE	TRUE	FALSE	FALSE	FALSE	FALSE	FALSE	FALSE	FALSE	FALSE	FALSE	FALSE	FALSE	FALSE
Syntrophorhabdus	FALSE	FALSE	FALSE	FALSE	FALSE	FALSE	FALSE	FALSE	FALSE	FALSE	FALSE	FALSE	FALSE	FALSE	FALSE	FALSE
Syntrophosphaera	FALSE	FALSE	FALSE	FALSE	FALSE	FALSE	FALSE	FALSE	FALSE	FALSE	FALSE	FALSE	FALSE	FALSE	FALSE	FALSE
Syntrophotalea	TRUE	TRUE	TRUE	TRUE	FALSE	FALSE	FALSE	FALSE	TRUE	TRUE	TRUE	TRUE	TRUE	TRUE	TRUE	TRUE
Syntrophus	TRUE	TRUE	TRUE	TRUE	TRUE	TRUE	TRUE	TRUE	TRUE	TRUE	TRUE	TRUE	TRUE	TRUE	TRUE	TRUE
SYSU-D60007	FALSE	FALSE	FALSE	FALSE	FALSE	FALSE	FALSE	FALSE	FALSE	FALSE	FALSE	FALSE	FALSE	FALSE	FALSE	FALSE
Tabrizicola	FALSE	FALSE	FALSE	FALSE	FALSE	FALSE	FALSE	FALSE	FALSE	FALSE	FALSE	FALSE	FALSE	FALSE	FALSE	FALSE
Tahibacter	FALSE	FALSE	FALSE	FALSE	FALSE	FALSE	FALSE	FALSE	FALSE	FALSE	FALSE	FALSE	FALSE	FALSE	FALSE	FALSE
Tanticharoenia	TRUE	TRUE	TRUE	TRUE	TRUE	TRUE	TRUE	TRUE	TRUE	TRUE	TRUE	TRUE	TRUE	TRUE	TRUE	TRUE
Tardibacter	FALSE	FALSE	FALSE	FALSE	FALSE	FALSE	FALSE	FALSE	FALSE	FALSE	FALSE	FALSE	FALSE	FALSE	FALSE	FALSE
Tardiphaga	FALSE	FALSE	FALSE	FALSE	FALSE	FALSE	FALSE	FALSE	FALSE	FALSE	FALSE	FALSE	FALSE	FALSE	FALSE	FALSE
Tatlockia	FALSE	FALSE	FALSE	FALSE	FALSE	FALSE	FALSE	FALSE	FALSE	FALSE	FALSE	FALSE	FALSE	FALSE	FALSE	FALSE
Tenacibaculum	FALSE	TRUE	TRUE	TRUE	FALSE	FALSE	FALSE	FALSE	FALSE	FALSE	FALSE	FALSE	FALSE	FALSE	FALSE	FALSE
Tepidicella	FALSE	FALSE	FALSE	FALSE	FALSE	FALSE	FALSE	FALSE	FALSE	FALSE	FALSE	FALSE	FALSE	FALSE	FALSE	FALSE
Tepidimonas	FALSE	FALSE	FALSE	FALSE	FALSE	FALSE	FALSE	FALSE	FALSE	FALSE	FALSE	FALSE	FALSE	FALSE	FALSE	FALSE
Tepidiphilus	FALSE	FALSE	FALSE	FALSE	FALSE	FALSE	FALSE	FALSE	FALSE	FALSE	FALSE	FALSE	FALSE	FALSE	FALSE	FALSE
Teredinibacter	FALSE	FALSE	FALSE	FALSE	FALSE	FALSE	FALSE	FALSE	FALSE	FALSE	FALSE	FALSE	FALSE	FALSE	FALSE	FALSE
Terrabacter	FALSE	FALSE	FALSE	FALSE	FALSE	FALSE	FALSE	FALSE	FALSE	FALSE	FALSE	FALSE	FALSE	FALSE	FALSE	FALSE
Terracoccus	FALSE	FALSE	FALSE	FALSE	FALSE	FALSE	FALSE	FALSE	FALSE	FALSE	FALSE	FALSE	FALSE	FALSE	FALSE	FALSE
Terricaulis	FALSE	FALSE	FALSE	FALSE	FALSE	FALSE	FALSE	FALSE	FALSE	FALSE	FALSE	FALSE	FALSE	FALSE	FALSE	FALSE
Terriglobus	FALSE	FALSE	FALSE	FALSE	FALSE	FALSE	FALSE	FALSE	FALSE	FALSE	FALSE	FALSE	FALSE	FALSE	FALSE	FALSE
Terrimesophilobacter	TRUE	TRUE	TRUE	TRUE	FALSE	FALSE	FALSE	FALSE	TRUE	TRUE	TRUE	TRUE	TRUE	TRUE	TRUE	TRUE
Terrimonas	TRUE	TRUE	TRUE	TRUE	TRUE	TRUE	TRUE	TRUE	FALSE	FALSE	FALSE	FALSE	TRUE	TRUE	TRUE	TRUE
Tetrasphaera_A	FALSE	FALSE	FALSE	FALSE	FALSE	FALSE	FALSE	FALSE	FALSE	FALSE	FALSE	FALSE	FALSE	FALSE	FALSE	FALSE
Thalassobacter	TRUE	TRUE	TRUE	TRUE	TRUE	TRUE	TRUE	TRUE	TRUE	TRUE	TRUE	TRUE	TRUE	TRUE	TRUE	TRUE
Thalassobius	TRUE	TRUE	TRUE	TRUE	TRUE	TRUE	TRUE	TRUE	TRUE	TRUE	TRUE	TRUE	TRUE	TRUE	TRUE	TRUE
Thalassolituus	TRUE	TRUE	TRUE	TRUE	FALSE	FALSE	FALSE	FALSE	FALSE	FALSE	FALSE	FALSE	FALSE	FALSE	FALSE	FALSE
Thalassospira	FALSE	FALSE	FALSE	FALSE	FALSE	FALSE	FALSE	FALSE	FALSE	FALSE	FALSE	FALSE	FALSE	FALSE	FALSE	FALSE
Thauera	FALSE	FALSE	FALSE	FALSE	FALSE	FALSE	FALSE	FALSE	FALSE	FALSE	FALSE	FALSE	FALSE	FALSE	FALSE	FALSE
Thauera_A	FALSE	FALSE	FALSE	FALSE	FALSE	FALSE	FALSE	FALSE	FALSE	FALSE	FALSE	FALSE	FALSE	FALSE	FALSE	FALSE
Thermaerobacter	TRUE	TRUE	TRUE	TRUE	FALSE	FALSE	FALSE	FALSE	FALSE	FALSE	FALSE	FALSE	FALSE	FALSE	FALSE	FALSE
Thermanaerovibrio	TRUE	TRUE	TRUE	TRUE	TRUE	TRUE	TRUE	TRUE	TRUE	TRUE	TRUE	TRUE	TRUE	TRUE	TRUE	TRUE
Thermasporomyces	FALSE	FALSE	FALSE	FALSE	FALSE	FALSE	FALSE	FALSE	FALSE	FALSE	FALSE	FALSE	FALSE	FALSE	FALSE	FALSE
Thermobacillus	TRUE	TRUE	TRUE	TRUE	FALSE	FALSE	FALSE	FALSE	TRUE	TRUE	TRUE	TRUE	TRUE	TRUE	TRUE	TRUE
Thermobifida	FALSE	FALSE	FALSE	FALSE	FALSE	FALSE	FALSE	FALSE	FALSE	FALSE	FALSE	FALSE	FALSE	FALSE	FALSE	FALSE
Thermobispora	FALSE	FALSE	FALSE	FALSE	FALSE	FALSE	FALSE	FALSE	FALSE	FALSE	FALSE	FALSE	FALSE	FALSE	FALSE	FALSE
Thermocatellispora	TRUE	TRUE	TRUE	TRUE	FALSE	FALSE	FALSE	FALSE	FALSE	FALSE	FALSE	FALSE	FALSE	FALSE	FALSE	FALSE
Thermoclostridium	TRUE	TRUE	TRUE	TRUE	TRUE	TRUE	TRUE	TRUE	TRUE	TRUE	TRUE	TRUE	TRUE	TRUE	TRUE	TRUE
Thermocrispum	TRUE	TRUE	TRUE	TRUE	FALSE	FALSE	FALSE	FALSE	TRUE	TRUE	TRUE	TRUE	TRUE	TRUE	TRUE	TRUE
Thermomonas	FALSE	FALSE	FALSE	FALSE	FALSE	FALSE	FALSE	FALSE	FALSE	FALSE	FALSE	FALSE	FALSE	FALSE	FALSE	FALSE
Thermomonospora	FALSE	FALSE	FALSE	FALSE	FALSE	FALSE	FALSE	FALSE	FALSE	FALSE	FALSE	FALSE	FALSE	FALSE	FALSE	FALSE
Thermophilibacter	TRUE	TRUE	TRUE	TRUE	FALSE	FALSE	FALSE	FALSE	TRUE	TRUE	TRUE	TRUE	TRUE	TRUE	TRUE	TRUE
Thermopolyspora	FALSE	FALSE	FALSE	FALSE	FALSE	FALSE	FALSE	FALSE	FALSE	FALSE	FALSE	FALSE	FALSE	FALSE	FALSE	FALSE
Thermostaphylospora	TRUE	TRUE	TRUE	TRUE	FALSE	FALSE	FALSE	FALSE	FALSE	FALSE	FALSE	FALSE	FALSE	FALSE	FALSE	FALSE
Thermus	TRUE	TRUE	TRUE	TRUE	FALSE	FALSE	FALSE	FALSE	FALSE	FALSE	FALSE	FALSE	FALSE	FALSE	FALSE	FALSE
Thioalkalivibrio_A	TRUE	TRUE	TRUE	TRUE	FALSE	FALSE	FALSE	FALSE	TRUE	TRUE	TRUE	TRUE	TRUE	TRUE	TRUE	TRUE
Thiobaca	TRUE	TRUE	TRUE	TRUE	FALSE	FALSE	FALSE	FALSE	FALSE	FALSE	FALSE	FALSE	FALSE	FALSE	FALSE	FALSE
Thiobacillus	FALSE	FALSE	FALSE	FALSE	FALSE	FALSE	FALSE	FALSE	FALSE	FALSE	FALSE	FALSE	FALSE	FALSE	FALSE	FALSE
Thiocapsa	FALSE	FALSE	FALSE	FALSE	FALSE	FALSE	FALSE	FALSE	FALSE	FALSE	FALSE	FALSE	FALSE	FALSE	FALSE	FALSE
Thioclava	TRUE	TRUE	TRUE	TRUE	FALSE	FALSE	FALSE	FALSE	FALSE	FALSE	FALSE	FALSE	FALSE	FALSE	FALSE	FALSE
Thiodictyon	FALSE	FALSE	FALSE	FALSE	FALSE	FALSE	FALSE	FALSE	FALSE	FALSE	FALSE	FALSE	FALSE	FALSE	FALSE	FALSE
Thioflavicoccus	TRUE	TRUE	TRUE	TRUE	TRUE	TRUE	TRUE	TRUE	TRUE	TRUE	TRUE	TRUE	TRUE	TRUE	TRUE	TRUE
Thiolinea	FALSE	FALSE	FALSE	FALSE	FALSE	FALSE	FALSE	FALSE	FALSE	FALSE	FALSE	FALSE	FALSE	FALSE	FALSE	FALSE
Thiomicrorhabdus	TRUE	TRUE	TRUE	TRUE	FALSE	FALSE	FALSE	FALSE	TRUE	TRUE	TRUE	TRUE	TRUE	TRUE	TRUE	TRUE
Thiomonas	FALSE	FALSE	FALSE	FALSE	FALSE	FALSE	FALSE	FALSE	FALSE	FALSE	FALSE	FALSE	FALSE	FALSE	FALSE	FALSE
Thioploca	TRUE	TRUE	TRUE	TRUE	FALSE	FALSE	FALSE	FALSE	FALSE	FALSE	FALSE	FALSE	FALSE	FALSE	FALSE	FALSE
Thiospirillum	TRUE	TRUE	TRUE	TRUE	TRUE	TRUE	TRUE	TRUE	TRUE	TRUE	TRUE	TRUE	TRUE	TRUE	TRUE	TRUE
Thiothrix	FALSE	FALSE	FALSE	FALSE	FALSE	FALSE	FALSE	FALSE	FALSE	FALSE	FALSE	FALSE	FALSE	FALSE	FALSE	FALSE
Tibeticola	FALSE	FALSE	FALSE	FALSE	FALSE	FALSE	FALSE	FALSE	FALSE	FALSE	FALSE	FALSE	FALSE	FALSE	FALSE	FALSE
Timonella	TRUE	TRUE	TRUE	TRUE	TRUE	TRUE	TRUE	TRUE	TRUE	TRUE	TRUE	TRUE	TRUE	TRUE	TRUE	TRUE
Tissierella_A	FALSE	FALSE	FALSE	FALSE	FALSE	FALSE	FALSE	FALSE	FALSE	FALSE	FALSE	FALSE	FALSE	FALSE	FALSE	FALSE
Tistrella	TRUE	TRUE	TRUE	TRUE	TRUE	TRUE	TRUE	TRUE	TRUE	TRUE	TRUE	TRUE	FALSE	FALSE	FALSE	FALSE
TOLSYN	FALSE	FALSE	FALSE	FALSE	FALSE	FALSE	FALSE	FALSE	FALSE	FALSE	FALSE	FALSE	FALSE	FALSE	FALSE	FALSE
Tolumonas	FALSE	FALSE	FALSE	FALSE	FALSE	FALSE	FALSE	FALSE	FALSE	FALSE	FALSE	FALSE	FALSE	FALSE	FALSE	FALSE
Tractidigestivibacter	FALSE	FALSE	FALSE	FALSE	FALSE	FALSE	FALSE	FALSE	FALSE	FALSE	FALSE	FALSE	FALSE	FALSE	FALSE	FALSE
Trebonia	TRUE	TRUE	TRUE	TRUE	FALSE	FALSE	FALSE	FALSE	FALSE	FALSE	FALSE	FALSE	FALSE	FALSE	FALSE	FALSE
Treponema_D	FALSE	FALSE	FALSE	FALSE	FALSE	FALSE	FALSE	FALSE	FALSE	FALSE	FALSE	FALSE	FALSE	FALSE	FALSE	FALSE
Trichlorobacter	FALSE	FALSE	FALSE	FALSE	FALSE	FALSE	FALSE	FALSE	FALSE	FALSE	FALSE	FALSE	FALSE	FALSE	FALSE	FALSE
Trichloromonas	FALSE	FALSE	FALSE	FALSE	FALSE	FALSE	FALSE	FALSE	FALSE	FALSE	FALSE	FALSE	FALSE	FALSE	FALSE	FALSE
Trichococcus	FALSE	FALSE	FALSE	FALSE	FALSE	FALSE	FALSE	FALSE	FALSE	FALSE	FALSE	FALSE	FALSE	FALSE	FALSE	FALSE
Trinickia	TRUE	TRUE	TRUE	TRUE	TRUE	TRUE	TRUE	TRUE	FALSE	FALSE	FALSE	FALSE	TRUE	TRUE	TRUE	TRUE
Tropicimonas	TRUE	TRUE	TRUE	TRUE	TRUE	TRUE	TRUE	TRUE	TRUE	TRUE	TRUE	TRUE	TRUE	TRUE	TRUE	TRUE
Truepera	TRUE	TRUE	TRUE	TRUE	TRUE	TRUE	TRUE	TRUE	TRUE	TRUE	TRUE	TRUE	TRUE	TRUE	TRUE	TRUE
Tsukamurella	FALSE	FALSE	FALSE	FALSE	FALSE	FALSE	FALSE	FALSE	FALSE	FALSE	FALSE	FALSE	FALSE	FALSE	FALSE	FALSE
Tsuneonella	FALSE	FALSE	FALSE	FALSE	FALSE	FALSE	FALSE	FALSE	FALSE	FALSE	FALSE	FALSE	FALSE	FALSE	FALSE	FALSE
Turicibacter	FALSE	FALSE	FALSE	FALSE	FALSE	FALSE	FALSE	FALSE	FALSE	FALSE	FALSE	FALSE	FALSE	FALSE	FALSE	FALSE
Turneriella	FALSE	FALSE	FALSE	FALSE	FALSE	FALSE	FALSE	FALSE	FALSE	FALSE	FALSE	FALSE	FALSE	FALSE	FALSE	FALSE
UASB340	TRUE	TRUE	TRUE	TRUE	FALSE	FALSE	FALSE	FALSE	FALSE	FALSE	FALSE	FALSE	FALSE	FALSE	FALSE	FALSE
UBA10103	FALSE	FALSE	FALSE	FALSE	FALSE	FALSE	FALSE	FALSE	FALSE	FALSE	FALSE	FALSE	FALSE	FALSE	FALSE	FALSE
UBA10906	FALSE	FALSE	FALSE	FALSE	FALSE	FALSE	FALSE	FALSE	FALSE	FALSE	FALSE	FALSE	FALSE	FALSE	FALSE	FALSE
UBA1195	TRUE	TRUE	TRUE	TRUE	TRUE	TRUE	TRUE	TRUE	FALSE	FALSE	FALSE	FALSE	TRUE	TRUE	TRUE	TRUE
UBA1568	FALSE	FALSE	FALSE	FALSE	FALSE	FALSE	FALSE	FALSE	FALSE	FALSE	FALSE	FALSE	FALSE	FALSE	FALSE	FALSE
UBA1924	FALSE	FALSE	FALSE	FALSE	FALSE	FALSE	FALSE	FALSE	FALSE	FALSE	FALSE	FALSE	FALSE	FALSE	FALSE	FALSE
UBA1936	TRUE	TRUE	TRUE	TRUE	FALSE	FALSE	FALSE	FALSE	FALSE	FALSE	FALSE	FALSE	FALSE	FALSE	FALSE	FALSE
UBA1943	FALSE	FALSE	TRUE	TRUE	FALSE	FALSE	FALSE	FALSE	FALSE	FALSE	FALSE	FALSE	FALSE	FALSE	FALSE	FALSE
UBA2009	TRUE	TRUE	TRUE	TRUE	FALSE	FALSE	FALSE	FALSE	FALSE	FALSE	FALSE	FALSE	FALSE	FALSE	FALSE	FALSE
UBA2250	FALSE	TRUE	TRUE	TRUE	FALSE	FALSE	FALSE	FALSE	FALSE	FALSE	FALSE	FALSE	FALSE	FALSE	FALSE	FALSE
UBA2262	TRUE	TRUE	TRUE	TRUE	TRUE	TRUE	TRUE	TRUE	TRUE	TRUE	TRUE	TRUE	TRUE	TRUE	TRUE	TRUE
UBA3006	TRUE	TRUE	TRUE	TRUE	TRUE	TRUE	TRUE	TRUE	TRUE	TRUE	TRUE	TRUE	TRUE	TRUE	TRUE	TRUE
UBA4465	FALSE	FALSE	FALSE	FALSE	FALSE	FALSE	FALSE	FALSE	FALSE	FALSE	FALSE	FALSE	FALSE	FALSE	FALSE	FALSE
UBA4479	FALSE	FALSE	FALSE	FALSE	FALSE	FALSE	FALSE	FALSE	FALSE	FALSE	FALSE	FALSE	FALSE	FALSE	FALSE	FALSE
UBA5070	TRUE	TRUE	TRUE	TRUE	FALSE	FALSE	FALSE	FALSE	FALSE	FALSE	FALSE	FALSE	FALSE	FALSE	FALSE	FALSE
UBA5623	TRUE	TRUE	TRUE	TRUE	FALSE	FALSE	FALSE	FALSE	FALSE	FALSE	FALSE	FALSE	FALSE	FALSE	FALSE	FALSE
UBA6184	FALSE	FALSE	FALSE	TRUE	FALSE	FALSE	FALSE	FALSE	FALSE	FALSE	FALSE	FALSE	FALSE	FALSE	FALSE	FALSE
UBA6211	TRUE	TRUE	TRUE	TRUE	FALSE	FALSE	FALSE	FALSE	FALSE	FALSE	FALSE	FALSE	FALSE	FALSE	FALSE	FALSE
UBA7800	FALSE	FALSE	FALSE	FALSE	FALSE	FALSE	FALSE	FALSE	FALSE	FALSE	FALSE	FALSE	FALSE	FALSE	FALSE	FALSE
UBA952	FALSE	FALSE	FALSE	FALSE	FALSE	FALSE	FALSE	FALSE	FALSE	FALSE	FALSE	FALSE	FALSE	FALSE	FALSE	FALSE
UBA955	FALSE	FALSE	FALSE	FALSE	FALSE	FALSE	FALSE	FALSE	FALSE	FALSE	FALSE	FALSE	FALSE	FALSE	FALSE	FALSE
UBA9933	TRUE	TRUE	TRUE	TRUE	TRUE	TRUE	TRUE	TRUE	TRUE	TRUE	TRUE	TRUE	TRUE	TRUE	TRUE	TRUE
UBA9973	FALSE	FALSE	FALSE	FALSE	FALSE	FALSE	FALSE	FALSE	FALSE	FALSE	FALSE	FALSE	FALSE	FALSE	FALSE	FALSE
UKL13-2	FALSE	FALSE	FALSE	FALSE	FALSE	FALSE	FALSE	FALSE	FALSE	FALSE	FALSE	FALSE	FALSE	FALSE	FALSE	FALSE
UKL13-3	FALSE	FALSE	FALSE	FALSE	FALSE	FALSE	FALSE	FALSE	FALSE	FALSE	FALSE	FALSE	FALSE	FALSE	FALSE	FALSE
Uliginosibacterium_A	FALSE	FALSE	FALSE	FALSE	FALSE	FALSE	FALSE	FALSE	FALSE	FALSE	FALSE	FALSE	FALSE	FALSE	FALSE	FALSE
Ulvibacter	TRUE	TRUE	TRUE	TRUE	FALSE	FALSE	FALSE	FALSE	FALSE	FALSE	FALSE	FALSE	FALSE	FALSE	FALSE	FALSE
Umezawaea	TRUE	TRUE	TRUE	TRUE	FALSE	FALSE	FALSE	FALSE	FALSE	FALSE	FALSE	FALSE	FALSE	FALSE	FALSE	FALSE
Undibacterium	FALSE	FALSE	TRUE	TRUE	FALSE	FALSE	FALSE	FALSE	FALSE	FALSE	FALSE	FALSE	FALSE	FALSE	FALSE	FALSE
Urbifossiella	FALSE	FALSE	FALSE	FALSE	FALSE	FALSE	FALSE	FALSE	FALSE	FALSE	FALSE	FALSE	FALSE	FALSE	FALSE	FALSE
Urechidicola	TRUE	TRUE	TRUE	TRUE	TRUE	TRUE	TRUE	TRUE	TRUE	TRUE	TRUE	TRUE	FALSE	FALSE	FALSE	FALSE
Ureibacillus	FALSE	FALSE	FALSE	FALSE	FALSE	FALSE	FALSE	FALSE	FALSE	FALSE	FALSE	FALSE	FALSE	FALSE	FALSE	FALSE
Usitatibacter	FALSE	FALSE	FALSE	FALSE	FALSE	FALSE	FALSE	FALSE	FALSE	FALSE	FALSE	FALSE	FALSE	FALSE	FALSE	FALSE
V1718	TRUE	TRUE	TRUE	TRUE	FALSE	FALSE	FALSE	FALSE	FALSE	FALSE	FALSE	FALSE	FALSE	FALSE	FALSE	FALSE
Vaginella	FALSE	FALSE	FALSE	FALSE	FALSE	FALSE	FALSE	FALSE	FALSE	FALSE	FALSE	FALSE	FALSE	FALSE	FALSE	FALSE
Vagococcus	TRUE	TRUE	TRUE	TRUE	FALSE	FALSE	FALSE	FALSE	FALSE	FALSE	FALSE	FALSE	FALSE	FALSE	FALSE	FALSE
Vagococcus_D	TRUE	TRUE	TRUE	TRUE	FALSE	FALSE	FALSE	FALSE	FALSE	FALSE	FALSE	FALSE	FALSE	FALSE	FALSE	FALSE
Vampirococcus_B	TRUE	TRUE	TRUE	TRUE	TRUE	TRUE	TRUE	TRUE	TRUE	TRUE	TRUE	TRUE	TRUE	TRUE	TRUE	TRUE
Variibacter	TRUE	TRUE	TRUE	TRUE	FALSE	FALSE	FALSE	FALSE	FALSE	FALSE	FALSE	FALSE	FALSE	FALSE	FALSE	FALSE
Variovorax	FALSE	FALSE	FALSE	FALSE	FALSE	FALSE	FALSE	FALSE	FALSE	FALSE	FALSE	FALSE	FALSE	FALSE	FALSE	FALSE
Veillonella	FALSE	FALSE	FALSE	FALSE	FALSE	FALSE	FALSE	FALSE	FALSE	FALSE	FALSE	FALSE	FALSE	FALSE	FALSE	FALSE
Velocimicrobium	FALSE	FALSE	FALSE	FALSE	FALSE	FALSE	FALSE	FALSE	FALSE	FALSE	FALSE	FALSE	FALSE	FALSE	FALSE	FALSE
Ventrimonas	TRUE	TRUE	TRUE	TRUE	FALSE	FALSE	FALSE	FALSE	FALSE	FALSE	FALSE	FALSE	FALSE	FALSE	FALSE	FALSE
Verrucomicrobium	FALSE	FALSE	FALSE	FALSE	FALSE	FALSE	FALSE	FALSE	FALSE	FALSE	FALSE	FALSE	FALSE	FALSE	FALSE	FALSE
Vibrio	FALSE	FALSE	FALSE	FALSE	FALSE	FALSE	FALSE	FALSE	FALSE	FALSE	FALSE	FALSE	FALSE	FALSE	FALSE	FALSE
Victivallis	FALSE	FALSE	FALSE	FALSE	FALSE	FALSE	FALSE	FALSE	FALSE	FALSE	FALSE	FALSE	FALSE	FALSE	FALSE	FALSE
Virgisporangium	TRUE	TRUE	TRUE	TRUE	TRUE	TRUE	TRUE	TRUE	FALSE	FALSE	FALSE	FALSE	TRUE	TRUE	TRUE	TRUE
Vitreoscilla	FALSE	FALSE	FALSE	FALSE	FALSE	FALSE	FALSE	FALSE	FALSE	FALSE	FALSE	FALSE	FALSE	FALSE	FALSE	FALSE
VLJP01	TRUE	TRUE	TRUE	TRUE	TRUE	TRUE	TRUE	TRUE	FALSE	FALSE	FALSE	FALSE	TRUE	TRUE	TRUE	TRUE
VN6-2	TRUE	TRUE	TRUE	TRUE	FALSE	FALSE	FALSE	FALSE	TRUE	TRUE	TRUE	TRUE	TRUE	TRUE	TRUE	TRUE
Vogesella	FALSE	FALSE	FALSE	FALSE	FALSE	FALSE	FALSE	FALSE	FALSE	FALSE	FALSE	FALSE	FALSE	FALSE	FALSE	FALSE
VRTS01	TRUE	TRUE	TRUE	TRUE	TRUE	TRUE	TRUE	TRUE	TRUE	TRUE	TRUE	TRUE	TRUE	TRUE	TRUE	TRUE
VTOM01	TRUE	TRUE	TRUE	TRUE	TRUE	TRUE	TRUE	TRUE	TRUE	TRUE	TRUE	TRUE	FALSE	FALSE	FALSE	FALSE
Vulcaniibacterium_B	TRUE	TRUE	TRUE	TRUE	FALSE	FALSE	FALSE	FALSE	TRUE	TRUE	TRUE	TRUE	TRUE	TRUE	TRUE	TRUE
VUNA01	FALSE	FALSE	FALSE	FALSE	FALSE	FALSE	FALSE	FALSE	FALSE	FALSE	FALSE	FALSE	FALSE	FALSE	FALSE	FALSE
Waddlia	TRUE	TRUE	TRUE	TRUE	FALSE	FALSE	FALSE	FALSE	TRUE	TRUE	TRUE	TRUE	TRUE	TRUE	TRUE	TRUE
Wagnerdoeblera	FALSE	FALSE	FALSE	FALSE	FALSE	FALSE	FALSE	FALSE	FALSE	FALSE	FALSE	FALSE	FALSE	FALSE	FALSE	FALSE
WAJ17	TRUE	TRUE	TRUE	TRUE	FALSE	FALSE	FALSE	FALSE	FALSE	FALSE	FALSE	FALSE	FALSE	FALSE	FALSE	FALSE
Weeksella	TRUE	TRUE	TRUE	TRUE	FALSE	FALSE	FALSE	FALSE	TRUE	TRUE	TRUE	TRUE	TRUE	TRUE	TRUE	TRUE
Weissella	TRUE	TRUE	TRUE	TRUE	TRUE	TRUE	TRUE	TRUE	TRUE	TRUE	TRUE	TRUE	TRUE	TRUE	TRUE	TRUE
Wenyingzhuangia	TRUE	TRUE	TRUE	TRUE	TRUE	TRUE	TRUE	TRUE	TRUE	TRUE	TRUE	TRUE	TRUE	TRUE	TRUE	TRUE
WGGQ01	TRUE	TRUE	TRUE	TRUE	TRUE	TRUE	TRUE	TRUE	TRUE	TRUE	TRUE	TRUE	TRUE	TRUE	TRUE	TRUE
Williamsia	FALSE	FALSE	FALSE	FALSE	FALSE	FALSE	FALSE	FALSE	FALSE	FALSE	FALSE	FALSE	FALSE	FALSE	FALSE	FALSE
Williamsia_A	FALSE	FALSE	FALSE	FALSE	FALSE	FALSE	FALSE	FALSE	FALSE	FALSE	FALSE	FALSE	FALSE	FALSE	FALSE	FALSE
Williamwhitmania	FALSE	FALSE	FALSE	FALSE	FALSE	FALSE	FALSE	FALSE	FALSE	FALSE	FALSE	FALSE	FALSE	FALSE	FALSE	FALSE
Winogradskyella	FALSE	FALSE	FALSE	FALSE	FALSE	FALSE	FALSE	FALSE	FALSE	FALSE	FALSE	FALSE	FALSE	FALSE	FALSE	FALSE
Wocania	TRUE	TRUE	TRUE	TRUE	FALSE	FALSE	FALSE	FALSE	FALSE	FALSE	FALSE	FALSE	FALSE	FALSE	FALSE	FALSE
Woodwardibium	TRUE	TRUE	TRUE	TRUE	FALSE	FALSE	FALSE	FALSE	FALSE	FALSE	FALSE	FALSE	FALSE	FALSE	FALSE	FALSE
Xanthobacter	FALSE	FALSE	FALSE	FALSE	FALSE	FALSE	FALSE	FALSE	FALSE	FALSE	FALSE	FALSE	FALSE	FALSE	FALSE	FALSE
Xanthomarina	TRUE	TRUE	TRUE	TRUE	FALSE	FALSE	FALSE	FALSE	TRUE	TRUE	TRUE	TRUE	TRUE	TRUE	TRUE	TRUE
Xanthomonas	FALSE	FALSE	FALSE	FALSE	FALSE	FALSE	FALSE	FALSE	FALSE	FALSE	FALSE	FALSE	FALSE	FALSE	FALSE	FALSE
Xanthomonas_A	FALSE	FALSE	FALSE	FALSE	FALSE	FALSE	FALSE	FALSE	FALSE	FALSE	FALSE	FALSE	FALSE	FALSE	FALSE	FALSE
Xanthomonas_B	TRUE	TRUE	TRUE	TRUE	FALSE	FALSE	FALSE	FALSE	TRUE	TRUE	TRUE	TRUE	TRUE	TRUE	TRUE	TRUE
Xenophilus	FALSE	FALSE	FALSE	FALSE	FALSE	FALSE	FALSE	FALSE	FALSE	FALSE	FALSE	FALSE	FALSE	FALSE	FALSE	FALSE
Xylanivirga	TRUE	TRUE	TRUE	TRUE	TRUE	TRUE	TRUE	TRUE	TRUE	TRUE	TRUE	TRUE	TRUE	TRUE	TRUE	TRUE
Xylella	FALSE	FALSE	FALSE	FALSE	FALSE	FALSE	FALSE	FALSE	FALSE	FALSE	FALSE	FALSE	FALSE	FALSE	FALSE	FALSE
Xylophilus	FALSE	FALSE	FALSE	FALSE	FALSE	FALSE	FALSE	FALSE	FALSE	FALSE	FALSE	FALSE	FALSE	FALSE	FALSE	FALSE
Yeosuana	TRUE	TRUE	TRUE	TRUE	TRUE	TRUE	TRUE	TRUE	TRUE	TRUE	TRUE	TRUE	FALSE	FALSE	FALSE	FALSE
Yersinia	FALSE	FALSE	FALSE	FALSE	FALSE	FALSE	FALSE	FALSE	FALSE	FALSE	FALSE	FALSE	FALSE	FALSE	FALSE	FALSE
Yonghaparkia	FALSE	FALSE	FALSE	FALSE	FALSE	FALSE	FALSE	FALSE	FALSE	FALSE	FALSE	FALSE	FALSE	FALSE	FALSE	FALSE
Yoonia	FALSE	FALSE	FALSE	FALSE	FALSE	FALSE	FALSE	FALSE	FALSE	FALSE	FALSE	FALSE	FALSE	FALSE	FALSE	FALSE
Z2-YC6860	FALSE	FALSE	FALSE	FALSE	FALSE	FALSE	FALSE	FALSE	FALSE	FALSE	FALSE	FALSE	FALSE	FALSE	FALSE	FALSE
Zavarzinella	TRUE	TRUE	TRUE	TRUE	FALSE	FALSE	FALSE	FALSE	TRUE	TRUE	TRUE	TRUE	TRUE	TRUE	TRUE	TRUE
Zavarzinia	FALSE	FALSE	FALSE	FALSE	FALSE	FALSE	FALSE	FALSE	FALSE	FALSE	FALSE	FALSE	FALSE	FALSE	FALSE	FALSE
Zhizhongheella	FALSE	FALSE	FALSE	FALSE	FALSE	FALSE	FALSE	FALSE	FALSE	FALSE	FALSE	FALSE	FALSE	FALSE	FALSE	FALSE
Zobellia	TRUE	TRUE	TRUE	TRUE	TRUE	TRUE	TRUE	TRUE	FALSE	FALSE	FALSE	FALSE	TRUE	TRUE	TRUE	TRUE
Zoogloea	FALSE	FALSE	FALSE	FALSE	FALSE	FALSE	FALSE	FALSE	FALSE	FALSE	FALSE	FALSE	FALSE	FALSE	FALSE	FALSE
Zymomonas	TRUE	TRUE	TRUE	TRUE	FALSE	FALSE	FALSE	FALSE	FALSE	FALSE	FALSE	FALSE	FALSE	FALSE	FALSE	FALSE

## Sheet: S2B Genus ALDEx2
Table S2B. ALDEx2 differential abundance results for tests performed on taxonomic data at the genus level.
Genus	All vs All kw.eBH	All vs All glm.eBH	Wood vs LDPE we.eBH	Wood vs W-LDPE we.eBH	LDPE vs W-LDPE we.eBH
2022-02-14	0.220249	0.156483	0.117188	0.246875	0.811719
1XD42-69	0.315434	0.276851	0.439063	0.214844	0.703906
2011-GWC2-44-17	0.165474	0.00965797	0.790625	0.569531	0.509375
26B	0.150934	0.0146603	0.103125	0.100781	0.574219
51-20	0.165776	0.00150743	0.558594	0	0.663281
Aalborg-AAW-1	0.176571	0.00938991	0.559375	0.583594	0.896875
Abditibacterium	0.153839	4.49997e-08	0.642188	0.1	0.1
Accumulibacter	0.147929	2.99931e-05	0.1	0.124219	0.1
Acetatifactor	0.161435	0.0243359	0.1	0.113281	0.901563
Acetivibrio	0.69642	0.562391	0.866406	0.6	0.530469
Acetoanaerobium	0.365317	0.177887	0.36875	0.571094	0.252344
Acetobacter	0.17078	0.014233	0.678906	0.976562	0.101562
Acetobacterium	0.644022	0.651874	0.330469	0.563281	0.838281
Acetobacteroides	0.150352	0.00781061	0.135156	0.817969	0.177344
Acholeplasma	0.147884	1.9675e-06	0.1	0.7875	0.139063
Acholeplasma_A	0.149591	0.00240995	0.139063	0.410156	0.557813
Acholeplasma_C	0.177984	0.014173	0.285156	0.732031	0.424219
Acholeplasma_E	0.478206	0.286565	0.721094	0.773438	0.791406
Achromobacter	0.147546	1.22041e-06	0.18125	0.1	0.369531
Achromobacter_A	0.219362	0.074612	0.380469	0.230469	0.548438
Acidaminococcus	0.193285	0.118964	0.198437	0.782031	0.864062
Acidiphilium	0.292764	0.148533	0.1	0.569531	0.54375
Acidipropionibacterium	0.604941	0.408018	0.788281	0.454688	0.392969
Acidisoma	0.501957	0.371007	0.58125	0.847656	0.670312
Acidithiobacillus	0.148185	0.00188399	0.1	0.1	0.899219
Acidithiobacillus_A	0.176427	0.0738541	0.761719	0.1	0.100781
Acidovorax	0.147546	1.37093e-08	0.1	0.1	0.1
Acidovorax_A	0.147546	2.82326e-06	0.1	0.1	0.1
Acidovorax_C	0.147546	3.47158e-09	0.183594	0.1	0.1
Acidovorax_F	0.147546	6.24722e-05	0.271875	0.1	0.1
Acinetobacter	0.147546	2.42516e-05	0.725781	0.1	0.1
Actinoallomurus	0.369611	0.195192	0.390625	0.480469	0.192188
Actinobaculum	0.19098	0.0607698	0.770312	0.588281	0.542969
Actinomadura_B	0.644133	0.626323	0.8125	0.733594	0.696875
Actinomarinicola	0.300316	0.115236	0.850781	0.719531	0.86875
Actinomyces	0.148046	0.0174338	0.985938	0.1	0.1
Actinomycetospora	0.211257	0.041919	0.697656	0.617188	0.747656
Actinoplanes	0.148205	0.000740512	0.1	1	0.25
Actinopolymorpha	0.465259	0.37751	0.607031	0.15625	0.275
Actinosynnema	0.172794	0.0132996	0.764062	0.669531	0.807813
Actinotalea	0.153177	0.0098904	0.396875	0.214844	0.147656
Adhaeribacter	0.584256	0.402435	0.882812	0.702344	0.917969
Adhaeribacter_A	0.338373	0.282076	0.427344	0.114062	0.346875
Adlercreutzia	0.470983	0.300803	0.564063	0.359375	0.621875
Advenella	0.147546	4.00755e-05	0.100781	0.1	0.128906
Aequoribacter	0.567756	0.484935	0.171875	0.7	0.929688
Aequorivita	0.372903	0.215813	0.2	0.702344	0.321875
Aerococcus	0.244144	0.0824742	0.423438	0.107031	0.564844
Aeromicrobium	0.16781	8.30031e-05	0.533594	0.3625	0.840625
Aeromonas	0.147546	2.84643e-07	0.1	0.107031	0.7
Aerosticca	0.627283	0.487003	0.896875	0.425781	0.741406
Aestuariimicrobium	0.538372	0.164137	0.771094	0.875781	0.880469
Aestuariivirga	0.318843	0.147931	0.760938	0.75625	0.392188
Aetherobacter	0.516223	0.387247	0.639844	0.752344	0.357031
AF33-28	0.229759	0.109187	0.708594	0.448437	0.279687
Afipia	0.255402	0.161245	0.109375	0.674219	0.221875
Agathobacter	0.185253	1.61315e-06	0.903906	0.976562	0.985938
Agathobaculum	0.147592	5.70052e-05	0.1	0.203125	0.196875
Agitococcus	0.147546	3.87204e-07	0.1	0.1	0.1
Agreia	0.176473	0.00964248	0.1	0.925	0.107813
Agriterribacter	0.508029	0.410789	0.646875	0.857812	0.939063
Agrobacterium	0.147897	0.00998105	0.995313	0.1	0.100781
Agrococcus	0.473878	0.0955217	0.310156	0.7	0.670312
Agromyces	0.384413	0.136691	0.336719	0.498437	0.669531
Agromyces_B	0.310392	0.166652	0.625781	0.328125	0.745313
Akkermansia	0.172754	0.00215937	0.385156	0.98125	0.772656
Albibacterium	0.147546	9.57885e-05	0.1	0.109375	0.621875
Albidovulum	0.152363	0.00115262	0.1	0.115625	0.1
Albitalea	0.149062	0.0302493	0.202344	0.1	0.101562
Alcaligenes	0.147546	4.93908e-05	0.1	0.1	0.101562
Alcanivorax	0.613742	0.356312	0.445312	0.459375	0.678906
Alcanivorax_A	0.213056	0.0611121	0.422656	0.696875	0.475781
Algibacter	0.432334	0.325434	0.314063	0.491406	0.6625
Algicoccus	0.28222	0.17257	0.207031	0.90625	0.266406
Algoriella	0.147546	3.54431e-07	0.100781	0.417969	0.102344
Algorimicrobium	0.428976	0.280882	0.990625	0.1	0.455469
Algoriphagus	0.14756	9.03996e-05	0.1	0.1	0.146094
Aliarcobacter	0.15976	0.00614361	0.1	0.1	0.153125
Alicycliphilus	0.147546	7.94876e-06	0.1	0.1	0.1
Aliicoccus	0.447505	0.329582	0.58125	0.8125	0.335156
Aliihoeflea	0.575517	0.439773	0.470313	0.974219	0.194531
Alishewanella	0.176103	0.00175976	0.610938	0.782031	0.971875
Alistipes	0.147546	2.98463e-06	0.533594	0.1	0.1
Alistipes_A	0.162149	0.00142485	0.351562	0.957812	0.449219
Aliterella	0.15182	0.0046297	0.102344	0.277344	0.310937
Alkalibacter	0.541268	0.428585	0.777344	0.767969	0.75
Alkalibacterium	0.848403	0.721989	0.823438	0.717187	0.8875
Alkaliflexus	0.822917	0.835387	0.760938	0.730469	0.821875
Alkaliphilus	0.367723	0.244415	0.929688	0.178906	0.45625
Alkaliphilus_A	0.589366	0.454181	0.757031	0.404687	0.699219
Alkanindiges	0.147562	2.7935e-05	0.1	0.1	0.997656
Allisonella	0.530917	0.434354	0.592187	0.533594	0.315625
Allocatelliglobosispora	0.174768	0.0892306	0.384375	0.128125	0.338281
Allochromatium	0.615988	0.56632	0.721875	0.845313	0.815625
Alloprevotella	0.155082	9.90351e-06	0.580469	0.617188	0.155469
Allopseudarcicella	0.147546	1.67642e-07	0.1	0.1	0.7
Allorhizobium	0.147576	1.20065e-05	0.711719	0.100781	0.182031
Allosediminivita	0.784151	0.704996	0.751563	0.867188	0.797656
ALPHA2B	0.147546	8.33888e-07	0.1	0.1	0.172656
Alsobacter	0.17939	0.0484604	0.611719	0.120313	0.31875
Alteraurantiacibacter	0.148545	3.48905e-06	0.194531	0.127344	0.901563
Altererythrobacter_F	0.288285	0.17882	0.317969	0.313281	0.71875
Alterinioella	0.700646	0.624511	0.574219	0.873437	0.775
Alteriqipengyuania	0.157708	0.0103575	0.300781	0.209375	0.804688
Alteromonas	0.65169	0.631943	0.536719	0.642188	0.755469
Amaricoccus	0.148607	0.00122126	0.10625	0.805469	0.171875
Ameyamaea	0.71963	0.608819	0.925	0.542969	0.782813
Aminidesulfovibrio	0.415764	0.244128	0.3125	0.286719	0.892188
Aminobacter	0.203524	0.0425952	0.960156	0.709375	0.7
Aminobacterium	0.189486	0.0610434	0.55	0.45625	0.760938
Amnibacterium	0.588318	0.450038	0.807031	0.665625	0.454688
Amniculibacterium	0.356018	0.0404739	0.194531	0.678906	0.859375
Amphibacillus	0.629799	0.50196	0.903906	0.532031	0.696875
Amycolatopsis	0.45555	0.331762	0.371875	0.496875	0.555469
Amylibacter	0.634632	0.50784	0.791406	0.464844	0.771094
An92	0.368519	0.241032	0.908594	0.352344	0.589844
Anaerobiospirillum	0.356729	0.190258	0.390625	0.995313	0.399219
Anaerobium	0.350973	0.169323	0.569531	0.53125	0.332813
Anaerobutyricum	0.178461	0.00466498	0.1	0.1	0.667188
Anaerococcus	0.493502	0.35046	0.374219	0.939063	0.509375
Anaeroglobus	0.236765	0.0397959	1	0.576562	0.765625
Anaeromassilibacillus	0.269147	0.0627277	0.603906	0.821875	0.248438
Anaeromusa	0.5031	0.223864	0.608594	0.7	0.4
Anaeromyxobacter	0.745041	0.349514	0.7	0.596875	0.613281
Anaerophaga	0.319849	0.202794	0.838281	0.810156	0.6875
Anaerosphaera	0.200883	0.0345362	0.761719	0.532813	0.507812
Anaerosporobacter	0.409859	0.29376	0.171094	0.845313	0.567187
Anaerostipes	0.157219	0.00145706	0.1	0.1	0.319531
Anaerotignum	0.195519	0.0619256	0.167969	0.748437	0.155469
Anaerotruncus	0.161853	0.0231523	0.389062	0.410156	0.804688
Anaerovibrio	0.163229	0.0443933	0.632812	0.760156	0.279687
Anatilimnocola	0.18064	0.00226188	0.723437	0.90625	0.847656
Ancrocorticia	0.646324	0.457513	0.910937	0.392188	0.532031
Ancylobacter	0.176211	0.00274877	0.913281	0.828906	0.653906
Andreprevotia	0.147546	1.57002e-05	0.651563	0.1	0.1
Anoxybacillus	0.151073	0.00109507	0.467187	0.182031	0.400781
Antarcticimicrobium	0.229743	0.104927	0.151562	0.229687	0
Antarctobacter	0.241006	0.231717	0.135937	0.765625	0.119531
Antrihabitans	0.158856	0.000865551	0.1	0.1	0.461719
Apibacter	0.401668	0.231779	0.669531	0.572656	0.385156
Aquabacterium	0.147546	2.64661e-10	0.1	0.1	0.1
Aquabacterium_A	0.147546	6.91243e-08	0.1	0.1	0.370312
Aquamicrobium_A	0.147546	1.40569e-05	0.1	0.1	0.105469
Aquaspirillum	0.657249	0.371927	0.927344	0.420312	0.689844
Aquaticitalea	0.223384	0.142607	0.908594	0.100781	0.226562
Aquella	0.165501	1.22454e-05	0.464062	0.703906	0.739844
Aquicella_A	0.164432	0.00523925	0	0	0
Aquidulcibacter	0.389317	0.304428	0.253906	0.697656	0.791406
Aquiflexum	0.681396	0.548223	1	1	1
Aquiflexum_A	0.147851	7.81709e-06	0.10625	0.115625	0.821875
Aquiluna	0.165699	0.00242191	0.614062	0	0.607812
Aquimonas	0.161735	0.0344041	0.225781	0.135937	0.575
Aquincola	0.147558	0.00442962	0.1	0.1	0.820312
Aquipluma	0.14757	0.00242172	0.110156	0.276562	0.102344
Aquirhabdus	0.147546	8.01111e-06	0.1	0.1	0.714063
Aquirickettsiella	0.147546	7.07068e-09	0.1	0.779687	0.1
Aquirufa	0.147912	1.77373e-13	0.102344	0.653906	0.230469
Aquitalea	0.148526	0.00311886	0.1375	0.1	0.117969
Arachidicoccus	0.493497	0.417129	0.424219	0.501563	0.291406
Arachnia	0.147912	1.31876e-09	0.233594	0.119531	0.398438
Archangium	0.220188	0.0581002	0.309375	0.621094	0.496875
Arcicella	0.147546	1.05708e-05	0.7	0.1	0.100781
Arcobacter	0.272843	0.126034	0.521094	0.1	0.291406
Arcticibacter	0.892693	0.907072	0.716406	0.482031	1
Arenibacter	0.169827	0.00458926	0.669531	0.671875	0.459375
Arenimonas	0.147742	0.00170971	0.711719	0.105469	0.100781
Aristotella	0.612025	0.503797	0.421094	0.816406	0.316406
Armatimonas	0.150297	9.37313e-06	0.230469	0.177344	0.80625
Aromatoleum	0.168638	0.00120133	0.1	0.1	0.627344
Arsenicicoccus	0.25468	0.0327707	0.407031	0.201563	0.758594
Arsukibacterium	0.162117	0.0167537	0.98125	0.152344	0.494531
Arthrobacter	0.498252	0.342458	0.90625	0.3625	0.288281
Arthrobacter_B	0.350378	0.148488	0.7	0.997656	0.7
Arthrobacter_D	0.258543	0.118151	0.659375	0.707031	0.730469
Arthrobacter_I	0.147546	5.72073e-05	0.1	0.4	0.342187
Arundinibacter	0.547029	0.494782	0.771094	0.335156	0.590625
Asaccharospora	0.596772	0.468904	0.825781	0.467187	0.657031
Asaia	0.614251	0.528659	0.866406	0.410156	0.715625
Asanoa	0.234942	0.0765484	0.295312	0.65625	0.777344
Ascidiaceihabitans	0.168754	0.0297627	0.1	0.383594	0.1
Asticcacaulis	0.403846	0.174849	0.371875	0.679688	0.200781
Atlantibacter	0.413359	0.390789	0.682031	0.296875	0.564063
Atopostipes	0.367365	0.232562	0.404687	0.988281	0.875781
Atribacter	0.360236	0.356575	0.229687	0.490625	0.129688
Aulosira	0.147863	0.000811292	0.610156	0.101562	0.108594
Aurantimicrobium	0.148245	1.40039e-07	0.198437	0.103125	0.836719
Aureimonas	0.158328	5.43015e-05	0.791406	0.114062	0.691406
Aureimonas_A	0.147546	0.000750115	0.1	0.419531	0.1
Aureliella	0.524963	0.394687	0.45625	0.720313	0.407813
AVCC01	0.147546	4.05013e-05	0.138281	0.1	0.414062
Aved-18	0.165136	0.00201743	0.532031	0.585156	0.4625
Avimicrobium	0.49767	0.350809	0.257031	0.852344	0.432031
Azoarcus	0.147927	0.00120249	0.119531	0.407031	0.1
Azoarcus_C	0.147566	0.00173303	0.113281	0.1	0.429688
Azoarcus_E	0.152172	0.00490534	0.199219	0.352344	0.723437
Azoarcus_F	0.147546	5.43998e-05	0.1	0.1	0.1
Azohydromonas	0.161758	0.0346474	0.123438	0.428125	0.510156
Azonexus	0.147546	2.40118e-07	0.1	0.1	0.109375
Azorhizobium	0.238813	0.111479	0.1	0.7	0.278906
Azospira	0.15611	0.000107488	0.246875	0.297656	0.617969
Azospira_A	0.336575	0.160045	0.425781	0.722656	0.317969
Azospirillum	0.171029	0.0702775	0.1	0.248438	0.333594
Azotobacter	0.156948	0.00230115	0.304688	0.1	0.1
Azovibrio	0.147546	4.04369e-05	0.1	0.1	0.339062
Bacillus	0.149125	3.86831e-07	0.467187	0.342187	0.132031
Bacillus_A	0.171577	0.00892705	0.1	0.1	0.716406
Bacillus_BU	0.37882	0.265076	0.846094	0.51875	0.33125
Bacillus_J	0.156975	0.0298146	0.8375	0.447656	0.205469
BACL14	0.170517	0.0102936	0.533594	0.741406	0.714063
Bact-08	0.359666	0.222987	0.249219	0.550781	0.602344
Bacteriovorax	0.147546	8.36857e-06	0.103906	0.563281	0.1
Bacteroides	0.148004	2.47082e-06	0.166406	0.134375	0.454688
Bacteroides_E	0.147546	5.27901e-06	0.1	0.1	0.164844
Bacteroides_G	0.162921	0.0166678	0.542188	0.65625	0.4875
Baekduia	0.151849	0.0197426	0.1	0.11875	0.294531
Bariatricus	0.151616	0.00262286	0.1	0.125781	0.351562
Barnesiella	0.168592	0.00486496	0.564844	0.1	0.1
Basfia_A	0.354872	0.211861	0.103906	0.709375	0.560156
Beggiatoa	0.806854	0.740029	0.482031	0.704688	0.7
Belliella	0.147556	0.0014642	0.1	0.1	0.128125
Belnapia	0.152935	0.016335	0.18125	0.1	0.332031
Bernardetia	0.148363	8.83607e-05	0.424219	0.235937	0.124219
Bieblia_A	0.160379	0.0132231	0.1	0.801562	0.101562
Bifidobacterium	0.154293	2.87534e-09	0.225781	0.813281	0.364844
Bilophila	0.572694	0.489272	0.54375	0.745313	0.626563
Bittarella	0.373086	0.356514	0.310937	0.740625	0.657031
BK-30	0.147596	0.000437961	0.730469	0.1	0.151562
Blastococcus	0.237478	0.074758	0.2375	0.142187	0.597656
Blastomonas	0.147546	0.00011716	0.383594	0.1	0.192969
Blautia	0.2641	0.209052	0.100781	0.374219	0.178125
Blautia_A	0.227698	0.044868	0.1	0.101562	0.913281
BOG-935	0.385322	0.221843	0.630469	0.628906	0.376563
Bog-950	0.344381	0.171075	0.105469	0.721094	0.353906
Bordetella	0.148838	0.022567	0.142187	0.100781	0.228906
Bordetella_A	0.156879	0.0252541	0.360156	0.1	0.2
Bordetella_B	0.147546	3.24141e-05	0.1	0.1	0.1125
Borkfalkia	0.355528	0.204015	0.441406	0.7625	0.447656
Bosea	0.147707	6.64561e-05	0.7	0.23125	0.1
Botrimarina	0.792179	0.794349	0.800781	0.723437	0.782031
Botryobacter	0.393988	0.263696	0.3875	0	0.428125
Bowmanella	0.186878	0.0642153	0.590625	0.107813	0.130469
Brachybacterium	0.860713	0.673055	0.784375	0.824219	0.791406
Brachymonas	0.148213	0.00274351	0.4	0.1	0.561719
Brachyspira	0.173292	0.0182957	0.280469	0.200781	0.841406
Bradyrhizobium	0.177542	0.0272698	0.35625	0.714063	0.4
Brasilonema	0.562914	0.439521	0.716406	0.407813	0.714063
Brenneria	0.81157	0.763323	0.817187	0.772656	0.75625
Brevefilum	0.148487	0.000159701	0.1125	0.616406	0.310156
Brevibacterium	0.269327	0.0494945	0.834375	0.553906	0.817187
Brevilactibacter	0.196166	0.0801332	0.94375	0.210938	0.151562
Brevundimonas	0.147559	1.01321e-05	0.1	0.1	0.934375
Breznakibacter	0.644882	0.44999	0.448437	0.610156	0.740625
Brocadia	0.184558	0.103019	0.955469	0.707812	0.8875
Brochothrix	0.352965	0.196452	0.554688	0.861719	0.542188
Brumimicrobium	0.148926	0.00136802	0.508594	0.284375	0.105469
Bryobacter	0.439196	0.209966	0.630469	0.796094	0.665625
BS3	0.17731	9.8831e-06	0.844531	0.767188	0.849219
Budvicia	0.147546	0.00115289	0.1	0.100781	0.778125
Bullifex	0.275337	0.11111	0.461719	0.740625	0.657031
Burkholderia	0.147546	0.000897027	0.120313	0.1	0.1
Buttiauxella	0.147546	2.40601e-05	0.1	0.1	0.253906
Butyribacter	0.201383	0.0448115	0.107813	0.609375	0.175781
Butyricicoccus	0.31702	0.15802	0.7875	0.489063	0.432031
Butyricimonas	0.168545	0.0376072	0.1	0.678906	0.1
Butyrivibrio_A	0.574114	0.400679	0.379688	0.363281	0.603906
Caballeronia	0.23944	0.132477	0.1	0.171094	0.803125
CADCXN01	0.558436	0.452716	0.672656	0.319531	0.697656
CADDYV01	0.338915	0.272801	0.192969	0.822656	0.191406
Caecibacter	0.199504	0.0514025	0.185938	0.5875	0.917969
Caedimonas	0.14867	5.82117e-06	0.711719	0.1	0.4
Caenibius	0.345406	0.079198	0.232813	0.7125	0.470313
CAG-127	0.248519	0.185235	0.714063	0.142969	0.447656
CAG-317	0.507884	0.304915	0.889844	0.575781	0.774219
CAG-45	0.799226	0.695392	0.554688	0.861719	0.819531
CAG-791	0.17649	0.0204388	0.1	0.1	0.78125
CAG-83	0.148543	0.000367116	0.8125	0.148438	0.196875
CAIJNA01	0.585885	0.623615	0.634375	0.596875	0.524219
CAILAF01	0.1675	0.000522851	0	0	0
CAINVV01	0.165139	0.000353754	0	0	0
CAIUCZ01	0.165721	0.00695799	0.629687	0.545312	0.515625
CAJAQL01	0.162455	0.00242099	0	0.483594	0.557031
CAJCIS01	0.325628	0.197236	0.132812	0.308594	0.864062
CAJQQZ01	0.149926	0.000107464	0.1	0.941406	0.379688
Caldimonas	0.147546	0.00274195	0.1	0.1	0.2625
Calidifontimicrobium	0.147546	0.000201439	0.135156	0.1	0.1
Camelimonas	0.805852	0.503259	0.775781	0.697656	0.7
Campylobacter	0.756934	0.656628	0.725	0.894531	0.816406
Campylobacter_B	0.642135	0.520555	0.595313	0.828125	0.634375
Campylobacter_D	0.175825	2.75865e-08	0.7	0.702344	0.957812
Candidatus Accumulibacter	0.365037	0.222179	0.327344	0.7	0.410938
Candidatus Azoamicus	0.556502	0.393596	0.320312	0.779687	0.6375
Candidatus Chazhemtobacterium	0.341124	0.130367	0.620313	0.792188	0.547656
Candidatus Electronema	0.163135	0.0186326	0.1	0.1	0
Candidatus Megaira	0.157952	0.00220936	1	0.103906	0.7
Candidatus Methylomirabilis	0.166227	0.00455988	0.585938	0	0.702344
Candidatus Mycosynbacter	0.167488	0.0115912	0.788281	0.582031	0.534375
Candidatus Nanopelagicus	0.16545	0.000932717	0	0	0
Candidatus Nanosyncoccus	0.308734	0.124893	0.674219	0.703125	0
Candidatus Nanosynsacchari	0.179688	0.0292758	0.579688	0	0.669531
Candidatus Vampirococcus	0.165469	0.00456865	0.620313	0.534375	0.675781
Candidimonas_A	0.188505	0.0374185	0.107031	0.107813	0.827344
Capillibacterium	0.203124	0.188902	0.674219	0.915625	0.892969
Capnocytophaga	0.209972	0.0405828	0.771875	0.560156	0.700781
Caproicibacter	0.599236	0.481843	0.545312	0.658594	0.838281
Capsulimonas	0.69506	0.566288	0.702344	0.749219	0.750781
Carnobacterium	0.478804	0.34572	0.257031	0.55	0.752344
Carnobacterium_A	0.230845	0.222411	0.850781	0.1125	0.179688
Casimicrobium	0.150209	0.00749205	0.176563	0.1	0.429688
Castellaniella	0.251035	0.0771643	0.1	0.628125	0.576562
Catellatospora	0.307005	0.0963099	0.196094	0.464062	0.430469
Catellicoccus	0.351585	0.256508	0.384375	0.747656	0.853906
Catenibacterium	0.410129	0.0871236	0.292187	0.3625	0.835938
Catenulispora	0.741672	0.434007	0.683594	0.36875	0.85
Catenuloplanes	0.175462	0.0383447	0.1	0.109375	0.714063
CAU-1598	0.366633	0.246822	0.154688	0.271094	0.690625
Caulifigura	0.286795	0.115222	0.341406	0.567187	0.824219
Caulobacter	0.147546	0.000490055	0.1	0.105469	0.1
Cecembia	0.147546	0.000449188	0.125	0.1	0.319531
Cedecea	0.326584	0.224546	0.161719	0.46875	0.453125
Celeribacter	0.176308	0.0937373	0.1	0.760938	0.1
Cellulomonas	0.149607	0.000658188	0.7375	0.21875	0.170313
Cellulophaga	0.373706	0.11618	0.925	0.414062	0.416406
Cellulosimicrobium	0.258337	0.100778	0.640625	0.136719	0.101562
Cellvibrio	0.183201	2.73949e-06	0.1	0.1	1
Cerasibacillus	0.313817	0.207003	0.825	0.742188	0.703906
Cereibacter	0.164874	0.0146266	0.1	0.567187	0.1
Cereibacter_A	0.147546	1.06538e-07	0.1	0.1	0.1
CFBP-8762	0.164103	0.0181034	0.108594	0.742969	0.444531
CFH-75059	0.401647	0.249209	0.666406	0.277344	0.50625
Chachezhania	0.171663	0.046682	0.1	0.728125	0.101562
Chamaesiphon	0.197915	0.0315232	0.1	0.1	0
Chania	0.359371	0.179428	0.309375	0.755469	0.265625
Chazhemtobacterium	0.155625	0.00212824	0.132812	0.550781	0.7875
Chelativorans	0.793989	0.701129	0.798438	0.7375	0.784375
Chelatococcus	0.411061	0.273936	0.114844	0.465625	0.816406
Chelatococcus_A	0.160494	0.0426378	0.258594	0.936719	0.490625
Chiayiivirga	0.157227	0.000947734	0.28125	0.735938	0.41875
Chitinibacter	0.174177	0.0159859	0.763281	0.350781	0.625781
Chitinilyticum	0.15352	0.00552928	0.355469	0.2	0.650781
Chitinimonas	0.147546	1.30373e-05	0.1	0.1	0.1
Chitiniphilus	0.227165	0.127199	0.529687	0.19375	0.107813
Chitinivorax	0.812521	0.693576	0.927344	0.695312	0.719531
Chitinophaga	0.345428	0.150015	0.55	0.282031	0.367969
Chlorobium	0.149836	0.000655696	0.1	0.1	0.197656
Chlorobium_A	0.16263	0.0106244	0.454688	0.248438	0.55
Choladocola	0.176923	0.0243865	0.24375	0.578906	0.536719
Chondromyces	0.636053	0.751426	0.433594	0.346094	0.804688
Chromatium	0.446817	0.411365	0.721094	0.925	0.917969
Chromobacterium	0.14764	0.000422093	0.1	0.1	0.575781
Chromulinavorax	0.148603	0.00153936	0.142969	0.175781	0.714844
Chryseobacterium	0.171143	0.0239123	0.1	0.1	0.5125
Chryseoglobus	0.213781	0.0750268	0.817187	0.580469	0.479687
Chryseolinea	0.173431	0.0224352	0.121094	0.622656	0.367188
Chryseotalea	0.337981	0.209886	0.49375	0.792969	0.847656
Chthoniobacter	0.180199	0.00786299	0.785156	0.791406	0.735156
Citricoccus	0.211343	0.0588605	0.446094	0.226562	0.607031
Citrobacter	0.156743	2.05917e-07	0.1	0.971875	0.7
Citrobacter_A	0.266662	0.140487	0.100781	0.327344	0.40625
Clavibacter	0.178309	0.000118411	0.1	0.995313	0.1
Cloacibacterium	0.313555	0.136735	0.1	0.1	0.660937
Cloacimonas	0.398208	0.269531	0.327344	0.840625	0.267969
Clostridiisalibacter	0.528896	0.407663	0.814844	0.723437	0.842969
Clostridioides	0.17476	0.00988383	0.696875	0.871094	0.617969
Clostridium	0.153878	0.0048685	0.260937	0.233594	0.852344
Clostridium_AD	0.475251	0.380214	0.25	0.3625	0.810156
Clostridium_AM	0.389445	0.274039	0.652344	0.448437	0.257031
Clostridium_AP	0.447067	0.380468	0.298438	0.759375	0.754687
Clostridium_AQ	0.149482	0.0207608	0.288281	0.104688	0.196094
Clostridium_E	0.151338	0.00435788	0.139063	0.33125	0.857031
Clostridium_F	0.627724	0.528142	0.635156	0.824219	0.321094
Clostridium_P	0.568816	0.459562	0.896875	0.497656	0.479687
Clostridium_Q	0.768124	0.584815	0.71875	1	1
Collimonas	0.177279	0.00271682	0.1	0.1	0.499219
Collinsella	0.147546	6.76934e-09	0.1	0.459375	0.151562
Colwellia_A	0.317531	0.11712	0.707031	0.746875	0.622656
Comamonas	0.147546	1.4134e-08	0.1	0.1	0.107031
Comamonas_C	0.147546	3.16742e-09	0.1	0.1	0.164062
Comamonas_F	0.147563	0.00486306	0.15625	0.1	0.1
Companilactobacillus	0.611994	0.589299	0.303125	0.757812	0.382812
Competibacter_A	0.359701	0.299456	0.134375	0.327344	0.892969
Conexibacter	0.151236	0.269307	0.1	0.100781	0.1
Confluentibacter	0.173543	0.000162468	0.620313	0.85	0.735938
Congregibacter	0.702731	0.758336	0.56875	0.503125	0.915625
Contendobacter	0.522198	0.509502	0.4875	0.297656	0.779687
Conyzicola	0.202542	0.0363927	0.322656	0.314844	0.146875
Coprobacillus	0.232055	0.0408292	0.635156	0.695312	0.782031
Coprobacter	0.151932	0.00253815	0.171094	0.815625	0.235156
Coprococcus	0.233835	0.0498306	0.141406	0.305469	0.54375
Coprococcus_A	0.404878	0.32472	0.14375	0.295312	0.833594
Copromonas	0.284799	0.248933	0.100781	0.767969	0.166406
Coprothermobacter	0.222276	0.0788207	0.44375	0.776563	0.376563
Coprousia	0.160048	0.0137001	0.196875	0.742969	0.482031
Corallococcus	0.597136	0.485695	0.232031	0.791406	0.465625
Corticimicrobacter	0.679779	0.549107	0.746875	0.685937	0.691406
Corynebacterium	0.76128	0.593761	0.98125	0.892188	0.967187
Crenobacter	0.441192	0.303643	0.809375	0.523438	0.683594
Crenothrix	0.499457	0.249651	0.477344	0.922656	0.325
Criblamydia	0.159032	0.00654563	0.460938	0.695312	0.34375
Crinalium	0.348308	0.212475	0.35	0.416406	0
Croceibacter	0.532633	0.472069	0.713281	0.760938	0.540625
Croceibacterium	0.186208	0.0523569	0.177344	0.382812	0.475
Croceicoccus	0.428063	0.262711	0.64375	0.255469	0.679688
Crocinitomix	0.625927	0.666116	0.582812	0.842969	0.669531
Cronobacter	0.180994	0.0873574	0.210938	0.370312	0.125781
Cruoricaptor	0.718152	0.383416	0.801562	0.797656	0.74375
Cryobacterium	0.289158	0.214909	0.1	0.248438	0.716406
Cupidesulfovibrio	0.182166	0.034685	0.242188	0.1	0.615625
Cupriavidus	0.147546	2.83452e-06	0.1	0.1	0.395313
Curtobacterium	0.357145	0.225159	0.1	0.651563	0.136719
Curvibacter	0.147546	5.20122e-08	0.807813	0.1	0.1
Cutibacterium	0.16191	0.00705115	0.385937	0.109375	0.725781
Cx-87	0.175314	0.0693969	0.7	0.4	0.132812
Cyanobium	0.599939	0.451616	0.857031	0.245312	0.455469
Cyanobium_A	0.147665	0.000480664	0.2125	0.29375	0.1
Cyclobacterium	0.739029	0.784105	0.813281	0.667188	0.630469
Cycloclasticus	0.312101	0.227929	0.4875	0.892188	0.74375
Cyclonatronum	0.166533	0.0086758	0.614062	0.514062	0.688281
Cylindrospermum	0.172786	0.0036373	0.8125	0.710156	0.65625
Cypionkella	0.149086	3.55051e-05	0.1	0.669531	0.1
Cytobacillus	0.151645	8.26081e-08	0.702344	0.329688	0.178125
Cytophaga	0.147546	6.39905e-07	0.1	0.1	0.396875
DA-C8	0.208564	0.0727182	0.13125	0.510938	0.671094
Dactylopiibacterium	0.161057	0.0226447	0.313281	0.185938	0.526563
Dactylosporangium	0.166036	0.0050354	0.50625	0.651563	0.514844
Daejeonella	0.151312	1.65988e-07	0.103125	0.40625	0.716406
Dechloromonas	0.67103	0.677843	0.775	0.782031	0.896875
Deefgea	0.149202	0.0081411	0.253125	0.1	0.107031
Defluviicoccus	0.858683	0.63153	0.7375	0.908594	0.922656
Dehalobacter	0.308755	0.180503	0.807813	0.200781	0.11875
Dehalobacterium	0.594728	0.468792	0.845313	0.467969	0.690625
Dehalococcoides	0.168481	0.0103015	0.464844	0.771094	0.449219
Deianiraea	0.437831	0.309516	0.430469	0.7875	0.427344
Deinococcus	0.147561	3.08876e-06	0.1	0.660156	0.197656
Deinococcus_C	0.775885	0.635251	0.910937	0.749219	0.852344
Delftia	0.36379	0.308036	0.46875	0.948438	0.500781
Demequina	0.28708	0.121761	0.624219	0.244531	0.600781
Denitratisoma	0.388374	0.140127	0.775	0.39375	0.209375
Denitromonas	0.148384	1.11043e-07	0.728906	0.134375	0.139844
Dermacoccus	0.433606	0.311215	0.638281	0.182031	0.803125
Derxia	0.150667	0.0340003	0.103906	0.100781	0.85
Desulfatibacillum	0.288674	0.136666	0	0.29375	0.326562
Desulfatirhabdium	0.478579	0.365704	0.490625	0.722656	0.360938
Desulfatitalea	0.704529	0.582192	0.659375	0.659375	0.817187
Desulfitibacter	0.475418	0.352414	0.633594	0.83125	0.571875
Desulfitobacterium	0.276395	0.125973	0.138281	0.471094	0.521875
Desulfobacillus	0.150161	0.00118269	0.1	0.114062	0.735156
Desulfobacter	0.18219	0.000167309	0.7	1	0.892969
Desulfobulbus	0.255369	0.301758	0.4	0.392188	0.1
Desulfobulbus_A	0.147546	0.00289168	0.1	0.75625	0.1
Desulfocurvibacter	0.778121	0.689697	0.990625	0.910937	0.789062
Desulfocurvus	0.337017	0.179302	0.211719	0.415625	0.135156
Desulfofustis	0.705817	0.596548	0.761719	0.671094	0.803125
Desulfohalovibrio	0.25546	0.438514	0.7	0.219531	0.115625
Desulfolinea	0.28628	0.107335	0.14375	0.621875	0.271875
Desulfolutivibrio	0.736578	0.625999	0.753125	0.816406	0.747656
Desulfomicrobium	0.25602	0.175661	0.16875	0.104688	0.363281
Desulfopila	0.70874	0.622988	0.927344	0.760938	0.701562
Desulfoprunum	0.147901	0.000442745	0.561719	0.1	0.104688
Desulforegula	0.248457	0.105187	0.383594	0.373437	0.128906
Desulforhopalus	0.265045	0.18414	0.15625	0.120313	0.551562
Desulfosarcina	0.549443	0.421041	0.763281	0.726562	0.639062
Desulfovermiculus	0.823168	0.771442	0.803125	0.772656	0.744531
Desulfovibrio	0.15119	0.00324889	0.189062	0.247656	0.709375
Devosia	0.251368	0.0629104	0.932031	0.765625	0.267188
Devosia_A	0.556599	0.40368	0.414062	0.899219	0.800781
Dialister	0.15063	0.00089963	0.1	0.102344	0.36875
Diaphorobacter	0.147546	4.06811e-09	0.2	0.1	0.1
Diaphorobacter_A	0.147546	2.49541e-10	0.1	0.1	0.995313
Dichelobacter	0.500263	0.350925	0.708594	0.789062	0.754687
Dickeya	0.176649	0.0192493	0.307031	0.102344	0.178125
Dietzia	0.207085	0.0541175	0.739844	0.391406	0.321875
Diplorickettsia	0.295016	0.117293	0.697656	0.707031	0.653125
Dokdonella	0.734169	0.591074	0.7	0.7	0.402344
Dokdonella_A	0.437387	0.553292	0.121094	0.376563	0.363281
Dolichospermum	0.16434	0.0106971	0.357812	0.4	0.915625
Dongia	0.157922	0.00461867	0.85	0.235937	0.38125
Dorea	0.163033	0.0134627	0.1	0.3875	0.40625
Dorea_A	0.147598	3.89599e-05	0.1	0.1	0.100781
Dorea_B	0.288351	0.18	0.121094	0.411719	0.846094
Draconibacterium	0.190864	0.140273	0.154688	0.1	0.119531
Duganella	0.147546	9.02192e-06	0.1	0.1	0.1
Duodenibacillus	0.149273	0.0240111	0.104688	0.649219	0.13125
Dyadobacter	0.14942	0.000634221	0.1	0.190625	0.1
Dyella_A	0.473941	0.307063	0.659375	0.492188	0.301563
Dysgonomonas	0.216384	0.0517882	0.1	0.117969	0.7
Dysosmobacter	0.389478	0.125722	0.416406	0.450781	0.255469
Ectothiorhodospira	0.580774	0.611948	0.682031	0.339844	0.796094
Edaphobacter	0.289628	0.193888	0.139063	0.146094	0.671094
Edaphocola	0.733161	0.737448	0.547656	0.616406	0.753906
Eggerthella	0.749358	0.462943	0.763281	0.770312	0.946094
Eikenella	0.520435	0.486405	0.572656	0.827344	0.714063
Eisenbergiella	0.813717	0.193085	0.90625	0.691406	0.723437
Eisenibacter	0.567264	0.338044	0.4	0.321875	0.789062
ELB16-189	0.148002	1.10868e-05	0.1	0.345313	0.457813
Elioraea	0.494845	0.347105	0.246094	0.770312	0.400781
Elizabethkingia	0.325503	0.826892	0.203125	0.1	0.101562
Ellagibacter	0.313166	0.134924	0.735156	0.629687	0.366406
Elstera	0.61764	0.536137	0.874219	0.315625	0.661719
Emergencia	0.224296	0.110307	0.100781	0.585938	0.307812
Empedobacter	0.147546	0.00653921	0.103125	0.148438	0.1
Emticicia	0.148413	0.000205487	0.1	0.1	0.927344
Endobacter	0.537849	0.490469	0.71875	0.713281	0.658594
Enhygromyxa	0.258269	0.128705	0.1	0.704688	0.2125
Enorma	0.753838	0.610385	0.574219	0.867188	0.767969
Ensifer	0.162854	0.0815477	0.367188	0.101562	0.351562
Enterenecus	0.178615	0.000590565	0.771094	0.838281	0.892188
Enterobacter	0.147546	2.78974e-11	0.1	0.1	0.878125
Enterocloster	0.557235	0.602919	0.1	0.739844	0.64375
Enterococcus	0.15556	0.00747406	0.889844	0.335156	0.104688
Enterococcus_A	0.236016	0.107057	0.389062	0.200781	0.1125
Enterococcus_B	0.147818	0.000205314	0.1	0.494531	0.119531
Enterococcus_C	0.202066	0.086301	0.163281	0.1125	0.502344
Enterococcus_D	0.171531	0.0187715	0.1	0.1	0.673438
Enterococcus_G	0.147602	4.04571e-07	0.201563	0.4	0.113281
Enterococcus_I	0.205027	0.0784947	0.140625	0.114062	0.725
Enterousia	0.632042	0.542059	0.813281	0.417187	0.602344
Eoetvoesia	0.147761	0.00374235	0.154688	0.1	0.44375
Epibacterium	0.366122	0.270426	0.200781	0.346875	0.100781
Epilithonimonas	0.148532	0.00676759	0.1	0.1	0.559375
ER4	0.167169	0.000382326	0.346875	0.714844	0.832031
ER46	0.185253	0.0236465	0.8625	0.880469	0.789062
Ereboglobus	0.374607	0.278807	0.197656	0.167187	0.64375
Erwinia	0.155724	0.000371837	0.716406	0.241406	0.339062
Erwinia_B	0.229903	0.0734952	0.313281	0.364844	0.798438
Erysipelatoclostridium	0.462614	0.443448	0.463281	0.871094	0.728125
Erysipelothrix	0.217625	0.0872218	0.121875	0.217969	0.415625
Erythrobacter	0.240615	0.303756	0.7	0.7	0.960156
Escherichia	0.147546	2.90144e-11	0.7	0.1	0.1
ETT8	0.147666	2.44357e-05	0.1	0.889844	0.1
Eubacterium	0.389897	0.262481	0.376563	0.442188	0
Eubacterium_F	0.330134	0.189563	0.178906	0.746875	0.442188
Eubacterium_G	0.171521	0.0168805	0.1	0.192969	0.102344
Eubacterium_I	0.162589	0.020586	0.1	0.130469	0.598437
Eubacterium_O	0.355817	0.244823	0.123438	0.813281	0.448437
Eubacterium_R	0.621152	0.489408	0.627344	0.665625	0.732812
Evtepia	0.2715	0.381568	0.113281	0.121875	0.809375
Ewingella	0.43013	0.23018	0.61875	0.423438	0.841406
Exiguobacterium	0.702366	0.564722	0.389844	0.746875	0.875781
Exiguobacterium_A	0.795962	0.676171	0.90625	0.764844	0.83125
Extensimonas	0.147546	2.10991e-05	0.1	0.1	0.265625
F1-60-MAGs149	0.169155	0.0554303	0.908594	0.461719	0.590625
F2B08	0.190405	0.0565548	0.339844	0.16875	0.395313
Facklamia_A	0.380974	0.167859	0.803906	0.311719	0.361719
Faecalibacillus	0.173027	0.0959224	0.107813	0.101562	0.983594
Faecalibacter	0.506557	0.355199	0.391406	0.358594	0.825
Faecalibacterium	0.147546	3.91423e-07	0.1	0.1	0.111719
Faecalimonas	0.14978	0.0110411	0.107813	0.851562	0.216406
Faecalitalea	0.763385	0.710225	0.742188	0.913281	0.671875
Fermentimonas	0.176801	0.00344554	0.704688	0.7	0.778125
Ferrimonas	0.149197	0.0115908	0.1	0.1	0.75625
Ferriphaselus	0.340791	0.133962	0.782031	0.519531	0.397656
Ferrovibrio	0.52138	0.514911	0.150781	0.798438	0.709375
Ferrovum	0.26687	0.122503	0.292187	0.151562	0.1
Fertoeibacter	0.178517	0.120546	0.1	0.820312	0.1
Fibrella	0.180798	0.0308816	0.861719	0.214062	0.279687
Fibrobacter	0.150599	0.00448318	0.1	0.636719	0.164062
Fimbriimonas	0.157052	0.0119649	0.157031	0.878125	0.5875
Finniella	0.59919	0.493244	0.873437	0.701562	0.785937
FKL33	0.596494	0.474466	0.917969	0.58125	0.908594
Flaviflexus	0.412683	0.250176	0.68125	0.560156	0.772656
Flavihumibacter	0.164874	0.0116466	0.3625	0.146875	0.533594
Flavimobilis	0.201295	0.0274509	0.53125	0.1	0.1
Flavipsychrobacter	0.239708	0.0814216	0.215625	0.527344	0.19375
Flaviramulus	0.726999	0.454389	0.798438	0.639844	0.563281
Flavisolibacter	0.204501	0.0138391	0.1	0.40625	0.728125
Flavobacterium	0.174236	0.0101139	0.1	0.1	0.526563
Flavonifractor	0.43441	0.258278	0.583594	0.492969	0.86875
Flectobacillus	0.147559	0.000539572	0.1	0.1	0.185938
Flexibacter	0.149698	0.00335759	0.100781	0.939063	0.29375
Flexilinea	0.198934	0.0346074	0.366406	0.692969	0.45625
Fluviibacter	0.147546	6.83684e-11	0.1	0.1	0.564063
Fluviibacterium	0.148838	0.00489352	0.2	0.130469	0.1
Fluviicoccus	0.172021	0.0215404	0.63125	0.146094	0.153125
Fluviicola	0.14777	0.00195006	0.1	0.110937	0.1
Fluviispira	0.168565	0.0177898	0.64375	0.782813	0.572656
Foetidibacter	0.577666	0.466109	0.433594	0.758594	0.649219
Fonsibacter	0.162505	0.00156561	0	0	0
Formosimonas	0.15656	0.015015	0.1	0.274219	0.434375
Fournierella	0.686866	0.604689	0.575	0.6125	0.809375
Francisella	0.187092	0.0511476	0.6125	0.750781	0.73125
Frankia	0.147576	0.000163754	0.1	0.1	0.201563
Frateuria_B	0.456208	0.390844	0.957812	0.878125	0.969531
Friedmanniella	0.232357	0.0289511	0.278906	0.583594	0.685937
Frigidibacter	0.147546	2.45424e-09	0.1	0.673438	0.1
Frigididesulfovibrio	0.173445	0.0926631	0.11875	0.389844	0.1
Frigoribacterium	0.147546	5.30775e-06	0.1	0.732812	0.1
Frisingicoccus	0.229054	0.105234	0.109375	0.383594	0.447656
Frondihabitans	0.147549	0.00032915	0.86875	0.1	0.1
Fundicoccus	0.419328	0.274504	0.889844	0.425	0.41875
Fundidesulfovibrio	0.207519	0.0822071	0.1	0.7	0.346094
Fuscovulum	0.270562	0.160902	0.1	0.773438	0.1
Fusicatenibacter	0.147563	5.47408e-05	0.1	0.1	0.1125
Fusobacterium	0.588519	0.468673	0.85	0.444531	0.642188
Fusobacterium_A	0.163051	2.15675e-08	0.334375	0.81875	0.585938
G2M2-11	0.251316	0.0631463	0.675	0.623437	0
Gaiella	0.269704	0.108497	0.640625	0.279687	0.438281
Galbibacter_B	0.400413	0.0804668	0.5875	0.279687	0.601562
Gallionella	0.147546	7.60791e-06	0.1	0.1	0.1
GCA-002733105	0.177436	0.0624862	0.305469	0.1	0.371094
GCA-002733185	0.147546	8.46686e-05	0.1	0.1	0.1
GCA-013693735	0.493845	0.403151	0.45625	0.43125	0.775781
GCA-2746605	0.456859	0.283631	0.730469	0.614062	0.689063
GCA-900066495	0.935711	0.798449	0.885156	0.861719	0.758594
GCF-002259525	0.234251	0.0769761	0.744531	0.483594	0.582812
Gelidibacter	0.154914	0.0275816	0.1	0.1	0.969531
Gellertiella	0.754974	0.665445	0.854688	0.852344	0.79375
Geminisphaera	0.595736	0.548165	0.415625	0.867188	0.371094
Gemmata	0.163594	7.4992e-06	0.373437	0.65	0.703906
Gemmatimonas	0.147557	1.29033e-09	0.770312	0.107031	0.1
Gemmatirosa	0.204399	0.0274918	0.220312	0.769531	0.408594
Gemmiger	0.14767	0.00143959	0.1875	0.100781	0.564844
Gemmobacter	0.147546	2.32605e-07	0.1	0.707031	0.1
Gemmobacter_B	0.147546	3.45688e-08	0.1	0.139063	0.1
Gemmobacter_C	0.147577	0.00156373	0.103125	0.129688	0.1
Geoanaerobacter	0.365125	0.305292	0.115625	0.678906	0.352344
Geobacter	0.24437	0.0723841	0.810156	0.752344	0.866406
Geodermatophilus	0.318488	0.217541	0.234375	0.301563	0.915625
Geofilum	0.160725	0.000754523	0.482031	0.720313	0.325781
Geomonas	0.292653	0.295949	0.464844	0.128125	0.160156
Georgenia	0.328266	0.168966	0.564844	0.7125	0.607812
Georhizobium	0.567258	0.396739	0.260156	0.892188	0.5625
Geosporobacter	0.157853	0.0181066	0.315625	0	0.359375
Geotalea	0.401458	0.263304	0.723437	0.448437	0.304688
Geothrix	0.147549	0.000114065	0.195312	0.139844	0.1
Giesbergeria	0.147546	2.84628e-07	0.1	0.1	0.1
Gillisia	0.147546	0.000128277	0.1	0.1	0.425781
Ginsengibacter	0.260787	0.190428	0.134375	0.1	0.102344
Glaciecola	0.148178	0.00371092	0.404687	0.101562	0.434375
Glacieibacterium	0.571308	0.402352	0.724219	0.685156	0.732031
Glaciimonas	0.147546	9.3677e-06	0.1	0.1	0.1
Globicatella	0.263161	0.113242	0.976562	0.1	0.382812
Gluconobacter	0.322483	0.211535	0.123438	0.739844	0.228125
Gluconobacter_A	0.762226	0.653218	0.842187	0.757812	0.800781
Glutamicibacter	0.147546	3.50282e-10	0.1	0.1	0.1
Glycocaulis	0.274402	0.124063	0.121875	0.316406	0.913281
Glycomyces	0.800662	0.665223	0.816406	0.728125	0.910937
Gordonia	0.150169	0.00496611	0.1	0.101562	0.866406
Gordonibacter	0.557427	0.394348	0.366406	0.853125	0.388281
Gottfriedia	0.311779	0.108072	0.850781	0.667188	0.68125
Gramella	0.346541	0.219354	0.297656	0.238281	0.700781
Granulicella_C	0.177946	0.0521691	0.68125	0.10625	0.1
Granulicoccus	0.616228	0.488641	0.913281	0.429688	0.710938
Gulbenkiania	0.170014	0.0251782	0.277344	0.242188	0.698438
Gulosibacter	0.366631	0.269277	0.569531	0.60625	0.864062
GWF1-31-35	0.169368	0.0160936	0.730469	0.696094	0.653906
H1-PLA3	0.216111	0.0517478	0.610156	0.484375	0.250781
Haematobacter	0.148956	0.000239295	0.1	0.857031	0.1
Haematospirillum	0.557913	0.413487	0.652344	0.815625	0.819531
Haemophilus	0.572895	0.447688	0.665625	0.398438	0.666406
Haemophilus_A	0.733599	0.598001	0.889844	0.757031	0.720313
Haemophilus_D	0.205257	0.232028	0.101562	0.220312	0.1
Hafnia	0.346667	0.158428	0.825781	0.314844	0.392969
Hahella	0.530693	0.444521	0.478906	0.426563	0.946094
Halarcobacter	0.149608	0.0337805	0.149219	0.1	0.124219
Haliangium	0.356668	0.16674	0.1875	0.677344	0.188281
Haliea	0.858835	0.728003	0.678906	0.639844	0.978906
Halioglobus	0.347962	0.14616	0.436719	0.735938	0.333594
Haliscomenobacter	0.147546	2.3447e-05	0.1	0.1	0.864062
Hallerella	0.278042	0.115436	0.647656	0.746875	0.299219
Haloferula	0.147546	1.19666e-09	0.101562	0.104688	0.803906
Halomonas	0.147585	0.000703793	0.115625	0.1	0.1
Halothiobacillus	0.4462	0.363451	0.353906	0.510156	0.94375
Halpernia	0.147546	9.35515e-09	0.128125	0.1	0.199219
Hamadaea	0.421857	0.312572	0.1	0.995313	0.7
Hansschlegelia	0.245436	0.0695795	0.316406	0.764062	0.417969
Hanstruepera	0.70075	0.618242	0.854688	0.557031	0.828125
Hassallia	0.147824	0.0327301	0.1	0.200781	0.264062
Hathewaya	0.463578	0.37406	0.760938	0.444531	0.364063
HdN1	0.174307	0.0244998	0.254688	0.1	0.392969
Hel1-33-131	0.21421	0.152295	0.586719	0.86875	0.525781
Herbaspirillum	0.371323	0.212097	0.1	0.7	0.409375
Herbiconiux	0.149742	0.00176092	0.1	0.380469	0.1
Herbivorax	0.182756	0.0102728	0.370312	0.73125	0.571094
Heritagella	0.79027	0.723041	0.713281	0.769531	0.677344
Herminiimonas	0.147546	1.9407e-09	0.1	0.1	0.1
Herpetosiphon	0.147546	0.00121961	0.1	0.1	0.129688
Hespellia	0.754508	0.779137	0.611719	0.514844	0.922656
HMF7056	0.509958	0.386984	0.713281	0.426563	0.74375
Hoeflea	0.149694	0.0127323	0.252344	0.1	0.1
Holdemanella	0.192291	0.0224596	0.1	0.1	0.76875
Holdemania	0.226234	0.0391118	0.667188	0.511719	0.645312
Holophaga	0.266849	0.0518452	0.7	0.995313	0.709375
Holospora	0.668605	0.508503	0.458594	0.676562	0.472656
Homoserinimonas	0.731038	0.608512	0.753906	0.765625	0.796094
Hugenholtzia	0.828753	0.649903	0.908594	0.814844	0.885156
Humibacillus	0.162587	0.00247372	0.784375	0.234375	0.828906
Humibacter	0.481403	0.377238	0.560937	0.535156	0.916406
Humihabitans	0.274263	0.158141	0.2375	0.934375	0.2
Humisphaera	0.368395	0.321854	0.624219	0.360156	0.215625
Humitalea	0.350865	0.231874	0.189062	0.535156	0.586719
Hungateiclostridium	0.157868	0.0173506	0.335938	0.35	0.738281
Hungatella	0.225025	0.0911225	0.377344	0.103125	0.175
Hyalangium	0.332097	0.205869	0.198437	0.267969	0.71875
Hydrocarboniphaga	0.192607	0.119049	0.1	0.377344	0.385937
Hydrogeniiclostridium	0.802975	0.71457	0.734375	0.701562	0.839063
Hydrogenoanaerobacterium	0.224342	0.105503	0.842187	0.1	0.439063
Hydrogenophaga	0.147546	8.46955e-10	0.1	0.1	0.1
Hydrogenophilus	0.151844	0.00335977	0.200781	0.259375	0.665625
Hydrogenovibrio	0.464184	0.266352	0.325	0.546875	0.753906
Hydromonas	0.147546	3.29782e-07	0.1	0.1	0.978906
Hydrotalea	0.147687	3.20169e-06	0.1	0.7375	0.121094
Hylemonella	0.147827	0.000121638	0.786719	0.103906	0.2
Hymenobacter	0.147546	9.87085e-07	0.1	0.1	0.219531
Hypericibacter	0.208475	0.0537998	0.666406	0.103125	0.103906
Hyphomicrobium	0.171122	1.26389e-08	0.871094	0.558594	0.610938
Hyphomicrobium_A	0.184837	0.00807659	0.584375	0.733594	0.825781
Hyphomonas	0.155775	0.000606249	0.215625	0.638281	0.55
Ideonella	0.14765	6.94725e-06	0.870313	0.1	0.175781
Ideonella_A	0.147546	3.22747e-08	0.1	0.1	0.271875
Ignavibacterium	0.659997	0.662183	0.642188	0.765625	0.709375
Ilumatobacter	0.725776	0.638315	0.628906	0.607031	0.878125
Ilumatobacter_A	0.407807	0.105747	0.758594	0.778125	0.810937
Ilyomonas	0.576706	0.459554	0.53125	0.650781	0.791406
IMCC26134_A	0.17025	0.00528945	0.1	0.700781	0.124219
Immundisolibacter	0.147546	1.05704e-07	0.510938	0.1	0.1
Inhella	0.149765	0.0198916	0.100781	0.1	0.236719
Inquilinus	0.292193	0.165426	0.748437	0.150781	0.332813
Intestinibacter	0.155074	0.00791067	0.271875	0.140625	0.871875
Intestinimonas	0.629553	0.578411	0.404687	0.640625	0.829688
Intrasporangium	0.216953	0.103049	0.165625	0.3	0.799219
Iodobacter	0.147708	0.000839737	0.1	0.1	0.1
Isoptericola	0.558005	0.402517	0.420312	0.711719	0.777344
JAAKGP01	0.157408	0.000624344	0.1	0.380469	0.1
JAAUTJ01	0.643103	0.480703	0.782031	0.603125	0.692969
JAAXWC01	0.165755	0.00451093	0.55	0.649219	0.517969
JAAYLR01	0.432046	0.361493	0.6375	0.875781	0.871094
JAAZVO01	0.362578	0.23537	0.4	1	0.671875
JABHVW01	0.162855	0.0331084	0.338281	0.311719	0.582812
JACCZJ01	0.157285	0.00584204	0.225	0.672656	0.535937
JADGBD01	0.301135	0.197907	0.154688	0.644531	0.378125
JADJTI01	0.536734	0.431407	0.653125	0.185156	0.5
JADJWL01	0.193121	0.0685645	0.142187	0.449219	0.707812
JAFGPD01	0.167828	0.00549925	0.625781	0.642969	0.532031
JAGLBH01	0.763773	0.632569	0.814844	0.892188	0.773438
JAGNNG01	0.148512	0.00250429	0.1	0.7	0.234375
JAGPCH01	0.517158	0.404594	0.528125	0.289062	0.55625
Janibacter	0.436746	0.12591	0.690625	0.451562	0.983594
Jannaschia	0.621052	0.512971	0.557031	0.75	0.614062
Janthinobacterium	0.147546	2.86535e-09	0.1	0.1	0.1
Jeongeupia	0.300282	0.250258	0.686719	0.105469	0.113281
Jeotgalibaca	0.150611	5.45061e-05	0.610156	0.15625	0.303125
Jeotgalicoccus	0.868654	0.894774	0.695312	0.826562	0.742188
Jeotgalicoccus_A	0.396162	0.262452	0.267969	0.738281	0.26875
Jiella	0.260116	0.152292	0.70625	0.430469	0.10625
Joostella	0.299689	0.214437	0.560937	0.505469	0.819531
Kaistella	0.170487	0.0279398	0.1	0.1	0.976562
Kaistia	0.147546	0.00177656	0.1	0.4	0.101562
Kerstersia	0.147546	7.43322e-06	0.709375	0.1	0.1
Ketogulonicigenium	0.576874	0.437529	0.860156	0.525	0.670312
Kineococcus	0.372573	0.126473	0.46875	0.69375	0.892188
Kineosphaera	0.305435	0.0778715	0.542969	0.520312	0.782031
Kingella_A	0.472708	0.334489	0.153906	0.721094	0.724219
Kinneretia	0.159379	0.0325583	0.726562	0.1	0.1
Kiritimatiella	0.451111	0.339937	0.561719	0.764844	0.508594
KK5	0.363909	0.135567	0.835938	0.721094	0.766406
Klebsiella	0.147546	2.43822e-10	0.1	0.1	0.232031
Klenkia	0.216634	0.11447	0.407031	0.407031	0.561719
Kluyvera	0.149714	0.0046056	0.1	0.484375	0.730469
Knoellia	0.155504	0.0345187	0.101562	1	0.650781
Kocuria	0.149667	0.00258425	0.833594	0.100781	0.135156
Komagataeibacter	0.162443	0.0503458	0.35	0.7375	0.55625
Kribbella	0.444936	0.265393	0.639844	0.71875	0.711719
Kribbia	0.566793	0.575176	0.838281	0.810156	0.735156
Kroppenstedtia	0.165464	0.061918	0.113281	0.672656	0.53125
Ktedonobacter	0.549923	0.344282	0.317188	0.742969	0.369531
Kuenenia	0.16034	0.000439475	0.422656	0.455469	0.783594
Kytococcus	0.494526	0.388287	0.683594	0.486719	0.725781
Labedella	0.267591	0.0791293	0.269531	0.477344	0.758594
Labilibaculum	0.402949	0.426474	0.475781	0.255469	0.125781
Labilithrix	0.24114	0.0590293	0.267969	0.552344	0.703125
Labrys	0.606588	0.494066	0.920312	0.466406	0.710938
Lachnoclostridium_B	0.602039	0.213158	0.348438	0.434375	0.623437
Lachnospira	0.147652	0.00222103	0.1	0.10625	0.214062
Lacibacter	0.163446	3.45904e-07	0.791406	0.442188	0.378125
Lacipirellula	0.15387	0.00364463	0.105469	0.725781	0.857812
Lacisediminihabitans	0.434551	0.281955	0.449219	0.69375	0.809375
Lacisediminimonas	0.155487	0.00134496	0.600781	0.341406	0.225
Lacrimispora	0.164383	1.09239e-09	0.475781	0.744531	0.517188
Lacticaseibacillus	0.168511	0.0163485	0.1	0.1	0.4125
Lactiplantibacillus	0.148169	0.0160687	0.475781	0.108594	0.371875
Lactobacillus	0.148108	0.000421731	0.1	0.1	0.901563
Lactococcus	0.147546	1.58137e-06	0.1	0.1	0.373437
Lactococcus_A	0.148584	2.57672e-06	0.4	0.1	0.723437
Lactovum	0.582474	0.522766	0.828906	0.425781	0.635156
Lacunisphaera	0.147546	8.02176e-06	0.1	0.955469	0.1
Lamprocystis	0.285189	0.134287	0.1	0.677344	0.702344
Lampropedia	0.267072	0.0754388	0.6375	0.98125	0.703125
Lancefieldella	0.542485	0.421528	0.354687	0.910937	0.538281
Lapidilactobacillus	0.566151	0.433708	0.746875	0.629687	0.634375
Lapillicoccus	0.189495	0.0543668	0.100781	0.13125	0.470313
Laribacter	0.519078	0.336361	0.447656	0.38125	0.889844
Larkinella	0.287061	0.66355	0.104688	0.192969	0.1
Latilactobacillus	0.183119	0.0304213	0.403906	0.294531	0.635938
Lautropia	0.713728	0.579495	0.792188	0.780469	0.778906
Lawsonibacter	0.180189	0.0104582	0.953125	0.749219	0.617188
Leadbetterella	0.148797	0.000408741	0.1	0.1	0.216406
Leaf443	0.770461	0.673533	0.641406	0.721094	0.929688
Leclercia	0.151548	0.00533991	0.127344	0.394531	0.7
Leeuwenhoekiella	0.322296	0.159701	0.346875	1	0.33125
Legionella	0.159255	1.58753e-05	0.510938	0.561719	0.3
Legionella_C	0.173653	0.0389194	0.425781	0.540625	0.810156
Leifsonia	0.494813	0.367687	0.707031	0.577344	0.295312
Leifsonia_A	0.240738	0.0553937	0.685937	0.275	0.175781
Lelliottia	0.149058	0.00166301	0.1	0.170313	0.200781
Lentilactobacillus	0.247091	0.142593	0.110156	0.1375	0.795312
Lentzea	0.193459	0.0508901	0.1	0.526563	0.399219
Leptonema	0.567997	0.457188	0.669531	0.396875	0.808594
Leptospira	0.485149	0.423448	0.146094	0.995313	0.366406
Leptospira_A	0.265256	0.0556276	0.1	0.901563	0.657031
Leptothrix	0.147546	1.55373e-06	0.1	0.838281	0.1
Leptotrichia	0.650703	0.496331	0.772656	0.88125	0.639844
Leucobacter	0.154441	0.000800603	0.495312	0.465625	0.219531
Leuconostoc	0.153187	0.022442	0.139844	0.1	0.482031
Levilactobacillus	0.611605	0.463394	0.500781	0.701562	0.415625
Levilinea	0.34861	0.186385	0.874219	0.500781	0.34375
Lichenihabitans	0.776775	0.750653	0.744531	0.560156	0.850781
Ligilactobacillus	0.167598	0.0525507	0.101562	0.108594	0.578906
Limivivens	0.243232	0.166844	0.109375	0.453906	0.455469
Limnobacter	0.147546	9.85858e-05	0.584375	0.1	0.1
Limnocylindrus	0.458488	0.31558	0.294531	0.492188	0.915625
Limnoglobus	0.176609	0.00891059	0.88125	0.660156	0.536719
Limnohabitans	0.162345	3.91223e-08	0.403125	0.533594	0.389844
Limnohabitans_A	0.147546	2.9774e-08	0.1	0.1	0.1
Limosilactobacillus	0.148142	1.12659e-05	0.164062	0.117969	0.832031
Limousia	0.651587	0.627721	0.301563	0.775781	0.735938
Listeria	0.147546	7.77949e-12	0.2	0.14375	0.1
Litorilinea	0.147546	6.12249e-06	0.122656	0.171875	0.1
Litorimicrobium	0.199177	0.0797153	0.103125	0.642188	0.144531
LMDS01	0.147546	1.03054e-06	0.1	0.1	0.100781
Loigolactobacillus	0.701983	0.351483	0.511719	0.621094	0.749219
Loktanella	0.147546	0.000446944	0.1	0.1	0.1
Longicatena	0.290625	0.125191	0.242969	0.464844	0.626563
Longimicrobium	0.172244	0.0236565	0.135156	0.395313	0.864844
LPB0142	0.147909	0.000132008	0.1	0.1	0.1
Lunatimonas	0.540656	0.297547	0.738281	0.711719	0.585938
Luteibacter	0.17364	0.0311686	0.835938	0.1	0.191406
Luteimonas	0.153131	0.00101622	0.136719	0.4	0.934375
Luteimonas_B	0.147546	2.0815e-06	0.1	0.1	0.517969
Luteipulveratus	0.154632	0.000810511	0.860156	0.310156	0.269531
Luteitalea	0.147546	2.15583e-06	0.266406	0.1	0.1
Luteococcus	0.329966	0.165715	0.15625	0.845313	0.427344
Luteolibacter	0.147546	4.11949e-09	0.102344	0.1	0.375
Lutibacter	0.175798	5.48207e-06	0.7	0.7	1
LX47W	0.147793	1.26483e-08	0.1	0.327344	0.415625
Lysobacter	0.877684	0.832704	0.7	0.749219	0.791406
Lysobacter_A	0.154787	0.00244941	0.1	0.1	0.4
Lysobacter_B	0.147823	0.00115656	0.1	0.100781	0.892188
M0103	0.172731	0.0296198	0.6125	0.279687	0.390625
M55B157	0.164963	0.000481129	0.584375	0.623437	0.528906
Macellibacteroides	0.147546	0.000325182	0.1	0.754687	0.1
Macromonas	0.158531	0.00973244	0.592969	0.367188	0.138281
MAG-121220-bin8	0.858515	0.658503	0.767188	0.733594	0.923438
Magnetospirillum	0.516143	0.415022	0.814844	0.544531	0.720313
Malaciobacter	0.164614	0.0165075	0.1	0.1	0.522656
Malikia	0.147546	9.55405e-11	0.282813	0.1	0.1
Mammaliicoccus	0.329813	0.193013	0.529687	0.179688	0.314844
Mangrovimonas	0.483764	0.414378	0.576562	0.54375	0.758594
MAR-2010-188	0.764423	0.643515	0.613281	0.6875	0.932031
Maribacter	0.746541	0.629367	1	0.4	0.477344
Marichromatium	0.265518	0.176925	0.164062	0.60625	0.304688
Marihabitans	0.352934	0.167753	0.225781	0.296875	0.700781
Marinibacterium	0.52498	0.405192	0.633594	0.542969	0.4375
Marinicauda	0.487418	0.339567	0.578906	0.526563	0.807813
Mariniflexile	0.154238	0.00219159	0.223438	0.305469	0.73125
Marinilabilia	0.393425	0.279895	0.859375	0.267188	0.264062
Marinilactibacillus	0.385925	0.272075	0.446875	0.436719	0.828906
Mariniradius	0.46019	0.339958	0.474219	0.672656	0.689063
Marinisubtilis	0.151917	0.0350437	0.225	0.100781	0.374219
Marinobacter	0.147546	3.03774e-05	0.1	0.1	0.471094
Marinobacterium	0.41163	0.276116	0.16875	0.646094	0.710156
Marinomonas	0.159291	0.0265688	0.104688	0.235937	0.1
Marinospirillum	0.730229	0.615483	1	0.585156	0.8125
Marisediminicola	0.342328	0.186389	0.286719	0.394531	0.720313
Marivirga	0.260332	0.0965825	0.163281	0.145313	0.489063
Marivita	0.522977	0.413808	0.405469	0.702344	0.386719
Marmoricola	0.169603	0.00820842	0.671875	0.428906	0.426563
Marmoricola_A	0.153768	0.0121641	0.304688	0.578906	0.176563
Marortus	0.164797	0.0290589	0	0.1	0.1
Marseille-P3106	0.608845	0.570655	0.570312	0.516406	0.8375
Marseille-P3160	0.663809	0.492977	0.764062	0.557031	0.822656
Martelella	0.252633	0.267797	0.1	0.671875	0.485938
Massilia	0.147546	1.03051e-07	0.1	0.819531	0.1
Massilibacteroides	0.187036	0.0327593	0.383594	0.55625	0.248438
Massilimaliae	0.534887	0.406297	0.435937	0.416406	0.796875
Massiliomicrobiota	0.581663	0.457733	0.838281	0.3875	0.68125
Massilistercora	0.336682	0.232119	0.216406	0.319531	0.738281
MED-G52	0.513085	0.40055	0.388281	0.708594	0.439844
Mediterraneibacter	0.147905	0.000168811	0.128906	0.153906	0.51875
Megamonas	0.149932	7.97045e-09	0.102344	0.582031	0.500781
Megasphaera	0.149573	1.551e-07	0.121094	0.542188	0.471094
Megasphaera_A	0.546705	0.387692	0.578125	0.348438	0.735938
Meiothermus_B	0.384365	0.251794	0.309375	0.517969	0.476562
Melaminivora	0.147608	0.000320824	0.788281	0.1	0.1
Melaminivora_A	0.147546	0.0154022	0.690625	0.1	0.1
Merdimonas	0.512556	0.443286	0.548438	0.820312	0.83125
Merdisoma	0.318644	0.154623	0.832031	0.391406	0.555469
Merdousia	0.147546	0.000125558	0.101562	0.102344	0.978906
Mesonia	0.799164	0.641912	0.782031	0.866406	0.875781
Mesorhizobium	0.594026	0.634142	0.707031	0.439844	0.322656
Mesorhizobium_D	0.731292	0.623895	0.710938	0.758594	0.852344
Mesorhizobium_E	0.767849	0.54091	0.710156	0.666406	0.636719
Mesorhizobium_F	0.24939	0.0979986	0.478906	0.274219	0.4625
Mesorhizobium_G	0.153921	0.000738928	0.124219	0.479687	0.990625
Mesosutterella	0.169245	0.00470717	0.326562	0.997656	0.711719
Metallibacterium	0.174106	0.0285342	0.139844	0.1	0.129688
Metalysinibacillus	0.601827	0.530218	0.5875	0.597656	0.742188
Methylacidimicrobium	0.440921	0.325413	0.357812	0.460156	0.614844
Methylibium	0.147546	9.62662e-05	0.1	0.1	0.4
Methylicorpusculum	0.242923	0.0910299	0.89375	0.114062	0.130469
Methylobacillus	0.302244	0.164445	0.20625	0.3375	0.603906
Methylobacter	0.88263	0.956915	0.533594	0.927344	0.7
Methylobacter_A	0.204016	0.113834	0.728906	0.274219	0.24375
Methylobacterium	0.822736	0.592919	0.7375	0.976562	0.90625
Methylocaldum	0.150358	0.0042623	0.104688	0.910937	0.102344
Methyloceanibacter	0.363191	0.275084	0.509375	0.6875	0.448437
Methylocystis	0.148701	3.83724e-05	0.157031	0.242188	0.649219
Methyloglobulus	0.317173	0.129879	0.135937	0.285156	0.809375
Methylomicrobium	0.172969	0.0187888	0.882812	0.1	0.103125
Methylomirabilis	0.480816	0.465347	0.7	0.298438	0.7
Methylomonas	0.273799	0.0504158	0.85	0.520312	0.417969
Methylophilus	0.164274	0.00721414	0.3625	0.414062	0.184375
Methylopila	0.484397	0.267677	0.660156	0.801562	0.650781
Methyloprofundus	0.422074	0.271864	0.599219	0.515625	0.749219
Methylopumilus	0.15284	7.683e-11	0.192188	0.814844	0.371094
Methylopumilus_A	0.158482	0.000172681	0.338281	0.81875	0.426563
Methylosarcina	0.254112	0.0832421	0.56875	0.235937	0.571094
Methylospira	0.26544	0.127013	0.335938	0.277344	0.75
Methylotenera	0.181413	4.11725e-06	0.7	0.819531	0.934375
Methylotuvimicrobium	0.899285	0.880094	0.889844	0.758594	0.886719
Methyloversatilis	0.199167	0.0449596	0.646875	0.1	0.1
Methylovirgula	0.346286	0.21755	0.233594	0.691406	0.354687
Methylovulum	0.628366	0.547196	0.360156	0.74375	0.795312
Microbacterium	0.345264	0.167907	0.990625	0.7	0.1
Microbispora	0.648952	0.700982	0.3875	0.652344	0.7
Microbulbifer	0.330705	0.122262	0.880469	0.788281	0.726562
Micrococcus	0.422099	0.489172	0.180469	0.697656	0.185156
Microcoleus	0.175233	0.125002	0.1	0.1	0.7
Microcystis	0.181858	0.0338401	0.845313	0.885156	0.910937
Microlunatus	0.147627	0.000274766	0.1	0.203125	0.953125
Micromonospora	0.534204	0.281323	0.824219	0.766406	0.573438
Micropruina	0.184387	0.0954107	0.225	0.1	0.546094
Microterricola	0.521338	0.321296	0.657031	0.330469	0.553906
Microthrix	0.147546	3.01582e-08	0.1	0.1	0.835938
Microvirga	0.147561	0.000333601	0.1	0.671875	0.100781
Microvirgula	0.148183	0.00230314	0.1	0.100781	0.692187
Miltoncostaea	0.220623	0.0277165	0.836719	0.507031	0.748437
Minicystis	0.414716	0.355107	0.275781	0.767969	0.695312
Miniimonas	0.330464	0.251016	0.128906	0.901563	0.489844
Mitsuaria	0.147546	2.84113e-05	0.1	0.1	0.94375
Mitsuokella	0.231684	0.10626	0.109375	0.853906	0.669531
Mizugakiibacter	0.517695	0.520345	0.528125	0.45	0.271094
MM1	0.284707	0.238103	0.10625	0.103906	0.835938
MM2	0.182946	0.0409675	0.108594	0.277344	0.339062
Mobilicoccus	0.56462	0.48305	0.58125	0.922656	0.478906
Mobilitalea	0.157513	0.00635371	0.217969	0.471094	0.464844
Modestobacter	0.445524	0.163203	0.296875	0.596875	0.995313
Moheibacter	0.395969	0.185208	0.191406	0.114844	0.539844
Moraxella	0.165361	0.0290074	0.821875	0.477344	0.399219
Moraxella_A	0.147546	4.76543e-09	0.1	0.102344	0.1
Morganella	0.173746	3.86072e-06	0.403125	0.990625	0.709375
MR-S7	0.147546	3.98216e-05	0.758594	0.1	0.101562
Mucilaginibacter	0.177379	0.00134952	0.625781	0.983594	0.836719
Mumia	0.202106	0.0319207	0.603906	0.465625	0.834375
Muricauda	0.863578	0.877952	0.885156	0.7	0.814844
Muricomes	0.147546	2.5001e-05	0.1	0.1	0.8875
Muriiphilus	0.547719	0.446179	0.80625	0.491406	0.473438
Mycetocola_A	0.534966	0.376654	0.5125	0.723437	0.290625
Mycetocola_B	0.890405	0.759933	0.936719	0.901563	0.86875
Mycobacterium	0.213404	0.0580238	0.7	0.660156	0.925
Mycoplana	0.301701	0.17073	0.53125	0.751563	0.767969
Myroides	0.16391	0.0140413	0.567969	0.495312	0.763281
Myxococcus	0.600804	0.656378	0.23125	0.4875	0.8125
Naasia	0.372093	0.160331	0.748437	0.821875	0.774219
Nakamurella	0.147933	0.00536319	0.1	0.934375	0.102344
Nannocystis	0.168095	0.0192295	0.1	0.855469	0.1375
Nanopelagicus	0.1684	0.000164812	0.653906	0.564063	0.7375
Nanosyncoccus	0.181612	2.74036e-07	0.922656	0.896875	0.864062
Natronoflexus	0.718647	0.561102	0.569531	0.814844	0.784375
Naumannella	0.606138	0.358778	0.526563	0.769531	0.715625
NBD-18	0.150169	0.000942014	0.50625	0.1	0.1
Negativibacillus	0.415375	0.187619	0.780469	0.517188	0.75625
Neisseria	0.147629	9.29917e-06	0.201563	0.1	0.728125
Neobacillus	0.452645	0.379448	0.149219	0.838281	0.246094
Neomegalonema	0.244324	0.0862775	0.104688	0.7	0.615625
Neomicrococcus	0.772888	0.623016	0.807813	0.867969	0.792969
Neorhizobium	0.150044	0.000175664	0.632031	0.385156	0.132031
Neptunochlamydia	0.306607	0.165553	0.566406	0.538281	0.68125
Nesterenkonia	0.767388	0.55196	0.859375	0.709375	0.744531
Nevskia	0.147546	1.06036e-06	0.392188	0.1	0.1
Niastella	0.14798	0.0171684	0.102344	0.116406	0.1
Nibricoccus	0.168703	0.0218063	0.1	0.7	0.196875
Nioella	0.147659	7.88477e-05	0.1	0.103125	0.1
Nitratidesulfovibrio	0.386457	0.266389	0.364063	0.60625	0.30625
Nitratireductor	0.698308	0.175192	0.502344	0.523438	0.946094
Nitratireductor_C	0.293305	0.193119	0.774219	0.771875	0.917969
Nitritalea	0.277546	0.137922	0.101562	0.791406	0.315625
Nitrobacter	0.891386	0.863319	1	0.697656	0.725781
Nitrosococcus	0.423877	0.476657	0.404687	0.751563	1
Nitrosomonas	0.156505	6.67435e-05	0.2	0.416406	0.714063
Nitrosospira	0.186366	0.0103271	0.328125	0.1	0.1
Nitrosovibrio	0.501771	0.349424	0.74375	0.658594	0.728125
Nitrospira_A	0.147546	0.00114575	0.1	0.147656	0.409375
Nitrospira_C	0.46334	0.393277	0.285156	0.832812	0.620313
Nitrospira_D	0.176049	0.00200587	0.1	0.784375	0.1
Nitrospira_E	0.353876	0.154057	0.128125	0.796875	0.205469
Nitrospira_F	0.197645	0.0333417	0.479687	0.688281	0.702344
Nitrotoga	0.153239	0.00017198	0.192969	0.339062	0.714063
Niveibacterium	0.147546	0.00183596	0.761719	0.100781	0.100781
Niveispirillum	0.444479	0.300618	0.542188	0.725781	0.382812
Nocardia	0.496387	0.326669	0.791406	0.195312	0.517188
Nocardioides	0.173036	1.51538e-05	0.7	0.79375	0.549219
Nocardioides_A	0.335943	0.182507	0.507031	0.217188	0.758594
Nocardioides_B	0.853383	0.699218	0.742188	0.826562	0.901563
Nocardiopsis	0.381627	0.305717	0.1	0.845313	0.201563
Nocardiopsis_A	0.555629	0.358903	0.735938	0.460938	0.799219
Nodosilinea	0.189947	0.0285386	0.875781	0.546875	0.573438
Nonlabens	0.368153	0.356264	0.955469	0.873437	0.85
Nonomuraea	0.153978	0.00330805	0.35	0.713281	0.204687
Nordella	0.17941	0.0193613	0.636719	0.338281	0.544531
Nosocomiicoccus	0.492848	0.344486	0.3625	0.5	0.765625
Nostoc	0.17446	0.0036982	0.997656	0.519531	0.7
Novibacillus	0.161021	0.00825072	0.426563	0.564844	0.285938
Noviherbaspirillum	0.14758	0.000130454	0.2125	0.1	0.14375
Noviherbaspirillum_A	0.150732	0.0171791	0.100781	0.1	0.409375
Novipirellula	0.391248	0.368279	0.101562	0.744531	0.489844
Novispirillum	0.178377	0.0274017	0.520312	0.333594	0.153906
Novosphingobium	0.162215	0.0142924	0.728125	0.401562	0.2125
Novosphingopyxis	0.147546	0.00304602	0.1	0.1	1
NSJ-51	0.503842	0.232868	0.764844	0.8	0.658594
Nucleicultrix	0.583573	0.452834	0.772656	0.728906	0.753125
OAE585	0.17646	0.101945	0.746094	0.1	0.1
Oblitimonas	0.348522	0.190518	0.78125	0.2	0.263281
Oceanibaculum	0.768212	0.658631	0.773438	0.660937	0.821875
Oceanicola	0.147546	5.84446e-06	0.1	0.54375	0.1
Oceaniglobus	0.351219	0.26092	0.225	0.796094	0.453125
Oceanihabitans	0.175939	0.0506217	0.130469	0.659375	0.1
Oceanisphaera	0.42897	0.287027	0.366406	0.692187	0.228125
Oceanospirillum	0.237469	0.0895683	0.124219	0.325781	0.108594
Ochrobactrum	0.276767	0.0649633	0.4	0.615625	0.411719
Ochrobactrum_A	0.30781	0.346132	0.1	0.714063	0.4
Ochrobactrum_B	0.306576	0.172343	0.903906	0.690625	0.704688
Octadecabacter	0.521312	0.459429	0.655469	0.735156	0.516406
Odoribacter	0.149515	0.0104904	0.1	0.885156	0.108594
Oerskovia	0.334587	0.132116	0.367188	0.810937	0.257031
Ohtaekwangia	0.577762	0.409319	0.675781	0.782813	0.7125
Okibacterium	0.327058	0.504102	0.102344	0.948438	0.110937
OLB11	0.155527	0.00737159	0.109375	0.1	0.325781
OLB8	0.218883	0.0394821	0.773438	0.725781	0.445312
Oleidesulfovibrio	0.541025	0.436683	0.371875	0.925	0.552344
Oligella	0.201689	0.0785682	0.167969	0.103906	0.357812
Oliverpabstia	0.264897	0.191301	0.210156	0.1	0.407813
Olivibacter	0.180571	0.00842616	0.846875	0.783594	0.917969
Olleya	0.80853	0.745899	0.730469	0.608594	1
OMII01	0.424831	0.25208	0.323437	0.253125	0.864844
Opitutus	0.147546	8.9796e-08	0.1	0.875781	0.1
Orientia	0.162587	6.14962e-05	0.504687	0.607812	0.671094
Ornithinibacter	0.147546	4.82104e-05	0.1	0.1	0.859375
Ornithinicoccus	0.37097	0.17146	0.707031	0.757812	0.841406
Ornithinimicrobium	0.350825	0.142488	0.816406	0.885156	0.871875
ORNL1	0.676958	0.632165	0.79375	0.584375	0.742188
Oryzisolibacter	0.147546	0.00267643	0.113281	0.1	0.105469
Oscillatoria	0.585994	0.48202	0.840625	0.592969	0.703906
Oscillibacter	0.70993	0.684124	0.910937	0.638281	0.8375
Oscillochloris	0.572478	0.462899	0.766406	0.490625	0.732031
Ottowia	0.147546	3.016e-09	0.1	0.1	0.1
Oxalicibacterium	0.627803	0.508875	0.504687	0.677344	0.920312
Pacificimonas	0.278638	0.17683	0.882812	0.117969	0.31875
Paenalcaligenes	0.531328	0.363041	0.35	0.821875	0.45625
Paenarthrobacter	0.155248	0.0879993	0.117969	0.100781	0.90625
Paenibacillus	0.460397	0.337658	0.298438	0.346875	0.695312
Paenibacillus_A	0.570576	0.48434	0.786719	0.715625	0.7125
Paeniglutamicibacter	0.511552	0.511038	0.222656	0.803125	0.228906
Paenirhodobacter	0.150783	0.0348303	0.1	0.375	0.114844
Paenisporosarcina	0.417438	0.492436	0.105469	0.376563	0.753906
Paenochrobactrum	0.29893	0.203302	0.217969	0.767969	0.139844
Pajaroellobacter	0.627518	0.573561	0.791406	0.697656	0.640625
Palleronia	0.482223	0.362746	0.214062	0.685156	0.467969
Paludibacter	0.171748	0.00134053	0.86875	0.450781	0.75625
Paludibacterium	0.155372	0.0105907	0.7125	0.219531	0.3875
Paludibaculum	0.244177	0.188921	0.1125	0.116406	0.632812
Paludisphaera	0.407412	0.275364	0.782031	0.880469	0.936719
Panacagrimonas	0.151815	9.11657e-05	0.228906	0.664844	0.226562
Panacibacter	0.219423	0.0545059	0.1	0.845313	0.191406
Pandoraea	0.148756	0.000864416	0.134375	0.1	0.100781
Pannonibacter	0.189932	0.0347432	0.141406	0.88125	0.639062
Pantoea	0.267096	0.135556	0.115625	0.632812	0.277344
Papillibacter	0.745292	0.606418	0.759375	0.819531	0.782813
Parabacteroides	0.147563	0.000114264	0.242188	0.179688	0.101562
Paraburkholderia	0.187402	0.0157047	0.192188	0.217969	0.974219
Paracaedibacter_A	0.428935	0.309244	0.471875	0.326562	0.725781
Parachlamydia	0.181971	0.0560839	0.903906	0.839844	0.964844
Paracnuella	0.576805	0.566081	0.775	0.695312	0.650781
Paracoccus	0.148145	1.055e-05	0.1	0.552344	0.1
Paracraurococcus	0.220304	0.0382347	0.560156	0.678906	0.732812
Paradevosia	0.376309	0.282372	0.922656	0.411719	0.676562
Parafannyhessea	0.210707	0.0514979	0.7375	0.25625	0.55625
Paraflavitalea	0.207255	0.107447	0.523438	0.110156	0.105469
Parageobacillus	0.311516	0.168834	0.59375	0	0.632812
Paraglaciecola	0.460249	0.277867	0.414844	0.728906	0.292969
Parahaliea	0.373069	0.209674	0.102344	0.960156	0.340625
Paralcaligenes	0.206804	0.118215	0.254688	0.1	0.100781
Parapedobacter	0.797596	0.666373	0.880469	0.923438	0.720313
Paraperlucidibaca	0.186166	0.038484	0.660156	0.125	0.104688
Paraprevotella	0.323056	0.147946	0.71875	0.860156	0.513281
Parapusillimonas	0.149878	0.0130238	0.1	0.160938	0.433594
Pararheinheimera	0.147546	3.08639e-07	0.1	0.678906	0.1
Pararhizobium	0.172447	0.0111518	0.688281	0.194531	0.2
Pararhodobacter	0.254509	0.148726	0.101562	0.464062	0.1
Pararuminococcus	0.647844	0.52889	0.696094	0.782031	0.770312
Parasphingorhabdus	0.173433	0.0796629	0.322656	0.1	0.108594
Parasporobacterium	0.55632	0.463257	0.785156	0.396094	0.392188
Parasulfuritortus	0.279948	0.142851	0.157031	0.580469	0.559375
Parasutterella	0.396545	0.243684	0.775	0.328125	0.284375
Paratractidigestivibacter	0.206197	0.0302939	0.7	0.527344	0.910937
Parolsenella	0.173364	0.00686705	0.655469	0.5125	0.704688
Parvibaculum	0.187756	0.160453	0.896875	0.857031	0.7
Patulibacter	0.147585	0.00432395	0.1125	0.1	0.978906
Paucibacter	0.147546	4.66816e-08	0.1	0.1	0.1
Paucibacter_A	0.14939	6.8045e-05	0.810156	0.1	0.1
Paucilactobacillus	0.375438	0.346763	0.103125	0.7	0.985938
Paucimonas	0.17434	0.0113998	0.157031	0.1	0.432812
Pauljensenia	0.395723	0.198029	0.216406	0.7	0.1
Pectinatus	0.185494	0.0565868	0.144531	0.310937	0.564063
Pectobacterium	0.700849	0.695978	0.925	0.716406	0.325781
Pediococcus	0.681171	0.611989	0.607812	0.625	0.721094
Pedobacter	0.147784	0.00169494	0.10625	0.1625	0.667188
Pedococcus	0.305282	0.0770255	0.770312	0.625	0.399219
Pedosphaera	0.264547	0.112067	0.182812	0.626563	0.169531
Pelagerythrobacter	0.710521	0.569091	0.832812	0.838281	0.699219
Pelagibacterium	0.419091	0.160343	0.4	0.782031	0.1875
Pelobacter	0.530346	0.411521	0.479687	0.436719	0.728125
Pelobium	0.162716	0.000269847	0.754687	0.403906	0.388281
Pelomonas	0.147546	1.22095e-05	0.1	0.723437	0.1
Pelotalea	0.390486	0.309127	0.426563	0.709375	0.305469
Peptidiphaga	0.685612	0.605319	0.535937	0.936719	0.71875
Peptostreptococcus	0.351532	0.323537	0.220312	0.278125	0.819531
Peredibacter	0.466521	0.348917	0.392969	0.751563	0.555469
Peribacillus	0.267295	0.172547	0.526563	0.415625	0.179688
Perlucidibaca	0.147552	0.0033334	0.1	0.102344	0.1
Permianibacter	0.291797	0.154823	0.102344	0.730469	0.177344
Petrimonas	0.150305	0.000133732	0.142187	0.233594	0.917969
Phaeobacter	0.168919	0.0593118	0.101562	0.596875	0.1
Phaeospirillum	0.388296	0.400328	0.3	0.1	0.997656
Phaeovulum	0.185782	0.000162276	0.1	0.934375	0.1
Phascolarctobacterium	0.257388	0.0916353	0.1	0.100781	0.838281
Phascolarctobacterium_A	0.155885	0.00278875	0.1	0.835938	0.697656
Phenylobacterium	0.250898	0.0893049	0.1	0.896875	0.367188
Phnomibacter	0.682169	0.734486	0.672656	0.915625	0.697656
Phocaeicola	0.147546	3.11477e-08	0.801562	0.1	0.1
Phocaeicola_A	0.555033	0.31397	0.75625	0.728906	0.564844
Phocea	0.400215	0.199793	0.592969	0.83125	0.630469
Phormidesmis_A	0.635496	0.492992	0.871094	0.630469	0.564063
Photobacterium	0.147546	2.12875e-05	0.1	0.1	0.997656
Phragmitibacter	0.308184	0.165805	0.4	0.751563	0.270313
Phreatobacter	0.194031	0.0296227	0.347656	0.36875	0.895312
Phycicoccus	0.150784	0.00239429	0.31875	0.182812	0.505469
Phycicoccus_A	0.150248	6.02545e-05	0.10625	0.878125	0.404687
Phyllobacterium	0.166464	0.00605734	0.679688	0.548438	0.303906
Phytobacter	0.147546	7.6008e-05	0.1	0.10625	0.100781
Pigmentiphaga	0.154197	0.00563222	0.217188	0.214844	0.985938
Pilimelia	0.186174	0.0973812	0.117969	0.523438	0.10625
Pirellula	0.864922	0.626395	0.990625	0.723437	0.803125
Pirellula_B	0.154086	0.000281341	0.733594	0.325	0.265625
Piscicoccus	0.817716	0.415002	0.540625	1	0.967187
Piscinibacter	0.147559	0.0010767	0.1	0.685937	0.1
PLA3	0.448409	0.327441	0.439844	0.723437	0.446875
Planctomicrobium	0.305046	0.110397	0.661719	0.604688	0.642188
Planctopirus	0.253572	0.0277512	0.1	0.735156	0.358594
Planifilum	0.147635	0.000125719	0.1	0.675	0.171094
Planktophila	0.1589	1.57438e-12	0.346094	0.971875	0.325781
Planktothrix	0.16644	0.0303029	0.513281	0.392969	0.9625
Planobacterium	0.160938	0.0070899	0.1	0.105469	0.760938
Planococcus	0.573451	0.684976	0.7	0.695312	0.707031
Plantactinospora	0.694583	0.652851	0.588281	0.69375	0.576562
Plantibacter	0.176006	0.0158866	0.201563	0.402344	0.182031
Plasticicumulans	0.155122	0.0338059	0.10625	0.116406	0.826562
Plasticicumulans_A	0.596547	0.362116	0.520312	0.624219	0.854688
Pleomorphomonas	0.165449	0.000182518	0.824219	0.4	0.4
Plesiocystis	0.172455	0.0303565	0.1	0.98125	0.2
Pleurocapsa	0.646435	0.513711	0.575	0.503125	0.750781
PN-J185	0.153775	1.94867e-06	0.157031	0.866406	0.454688
PNNN01	0.679341	0.523137	0.75	0.732031	0.826562
Polaribacter	0.147756	0.0278073	0.114062	0.1	0.140625
Polaromonas	0.147546	4.50231e-07	0.110156	0.1	0.1
Polyangium	0.535377	0.67782	0.197656	0.270313	0.667188
Polyangium_A	0.155902	0.0158329	0.351562	0.160938	0.4625
Polycyclovorans	0.666503	0.458454	0.798438	0.346875	0.557813
Polymorphobacter	0.587627	0.483745	0.669531	0.357031	0.778125
Polymorphobacter_A	0.180989	0.0163582	0.1	0.1	0.957812
Polymorphum	0.274752	0.0879777	0	0.519531	0.54375
Polynucleobacter	0.147546	1.29164e-12	0.1	0.1	0.746875
Pontixanthobacter	0.164389	0.00217334	0	0.539062	0.550781
Porphyromonas	0.164358	0.0140413	0.540625	0.248438	0.382031
Poseidonibacter	0.300384	0.233119	0.147656	0.1	0.1
Povalibacter	0.214362	0.142496	0.714063	0.195312	0.1125
Pragia	0.703155	0.55791	0.608594	0.683594	0.825781
Prevotella	0.159042	2.00018e-06	0.117188	0.7	0.94375
Priestia	0.352261	0.221418	0.298438	0	0.35625
Primorskyibacter	0.161686	0.00852209	0.423438	0.714844	0.573438
Profundibacterium	0.172395	0.0433906	0.1	0.675	0.1
Promicromonospora	0.550248	0.369026	0.6	0.838281	0.58125
Propionibacterium	0.17856	0.024319	0.357031	0.163281	0.373437
Propionicicella	0.317068	0.117687	0.491406	0.7	0.7
Propioniciclava	0.24876	0.132605	0.273438	0.285938	0.915625
Propionispira	0.179802	0.0661782	0.689844	0.248438	0.885938
Propionivibrio	0.147961	1.07189e-08	0.461719	0.278906	0.102344
Prosthecobacter	0.147546	2.36344e-10	0.1	0.861719	0.1
Prosthecochloris	0.149824	0.0198736	0.105469	0.103906	0.64375
Prosthecomicrobium_A	0.154468	0.0279735	0.108594	0.4375	0.772656
Proteiniclasticum	0.61211	0.459207	0.730469	0.769531	0.840625
Proteiniphilum	0.192409	0.0123817	0.1	0.435937	0.503906
Proteocatella	0.600561	0.578569	0.214844	0.894531	0.721875
Proteus	0.147721	0.0154603	0.338281	0.1	0.100781
Protochlamydia	0.164514	0.053799	0.407031	0.732031	0.475
Protoclostridium	0.575833	0.45963	0.586719	0.701562	0.584375
Providencia	0.15059	0.0186645	0.53125	0.1	0.13125
Pseudacidovorax	0.147546	0.0109092	0.1	0.1	0.263281
Pseudactinotalea	0.161153	0.0104259	0.542969	0.803125	0.294531
Pseudaeromonas	0.787865	0.691127	0.810156	0.766406	0.796094
Pseudaminobacter	0.249267	0.0482051	0.725781	0.901563	0.75625
Pseudanabaena	0.149271	1.36325e-10	0.117969	0.394531	0.457813
Pseudarthrobacter	0.155127	0.000227319	0.198437	0.650781	0.4
Pseudenhygromyxa	0.385389	0.199763	0.1	0.695312	0.407813
Pseudescherichia	0.231764	0.0670913	0.5	0.565625	0.751563
Pseudidiomarina	0.155619	0.0116129	0.141406	0.807031	0.202344
Pseudoalteromonas	0.158453	0.0766146	0.1	0.1	0.1
Pseudobacter	0.454011	0.317736	0.1	0.691406	0.910937
Pseudobdellovibrio	0.147546	9.83601e-07	0.25625	0.1	0.1
Pseudobutyricicoccus	0.224866	0.054136	0.385937	0.449219	0.783594
Pseudochelatococcus	0.474304	0.357878	0.378125	0.403906	0.929688
Pseudochrobactrum	0.50947	0.398196	0.158594	0.934375	0.250781
Pseudoclavibacter	0.503852	0.126495	0.416406	0.671094	0.30625
Pseudoclavibacter_A	0.430283	0.29814	0.326562	0.63125	0.417969
Pseudoduganella	0.147546	1.05166e-06	0.1	0.463281	0.1
Pseudoflavonifractor	0.774917	0.570201	0.798438	0.619531	0.7
Pseudofulvimonas	0.177127	0.0076638	0.739844	0.749219	0.90625
Pseudogemmobacter	0.147546	1.26518e-08	0.1	0.113281	0.1
Pseudoglutamicibacter	0.57545	0.405075	0.227344	0.697656	0.746094
Pseudogulbenkiania	0.342513	0.233307	0.230469	0.553125	0.521094
Pseudohalocynthiibacter	0.195391	0.070718	0.104688	0.617969	0.136719
Pseudolabrys	0.667662	0.60116	0.414062	0.852344	0.857031
Pseudolysinimonas	0.18815	0.0160976	0.653906	0.539062	0.740625
Pseudolysobacter	0.655056	0.596243	0.532813	0.754687	0.707031
Pseudomethylobacillus	0.313993	0.176109	0.127344	0.245312	0.726562
Pseudomonas	0.147546	1.32222e-10	0.10625	0.1	0.1
Pseudomonas_A	0.147546	2.67901e-11	0.1	0.1	0.1
Pseudomonas_B	0.147546	4.61277e-06	0.695312	0.1	0.1
Pseudomonas_C	0.147561	0.00014508	0.1	0.152344	0.1
Pseudomonas_D	0.14761	3.37992e-06	0.102344	0.1	0.1
Pseudomonas_E	0.147546	1.90799e-09	0.1	0.1	0.1
Pseudomonas_F	0.147546	7.61794e-07	0.1	0.1	0.1
Pseudomonas_H	0.163222	0.0280833	0.3625	0.1	0.1
Pseudomonas_K	0.17648	0.0210694	0.666406	0.1	0.1
Pseudomonas_L	0.152532	0.0114866	0.625781	0.1	0.1
Pseudomonas_M	0.387447	0.195647	0.880469	0.386719	0.354687
Pseudomonas_N	0.149717	0.00445426	0.130469	0.1	0.1
Pseudomonas_O	0.156043	0.0355159	0.310937	0.264062	0.125781
Pseudomonas_R	0.157867	0.029199	0.410156	0.1	0.1
Pseudonocardia	0.171759	0.0391788	0.917969	0.16875	0.200781
Pseudooceanicola	0.2016	0.187557	0.274219	0.5875	0.107813
Pseudopelobacter	0.418383	0.202671	0.859375	0.803125	0.721875
Pseudopontixanthobacter	0.199131	0.108299	0.101562	0.132031	0.707031
Pseudopontixanthobacter_A	0.147546	5.47649e-08	0.1	0.1	0.470313
Pseudorhizobium	0.411064	0.269562	0.346875	0.992969	0.688281
Pseudorhodobacter	0.147604	2.77832e-05	0.1	0.827344	0.1
Pseudorhodobacter_B	0.148134	1.53506e-05	0.1	0.7375	0.1
Pseudorhodoferax	0.147716	0.000553384	0.132812	0.1	0.1125
Pseudorhodoplanes	0.270672	0.0781257	0.125781	0.75	0.2625
Pseudorivibacter	0.147546	0.00542526	0.1	0.1	0.150781
Pseudoruminococcus_A	0.331072	0.209613	0.221875	0.109375	0.841406
Pseudosphingobacterium	0.553063	0.45284	0.769531	0.619531	0.795312
Pseudoxanthobacter	0.556656	0.477092	0.514844	0.7375	0.413281
Pseudoxanthomonas	0.14889	1.98823e-06	0.100781	0.634375	0.486719
Pseudoxanthomonas_A	0.156532	0.0147361	0.107031	0.101562	0.871094
Psychrobacillus	0.345454	0.195422	0.592969	0.838281	0.660937
Psychrobacter	0.147546	5.47336e-07	0.1	0.1	0.1
Psychroflexus	0.633126	0.48782	0.985938	0.40625	0.203125
Psychroserpens	0.547106	0.665539	0.442188	0.148438	0.819531
Pulveribacter	0.148418	0.0129031	0.144531	0.108594	0.365625
Puniceibacterium	0.168138	0.011443	0.1	0.372656	0.1
Pusillimonas	0.404537	0.389344	0.939063	0.221094	0.139063
Pusillimonas_A	0.147547	4.40058e-05	0.1	0.1	0.102344
Pusillimonas_D	0.362503	0.106238	0.651563	0.609375	0.713281
Pyramidobacter	0.813718	0.774305	0.767969	0.744531	0.767969
QALW01	0.382868	0.204037	0.685937	0.327344	0.2875
QFOI01	0.511374	0.337348	0.638281	0.382031	0.582812
QFOP01	0.178791	0.0137889	0.590625	0.871094	0.378125
Qipengyuania	0.392475	0.371556	0.1	0.494531	0.489844
Quisquiliibacterium	0.16974	0.017708	0.242188	0.221875	0.750781
QY30	0.200961	0.0688806	0.18125	0.785156	0.158594
R-H-3	0.230619	0.117391	1	0.114062	0.203125
R267	0.62262	0.52191	0.723437	0.294531	0.732031
Rahnella	0.176188	0.013697	0.1	0.7	0.2
Raineya	0.540107	0.469476	0.847656	0.405469	0.679688
Ralstonia	0.147559	2.15245e-05	0.1	0.1	0.217188
Ramlibacter	0.147553	0.000280271	0.11875	0.1	0.1
Raoultibacter	0.77334	0.636121	0.785937	0.829688	0.788281
Raphidiopsis	0.29461	0.238365	1	0.648438	0.148438
Rariglobus	0.162688	0.00295746	0.1	0.169531	0.1
Rarobacter	0.159622	0.00509578	0.429688	0.353906	0.675
Rathayibacter	0.147584	0.000151456	0.1	0.277344	0.307812
RCIZ01	0.730895	0.722225	0.486719	0.810156	0.873437
REAB01	0.147546	1.32595e-05	0.1	0.135937	0.1
Reyranella	0.167719	5.78406e-06	0.1	0.1	0.45
Rhabdaerophilum	0.230526	0.0910374	0.658594	0.219531	0.245312
Rhabdobacter	0.443774	0.289981	0.59375	0.760938	0.639062
Rhabdochlamydia	0.158667	1.60488e-05	1	0.216406	0.399219
Rhabdothermincola	0.567851	0.358947	0.746875	0.671094	0.742188
RHBSTW-00994	0.623479	0.577693	0.889844	0.564063	0.936719
Rheinheimera	0.147546	1.34599e-06	0.1	0.7	0.1
Rhizobacter	0.147924	0.000107124	0.1	0.1	0.1
Rhizobium	0.489162	0.267884	0.889844	0.777344	0.997656
Rhizobium_A	0.366934	0.219717	0.396875	0.13125	0.452344
Rhizobium_B	0.154399	0.00920582	0.504687	0.922656	0.121094
Rhizocola	0.571757	0.452332	0.694531	0.50625	0.351562
Rhizorhabdus	0.147546	0.00115877	0.7	0.1	0.1
Rhizorhapis	0.698899	0.494652	0.821094	0.686719	0.757031
Rhodanobacter	0.185497	6.8965e-05	0.964844	0.992969	0.974219
Rhodobacter	0.16293	0.000572088	0.1	0.492969	0.1
Rhodococcus	0.42346	0.259835	0.571094	0.714063	0.498437
Rhodococcus_B	0.149414	0.00012858	0.1	0.1	0.927344
Rhodococcus_C	0.147546	0.000144947	0.85	0.1	0.1
Rhodocyclus	0.260035	0.132068	0.124219	0.111719	0.774219
Rhodocytophaga	0.465746	0.341177	0.644531	0.546875	0.396094
Rhodoferax	0.147546	5.16233e-10	0.1	0.1	0.1
Rhodoferax_A	0.175276	4.62429e-06	0.675781	0.1	0.1
Rhodoferax_B	0.176853	0.00147756	0.1	0.992969	0.1
Rhodoglobus	0.158403	0.0104536	0.820312	0.201563	0.246875
Rhodoligotrophos	0.599777	0.372314	0.86875	0.692187	0.5875
Rhodoluna	0.159087	6.74456e-05	0.474219	0.788281	0.384375
Rhodomicrobium	0.797727	0.756425	0.796094	0.845313	0.826562
Rhodonellum	0.616018	0.492784	0.552344	0.492969	0.791406
Rhodopila	0.799144	0.741202	0.853125	0.875781	0.696875
Rhodopirellula	0.308302	0.233943	0.211719	0.71875	0.214062
Rhodoplanes	0.235338	0.0634346	0.728125	0.386719	0.484375
Rhodopseudomonas	0.303828	0.148413	0.242188	0.660156	0.467969
Rhodovarius	0.560447	0.423811	0.929688	0.920312	0.875781
Rhodovulum	0.350462	0.32402	0.150781	0.271094	0.36875
Rickettsia	0.1578	0.0172389	0.536719	0.309375	0.68125
Rickettsiella	0.464599	0.413489	0.440625	0.913281	0.579688
Rickettsiella_B	0.16109	0.000305096	0.408594	0.540625	0.659375
Riemerella	0.228564	0.0746811	0.134375	0.297656	0.379688
Rikenella	0.389598	0.269294	0.497656	0.777344	0.220312
Rivibacter	0.183954	0.0231902	0.103906	0.1	0.4125
Rivicola	0.147546	1.06679e-06	0.151562	0.101562	0.1
Romboutsia	0.147546	0.000520214	0.1	0.10625	0.704688
Romeria	0.164366	0.0129633	0	0.489063	0.596094
Roseateles	0.149362	0.0142068	0.728906	0.1	0.107813
Roseburia	0.331288	0.180792	0.7	0.1	0.910937
Roseicitreum	0.415713	0.335714	0.26875	0.814063	0.578125
Roseicyclus	0.379402	0.197913	0.35625	0.764062	0.326562
Roseimicrobium	0.200746	0.08792	0.107031	0.594531	0.117188
Roseinatronobacter	0.246832	0.113861	0.1	0.5125	0.110156
Roseococcus	0.809239	0.806126	0.732812	0.81875	0.838281
Roseomonas	0.152237	0.0196263	0.108594	0.100781	0.969531
Roseomonas_A	0.147561	9.43293e-05	0.185938	0.1	0.4
Roseomonas_B	0.174831	0.0166955	0.185938	0.196094	0.466406
Roseomonas_C	0.236517	0.112924	0.80625	0.878125	0.813281
Roseovarius	0.148044	0.000172051	0.1	0.414844	0.1
Rothia	0.57539	0.488663	0.702344	0.707031	0.946094
Rouxiella	0.503563	0.328677	0.735938	0.570312	0.528906
RPRC01	0.329374	0.246666	0.165625	0.742969	0.227344
Ruania	0.526481	0.405844	0.957812	0.110156	0.655469
Rubellimicrobium	0.944752	0.581362	0.94375	1	1
Rubneribacter	0.592826	0.463044	0.814844	0.719531	0.70625
Rubrivirga	0.310421	0.276642	0.132031	0.761719	0.71875
Rubrivivax	0.147546	9.45845e-07	0.1	0.1	0.460156
Rubrobacter	0.520601	0.396604	0.333594	0.800781	0.467187
Rudaea	0.575595	0.386501	0.31875	0.58125	0.728906
Rudanella	0.160158	0.00993158	0.260937	0.517188	0.774219
Ruegeria	0.183934	0.0811209	0.111719	0.810156	0.113281
Rufibacter	0.213294	0.0519676	0.589063	0.271094	0.494531
RUG115	0.285811	0.0963104	0.744531	0.873437	0.997656
RUG14133	0.249332	0.102229	0.814063	0.328125	0.279687
Rugamonas	0.147546	7.09688e-09	0.1	0.1	0.1
Rugosibacter	0.178403	0.0139422	0.216406	0.563281	0.254688
Ruminiclostridium_E	0.18128	0.00225753	0.744531	0.936719	0.939063
Ruminococcus_B	0.159819	0.0165534	0.1	0.105469	0.625
Ruminococcus_C	0.147546	0.000710094	0.1	0.1	0.514844
Ruminococcus_D	0.434945	0.249186	0.579688	0.882812	0.310937
Ruminococcus_E	0.179215	0.0289805	0.1	0.108594	0.524219
Ruminococcus_F	0.358053	0.447649	0.30625	0.14375	0.344531
Runella	0.147546	1.4897e-07	0.7	0.1	0.1
Ruthenibacterium	0.17534	0.00381287	0.915625	0.725781	0.573438
Saccharicrinis	0.367921	0.0878628	0.746875	0.298438	0.247656
Saccharimonas	0.166617	0.00103185	0	0	0
Saccharomonospora	0.228845	0.16901	0.932031	0.697656	0.4
Saccharopolyspora	0.424671	0.264937	0.5375	0.757812	0.383594
Sagittula	0.426894	0.321262	0.384375	0.6625	0.425
Salegentibacter	0.732299	0.779357	0.789062	0.742188	0.751563
Salinicoccus	0.307849	0.195792	0.560156	0.382812	0.675781
Salinimicrobium	0.529447	0.363952	0.639844	0.685937	0.7
Salipiger	0.147763	0.000204875	0.1	0.1	0.1
Salmonella	0.147546	9.72019e-11	0.45625	0.1	0.1
Sandaracinobacter	0.354951	0.177617	0.990625	0.950781	0.971875
Sandaracinus	0.305515	0.339137	0.410938	0.183594	0.1375
Sandarakinorhabdus	0.172423	6.98826e-06	0.392969	0.7	0.941406
Sanguibacter	0.148538	5.51637e-05	0.203906	0.56875	0.117969
Savagea	0.622616	0.518392	0.707031	0.738281	0.779687
Scardovia	0.718749	0.636727	0.486719	0.915625	0.767969
Scatomonas	0.483492	0.475259	0.251563	0.580469	0.819531
Schaedlerella	0.152721	8.8581e-07	0.561719	0.378906	0.198437
Schlegelella	0.147711	0.00012436	0.1	0.1	0.758594
Schlegelella_A	0.147643	0.000329166	0.1	0.1	0.709375
Schleiferilactobacillus	0.327754	0.165562	0.650781	0.228906	0.24375
Schlesneria	0.275848	0.171366	0.114844	0.910937	0.541406
Schneewindia	0.742615	0.607655	0.875781	0.797656	0.800781
Schnuerera	0.505991	0.205079	0.857031	0.448437	0.417969
SCMQ01	0.166294	0.0110229	0.782031	0.1	0.1
SCN-69-89	0.328564	0.129715	0.582812	0.657031	0.765625
Scrofimicrobium	0.202632	0.0976471	0.191406	0.100781	0.355469
SCSIO-52909	0.23107	0.0929661	0.340625	0.233594	0.11875
Sebaldella	0.30184	0.0835855	0.369531	0.8875	0.739844
Secundilactobacillus	0.632763	0.553019	0.646094	0.849219	0.626563
Sediminibacterium	0.158738	0.00312209	0.395313	0.1	0.121094
Segetibacter	0.325308	0.292853	0.676562	0.146875	0.846875
Selenomonas_C	0.908585	0.79439	0.8625	0.8375	0.913281
Sellimonas	0.348524	0.18572	0.469531	0.4625	0.746875
Senegalimassilia	0.175233	0.0015963	0.746875	0.542969	0.889844
Seonamhaeicola	0.147546	0.11964	0.1	0.1	0.985938
Serinibacter_A	0.171716	0.0372711	0.627344	0.145313	0.133594
Serinicoccus	0.19764	0.0282213	0.740625	0.821875	0.636719
Serpentinomonas	0.147845	0.000115789	0.554688	0.1	0.1
Serratia	0.147546	3.94942e-06	0.1	0.1	0.103906
Serratia_A	0.186566	0.0222559	0.1	0.596875	0.349219
Shewanella	0.147546	1.27642e-05	0.467969	0.1	0.1
Shimia	0.326696	0.167668	0.602344	0	0.68125
Shinella	0.168323	0.000109614	0.833594	0.607812	0.548438
Siccationidurans	0.477549	0.13257	0.257031	0.828906	0.730469
Siccirubricoccus	0.758966	0.640512	0.871094	0.804688	0.796094
Sideroxydans	0.147546	0.000308321	0.367188	0.1	0.1
Silanimonas	0.821927	0.359678	0.9625	0.7	0.7
Silicimonas	0.209497	0.0943053	0.1	0.152344	0.413281
Silvanigrella	0.170716	0.00133349	0.66875	0.622656	0.795312
Simkania	0.801022	0.689595	0.779687	0.783594	0.772656
Singulisphaera	0.442619	0.219591	0.151562	0.201563	0.992969
Sinimarinibacterium	0.228422	0.190952	0.416406	0.117969	0.108594
Sinorhizobium	0.190917	0.0181646	0.807813	0.374219	0.546875
SJAQ100	0.15807	8.15732e-05	0.1	0.1	0.525
Skermanella	0.559844	0.277944	0.90625	0.845313	0.671875
SKVL01	0.147974	2.27048e-07	0.116406	0.311719	0.434375
Slackia_A	0.168147	0.00783062	0.310937	0.630469	0.580469
Sodaliphilus	0.875562	0.822679	0.771094	0.934375	0.857031
Solibaculum	0.405916	0.324659	0.695312	0.14375	0.55
Solidesulfovibrio	0.194728	0.188058	0.227344	0.7	0.7
Solimicrobium	0.149414	0.00130906	0.140625	0.1	0.103906
Solimonas	0.749369	0.63427	0.775781	0.738281	0.770312
Solimonas_A	0.393398	0.202341	0.279687	0.64375	0.427344
Solirubrobacter	0.185215	0.016025	0.925	0.814844	0.934375
Solirubrum	0.357823	0.218628	0.899219	0.326562	0.455469
Soonwooa	0.258774	0.0692473	0.825781	0.678906	0.729688
Sorangium	0.374772	0.272758	0.1	0.1	0.711719
Specibacter	0.377971	0.159909	0.8875	0.667188	0.859375
Sphaerimonospora	0.250329	0.121562	0.547656	0.775781	0.688281
Sphaerobacter	0.233511	0.0416413	0.438281	0.701562	0.650781
Sphaerochaeta	0.159407	0.00203251	0.323437	0.1	0.255469
Sphaerotilus	0.147546	8.04227e-11	0.1	0.1	0.683594
Sphingobacterium	0.155994	0.00373434	0.1	0.136719	0.86875
Sphingobium	0.165463	7.20177e-05	0.428906	0.461719	0.60625
Sphingobium_A	0.147546	1.04386e-05	0.1	0.1	0.1
Sphingomicrobium	0.207277	0.0411131	0.1	0.4	0.2
Sphingomonas	0.147546	3.31444e-12	0.1	0.1	0.1
Sphingomonas_B	0.430603	0.23126	0.279687	0.575781	0.260156
Sphingomonas_E	0.162838	0.014775	0.161719	0.894531	0.861719
Sphingomonas_G	0.147561	4.45662e-05	0.1	0.1	0.485938
Sphingomonas_H	0.419325	0.3112	0.305469	0.389844	0.732031
Sphingomonas_I	0.170775	0.0145106	0.709375	0.610156	0.5625
Sphingomonas_K	0.516562	0.404891	0.524219	0.826562	0.759375
Sphingomonas_L	0.149599	0.00469053	0.339844	0.1	0.765625
Sphingomonas_M	0.369657	0.211166	0.319531	0.745313	0.4375
Sphingopyxis	0.177241	0.0302587	0.714063	0.763281	0.871094
Sphingorhabdus_B	0.162915	3.65864e-06	0.197656	0.7	0.622656
Sphingorhabdus_C	0.258485	0.229134	0.164062	0.111719	0.513281
Sphingosinicella	0.260931	0.13808	0.132812	0.124219	0.732031
Spirillospora	0.613269	0.419871	0.55625	0.767969	0.536719
Spirochaeta	0.330991	0.163888	0.346875	0.429688	0.185938
Spirosoma	0.147546	4.92463e-05	0.163281	0.273438	0.102344
Spongiibacter	0.409867	0.288547	0.561719	0.296875	0.408594
Sporosarcina	0.549084	0.344743	0.569531	0.7125	0.461719
Staphylococcus	0.147546	3.28986e-08	0.1	0.1	0.1
Stappia	0.868189	0.66103	0.853125	0.71875	0.873437
Starkeya	0.634256	0.613036	0.7375	0.692969	0.489063
Stella	0.147546	8.84873e-09	0.1	0.101562	0.678906
Stenomitos	0.598703	0.420911	0.4	0.391406	1
Stenotrophobium	0.220558	0.0287106	0.695312	0.449219	0.601562
Stenotrophomonas	0.152819	0.00223604	0.1	0.1	0.161719
Stenotrophomonas_A	0.509805	0.438475	0.574219	0.414062	0.735938
Stercorousia	0.151394	7.76077e-05	0.175781	0.551562	0.441406
Steroidobacter	0.679808	0.599735	0.399219	0.764844	0.882812
Steroidobacter_A	0.223425	0.284573	0.40625	0.123438	0.109375
Sterolibacterium	0.194673	0.0312871	0.354687	0.253906	0.708594
STGJ01	0.184187	0.0647028	0.711719	0.100781	0.117188
Streptacidiphilus	0.187781	0.0433521	0.107031	0.119531	0
Streptobacillus	0.148088	3.11075e-11	0.114844	0.536719	0.223438
Streptococcus	0.147546	1.96938e-14	0.1	0.1	0.1
Streptomyces	0.467885	0.220208	1	0.246094	0.401562
Streptomyces_A	0.365684	0.220743	0.248438	0.796094	0.436719
Streptosporangium	0.154262	0.00128498	0.239844	0.339844	0.665625
Subsaximicrobium	0.166236	0.218017	0.997656	0.35	0.396875
Subtercola	0.171062	0.00681631	0.1	0.739844	0.1
Succinispira	0.212326	0.133081	0.147656	0.115625	0.647656
Sulfitobacter	0.147546	8.24623e-07	0.1	0.921094	0.1
Sulfuricaulis	0.247289	0.0996661	0.35625	0.371875	0.117188
Sulfuricella	0.165211	2.78814e-08	0.653125	0.655469	0.2875
Sulfuricurvum	0.182394	0.010958	0.214844	0.1	0.814844
Sulfuriferula	0.153435	0.00225963	0.588281	0.1	0.1
Sulfuriferula_A	0.147546	1.6434e-05	0.1	0.1	0.1
Sulfurimicrobium	0.301622	0.0737388	0.444531	0.520312	0.183594
Sulfurimonas	0.195794	0.0517329	0.821875	0.192188	0.173437
Sulfurisoma	0.172962	0.0253542	0.164062	0.1	0.288281
Sulfuritalea	0.176131	0.00501537	0.1	0.889844	0.178906
Sulfuritortus	0.173174	4.25729e-06	0.767188	0.726562	0.626563
Sulfurospirillum	0.147546	9.08981e-05	0.730469	0.1	0.1
Sulfurospirillum_A	0.277481	0.113223	0.971875	0.50625	0.842969
Sunxiuqinia	0.477502	0.392781	0.854688	0.511719	0.530469
Sutterella	0.147546	3.02802e-13	0.1	0.279687	0.1
Symbiobacter	0.14943	0.000166954	0.650781	0.140625	0.18125
Symbiobacterium	0.254512	0.100484	0.678906	0.211719	0.288281
Syntrophomonas	0.79206	0.647876	0.4125	0.941406	0.758594
Syntrophorhabdus	0.163776	0.0067559	0.789844	0.497656	0.389844
Syntrophosphaera	0.237537	0.0705077	0.341406	0.796875	0.403906
Syntrophotalea	0.643848	0.483804	0.5	0.714844	0.901563
Syntrophus	0.33384	0.218752	0.817187	0.770312	0.779687
SYSU-D60007	0.317765	0.19747	0.482812	0.117188	0.373437
Tabrizicola	0.148412	1.13437e-05	0.1	0.178125	0.1
Tahibacter	0.174853	0.0394837	0.128906	0.392188	0.290625
Tanticharoenia	0.49108	0.339713	0.467187	0.729688	0.391406
Tardibacter	0.659563	0.793064	0.439844	0.733594	0.3
Tardiphaga	0.40678	0.211596	0.230469	0.657031	0.430469
Tatlockia	0.187564	0.151195	0.98125	0.761719	0.564844
Tenacibaculum	0.147546	0.00769445	0.1	0.1	0.1
Tepidicella	0.148192	0.00119761	0.10625	0.1	0.192188
Tepidimonas	0.158093	0.000189222	0.557031	0.201563	0.678125
Tepidiphilus	0.158691	0.00217052	0.1	0.997656	0.7
Teredinibacter	0.18898	0.343765	0.103125	0.121094	0.94375
Terrabacter	0.1637	0.00120908	0.544531	0.304688	0.826562
Terracoccus	0.229325	0.0518023	0.246094	0.182812	0.58125
Terricaulis	0.147689	0.00149634	0.238281	0.114062	0.1
Terriglobus	0.183954	0.0855393	0.101562	0.148438	0.621094
Terrimesophilobacter	0.578593	0.434696	0.546875	0.732812	0.421094
Terrimonas	0.6197	0.469063	0.608594	0.7	0.410938
Tetrasphaera_A	0.22776	0.0352444	0.1	0.264062	0.988281
Thalassobacter	0.378935	0.194467	0.799219	0.74375	0.719531
Thalassobius	0.639363	0.523533	0.770312	0.692187	0.800781
Thalassolituus	0.394998	0.2363	0.530469	0.414062	0.845313
Thalassospira	0.569173	0.737029	0.682813	0.7	0.7
Thauera	0.147546	9.9856e-09	0.1	0.1	0.201563
Thauera_A	0.647151	0.523728	0.913281	1	0.98125
Thermaerobacter	0.571319	0.487579	0.263281	0.728125	0.486719
Thermanaerovibrio	0.699573	0.558629	0.814844	0.653125	0.55625
Thermasporomyces	0.50194	0.332647	0.740625	0.553125	0.728125
Thermobacillus	0.244337	0.0486949	0.717187	0.660937	0.403906
Thermobifida	0.191767	0.0165363	0.48125	0.371875	0.826562
Thermobispora	0.147572	4.9987e-07	0.182031	0.107813	0.294531
Thermocatellispora	0.332947	0.232022	0.207031	0.482812	0.783594
Thermoclostridium	0.223217	0.0745246	0.810156	0.38125	0.414062
Thermocrispum	0.204135	0.0739137	0.2	0.589844	0.199219
Thermomonas	0.214574	0.0252655	0.932031	0.442188	1
Thermomonospora	0.177678	0.00842109	0.655469	0.976562	0.475781
Thermophilibacter	0.237042	0.111116	0.102344	0.557031	0.108594
Thermopolyspora	0.358266	0.335095	0.251563	0.44375	0.18125
Thermostaphylospora	0.481111	0.249157	0.784375	0.75	0.6875
Thermus	0.496218	0.400925	0.583594	0.767188	0.847656
Thioalkalivibrio_A	0.498242	0.218523	0.746875	0.359375	0.260156
Thiobaca	0.757609	0.648222	0.786719	0.770312	0.744531
Thiobacillus	0.149442	0.00274629	0.148438	0.1	0.286719
Thiocapsa	0.179118	0.0193863	0.4	0.449219	0.190625
Thioclava	0.33751	0.141082	0.1	0.771094	0.1
Thiodictyon	0.606854	0.49102	0.817969	0.401562	0.84375
Thioflavicoccus	0.304182	0.0994902	0.289844	0.1	0.734375
Thiolinea	0.156717	0.00356742	0.1	0.1	0.7
Thiomicrorhabdus	0.763572	0.652505	0.757812	0.815625	0.871094
Thiomonas	0.147546	0.000242748	0.1	0.1	0.1
Thioploca	0.16596	0.0189428	0.2	0.2	0.4
Thiospirillum	0.423593	0.297501	0.344531	0.51875	0.523438
Thiothrix	0.147546	6.40167e-07	0.1	0.1	0.995313
Tibeticola	0.147992	0.0018826	0.105469	0.33125	0.1
Timonella	0.26613	0.145583	0.142187	0.24375	0.660937
Tissierella_A	0.748583	0.563178	0.76875	0.725781	0.482031
Tistrella	0.174112	0.044314	0.164844	0.132812	0.769531
TOLSYN	0.703832	0.633988	0.90625	0.760938	0.995313
Tolumonas	0.147546	1.09752e-10	0.1	0.1	0.721094
Tractidigestivibacter	0.147546	1.85389e-11	0.1125	0.1	0.1
Trebonia	0.290931	0.193643	0.728125	0.157031	0.571094
Treponema_D	0.153773	0.00562412	0.103125	0.242969	0.35625
Trichlorobacter	0.171049	0.00819894	0.4375	0.133594	0.1
Trichloromonas	0.250051	0.163498	0.453906	0.11875	0.163281
Trichococcus	0.147546	2.79215e-06	0.1	0.1	0.533594
Trinickia	0.65352	0.566815	0.560156	0.854688	0.613281
Tropicimonas	0.334096	0.163397	0.7	0.826562	0.1
Truepera	0.793853	0.660013	0.791406	0.824219	0.779687
Tsukamurella	0.180282	0.115013	0.1	0.1	0.908594
Tsuneonella	0.147546	0.00010721	0.1	0.1	0.988281
Turicibacter	0.505018	0.35221	0.588281	0.907031	0.740625
Turneriella	0.184651	0.0297814	0.226562	0.402344	0.100781
UASB340	0.164855	0.00151566	0	0	0
UBA10103	0.150074	2.32889e-05	0.108594	0.360156	0.760938
UBA10906	0.317992	0.229502	0.421094	0.889844	0.395313
UBA1195	0.407045	0.315702	0.35	0.617969	0.301563
UBA1568	0.173353	1.33809e-05	0.758594	0.657031	0.782813
UBA1924	0.63066	0.658875	0.603906	0.751563	0.2875
UBA1936	0.170218	0.0329578	0.157031	0.184375	0.573438
UBA1943	0.147546	4.8713e-08	0.1	0.1	0.1
UBA2009	0.269747	0.140225	0.126562	0.628906	0.673438
UBA2250	0.147546	5.4248e-09	0.1	0.1	0.678906
UBA2262	0.734842	0.653596	0.6375	0.75625	0.767969
UBA3006	0.256779	0.0732286	0.546094	0.1	0.690625
UBA4465	0.493472	0.445081	0.282031	0.842187	0.470313
UBA4479	0.303013	0.113293	0.888281	0.103906	0.320312
UBA5070	0.152501	0.0109382	0.1	0.1	0.704688
UBA5623	0.590145	0.542325	0.152344	0.742188	0.689063
UBA6184	0.147546	4.59253e-07	0.1	0.1	0.510938
UBA6211	0.550564	0.43472	0.394531	0.49375	0.752344
UBA7800	0.651448	0.557321	0.427344	0.755469	0.58125
UBA952	0.172538	0.00462228	0.626563	0.641406	0.874219
UBA955	0.183089	0.0367913	0.903906	0.903906	0.899219
UBA9933	0.167105	0.00708814	0.629687	0.779687	0.540625
UBA9973	0.151756	9.28892e-06	0.174219	0.467187	0.609375
UKL13-2	0.15456	0.00201508	0.567187	0.305469	0.203125
UKL13-3	0.147546	6.09646e-05	0.1	0.771875	0.100781
Uliginosibacterium_A	0.154732	0.147534	0.191406	0.1	0.382812
Ulvibacter	0.45379	0.396208	0.135937	0.5625	0.75
Umezawaea	0.293905	0.141293	0.417187	0.379688	0.209375
Undibacterium	0.147546	9.12832e-10	0.1	0.1	0.1
Urbifossiella	0.147907	0.00130137	0.103906	0.889844	0.228906
Urechidicola	0.376908	0.208732	0.321094	0.275781	1
Ureibacillus	0.158298	0.0113186	0.132031	0.752344	0.132031
Usitatibacter	0.149946	0.00661539	0.224219	0.378125	0.110156
V1718	0.730749	0.646314	0.821875	0.842969	0.551562
Vaginella	0.147571	0.000468165	0.102344	0.1	0.23125
Vagococcus	0.202741	0.109272	0.434375	0.149219	0.51875
Vagococcus_D	0.330227	0.21456	0.223438	0.34375	0.644531
Vampirococcus_B	0.166892	0.00930782	0.505469	0.742969	0.582031
Variibacter	0.740102	0.623158	0.864844	0.779687	0.817187
Variovorax	0.153844	0.00922763	0.845313	0.101562	0.2625
Veillonella	0.589235	0.582959	0.249219	0.515625	0.563281
Velocimicrobium	0.184757	0.0671666	0.827344	0.802344	0.791406
Ventrimonas	0.165246	0.0202064	0.325	0.203125	0.869531
Verrucomicrobium	0.603126	0.860287	0.559375	0.908594	0.128906
Vibrio	0.282224	0.205027	0.985938	0.1	0.4
Victivallis	0.148034	0.000271009	0.1125	0.326562	0.395313
Virgisporangium	0.505327	0.390629	0.580469	0.646094	0.401562
Vitreoscilla	0.163378	0.000831314	0.436719	0.342969	0.957812
VLJP01	0.405571	0.280934	0.372656	0.521875	0.300781
VN6-2	0.275371	0.130167	0.360156	0.121875	0.266406
Vogesella	0.575175	0.537721	0.361719	0.7875	0.453906
VRTS01	0.384011	0.252276	0.657813	0.382031	0.295312
VTOM01	0.386909	0.243106	0.117188	0.4625	0.585938
Vulcaniibacterium_B	0.76596	0.693638	0.538281	0.901563	0.585156
VUNA01	0.554028	0.592228	0.189062	0.667969	0.585156
Waddlia	0.178493	0.021895	0.73125	0.707031	0.925
Wagnerdoeblera	0.169085	0.00402785	0.1	0.669531	0.1
WAJ17	0.15306	0.0127699	0.1	0.1	0.614062
Weeksella	0.172358	0.00113113	0.592187	0.714063	0.660156
Weissella	0.686793	0.560195	0.795312	0.819531	0.642188
Wenyingzhuangia	0.51414	0.473218	0.760938	0.803125	0.784375
WGGQ01	0.556245	0.330267	0.709375	0.386719	0.707812
Williamsia	0.821042	0.913741	0.702344	0.896875	0.527344
Williamsia_A	0.15287	0.00589338	0.117969	0.246875	0.633594
Williamwhitmania	0.719637	0.635133	0.560156	0.778125	0.742969
Winogradskyella	0.26806	0.0597911	0.867188	0.315625	0.697656
Wocania	0.196837	0.0758524	0.35	0.908594	0.398438
Woodwardibium	0.730604	0.59355	0.657813	0.878125	0.853125
Xanthobacter	0.450407	0.439359	0.346094	0.207031	0.817969
Xanthomarina	0.591744	0.48125	0.903906	0.910937	0.707031
Xanthomonas	0.147546	1.51493e-05	0.390625	0.1	0.1
Xanthomonas_A	0.147552	3.15024e-09	0.1	0.101562	0.964844
Xanthomonas_B	0.872221	0.653362	0.864844	0.936719	0.704688
Xenophilus	0.147546	0.0653634	0.1	0.1	0.500781
Xylanivirga	0.166443	0.0125872	0.598437	0.530469	0.748437
Xylella	0.147698	6.49556e-09	0.139063	0.586719	0.103906
Xylophilus	0.147546	1.34211e-05	0.446875	0.1	0.1
Yeosuana	0.559588	0.348403	0.324219	0.485938	0.925
Yersinia	0.182364	0.00443058	0.1	0.204687	0.611719
Yonghaparkia	0.156244	0.00775423	0.1	0.315625	0.1
Yoonia	0.147969	0.000287016	0.1	0.669531	0.1
Z2-YC6860	0.232508	0.106699	0.210938	0.121094	0.399219
Zavarzinella	0.390612	0.363587	0.378906	0.172656	0.607812
Zavarzinia	0.173983	0.0372195	0.326562	0.510938	0.134375
Zhizhongheella	0.147546	0.00202596	0.117188	0.1	0.116406
Zobellia	0.224838	0.141838	0.1	0.750781	0.423438
Zoogloea	0.147546	0.000317745	0.1	0.1	0.1
Zymomonas	0.363143	0.19728	0.353125	0.990625	0.835938

## Sheet: S2C Genus MaAsLin2
Table S2C. MaAsLin2 differential abundance results for tests performed on taxonomic data at the genus level.
All vs all										LDPE vs W-LDPE										Wood vs LDPE										Wood vs W-LDPE
Genus	metadata	value	coef	stderr	N	N.not.0	pval	qval		Genus	metadata	value	coef	stderr	N	N.not.0	pval	qval		Genus	metadata	value	coef	stderr	N	N.not.0	pval	qval		Genus	metadata	value	coef	stderr	N	N.not.0	pval	qval
Planktophila	Groups	Wood	-0.210168	0.00273288	12	12	9.11047e-13	1.42734e-09		LPB0142	Groups	W_LDPE	-0.0104208	0.000383903	6	6	1.09527e-05	0.00929402		Umezawaea	Groups	Wood	0.000418559	4.94868e-20	6	3	1.17242e-63	1.92276e-60		Cellulosimicrobium	Groups	Wood	0.000418559	4.94868e-20	6	3	1.17242e-63	9.56692e-61
Planktophila	Groups	W_LDPE	-0.211751	0.00273288	12	12	8.58006e-13	1.42734e-09		Pseudomonas_B	Groups	W_LDPE	0.00331738	0.000123687	6	6	1.14883e-05	0.00929402		Emticicia	Groups	Wood	0.0208785	0.00032445	6	6	3.49336e-07	0.000286456		Cerasibacillus	Groups	Wood	0.000418559	4.94868e-20	6	3	1.17242e-63	9.56692e-61
Planktophila	Groups	LDPE	-0.210629	0.00273288	12	12	8.95221e-13	1.42734e-09		Dehalobacter	Groups	W_LDPE	-0.000799734	3.73842e-05	6	3	2.82372e-05	0.0112711		Leadbetterella	Groups	Wood	0.00413118	8.32402e-05	6	6	9.86308e-07	0.000539182		Pedococcus	Groups	Wood	0.00166071	4.14324e-05	6	6	2.31494e-06	0.00125933
Sutterella	Groups	W_LDPE	-0.0250182	0.000338117	12	12	1.24001e-12	1.42734e-09		Frigidibacter	Groups	W_LDPE	-0.0030747	0.000160543	6	6	4.37979e-05	0.0112711		Allopseudarcicella	Groups	Wood	0.00665531	0.000183536	6	6	3.45277e-06	0.00141563		Pseudomonas_C	Groups	Wood	0.00531361	0.000146562	6	6	3.45528e-06	0.00140975
Sutterella	Groups	LDPE	-0.0245673	0.000338117	12	12	1.43394e-12	1.42734e-09		Gemmobacter_B	Groups	W_LDPE	-0.00358405	0.000177419	6	6	3.54483e-05	0.0112711		Acinetobacter	Groups	Wood	0.0449854	0.00142683	6	6	6.03178e-06	0.00176552		Accumulibacter	Groups	Wood	0.00366694	0.000120724	6	6	6.99805e-06	0.00154997
Aquirufa	Groups	Wood	-0.0879929	0.00148587	12	12	7.34371e-12	1.93888e-09		Profundibacterium	Groups	W_LDPE	-0.00102286	4.95156e-05	6	3	3.2441e-05	0.0112711		Cellvibrio	Groups	Wood	0.0153968	0.000496808	6	6	6.4592e-06	0.00176552		Algoriella	Groups	Wood	0.00510688	0.000171635	6	6	7.5979e-06	0.00154997
Aquirufa	Groups	W_LDPE	-0.0904634	0.00148587	12	12	5.88715e-12	1.93888e-09		Pseudogemmobacter	Groups	W_LDPE	-0.00639168	0.000356063	6	6	5.66067e-05	0.0112711		Flectobacillus	Groups	Wood	0.00782743	0.000272216	6	6	8.7063e-06	0.00203976		Emticicia	Groups	Wood	0.0249603	0.000805694	6	6	6.46874e-06	0.00154997
Aquirufa	Groups	LDPE	-0.0898013	0.00148587	12	12	6.24276e-12	1.93888e-09		Pseudomonas_A	Groups	W_LDPE	0.137229	0.00778398	6	6	6.08022e-05	0.0112711		Caulobacter	Groups	Wood	0.0111344	0.000446307	6	6	1.53242e-05	0.00230837		Faecalibacterium	Groups	Wood	0.0127864	0.000383303	6	6	4.81652e-06	0.00154997
Litorilinea	Groups	Wood	-0.0124602	0.000210519	12	11	7.37521e-12	1.93888e-09		Roseovarius	Groups	W_LDPE	-0.00215243	0.000123041	6	6	6.26948e-05	0.0112711		Massilia	Groups	Wood	0.0142721	0.000573559	6	6	1.5483e-05	0.00230837		Hydromonas	Groups	Wood	0.00901183	0.00031221	6	6	8.5747e-06	0.00155488
Litorilinea	Groups	W_LDPE	-0.0128852	0.000210519	12	11	5.64254e-12	1.93888e-09		Brevefilum	Groups	W_LDPE	-0.00133333	8.10287e-05	6	6	7.98612e-05	0.0129215		Pelomonas	Groups	Wood	0.012793	0.00049828	6	6	1.36702e-05	0.00230837		Brevefilum	Groups	Wood	0.00183938	6.92942e-05	6	6	1.19718e-05	0.00160976
Litorilinea	Groups	LDPE	-0.0135085	0.000210519	12	11	3.86939e-12	1.93888e-09		Cereibacter_A	Groups	W_LDPE	-0.00864328	0.000538988	6	6	8.84253e-05	0.0130066		Rhodoferax	Groups	Wood	0.0366201	0.00141232	6	6	1.31437e-05	0.00230837		Muricomes	Groups	Wood	0.00348686	0.000127746	6	6	1.07132e-05	0.00160976
M55B157	Groups	Wood	-0.0129771	0.000222118	12	3	8.18094e-12	1.93888e-09		Aquirickettsiella	Groups	W_LDPE	-0.0018598	0.000123856	6	6	0.000114611	0.0133801		Leptothrix	Groups	Wood	0.0631061	0.00266249	6	6	1.8788e-05	0.00237017		Rivicola	Groups	Wood	0.00676082	0.000256723	6	6	1.23553e-05	0.00160976
M55B157	Groups	W_LDPE	-0.0129771	0.000222118	12	3	8.18094e-12	1.93888e-09		Azoarcus_E	Groups	W_LDPE	-0.000566676	3.83961e-05	6	6	0.000122683	0.0133801		Trichococcus	Groups	Wood	0.0241641	0.00100639	6	6	1.78458e-05	0.00237017		UBA3006	Groups	Wood	0.00142756	5.47157e-05	6	3	1.28229e-05	0.00160976
M55B157	Groups	LDPE	-0.0129771	0.000222118	12	3	8.18094e-12	1.93888e-09		Dyadobacter	Groups	W_LDPE	-0.00638675	0.000417863	6	6	0.000106875	0.0133801		Enterococcus_D	Groups	Wood	0.00175958	7.99295e-05	6	6	2.51995e-05	0.00295195		Cellvibrio	Groups	Wood	0.0163053	0.000636972	6	6	1.38327e-05	0.0016125
Polynucleobacter	Groups	Wood	-0.199341	0.00321772	12	12	5.12346e-12	1.93888e-09		ETT8	Groups	W_LDPE	-0.00398463	0.000288402	6	6	0.000159066	0.0133801		Faecalibacterium	Groups	Wood	0.01055	0.000492176	6	6	2.80119e-05	0.00306264		Sorangium	Groups	Wood	0.0045812	0.000191422	6	6	1.80787e-05	0.00196697
Polynucleobacter	Groups	W_LDPE	-0.201121	0.00321772	12	12	4.77237e-12	1.93888e-09		Gemmobacter	Groups	W_LDPE	-0.0188619	0.00143375	6	6	0.000192819	0.0133801		Streptomyces_A	Groups	Wood	0.00076235	3.73842e-05	6	3	3.41473e-05	0.00350009		Runella	Groups	Wood	0.00577468	0.00024804	6	6	2.01746e-05	0.00205781
Polynucleobacter	Groups	LDPE	-0.198692	0.00321772	12	12	5.25878e-12	1.93888e-09		Oceanicola	Groups	W_LDPE	-0.00155681	0.000120459	6	3	0.000206739	0.0133801		Blautia	Groups	Wood	0.000998928	5.24844e-05	6	6	4.48935e-05	0.00433091		Barnesiella	Groups	Wood	0.00146339	6.69511e-05	6	6	2.59238e-05	0.00211867
Rhodoluna	Groups	Wood	-0.0248244	0.000421779	12	8	7.71373e-12	1.93888e-09		Proteus	Groups	W_LDPE	-0.00122649	8.38152e-05	6	3	0.000126877	0.0133801		Actinoplanes	Groups	Wood	0.0198186	0.00112004	6	6	5.99251e-05	0.00467986		Flectobacillus	Groups	Wood	0.0119852	0.000548546	6	6	2.59641e-05	0.00211867
Rhodoluna	Groups	W_LDPE	-0.025092	0.000421779	12	8	7.08083e-12	1.93888e-09		Pseudomonas	Groups	W_LDPE	0.214908	0.0159298	6	6	0.000174679	0.0133801		Bifidobacterium	Groups	Wood	0.00735667	0.000411206	6	6	5.73681e-05	0.00467986		Fusicatenibacter	Groups	Wood	0.00680034	0.000300383	6	6	2.25477e-05	0.00211867
Rhodoluna	Groups	LDPE	-0.0254732	0.000421779	12	8	6.27779e-12	1.93888e-09		Pseudomonas_F	Groups	W_LDPE	0.0155926	0.00116325	6	6	0.000179153	0.0133801		Dorea_A	Groups	Wood	0.00515873	0.000291416	6	6	5.98203e-05	0.00467986		Glutamicibacter	Groups	Wood	0.0194587	0.000876044	6	6	2.43197e-05	0.00211867
Sutterella	Groups	Wood	-0.0220028	0.000338117	12	12	3.45925e-12	1.93888e-09		Pseudorhodobacter_B	Groups	W_LDPE	-0.00297988	0.000225426	6	6	0.000189226	0.0133801		Enterococcus_B	Groups	Wood	0.00726685	0.000407066	6	6	5.78622e-05	0.00467986		Cytophaga	Groups	Wood	0.0165631	0.000851809	6	6	4.12412e-05	0.00318877
Streptococcus	Groups	LDPE	-0.174318	0.00316957	12	12	1.32539e-11	2.9984e-09		Puniceibacterium	Groups	W_LDPE	-0.00404808	0.000285111	6	6	0.000142885	0.0133801		Arachnia	Groups	Wood	0.00288998	0.000170521	6	6	7.10677e-05	0.00472814		Gemmobacter_B	Groups	Wood	0.00231203	0.000121507	6	6	4.49398e-05	0.00318877
Nanopelagicus	Groups	W_LDPE	-0.0173907	0.000325999	12	4	1.69057e-11	3.50581e-09		Rhodoferax	Groups	W_LDPE	0.0774567	0.00535013	6	6	0.000132338	0.0133801		Diaphorobacter_A	Groups	Wood	-0.0178947	0.00104366	6	6	6.78742e-05	0.00472814		Leadbetterella	Groups	Wood	0.00447756	0.000234447	6	6	4.42859e-05	0.00318877
Nanopelagicus	Groups	LDPE	-0.0173907	0.000325999	12	4	1.69057e-11	3.50581e-09		Salipiger	Groups	W_LDPE	-0.00248955	0.000185625	6	6	0.000178765	0.0133801		Fusicatenibacter	Groups	Wood	0.00588047	0.000358339	6	6	8.07244e-05	0.00472814		Dorea_A	Groups	Wood	0.00611099	0.000325532	6	6	4.74144e-05	0.00322418
Nanopelagicus	Groups	Wood	-0.0172511	0.000325999	12	4	1.8028e-11	3.58901e-09		Wagnerdoeblera	Groups	W_LDPE	-0.00242874	0.000186026	6	6	0.000198666	0.0133801		Hydromonas	Groups	Wood	0.00739203	0.000441792	6	6	7.4765e-05	0.00472814		Enterococcus_D	Groups	Wood	0.00233224	0.000128135	6	6	5.35838e-05	0.00323884
Streptococcus	Groups	W_LDPE	-0.166031	0.00316957	12	12	1.95503e-11	3.74237e-09		Aquamicrobium_A	Groups	W_LDPE	-0.00149311	0.000118259	6	6	0.000226555	0.0135192		Phytobacter	Groups	Wood	-0.00188152	0.000112753	6	6	7.5563e-05	0.00472814		Gemmiger	Groups	Wood	0.00557037	0.000303907	6	6	5.21208e-05	0.00323884
Streptococcus	Groups	Wood	-0.163432	0.00316957	12	12	2.21725e-11	4.08713e-09		Pseudomonas_E	Groups	W_LDPE	0.10913	0.00871465	6	6	0.000233955	0.0135192		Pseudomonas_C	Groups	Wood	0.00524417	0.000316004	6	6	7.72275e-05	0.00472814		Lacisediminimonas	Groups	Wood	0.000547144	2.97766e-05	6	6	5.16078e-05	0.00323884
Pseudanabaena	Groups	W_LDPE	-0.017775	0.000362925	12	12	3.34243e-11	5.94118e-09		Undibacterium	Groups	W_LDPE	0.0367721	0.002929	6	6	0.000231634	0.0135192		Rhodoferax_B	Groups	Wood	0.017186	0.00103941	6	6	7.83585e-05	0.00472814		Ruminococcus_C	Groups	Wood	0.0152573	0.000865461	6	6	6.0809e-05	0.00352425
Pseudanabaena	Groups	LDPE	-0.0175288	0.000362925	12	12	3.73578e-11	6.41138e-09		Paracoccus	Groups	W_LDPE	-0.0128576	0.0010977	6	6	0.000303834	0.0169519		Nibricoccus	Groups	Wood	0.00521441	0.000321486	6	6	8.45379e-05	0.00478076		Shinella	Groups	Wood	0.00256709	0.000146703	6	6	6.26246e-05	0.00352425
Arachnia	Groups	W_LDPE	-0.0207855	0.000441932	12	12	4.61666e-11	7.65905e-09		Frigoribacterium	Groups	W_LDPE	-0.0040733	0.000369787	6	6	0.00038608	0.0196476		Cytophaga	Groups	Wood	0.0131997	0.000844064	6	6	9.7644e-05	0.00516568		Trichococcus	Groups	Wood	0.0306566	0.00177163	6	6	6.54539e-05	0.00356069
Escherichia	Groups	LDPE	-0.231701	0.0050092	12	12	5.27354e-11	8.23267e-09		Microbacterium	Groups	W_LDPE	-0.00532122	0.000485055	6	6	0.000392275	0.0196476		Giesbergeria	Groups	Wood	0.0265248	0.00168696	6	6	9.55748e-05	0.00516568		Paludibacter	Groups	Wood	0.00272603	0.000162421	6	6	7.38554e-05	0.00366353
Salmonella	Groups	W_LDPE	-0.159138	0.0034508	12	12	5.40149e-11	8.23267e-09		Oceanihabitans	Groups	W_LDPE	-0.00145766	0.000134055	6	3	0.000406031	0.0196476		Rheinheimera	Groups	Wood	0.00725559	0.000482441	6	6	0.000113906	0.00583766		Pelomonas	Groups	Wood	0.0115049	0.000684824	6	6	7.35771e-05	0.00366353
Salmonella	Groups	LDPE	-0.158928	0.0034508	12	12	5.45867e-11	8.23267e-09		Phaeovulum	Groups	W_LDPE	-0.00796631	0.00073578	6	6	0.000412867	0.0196476		Accumulibacter	Groups	Wood	0.0034597	0.000241062	6	6	0.000136957	0.00585789		Thermobispora	Groups	Wood	0.00141981	8.46587e-05	6	6	7.40787e-05	0.00366353
Escherichia	Groups	W_LDPE	-0.223357	0.0050092	12	12	7.06462e-11	1.00814e-08		Pseudoalteromonas	Groups	W_LDPE	0.00211675	0.000191709	6	6	0.000382527	0.0196476		Glutamicibacter	Groups	Wood	0.0165176	0.001122	6	6	0.000123909	0.00585789		Methylobacterium	Groups	Wood	0.00593285	0.000358195	6	6	7.78204e-05	0.00373538
Pseudanabaena	Groups	Wood	-0.0161754	0.000362925	12	12	7.08961e-11	1.00814e-08		Aquabacterium_A	Groups	W_LDPE	-0.0152393	0.00142464	6	6	0.000432733	0.0200046		Muricomes	Groups	Wood	0.00295559	0.000205866	6	6	0.000136773	0.00585789		Flavimobilis	Groups	Wood	0.00189624	0.000124539	6	6	0.000108497	0.00449035
Arachnia	Groups	LDPE	-0.0192821	0.000441932	12	12	8.39982e-11	1.16127e-08		Gemmiger	Groups	W_LDPE	-0.00181281	0.000172539	6	6	0.000463989	0.0202901		Opitutus	Groups	Wood	0.0115072	0.000810456	6	6	0.000142875	0.00585789		Giesbergeria	Groups	Wood	0.0207753	0.00136941	6	6	0.000110058	0.00449035
Escherichia	Groups	Wood	-0.216641	0.0050092	12	12	9.01067e-11	1.18016e-08		Tractidigestivibacter	Groups	W_LDPE	0.0456032	0.0043202	6	6	0.000455657	0.0202901		Phaeovulum	Groups	Wood	-0.00510993	0.000356212	6	6	0.000137211	0.00585789		Holdemanella	Groups	Wood	0.00291832	0.000187901	6	6	0.00010033	0.00449035
Salmonella	Groups	Wood	-0.149248	0.0034508	12	12	9.00827e-11	1.18016e-08		Plantibacter	Groups	W_LDPE	-0.00348858	0.000339652	6	6	0.000506679	0.0215738		Planctopirus	Groups	Wood	0.00624533	0.000438165	6	4	0.000140722	0.00585789		Hyphomonas	Groups	Wood	0.0013387	8.78349e-05	6	6	0.000108076	0.00449035
Aquiluna	Groups	Wood	-0.00167205	4.28102e-05	12	3	2.02967e-10	2.43346e-08		Lelliottia	Groups	W_LDPE	-0.00190588	0.000192569	6	6	0.000584955	0.0230981		Pseudomonas_E	Groups	Wood	0.0631326	0.00438585	6	6	0.000135365	0.00585789		Luteolibacter	Groups	Wood	0.00359396	0.000234863	6	6	0.000106379	0.00449035
Aquiluna	Groups	W_LDPE	-0.00167205	4.28102e-05	12	3	2.02967e-10	2.43346e-08		Pirellula_B	Groups	W_LDPE	-0.000818213	8.18301e-05	6	6	0.000562239	0.0230981		Ruminococcus_C	Groups	Wood	0.0118952	0.000799038	6	6	0.000118571	0.00585789		Ohtaekwangia	Groups	Wood	0.000680621	4.43446e-05	6	3	0.000105123	0.00449035
Aquiluna	Groups	LDPE	-0.00167205	4.28102e-05	12	3	2.02967e-10	2.43346e-08		Rhodobacter	Groups	W_LDPE	-0.00475363	0.000480378	6	6	0.000585303	0.0230981		Lacunisphaera	Groups	Wood	0.00576726	0.000436603	6	6	0.000189761	0.00759043		Aquabacterium	Groups	Wood	-0.0488722	0.00338813	6	6	0.000134262	0.00468362
CAIUCZ01	Groups	Wood	-0.00156403	4.03383e-05	12	3	2.15134e-10	2.43346e-08		Ascidiaceihabitans	Groups	W_LDPE	-0.00202865	0.000208242	6	4	0.000621851	0.0239561		Dysosmobacter	Groups	Wood	0.00147638	0.000113267	6	6	0.000199947	0.0076259		Aquipluma	Groups	Wood	0.0033647	0.000239613	6	6	0.000149233	0.00468362
CAIUCZ01	Groups	W_LDPE	-0.00156403	4.03383e-05	12	3	2.15134e-10	2.43346e-08		Alteromonas	Groups	W_LDPE	-0.000534141	5.7791e-05	6	3	0.00076175	0.0253546		Holdemanella	Groups	Wood	0.00233924	0.000178706	6	6	0.000196651	0.0076259		Bifidobacterium	Groups	Wood	0.0101917	0.000724097	6	6	0.000147868	0.00468362
CAIUCZ01	Groups	LDPE	-0.00156403	4.03383e-05	12	3	2.15134e-10	2.43346e-08		Desulfobulbus_A	Groups	W_LDPE	-0.00137922	0.000146498	6	6	0.000709518	0.0253546		MM1	Groups	Wood	0.000853105	6.83374e-05	6	6	0.000236822	0.00829428		Blautia_A	Groups	Wood	0.00515017	0.000349673	6	6	0.000123676	0.00468362
Aurantimicrobium	Groups	Wood	-0.013532	0.000363231	12	11	2.95668e-10	3.27009e-08		Gemmobacter_C	Groups	W_LDPE	-0.00148467	0.000161812	6	6	0.000783517	0.0253546		Paucibacter	Groups	Wood	0.0049481	0.000394601	6	6	0.000232723	0.00829428		Chlorobium	Groups	Wood	0.00860663	0.000579653	6	6	0.000119804	0.00468362
Arachnia	Groups	Wood	-0.0163921	0.000441932	12	12	3.06136e-10	3.31225e-08		Hungatella	Groups	W_LDPE	-0.000534141	5.7791e-05	6	3	0.00076175	0.0253546		Serratia	Groups	Wood	-0.00142569	0.000114312	6	6	0.000237702	0.00829428		GCF.002259525	Groups	Wood	0.000636277	4.43446e-05	6	3	0.000137087	0.00468362
Aurantimicrobium	Groups	W_LDPE	-0.0132783	0.000363231	12	11	3.4373e-10	3.63988e-08		Paenochrobactrum	Groups	W_LDPE	-0.000534141	5.7791e-05	6	3	0.00076175	0.0253546		Terrabacter	Groups	Wood	0.0019173	0.00015366	6	6	0.000237283	0.00829428		Malikia	Groups	Wood	0.00875087	0.000618678	6	6	0.000145034	0.00468362
Aurantimicrobium	Groups	LDPE	-0.0130487	0.000363231	12	11	3.94906e-10	4.09468e-08		Rubrivivax	Groups	W_LDPE	-0.00382778	0.000409091	6	6	0.000726567	0.0253546		Microvirga	Groups	Wood	0.00202145	0.00016382	6	6	0.000247846	0.00846809		Methylotenera	Groups	Wood	0.0956281	0.00674404	6	6	0.000143623	0.00468362
Fluviibacter	Groups	W_LDPE	-0.0169659	0.000507291	12	12	6.97464e-10	7.08424e-08		Sulfitobacter	Groups	W_LDPE	-0.00115969	0.000122336	6	6	0.000690934	0.0253546		Algoriella	Groups	Wood	0.00416937	0.000347068	6	6	0.000275248	0.00905522		Pirellula_B	Groups	Wood	0.00103069	7.06239e-05	6	6	0.000128225	0.00468362
Fluviibacter	Groups	Wood	-0.0167833	0.000507291	12	12	7.60098e-10	7.56602e-08		Tabrizicola	Groups	W_LDPE	-0.00827948	0.000899892	6	6	0.000775262	0.0253546		Luteolibacter	Groups	Wood	0.00221181	0.000185192	6	6	0.000281595	0.00905522		Rhodoferax_B	Groups	Wood	0.016433	0.00112281	6	6	0.000126797	0.00468362
Diaphorobacter_A	Groups	LDPE	0.0426162	0.00131217	12	12	8.80463e-10	8.59228e-08		Nioella	Groups	W_LDPE	-0.00190678	0.000210793	6	4	0.000827548	0.0262544		Sphaerotilus	Groups	Wood	-0.268749	0.0224	6	6	0.000276633	0.00905522		Undibacterium	Groups	Wood	-0.0429966	0.00303313	6	6	0.000143782	0.00468362
Fluviibacter	Groups	LDPE	-0.0160342	0.000507291	12	12	1.09254e-09	1.04569e-07		Agreia	Groups	W_LDPE	-0.00828166	0.000935782	6	6	0.000900095	0.0280068		Acidovorax	Groups	Wood	0.0717895	0.00614074	6	6	0.000306125	0.00942129		Vagococcus	Groups	Wood	0.00104835	7.24988e-05	6	3	0.000132962	0.00468362
Hydromonas	Groups	Wood	0.0117567	0.000388283	12	12	1.5365e-09	1.44286e-07		Rhodoferax_A	Groups	W_LDPE	0.00205879	0.000237333	6	6	0.000971866	0.0296694		Adlercreutzia	Groups	Wood	0.000699932	6.00747e-05	6	6	0.000310213	0.00942129		Enterococcus_B	Groups	Wood	0.00795981	0.000572992	6	6	0.000155697	0.00472441
Algoriella	Groups	Wood	0.0102244	0.000338737	12	12	1.57519e-09	1.4518e-07		Pseudopontixanthobacter_A	Groups	W_LDPE	-0.00272726	0.000319046	6	6	0.00102811	0.0302451		Gemmiger	Groups	Wood	0.00375756	0.000321775	6	6	0.000307469	0.00942129		Mucilaginibacter	Groups	Wood	0.00617971	0.000446736	6	6	0.000158308	0.00472441
Klebsiella	Groups	W_LDPE	-0.0969535	0.00331478	12	12	2.02204e-09	1.82976e-07		Spirosoma	Groups	W_LDPE	-0.00635176	0.000740407	6	6	0.00101416	0.0302451		Agathobaculum	Groups	Wood	0.0016544	0.000143434	6	6	0.000322651	0.00956107		Sutterella	Groups	Wood	0.00301541	0.000218304	6	6	0.000159217	0.00472441
BS3	Groups	W_LDPE	-0.00780399	0.000268171	12	9	2.10511e-09	1.87092e-07		Acidithiobacillus	Groups	W_LDPE	-0.000757723	9.12696e-05	6	6	0.00114956	0.0311409		Extensimonas	Groups	Wood	-0.00170009	0.000148279	6	6	0.000330266	0.00956107		Empedobacter	Groups	Wood	0.00271674	0.000199366	6	6	0.00016793	0.00480811
BS3	Groups	Wood	-0.00773479	0.000268171	12	9	2.25921e-09	1.97265e-07		Clavibacter	Groups	W_LDPE	-0.0065083	0.000791636	6	6	0.00119321	0.0311409		Sutterella	Groups	Wood	0.00256449	0.000224023	6	6	0.000332305	0.00956107		Kocuria	Groups	Wood	0.00247938	0.000181595	6	6	0.000166656	0.00480811
BS3	Groups	LDPE	-0.00769741	0.000268171	12	9	2.34772e-09	1.98044e-07		Ideonella_A	Groups	W_LDPE	-0.011426	0.0013748	6	6	0.0011448	0.0311409		Thiolinea	Groups	Wood	0.0100835	0.000899174	6	6	0.000360085	0.0101817		Lactococcus_A	Groups	Wood	0.0279581	0.00207797	6	6	0.000176543	0.00496755
Cellvibrio	Groups	Wood	0.0155082	0.00053929	12	12	2.31338e-09	1.98044e-07		Nakamurella	Groups	W_LDPE	-0.00492009	0.000598464	6	6	0.00119329	0.0311409		Agromyces	Groups	Wood	0.00219493	0.000197948	6	6	0.000376258	0.0103816		MM1	Groups	Wood	0.000910896	6.83374e-05	6	6	0.000183142	0.00498145
Lacrimispora	Groups	W_LDPE	-0.00912029	0.000318893	12	12	2.41595e-09	2.00403e-07		Pilimelia	Groups	W_LDPE	-0.00047635	5.7791e-05	6	3	0.00118149	0.0311409		Lactobacillus	Groups	Wood	0.00314388	0.000284214	6	6	0.000379814	0.0103816		Sanguibacter	Groups	Wood	0.00189695	0.000141826	6	6	0.000180689	0.00498145
Enterobacter	Groups	W_LDPE	-0.0467822	0.00163929	12	12	2.45771e-09	2.00525e-07		SCSIO.52909	Groups	W_LDPE	-0.000673661	8.17288e-05	6	3	0.00118149	0.0311409		Pseudopontixanthobacter_A	Groups	Wood	-0.00305344	0.000279571	6	6	0.00039909	0.0107296		Massilia	Groups	Wood	0.0122255	0.0009224	6	6	0.000187269	0.0050102
Bifidobacterium	Groups	W_LDPE	-0.0207055	0.000728518	12	12	2.53893e-09	2.0381e-07		Vagococcus	Groups	W_LDPE	-0.00047635	5.7791e-05	6	3	0.00118149	0.0311409		Chlorobium	Groups	Wood	0.00657996	0.0006092	6	6	0.000416755	0.0110238		Ruminococcus_E	Groups	Wood	0.00320565	0.000244963	6	6	0.000196864	0.00518198
Klebsiella	Groups	Wood	-0.0934715	0.00331478	12	12	2.70251e-09	2.11127e-07		Epibacterium	Groups	W_LDPE	-0.00118991	0.000148411	6	3	0.00131285	0.0337174		Streptococcus	Groups	Wood	0.0108858	0.00102006	6	6	0.000436715	0.0113685		Parabacteroides	Groups	Wood	0.00279513	0.00021595	6	6	0.000205526	0.00524091
Klebsiella	Groups	LDPE	-0.0934175	0.00331478	12	12	2.71492e-09	2.11127e-07		Pauljensenia	Groups	W_LDPE	-0.00168388	0.000212277	6	6	0.00136727	0.0345664		Blautia_A	Groups	Wood	0.00361515	0.000344501	6	6	0.000466191	0.0117624		UBA952	Groups	Wood	0.00147312	0.000113683	6	6	0.000204616	0.00524091
Streptobacillus	Groups	W_LDPE	-0.0218473	0.000783	12	11	2.93859e-09	2.25005e-07		Fertoeibacter	Groups	W_LDPE	-0.00125245	0.00015885	6	6	0.00139917	0.0348285		Duodenibacillus	Groups	Wood	0.000891095	8.46273e-05	6	6	0.00046007	0.0117624		LPB0142	Groups	Wood	0.00501798	0.000406043	6	6	0.000246376	0.00614778
Faecalibacterium	Groups	Wood	0.0129619	0.000465933	12	12	3.00863e-09	2.25962e-07		Curvibacter	Groups	W_LDPE	0.0416345	0.00532997	6	6	0.00144948	0.0355343		Cereibacter_A	Groups	Wood	-0.00555785	0.000540328	6	6	0.000503817	0.0124231		Lacunisphaera	Groups	Wood	0.00594716	0.000482347	6	6	0.000248623	0.00614778
Lacrimispora	Groups	LDPE	-0.00885908	0.000318893	12	12	3.04188e-09	2.25962e-07		Subtercola	Groups	W_LDPE	-0.00118997	0.000156754	6	6	0.00161527	0.0390075		Lacticaseibacillus	Groups	Wood	0.00233192	0.000227503	6	6	0.000510718	0.0124231		Pseudomonas_A	Groups	Wood	-0.100529	0.008213	6	6	0.000255802	0.00620399
Streptobacillus	Groups	LDPE	-0.0214485	0.000783	12	11	3.40063e-09	2.48896e-07		Diaphorobacter_A	Groups	W_LDPE	-0.0117777	0.0015711	6	6	0.00169389	0.0403047		Pseudomonas_A	Groups	Wood	0.0366993	0.00358831	6	6	0.000515104	0.0124231		Rheinheimera	Groups	Wood	0.00740317	0.000606444	6	6	0.0002585	0.00620399
Megamonas	Groups	LDPE	-0.00814778	0.00030045	12	12	3.68273e-09	2.64729e-07		Thioclava	Groups	W_LDPE	-0.00176914	0.000238689	6	6	0.00176799	0.0414581		Herbaspirillum	Groups	Wood	0.00583094	0.00057681	6	6	0.000538906	0.0127115		Arcicella	Groups	Wood	0.00830698	0.00069419	6	6	0.000279471	0.00649724
Methylopumilus_A	Groups	LDPE	-0.00889872	0.000328596	12	6	3.72333e-09	2.64729e-07		Enterococcus_G	Groups	W_LDPE	-0.00632695	0.000861615	6	6	0.00183127	0.0423286		Paracoccus	Groups	Wood	-0.00593115	0.000587747	6	6	0.000542562	0.0127115		Ensifer	Groups	Wood	0.00328115	0.000274211	6	6	0.000279532	0.00649724
Enterobacter	Groups	LDPE	-0.0440528	0.00163929	12	12	3.95771e-09	2.7743e-07		Cypionkella	Groups	W_LDPE	-0.00506027	0.000696169	6	6	0.00190288	0.0433642		Sulfuricaulis	Groups	Wood	0.000701123	6.9881e-05	6	6	0.00055486	0.0128165		Haliscomenobacter	Groups	Wood	0.0145338	0.00122244	6	6	0.000286643	0.00649724
Megamonas	Groups	W_LDPE	-0.00805395	0.00030045	12	12	4.03661e-09	2.79031e-07		Yoonia	Groups	W_LDPE	-0.00121747	0.000169724	6	6	0.00199996	0.0449435		Agitococcus	Groups	Wood	0.00586357	0.000594761	6	6	0.000593822	0.0129577		Phocaeicola	Groups	Wood	0.00549159	0.000461734	6	6	0.000286238	0.00649724
Methylopumilus_A	Groups	Wood	-0.0087592	0.000328596	12	6	4.21983e-09	2.877e-07		Veillonella	Groups	W_LDPE	-0.00117865	0.000167955	6	6	0.00217153	0.0481307		Anaerostipes	Groups	Wood	0.00403812	0.000418938	6	6	0.000647887	0.0129577		Formosimonas	Groups	Wood	0.00154959	0.000130905	6	6	0.000291556	0.00651807
Enterobacter	Groups	Wood	-0.0432717	0.00163929	12	12	4.56011e-09	3.00583e-07		Epilithonimonas	Groups	W_LDPE	-0.00518236	0.000749665	6	6	0.00229736	0.0489096		Aquabacterium	Groups	Wood	-0.0462089	0.00478765	6	6	0.000644583	0.0129577		ER4	Groups	Wood	0.00240092	0.000204123	6	6	0.000298923	0.00659246
Lacrimispora	Groups	Wood	-0.00842656	0.000318893	12	12	4.52231e-09	3.00583e-07		Flectobacillus	Groups	W_LDPE	-0.00415782	0.00059969	6	6	0.00227218	0.0489096		Chamaesiphon	Groups	Wood	0.0012878	0.000132474	6	3	0.000626983	0.0129577		Nocardioides	Groups	Wood	0.0129582	0.00110919	6	6	0.000306947	0.00667917
Streptobacillus	Groups	Wood	-0.0205508	0.000783	12	11	4.77115e-09	3.00583e-07		Streptococcus	Groups	W_LDPE	0.00828727	0.00119481	6	6	0.00226881	0.0489096		Desulforegula	Groups	Wood	0.00070136	7.14963e-05	6	6	0.000605367	0.0129577		Dyadobacter	Groups	Wood	0.0062697	0.000538496	6	6	0.000311051	0.00667942
UASB340	Groups	Wood	-0.00266147	0.000101342	12	3	4.74832e-09	3.00583e-07		Haematobacter	Groups	W_LDPE	-0.00339793	0.000493295	6	6	0.00232828	0.0489241		Gemmobacter_B	Groups	Wood	-0.00127201	0.000130464	6	6	0.000619851	0.0129577		Agromyces	Groups	Wood	0.00290084	0.00025182	6	6	0.000324269	0.00679672
UASB340	Groups	W_LDPE	-0.00266147	0.000101342	12	3	4.74832e-09	3.00583e-07		Pseudorhodobacter	Groups	W_LDPE	-0.00310192	0.000457065	6	6	0.00246125	0.0510551		LPB0142	Groups	Wood	-0.00540277	0.000554755	6	6	0.000622535	0.0129577		Caulobacter	Groups	Wood	0.0099	0.000862612	6	6	0.000329008	0.00679672
UASB340	Groups	LDPE	-0.00266147	0.000101342	12	3	4.74832e-09	3.00583e-07		Microvirgula	Groups	W_LDPE	-0.000526306	7.83132e-05	6	6	0.00255274	0.0522827		Lactococcus	Groups	Wood	0.0105005	0.00107133	6	6	0.000607359	0.0129577		Methylophilus	Groups	Wood	0.00299545	0.00026051	6	6	0.000326598	0.00679672
Schaedlerella	Groups	W_LDPE	-0.00383585	0.000147084	12	12	5.01833e-09	3.12203e-07		Chachezhania	Groups	W_LDPE	-0.000852445	0.000127479	6	3	0.00260086	0.0525485		Microthrix	Groups	Wood	0.077506	0.00795535	6	6	0.000621648	0.0129577		Allorhizobium	Groups	Wood	0.0107426	0.000955515	6	6	0.000356536	0.00692699
Fusobacterium_A	Groups	W_LDPE	-0.00686199	0.000266818	12	12	5.60448e-09	3.40165e-07		Frondihabitans	Groups	W_LDPE	-0.00189629	0.00028445	6	6	0.00263068	0.0525485		Pseudogemmobacter	Groups	Wood	-0.00368165	0.000381881	6	6	0.000647395	0.0129577		Belnapia	Groups	Wood	0.0024425	0.00021707	6	6	0.000355371	0.00692699
Methylopumilus_A	Groups	W_LDPE	-0.00845976	0.000328596	12	6	5.55769e-09	3.40165e-07		Serratia	Groups	W_LDPE	-0.00274718	0.000413726	6	6	0.00266984	0.0526805		Sandaracinus	Groups	Wood	0.000644631	6.59876e-05	6	6	0.000615193	0.0129577		Eubacterium_G	Groups	Wood	0.00309092	0.000274594	6	6	0.000354854	0.00692699
Fusobacterium_A	Groups	LDPE	-0.00683221	0.000266818	12	12	5.80072e-09	3.47833e-07		UBA1943	Groups	W_LDPE	-0.0039187	0.000592704	6	6	0.00271294	0.0528859		Prosthecobacter	Groups	Wood	0.00351166	0.000367697	6	6	0.000671379	0.0132658		Hydrogenoanaerobacterium	Groups	Wood	0.00101731	9.00951e-05	6	3	0.000350567	0.00692699
Cytophaga	Groups	Wood	0.0198543	0.000781431	12	12	6.16943e-09	3.65539e-07		Jeotgalicoccus_A	Groups	W_LDPE	0.000578486	8.87071e-05	6	3	0.00285513	0.0537163		Acidovorax_C	Groups	Wood	0.00212387	0.000230055	6	6	0.000765141	0.0136395		Thiothrix	Groups	Wood	0.0131553	0.00116413	6	6	0.000349473	0.00692699
Schaedlerella	Groups	LDPE	-0.00365894	0.000147084	12	12	7.2913e-09	4.26927e-07		Methylobacterium	Groups	W_LDPE	-0.00308242	0.000470659	6	6	0.00281031	0.0537163		Empedobacter	Groups	Wood	0.00243733	0.000263677	6	6	0.000761433	0.0136395		Limosilactobacillus	Groups	Wood	0.00148735	0.000132817	6	6	0.000362053	0.00695142
Bifidobacterium	Groups	LDPE	-0.0178704	0.000728518	12	12	8.14723e-09	4.663e-07		Phytobacter	Groups	W_LDPE	-0.00285242	0.000436192	6	6	0.00282596	0.0537163		Frisingicoccus	Groups	Wood	0.000534141	5.7791e-05	6	3	0.00076175	0.0136395		Micropruina	Groups	Wood	0.0027414	0.000248867	6	6	0.000386048	0.00724172
Pseudomonas_A	Groups	W_LDPE	0.146022	0.00595319	12	12	8.15112e-09	4.663e-07		Actinomyces	Groups	W_LDPE	-0.00468167	0.000720949	6	6	0.00290032	0.0539393		Hymenobacter	Groups	Wood	-0.00701046	0.0007426	6	6	0.000702063	0.0136395		Pseudoclavibacter	Groups	Wood	0.0034184	0.000310261	6	6	0.000385735	0.00724172
Daejeonella	Groups	W_LDPE	-0.0121653	0.000500249	12	12	8.72391e-09	4.93397e-07		Runella	Groups	W_LDPE	-0.0033721	0.000524106	6	6	0.00300146	0.0551859		Marinomonas	Groups	Wood	0.000534141	5.7791e-05	6	3	0.00076175	0.0136395		X14.Feb	Groups	Wood	0.00237801	0.000222559	6	6	0.000434638	0.00794895
Listeria	Groups	W_LDPE	-0.0301398	0.0012611	12	12	1.00081e-08	5.52775e-07		Paucibacter	Groups	W_LDPE	0.00286081	0.000447032	6	6	0.00306174	0.0556618		Sulfuritalea	Groups	Wood	0.00370571	0.000395837	6	6	0.000725095	0.0136395		Anaerostipes	Groups	Wood	0.00439121	0.000412122	6	6	0.000439376	0.00794895
Listeria	Groups	LDPE	-0.0300364	0.0012611	12	12	1.02835e-08	5.52775e-07		Brevundimonas	Groups	W_LDPE	-0.00822993	0.0012922	6	6	0.00311661	0.0560296		Thiothrix	Groups	Wood	0.0106135	0.0011386	6	6	0.000737211	0.0136395		Cereibacter_A	Groups	Wood	0.00308543	0.000289497	6	6	0.000438935	0.00794895
Sandarakinorhabdus	Groups	W_LDPE	-0.013543	0.000567062	12	12	1.00638e-08	5.52775e-07		Ruminococcus_C	Groups	W_LDPE	-0.00336212	0.000531766	6	6	0.00320193	0.056931		VN6.2	Groups	Wood	0.00075539	8.17288e-05	6	3	0.000761751	0.0136395		Dorea	Groups	Wood	0.00165119	0.000155316	6	6	0.000443232	0.00794895
Xylella	Groups	W_LDPE	-0.00963592	0.000404799	12	12	1.03291e-08	5.52775e-07		Bieblia_A	Groups	W_LDPE	-0.00123681	0.000196246	6	5	0.00324002	0.056982		Zoogloea	Groups	Wood	0.0111523	0.00118894	6	6	0.000719672	0.0136395		BK.30	Groups	Wood	0.000498473	4.71314e-05	6	6	0.000452247	0.00802247
Xylella	Groups	LDPE	-0.00964937	0.000404799	12	12	1.0216e-08	5.52775e-07		Acetobacter	Groups	W_LDPE	-0.00143953	0.000230698	6	6	0.00336136	0.0583567		Aestuariimicrobium	Groups	Wood	0.000706404	7.6934e-05	6	6	0.000781316	0.013778		Alistipes	Groups	Wood	0.00408608	0.000387634	6	6	0.000458134	0.00803951
Diaphorobacter_A	Groups	W_LDPE	0.0308385	0.00131217	12	12	1.1426e-08	6.04972e-07		Aureimonas_A	Groups	W_LDPE	-0.00239309	0.000388166	6	6	0.00351404	0.0583567		Anaerobutyricum	Groups	Wood	0.0034796	0.000381487	6	6	0.000801545	0.0138372		Agrobacterium	Groups	Wood	0.00978534	0.000938713	6	6	0.000478402	0.0080944
Daejeonella	Groups	LDPE	-0.0115562	0.000500249	12	12	1.30889e-08	6.20415e-07		Frigididesulfovibrio	Groups	W_LDPE	-0.000706597	0.000114665	6	3	0.00352001	0.0583567		Luteococcus	Groups	Wood	0.000981223	0.000107305	6	6	0.000793776	0.0138372		Allopseudarcicella	Groups	Wood	0.00808403	0.000770733	6	6	0.000467073	0.0080944
Fusobacterium_A	Groups	Wood	-0.0061916	0.000266818	12	12	1.26315e-08	6.20415e-07		Polynucleobacter	Groups	W_LDPE	-0.00242979	0.000393825	6	6	0.00350441	0.0583567		Blastomonas	Groups	Wood	0.0170935	0.00189041	6	6	0.000828789	0.0141585		Gemmobacter	Groups	Wood	0.008149	0.000782871	6	6	0.000481101	0.0080944
Limnohabitans	Groups	W_LDPE	-0.13174	0.00568898	12	12	1.28406e-08	6.20415e-07		Pseudomonas_D	Groups	W_LDPE	0.00295601	0.000480233	6	6	0.00353458	0.0583567		Pseudorhodobacter_B	Groups	Wood	-0.00178244	0.000198823	6	6	0.000856583	0.0144824		Lactococcus	Groups	Wood	0.0136757	0.00131069	6	6	0.000476656	0.0080944
Limnohabitans	Groups	LDPE	-0.132664	0.00568898	12	12	1.21514e-08	6.20415e-07		Pseudomonas_N	Groups	W_LDPE	0.00192183	0.000311383	6	5	0.00349981	0.0583567		Ligilactobacillus	Groups	Wood	0.0011271	0.000126287	6	6	0.000871431	0.0145831		Agathobacter	Groups	Wood	0.0136952	0.00132784	6	6	0.000498568	0.00821881
Prosthecobacter	Groups	W_LDPE	-0.0217474	0.000937076	12	12	1.26213e-08	6.20415e-07		Arcicella	Groups	W_LDPE	-0.00455462	0.000750518	6	6	0.00372386	0.0586091		Gemmobacter	Groups	Wood	-0.0107129	0.00121651	6	6	0.000917368	0.0151817		Mediterraneibacter	Groups	Wood	0.00516231	0.000499442	6	6	0.000494414	0.00821881
Pseudomonas	Groups	W_LDPE	0.290077	0.0124441	12	12	1.21891e-08	6.20415e-07		Devosia	Groups	W_LDPE	-0.00366393	0.000604063	6	6	0.00373099	0.0586091		Janthinobacterium	Groups	Wood	0.0839477	0.00955526	6	6	0.000925715	0.0151817		Frondihabitans	Groups	Wood	0.00375941	0.000368641	6	6	0.000520888	0.00850088
Saccharimonas	Groups	Wood	-0.00503868	0.000217917	12	3	1.29953e-08	6.20415e-07		Enterobacter	Groups	W_LDPE	-0.00272936	0.000448957	6	6	0.00369983	0.0586091		Nocardioides	Groups	Wood	0.00594981	0.000680064	6	6	0.000940649	0.0152739		Dehalobacter	Groups	Wood	0.000718006	7.08647e-05	6	3	0.000534159	0.00854655
Saccharimonas	Groups	W_LDPE	-0.00503868	0.000217917	12	3	1.29953e-08	6.20415e-07		Levilinea	Groups	W_LDPE	-0.00062283	0.000102136	6	3	0.00365824	0.0586091		Catenuloplanes	Groups	Wood	0.00132811	0.000152387	6	3	0.000954611	0.0153486		Rhabdaerophilum	Groups	Wood	0.000718006	7.08647e-05	6	3	0.000534159	0.00854655
Saccharimonas	Groups	LDPE	-0.00503868	0.000217917	12	3	1.29953e-08	6.20415e-07		Pseudohalocynthiibacter	Groups	W_LDPE	-0.00062283	0.000102136	6	3	0.00365824	0.0586091		Arcicella	Groups	Wood	0.00375236	0.000438525	6	6	0.00102416	0.0162023		Desulfoprunum	Groups	Wood	0.000530701	5.31233e-05	6	6	0.00056419	0.00868468
Schaedlerella	Groups	Wood	-0.00343769	0.000147084	12	12	1.19361e-08	6.20415e-07		Alteraurantiacibacter	Groups	W_LDPE	-0.00200282	0.000337409	6	6	0.00403832	0.0628269		Moraxella_A	Groups	Wood	0.040334	0.00472948	6	6	0.00103734	0.0162023		Lactobacillus	Groups	Wood	0.0036852	0.000367661	6	6	0.000556954	0.00868468
Sphingomonas	Groups	LDPE	0.0403426	0.0017345	12	12	1.24033e-08	6.20415e-07		OLB8	Groups	W_LDPE	-0.000393704	6.65176e-05	6	6	0.00408112	0.0628881		Rariglobus	Groups	Wood	0.00325117	0.000380356	6	6	0.00102833	0.0162023		Macellibacteroides	Groups	Wood	0.00266369	0.000268344	6	6	0.000578305	0.00868468
Prosthecobacter	Groups	LDPE	-0.0216167	0.000937076	12	12	1.32365e-08	6.21492e-07		Loktanella	Groups	W_LDPE	-0.00205596	0.000348754	6	6	0.00414126	0.0632128		Lachnospira	Groups	Wood	0.00248703	0.000294619	6	6	0.00107867	0.0166888		Microthrix	Groups	Wood	0.0922789	0.009276	6	6	0.000573433	0.00868468
Undibacterium	Groups	W_LDPE	0.0514885	0.00224059	12	12	1.36436e-08	6.34619e-07		Longimicrobium	Groups	W_LDPE	-0.00060963	0.000103947	6	6	0.00422013	0.0636097		Neisseria	Groups	Wood	0.00177002	0.000210349	6	6	0.00109189	0.0167355		Polymorphobacter_A	Groups	Wood	0.00378101	0.000376791	6	6	0.000554498	0.00868468
Sandarakinorhabdus	Groups	LDPE	-0.0129503	0.000567062	12	12	1.43294e-08	6.60347e-07		Rathayibacter	Groups	W_LDPE	-0.00239122	0.000408404	6	6	0.00424589	0.0636097		Paludibacter	Groups	Wood	0.00150893	0.000179989	6	6	0.00110751	0.0168177		Pseudoxanthomonas_A	Groups	Wood	0.00434609	0.000436103	6	6	0.000569519	0.00868468
Listeria	Groups	Wood	-0.0287314	0.0012611	12	12	1.46033e-08	6.62813e-07		Aliarcobacter	Groups	W_LDPE	-0.0104987	0.00182065	6	6	0.00448839	0.0657013		Pseudoduganella	Groups	Wood	0.00397334	0.000475415	6	6	0.00112064	0.0168611		Rhodanobacter	Groups	Wood	0.00345295	0.000348125	6	6	0.000580043	0.00868468
Megamonas	Groups	Wood	-0.00684236	0.00030045	12	12	1.46493e-08	6.62813e-07		Citrobacter_A	Groups	W_LDPE	-0.000486194	8.528e-05	6	6	0.00467832	0.0657013		Alistipes	Groups	Wood	0.00335508	0.000405383	6	6	0.00116325	0.017343		Nakamurella	Groups	Wood	0.00576916	0.000583851	6	6	0.000588602	0.00873272
Limnohabitans_A	Groups	LDPE	-0.368	0.0161883	12	12	1.48603e-08	6.66305e-07		Enterococcus_D	Groups	W_LDPE	-0.000572659	0.000100149	6	6	0.00462811	0.0657013		Georhizobium	Groups	Wood	0.00047635	5.7791e-05	6	3	0.00118149	0.0174562		Arachnia	Groups	Wood	0.0043934	0.000451963	6	6	0.000627079	0.00874694
Campylobacter_D	Groups	W_LDPE	-0.0557478	0.00245727	12	12	1.50973e-08	6.70885e-07		Methylibium	Groups	W_LDPE	-0.0106287	0.00186052	6	6	0.00464389	0.0657013		Pseudomonas	Groups	Wood	0.0658422	0.00804802	6	6	0.0012157	0.0178013		Chamaesiphon	Groups	Wood	0.0012878	0.000132474	6	3	0.000626983	0.00874694
Daejeonella	Groups	Wood	-0.0113354	0.000500249	12	12	1.52416e-08	6.71305e-07		Pedococcus	Groups	W_LDPE	-0.000968587	0.000168744	6	6	0.00456427	0.0657013		Rugosibacter	Groups	Wood	0.00206617	0.000254939	6	6	0.00126007	0.0182877		Comamonas_C	Groups	Wood	0.00705028	0.000723537	6	6	0.000621264	0.00874694
Paucibacter	Groups	Wood	0.00940962	0.000416546	12	12	1.56178e-08	6.73726e-07		Polaromonas	Groups	W_LDPE	0.0117097	0.00203816	6	6	0.00454916	0.0657013		Eubacterium_G	Groups	Wood	0.00230827	0.000285684	6	6	0.00127482	0.0183395		Haematobacter	Groups	Wood	0.00233932	0.000239797	6	6	0.000618501	0.00874694
Trichococcus	Groups	Wood	0.0333965	0.00147942	12	12	1.57027e-08	6.73726e-07		Thauera	Groups	W_LDPE	-0.0330182	0.00575321	6	6	0.00456684	0.0657013		Bacteriovorax	Groups	Wood	0.00159881	0.000201071	6	6	0.00135488	0.0193218		OLB11	Groups	Wood	0.00299162	0.000306606	6	6	0.000618069	0.00874694
Xylella	Groups	Wood	-0.00914259	0.000404799	12	12	1.56402e-08	6.73726e-07		Thiothrix	Groups	W_LDPE	-0.00254181	0.000446681	6	6	0.00471035	0.0657013		Arenimonas	Groups	Wood	0.00380898	0.000484622	6	6	0.00141598	0.0198479		Odoribacter	Groups	Wood	0.00231828	0.000237673	6	6	0.000618834	0.00874694
Gemmobacter_B	Groups	W_LDPE	-0.00695067	0.000309476	12	12	1.63463e-08	6.95097e-07		Stenotrophomonas	Groups	W_LDPE	-0.00446181	0.000790499	6	6	0.00485164	0.0670936		Microlunatus	Groups	Wood	0.00280636	0.000356825	6	6	0.00141248	0.0198479		Plantibacter	Groups	Wood	0.00530562	0.000538969	6	6	0.000597254	0.00874694
Glutamicibacter	Groups	Wood	0.0191101	0.000851749	12	12	1.64801e-08	6.95097e-07		Albidovulum	Groups	W_LDPE	-0.00213616	0.00038559	6	6	0.00519065	0.0711735		Aquella	Groups	Wood	0.000774079	9.95863e-05	6	6	0.00147688	0.0204368		Glaciimonas	Groups	Wood	-0.00147914	0.000152898	6	4	0.000638857	0.00883571
Luteolibacter	Groups	W_LDPE	-0.00669179	0.000299944	12	12	1.72292e-08	7.20586e-07		Emticicia	Groups	W_LDPE	-0.00408178	0.000742881	6	6	0.00534733	0.0724806		Dorea	Groups	Wood	0.00175109	0.000226119	6	6	0.00149784	0.0204368		Ligilactobacillus	Groups	Wood	0.00153221	0.000159014	6	6	0.000648724	0.00889679
Acidovorax	Groups	Wood	0.137535	0.00618451	12	12	1.76706e-08	7.31196e-07		Luteolibacter	Groups	W_LDPE	-0.00138215	0.000253076	6	6	0.00546516	0.0724806		Fluviicola	Groups	Wood	0.0117704	0.00152805	6	6	0.00152846	0.0204368		Blastomonas	Groups	Wood	0.0254904	0.00265119	6	6	0.000654213	0.0088973
Allopseudarcicella	Groups	W_LDPE	-0.0331386	0.00149126	12	12	1.77767e-08	7.31196e-07		Nocardioides	Groups	W_LDPE	-0.00700842	0.00127939	6	6	0.00540588	0.0724806		Hydrotalea	Groups	Wood	0.00127481	0.000165858	6	6	0.0015411	0.0204368		Bacteroides	Groups	Wood	0.00756537	0.000793743	6	6	0.000676602	0.00890496
Sandarakinorhabdus	Groups	Wood	-0.0125521	0.000567062	12	12	1.83324e-08	7.45374e-07		Pseudoclavibacter	Groups	W_LDPE	-0.0025497	0.00046655	6	6	0.00545216	0.0724806		Methylophilus	Groups	Wood	0.00262031	0.000340093	6	6	0.0015271	0.0204368		Epilithonimonas	Groups	Wood	0.00514481	0.00053863	6	6	0.00067104	0.00890496
Sphingomonas	Groups	W_LDPE	0.03837	0.0017345	12	12	1.84209e-08	7.45374e-07		UBA2250	Groups	W_LDPE	-0.01359	0.0025018	6	6	0.00557211	0.0732981		Niastella	Groups	Wood	0.00116166	0.000151243	6	6	0.00154522	0.0204368		Lacticaseibacillus	Groups	Wood	0.00243777	0.000255589	6	6	0.000674802	0.00890496
Limnohabitans_A	Groups	W_LDPE	-0.355503	0.0161883	12	12	1.95145e-08	7.83255e-07		Paludibacter	Groups	W_LDPE	-0.0012171	0.000224606	6	6	0.00562142	0.0733504		Pseudoalteromonas	Groups	Wood	0.00180428	0.000234625	6	6	0.00153814	0.0204368		Wagnerdoeblera	Groups	Wood	0.00157888	0.000164983	6	6	0.000666095	0.00890496
Campylobacter_D	Groups	LDPE	-0.0533896	0.00245727	12	12	2.12279e-08	8.31772e-07		Marmoricola_A	Groups	W_LDPE	-0.00103516	0.00019156	6	6	0.00567763	0.0734912		Bradyrhizobium	Groups	Wood	0.0109218	0.00143986	6	6	0.00162007	0.0210866		Agreia	Groups	Wood	0.00893724	0.000958602	6	6	0.000736709	0.00920872
Rarobacter	Groups	Wood	-0.00136124	6.27127e-05	12	3	2.13918e-08	8.31772e-07		JAAKGP01	Groups	W_LDPE	-0.00179011	0.000340807	6	6	0.00628627	0.0807236		UBA2250	Groups	Wood	-0.0175333	0.00230888	6	6	0.00161322	0.0210866		Armatimonas	Groups	Wood	0.0010916	0.000117844	6	6	0.000755289	0.00920872
Rarobacter	Groups	W_LDPE	-0.00136124	6.27127e-05	12	3	2.13918e-08	8.31772e-07		Agrobacterium	Groups	W_LDPE	-0.0063905	0.00122126	6	6	0.00637181	0.0811779		Acidiphilium	Groups	Wood	0.00290912	0.000385129	6	3	0.00164595	0.0212548		CAG.83	Groups	Wood	0.00464347	0.000500596	6	6	0.00075129	0.00920872
Rarobacter	Groups	LDPE	-0.00136124	6.27127e-05	12	3	2.13918e-08	8.31772e-07		Phycicoccus	Groups	W_LDPE	-0.000512439	9.84824e-05	6	6	0.00650119	0.081542		Nioella	Groups	Wood	-0.000635264	8.44222e-05	6	6	0.00166988	0.0213953		Frisingicoccus	Groups	Wood	0.000534141	5.7791e-05	6	3	0.00076175	0.00920872
Pseudopontixanthobacter_A	Groups	LDPE	0.00797149	0.000369771	12	12	2.25775e-08	8.71073e-07		Sanguibacter	Groups	W_LDPE	-0.0013198	0.000253558	6	6	0.00649337	0.081542		Haliscomenobacter	Groups	Wood	0.010836	0.00145007	6	6	0.00171429	0.0216508		Luteococcus	Groups	Wood	0.00101993	0.000109642	6	6	0.000743083	0.00920872
Gemmatimonas	Groups	W_LDPE	-0.00998858	0.000464622	12	12	2.30756e-08	8.8344e-07		Cereibacter	Groups	W_LDPE	-0.00141081	0.000275937	6	6	0.00692072	0.0861363		Rivicola	Groups	Wood	0.00556799	0.00074533	6	6	0.00171622	0.0216508		Marmoricola_A	Groups	Wood	0.0014102	0.00015088	6	6	0.000729656	0.00920872
Oceanicola	Groups	W_LDPE	-0.00305597	0.000142652	12	9	2.37263e-08	9.01417e-07		Desulfolinea	Groups	W_LDPE	0.00061587	0.000121419	6	3	0.00711911	0.0863611		Eubacterium_I	Groups	Wood	0.0010797	0.000145397	6	6	0.00175548	0.0218105		Prosthecobacter	Groups	Wood	0.00364239	0.000393896	6	6	0.00076034	0.00920872
Limnohabitans_A	Groups	Wood	-0.344873	0.0161883	12	12	2.47876e-08	9.34604e-07		Limosilactobacillus	Groups	W_LDPE	-0.000566309	0.000111486	6	6	0.00708245	0.0863611		Ruthenibacterium	Groups	Wood	0.0012336	0.000166078	6	6	0.00175377	0.0218105		Pseudoruminococcus_A	Groups	Wood	0.00106598	0.000114317	6	6	0.000736235	0.00920872
Allopseudarcicella	Groups	LDPE	-0.0317099	0.00149126	12	12	2.51579e-08	9.41434e-07		Mariniflexile	Groups	W_LDPE	-0.00099095	0.000195622	6	6	0.00715228	0.0863611		Parabacteroides	Groups	Wood	0.00222857	0.000303718	6	6	0.00183645	0.0224759		Tabrizicola	Groups	Wood	0.00489311	0.000522009	6	6	0.000721554	0.00920872
Sphingomonas	Groups	Wood	0.036834	0.0017345	12	12	2.54165e-08	9.44015e-07		Pseudomonas_R	Groups	W_LDPE	0.00061587	0.000121419	6	3	0.00711911	0.0863611		Urbifossiella	Groups	Wood	0.00239422	0.000325763	6	6	0.00182522	0.0224759		VN6.2	Groups	Wood	0.00075539	8.17288e-05	6	3	0.000761751	0.00920872
Gemmatimonas	Groups	LDPE	-0.00983996	0.000464622	12	12	2.59673e-08	9.57328e-07		Acidovorax	Groups	W_LDPE	0.0312152	0.00619392	6	6	0.00728388	0.0864285		Mesorhizobium_E	Groups	Wood	0.000513566	7.05658e-05	6	6	0.00189395	0.023008		Williamsia_A	Groups	Wood	0.00204712	0.000221461	6	6	0.000761413	0.00920872
Limnohabitans	Groups	Wood	-0.119024	0.00568898	12	12	2.8582e-08	1.04598e-06		Herminiimonas	Groups	W_LDPE	0.00747565	0.00148381	6	6	0.00729155	0.0864285		Polaribacter	Groups	Wood	0.00218176	0.000302773	6	6	0.00196605	0.0237082		Aeromonas	Groups	Wood	0.0276292	0.00300538	6	6	0.000777625	0.00922209
Aquabacterium_A	Groups	LDPE	0.0325084	0.00156878	12	12	3.08242e-08	1.1198e-06		Laribacter	Groups	W_LDPE	-0.000703845	0.000140031	6	6	0.00735232	0.0864285		Enterocloster	Groups	Wood	0.00150603	0.000210335	6	6	0.00201372	0.0241058		Faecalibacillus	Groups	Wood	0.0019748	0.000215142	6	6	0.000782261	0.00922209
Comamonas_C	Groups	Wood	0.0280404	0.00135528	12	12	3.12056e-08	1.12544e-06		Rhodanobacter	Groups	W_LDPE	-0.00144645	0.000287985	6	6	0.00737153	0.0864285		ETT8	Groups	Wood	-0.00210226	0.000294956	6	6	0.00204871	0.0241719		Flavobacterium	Groups	Wood	0.0518745	0.00565739	6	6	0.00078546	0.00922209
Campylobacter_D	Groups	Wood	-0.0506662	0.00245727	12	12	3.20584e-08	1.14788e-06		Abditibacterium	Groups	W_LDPE	0.00510027	0.00101973	6	6	0.00748194	0.086568		Nitrosospira	Groups	Wood	0.00392715	0.000550245	6	6	0.00203826	0.0241719		Prevotella	Groups	Wood	0.013434	0.00145911	6	6	0.00077317	0.00922209
Pseudomonas_C	Groups	Wood	0.00530728	0.000258157	12	12	3.28088e-08	1.16635e-06		Allocatelliglobosispora	Groups	W_LDPE	-0.000697599	0.00013952	6	3	0.00749044	0.086568		CAG.83	Groups	Wood	0.00250402	0.000357465	6	6	0.00218634	0.0256115		Acinetobacter	Groups	Wood	0.0538059	0.00590819	6	6	0.000806345	0.00929209
Rheinheimera	Groups	Wood	0.010716	0.000522794	12	12	3.35828e-08	1.1854e-06		Acetoanaerobium	Groups	W_LDPE	-0.000846117	0.000169845	6	5	0.00758824	0.0870765		Panacagrimonas	Groups	Wood	0.000724747	0.000104132	6	6	0.00223982	0.0260518		Bariatricus	Groups	Wood	0.00335643	0.000370155	6	6	0.00081989	0.00929209
Comamonas_C	Groups	LDPE	0.0275462	0.00135528	12	12	3.58898e-08	1.25791e-06		Blautia_A	Groups	W_LDPE	-0.00153502	0.000312881	6	6	0.00800905	0.0899905		Aquipluma	Groups	Wood	0.0026995	0.000388632	6	6	0.00225646	0.0260605		Lachnoclostridium_B	Groups	Wood	0.00123698	0.000136025	6	6	0.00081088	0.00929209
Chromulinavorax	Groups	W_LDPE	-0.00328424	0.000162152	12	6	3.68903e-08	1.26623e-06		Conyzicola	Groups	W_LDPE	-0.000865904	0.000175864	6	6	0.0079083	0.0899905		Macromonas	Groups	Wood	0.000942829	0.000136441	6	6	0.00230074	0.0263861		Phreatobacter	Groups	Wood	0.00146776	0.000161284	6	6	0.000808574	0.00929209
Chromulinavorax	Groups	LDPE	-0.00328424	0.000162152	12	6	3.68903e-08	1.26623e-06		Fluviibacter	Groups	W_LDPE	-0.000931733	0.000189644	6	6	0.00796898	0.0899905		Mucilaginibacter	Groups	Wood	0.00393814	0.000574324	6	6	0.00236818	0.026785		UBA1943	Groups	Wood	0.00155847	0.000171686	6	6	0.000816484	0.00929209
Neisseria	Groups	Wood	0.00734065	0.000361907	12	12	3.64758e-08	1.26623e-06		Allorhizobium	Groups	W_LDPE	-0.00720719	0.00147912	6	6	0.00820424	0.0909757		Nitrospira_D	Groups	Wood	0.00249629	0.00036357	6	6	0.00235654	0.026785		Janthinobacterium	Groups	Wood	0.0861361	0.00954264	6	6	0.000834373	0.00939101
Frigidibacter	Groups	W_LDPE	-0.00420743	0.000208092	12	12	3.73961e-08	1.26769e-06		Bordetella_B	Groups	W_LDPE	-0.00316562	0.000651279	6	6	0.00827555	0.0909757		Formosimonas	Groups	Wood	0.00135228	0.000199854	6	6	0.00248886	0.0272115		Afipia	Groups	Wood	0.0101968	0.00113959	6	6	0.000862906	0.00958002
Sphaerotilus	Groups	LDPE	0.752021	0.0371995	12	12	3.74423e-08	1.26769e-06		Enterococcus	Groups	W_LDPE	-0.00103824	0.000214635	6	6	0.00841689	0.0909757		Gemmatimonas	Groups	Wood	0.00200018	0.000295228	6	6	0.00247696	0.0272115		Pseudomonas	Groups	Wood	-0.149066	0.0166449	6	6	0.000860011	0.00958002
Stella	Groups	W_LDPE	-0.00855155	0.000424932	12	12	3.87999e-08	1.30478e-06		Halpernia	Groups	W_LDPE	-0.000561346	0.000115305	6	6	0.0082294	0.0909757		Shinella	Groups	Wood	0.00162626	0.00023988	6	6	0.00247091	0.0272115		Ornithinibacter	Groups	Wood	0.0122667	0.00137466	6	6	0.000871982	0.00961537
Giesbergeria	Groups	Wood	0.0344049	0.00173435	12	12	4.3439e-08	1.45098e-06		Parolsenella	Groups	W_LDPE	-0.000699514	0.000144694	6	6	0.00843409	0.0909757		Tepidiphilus	Groups	Wood	0.00296216	0.000437238	6	6	0.00247741	0.0272115		Luteibacter	Groups	Wood	0.00106175	0.000119194	6	6	0.000877909	0.00961575
GCA.002733185	Groups	Wood	0.0128968	0.000661746	12	9	4.99235e-08	1.64724e-06		Schlegelella_A	Groups	W_LDPE	-0.00202588	0.000418087	6	6	0.00836616	0.0909757		Tetrasphaera_A	Groups	Wood	0.0432093	0.00636575	6	6	0.00245967	0.0272115		Anaerobutyricum	Groups	Wood	0.0038458	0.000432851	6	6	0.000886632	0.00964656
UBA9973	Groups	LDPE	-0.00455099	0.000233547	12	10	4.99767e-08	1.64724e-06		Flavimobilis	Groups	W_LDPE	-0.00118612	0.000246366	6	6	0.00855745	0.0916951		Bariatricus	Groups	Wood	0.00281341	0.000417589	6	6	0.00252916	0.0272951		Ruthenibacterium	Groups	Wood	0.00203477	0.000230602	6	6	0.000910417	0.00982112
Prosthecobacter	Groups	Wood	-0.018105	0.000937076	12	12	5.34402e-08	1.74982e-06		Glaciimonas	Groups	W_LDPE	0.000773174	0.000161469	6	6	0.00872189	0.0928422		Frigoribacterium	Groups	Wood	-0.00122677	0.000182099	6	6	0.00252979	0.0272951		Tractidigestivibacter	Groups	Wood	-0.0367076	0.00416521	6	6	0.000914713	0.00982112
UBA9973	Groups	W_LDPE	-0.00450665	0.000233547	12	10	5.39696e-08	1.7556e-06		Planktophila	Groups	W_LDPE	-0.00112222	0.000235372	6	6	0.00885407	0.0930253		IMCC26134_A	Groups	Wood	0.00192137	0.000286586	6	6	0.00257575	0.0276094		Catenuloplanes	Groups	Wood	0.00132811	0.000152387	6	3	0.000954611	0.0101164
GCA.002733185	Groups	W_LDPE	0.0125857	0.000661746	12	9	6.04686e-08	1.95423e-06		Shinella	Groups	W_LDPE	-0.00094083	0.000197112	6	6	0.00882016	0.0930253		Aquirufa	Groups	Wood	0.00180842	0.000274739	6	6	0.00275802	0.0289768		Marmoricola	Groups	Wood	0.00325214	0.000372585	6	6	0.000949077	0.0101164
Diaphorobacter_A	Groups	Wood	0.0247215	0.00131217	12	12	6.51141e-08	2.09079e-06		Gillisia	Groups	W_LDPE	-0.00466666	0.000982996	6	6	0.00898819	0.0938251		Desulfocurvus	Groups	Wood	0.000578486	8.87071e-05	6	3	0.00285513	0.0289768		Chelatococcus	Groups	Wood	0.00161994	0.000186724	6	6	0.000971485	0.0102288
GCA.002733185	Groups	LDPE	0.0123807	0.000661746	12	9	6.87772e-08	2.19426e-06		Brevilactibacter	Groups	W_LDPE	-0.00182516	0.000386429	6	6	0.00915037	0.0943457		Marinobacterium	Groups	Wood	0.000818102	0.000125451	6	3	0.00285513	0.0289768		Leuconostoc	Groups	Wood	0.00421266	0.000486629	6	6	0.000979573	0.0102478
Luteipulveratus	Groups	LDPE	-0.00605321	0.000323911	12	8	6.93934e-08	2.19982e-06		SJAQ100	Groups	W_LDPE	-0.00130803	0.000276978	6	6	0.00915468	0.0943457		Mediterraneibacter	Groups	Wood	0.00376972	0.00057858	6	6	0.00286464	0.0289768		Terrabacter	Groups	Wood	0.00320857	0.000371316	6	6	0.000986425	0.0102538
Luteipulveratus	Groups	Wood	-0.00601582	0.000323911	12	8	7.2846e-08	2.29465e-06		Mizugakiibacter	Groups	W_LDPE	0.000726087	0.000156239	6	4	0.00968116	0.09914		Megasphaera	Groups	Wood	0.0014758	0.000226835	6	6	0.00288001	0.0289768		Aquirufa	Groups	Wood	0.0024705	0.000287236	6	6	0.00100417	0.010307
Luteipulveratus	Groups	W_LDPE	-0.00595803	0.000323911	12	8	7.85692e-08	2.45936e-06		Cyanobium_A	Groups	W_LDPE	-0.000693151	0.000150196	6	3	0.00991848	0.0996776		Mycobacterium	Groups	Wood	0.0090749	0.00137427	6	6	0.00272536	0.0289768		Moraxella_A	Groups	Wood	0.0337423	0.00391982	6	6	0.00100097	0.010307
Methylopumilus	Groups	W_LDPE	-0.059613	0.00325472	12	12	8.12357e-08	2.51124e-06		Fundicoccus	Groups	W_LDPE	-0.000693151	0.000150196	6	3	0.00991848	0.0996776		Nevskia	Groups	Wood	0.00753148	0.00115262	6	6	0.00283421	0.0289768		Gemmobacter_C	Groups	Wood	0.00162443	0.000190282	6	6	0.0010333	0.0105397
Methylopumilus	Groups	LDPE	-0.0596602	0.00325472	12	12	8.07336e-08	2.51124e-06		Methylocystis	Groups	W_LDPE	-0.000471502	0.000101984	6	6	0.00985681	0.0996776		Permianibacter	Groups	Wood	0.00102935	0.000158096	6	3	0.00287209	0.0289768		Albidovulum	Groups	Wood	0.00131346	0.000155346	6	6	0.0010721	0.0106806
Collinsella	Groups	W_LDPE	-0.0113223	0.000619236	12	12	8.2339e-08	2.52964e-06		CAG.83	Groups	W_LDPE	-0.00213945	0.000464651	6	6	0.00999758	0.0998523		Ramlibacter	Groups	Wood	0.00183823	0.000279084	6	6	0.00275127	0.0289768		Conyzicola	Groups	Wood	0.00130985	0.000155211	6	6	0.00107985	0.0106806
UBA2250	Groups	LDPE	0.0331986	0.00182138	12	12	8.43848e-08	2.57658e-06		Streptosporangium	Groups	W_LDPE	-0.000415872	9.0485e-05	6	6	0.010061	0.0998689		Ruminococcus_E	Groups	Wood	0.00251412	0.000385232	6	6	0.00284712	0.0289768		Pedobacter	Groups	Wood	0.00951594	0.00112126	6	6	0.00105684	0.0106806
Microthrix	Groups	Wood	0.12566	0.00690289	12	12	8.52299e-08	2.58652e-06		Peribacillus	Groups	W_LDPE	-0.000693151	0.000152248	6	4	0.0103957	0.102562		Malikia	Groups	Wood	0.00761856	0.00117516	6	6	0.00291818	0.0291818		Rhizorhabdus	Groups	Wood	0.0042374	0.00050056	6	6	0.00106714	0.0106806
Methylopumilus	Groups	Wood	-0.0590127	0.00325472	12	12	8.79367e-08	2.65249e-06		Parafannyhessea	Groups	W_LDPE	-0.000858347	0.000189896	6	6	0.0106575	0.104508		Tibeticola	Groups	Wood	0.00102675	0.000159325	6	6	0.00298353	0.0296545		Subtercola	Groups	Wood	0.00114132	0.000135139	6	6	0.00107673	0.0106806
Empedobacter	Groups	Wood	0.00605748	0.000337178	12	11	9.45082e-08	2.81657e-06		Andreprevotia	Groups	W_LDPE	0.000872541	0.000193926	6	6	0.0108279	0.105539		Aeromicrobium	Groups	Wood	0.00121007	0.000188318	6	6	0.00301595	0.0297721		Croceicoccus	Groups	Wood	0.0029161	0.000346504	6	6	0.00109134	0.0107293
Sulfuritortus	Groups	W_LDPE	-0.0040182	0.000223645	12	12	9.44406e-08	2.81657e-06		Conexibacter	Groups	W_LDPE	-0.00393219	0.00087995	6	5	0.0110861	0.107274		Bordetella_B	Groups	Wood	-0.00297677	0.000463915	6	6	0.00303167	0.0297721		Nitrospira_D	Groups	Wood	0.00272026	0.000323788	6	6	0.00109852	0.0107353
Ideonella_A	Groups	LDPE	0.0228877	0.00127664	12	12	9.6054e-08	2.8456e-06		Tahibacter	Groups	W_LDPE	-0.00154027	0.000345752	6	6	0.0112048	0.107274		Limosilactobacillus	Groups	Wood	0.000921044	0.000144229	6	6	0.00308589	0.0301242		Lachnospira	Groups	Wood	0.00306491	0.000365699	6	6	0.00110877	0.0107709
Algoriella	Groups	LDPE	0.00605508	0.000338737	12	12	9.82867e-08	2.89452e-06		Tardiphaga	Groups	W_LDPE	-0.00102593	0.000229972	6	6	0.0111507	0.107274		Methylobacterium	Groups	Wood	0.00285044	0.000448655	6	6	0.00314505	0.0303404		Alloprevotella	Groups	Wood	0.00203697	0.000245518	6	6	0.00115244	0.0108325
Luteolibacter	Groups	LDPE	-0.00530963	0.000299944	12	12	1.06071e-07	3.08722e-06		Deinococcus	Groups	W_LDPE	-0.0115323	0.00259374	6	6	0.0112797	0.107357		Phocaeicola	Groups	Wood	0.00400096	0.00062914	6	6	0.00313387	0.0303404		Amaricoccus	Groups	Wood	0.00234524	0.000283127	6	6	0.00115949	0.0108325
Stella	Groups	LDPE	-0.00752284	0.000424932	12	12	1.06e-07	3.08722e-06		Arthrobacter_I	Groups	W_LDPE	-0.00241668	0.000548086	6	6	0.0116069	0.108039		Ideonella_A	Groups	Wood	-0.0066377	0.00104815	6	6	0.00318292	0.0305262		Anaerosphaera	Groups	Wood	0.000673661	8.17288e-05	6	3	0.00118149	0.0108325
Paucibacter	Groups	W_LDPE	0.00732232	0.000416546	12	12	1.12037e-07	3.2419e-06		Mesorhizobium	Groups	W_LDPE	-0.00509725	0.00115495	6	6	0.01157	0.108039		Pararheinheimera	Groups	Wood	0.0150138	0.00237912	6	6	0.00322432	0.0307435		Cloacibacterium	Groups	Wood	0.00483254	0.000581454	6	6	0.00114476	0.0108325
Pontixanthobacter	Groups	Wood	-0.00223943	0.000127986	12	3	1.16165e-07	3.30374e-06		Tolumonas	Groups	W_LDPE	-0.0113486	0.00256543	6	6	0.0114782	0.108039		Azospirillum	Groups	Wood	0.00238711	0.00037961	6	5	0.00326679	0.0307905		ETT8	Groups	Wood	0.00188237	0.000227639	6	6	0.00116713	0.0108325
Pontixanthobacter	Groups	W_LDPE	-0.00223943	0.000127986	12	3	1.16165e-07	3.30374e-06		Yersinia	Groups	W_LDPE	-0.00453526	0.00102887	6	6	0.0116186	0.108039		Odoribacter	Groups	Wood	0.00173054	0.00027504	6	6	0.00325985	0.0307905		Enterococcus_A	Groups	Wood	0.00047635	5.7791e-05	6	3	0.00118149	0.0108325
Pontixanthobacter	Groups	LDPE	-0.00223943	0.000127986	12	3	1.16165e-07	3.30374e-06		Williamsia	Groups	W_LDPE	-0.000548166	0.000124956	6	6	0.0118115	0.109205		Leuconostoc	Groups	Wood	0.00315304	0.000504061	6	6	0.00333094	0.0309098		Levilactobacillus	Groups	Wood	0.00047635	5.7791e-05	6	3	0.00118149	0.0108325
Comamonas	Groups	Wood	0.041042	0.00234749	12	12	1.169e-07	3.30574e-06		Curtobacterium	Groups	W_LDPE	-0.00100547	0.00023092	6	6	0.0121174	0.111397		Mesorhizobium_G	Groups	Wood	0.00249104	0.000397739	6	6	0.00331585	0.0309098		Nocardioides_A	Groups	Wood	0.000673661	8.17288e-05	6	3	0.00118149	0.0108325
Anoxybacillus	Groups	W_LDPE	-0.00487731	0.000279433	12	8	1.18429e-07	3.33006e-06		Holdemanella	Groups	W_LDPE	-0.000579078	0.000135868	6	6	0.0130323	0.1178		UKL13.3	Groups	Wood	0.00142483	0.000227874	6	6	0.003336	0.0309098		Okibacterium	Groups	Wood	0.00167019	0.00020034	6	6	0.00113138	0.0108325
Sulfuritortus	Groups	LDPE	-0.00389769	0.000223645	12	12	1.19832e-07	3.3506e-06		Phaeobacter	Groups	W_LDPE	-0.000648806	0.000152034	6	3	0.0129759	0.1178		Lacibacter	Groups	Wood	0.000886448	0.000143265	6	6	0.00346755	0.0319005		UBA6211	Groups	Wood	0.00047635	5.7791e-05	6	3	0.00118149	0.0108325
Aquella	Groups	LDPE	-0.00204151	0.000117739	12	12	1.24711e-07	3.46752e-06		Povalibacter	Groups	W_LDPE	0.000648806	0.000152034	6	3	0.0129759	0.1178		Piscinibacter	Groups	Wood	0.0191764	0.0031027	6	6	0.00348182	0.0319005		Enterococcus_G	Groups	Wood	0.00882928	0.00108247	6	6	0.00122971	0.0110986
Cyanobium_A	Groups	W_LDPE	-0.00383675	0.000221568	12	8	1.26004e-07	3.484e-06		Desulfobacter	Groups	W_LDPE	-0.00967908	0.00228791	6	6	0.0133643	0.12013		Vagococcus	Groups	Wood	0.000571999	9.27139e-05	6	6	0.00350484	0.031933		Lichenihabitans	Groups	Wood	0.000678961	8.3262e-05	6	6	0.00123091	0.0110986
Hyphomicrobium	Groups	W_LDPE	-0.0110024	0.00063681	12	12	1.28249e-07	3.52649e-06		Frankia	Groups	W_LDPE	-0.00158309	0.00037493	6	6	0.0134521	0.120252		Leptospira_A	Groups	Wood	0.0101913	0.00166414	6	6	0.00360147	0.0326321		Tenacibaculum	Groups	Wood	-0.00256318	0.00031368	6	6	0.00122129	0.0110986
Rhodoferax	Groups	W_LDPE	0.0689995	0.00400427	12	12	1.30935e-07	3.58058e-06		Paenarthrobacter	Groups	W_LDPE	-0.000926694	0.000220248	6	6	0.0136134	0.121025		Afipia	Groups	Wood	0.00816108	0.00134004	6	6	0.00367568	0.0328394		Frigoribacterium	Groups	Wood	0.00284654	0.000351046	6	6	0.00125759	0.0112153
Nocardioides	Groups	Wood	0.0171339	0.000999016	12	12	1.35824e-07	3.69396e-06		Amaricoccus	Groups	W_LDPE	-0.00234485	0.000561861	6	6	0.013993	0.121211		Frigidibacter	Groups	Wood	-0.00161519	0.000265384	6	6	0.00368442	0.0328394		Phaeospirillum	Groups	Wood	0.00235664	0.000290467	6	5	0.00125493	0.0112153
Tolumonas	Groups	LDPE	0.0327481	0.00191087	12	12	1.3663e-07	3.69569e-06		Celeribacter	Groups	W_LDPE	-0.00349572	0.000839232	6	5	0.0140838	0.121211		Pseudohalocynthiibacter	Groups	Wood	-0.00062283	0.000102136	6	3	0.00365824	0.0328394		Opitutus	Groups	Wood	0.00911277	0.00112632	6	6	0.00126826	0.0112489
UBA9973	Groups	Wood	-0.00399244	0.000233547	12	10	1.3934e-07	3.74864e-06		Eubacterium_G	Groups	W_LDPE	-0.00078265	0.000187718	6	6	0.0140393	0.121211		Rugamonas	Groups	Wood	0.0906153	0.0150322	6	6	0.0038166	0.0338103		Rariglobus	Groups	Wood	0.00305605	0.000378401	6	6	0.00127697	0.0112649
Azoarcus_F	Groups	Wood	0.00306143	0.000179657	12	12	1.42848e-07	3.80766e-06		Kaistia	Groups	W_LDPE	-0.0105901	0.00252849	6	6	0.013825	0.121211		Spirillospora	Groups	Wood	0.00115394	0.000191672	6	6	0.00383458	0.0338103		Nostoc	Groups	Wood	0.0060466	0.000750239	6	6	0.00128706	0.0112929
Azoarcus_F	Groups	LDPE	0.00305875	0.000179657	12	12	1.4383e-07	3.80766e-06		Marmoricola	Groups	W_LDPE	-0.0016675	0.000399489	6	6	0.0139849	0.121211		Pseudorhodoplanes	Groups	Wood	0.000729668	0.000121521	6	6	0.00387191	0.0339569		Agitococcus	Groups	Wood	0.00518591	0.000656874	6	6	0.00139219	0.0120854
Runella	Groups	W_LDPE	-0.010023	0.000588625	12	12	1.43679e-07	3.80766e-06		Neorhizobium	Groups	W_LDPE	-0.00236951	0.0005664	6	6	0.0138796	0.121211		Chelatococcus	Groups	Wood	0.00129833	0.00021695	6	6	0.00391962	0.0341924		Veillonella	Groups	Wood	0.00186634	0.000236391	6	6	0.00139198	0.0120854
Aquicella_A	Groups	Wood	-0.00124707	7.34021e-05	12	3	1.46223e-07	3.81021e-06		Bacteriovorax	Groups	W_LDPE	0.000570135	0.000137649	6	6	0.0143536	0.121592		Rhizobacter	Groups	Wood	0.00612004	0.00102958	6	6	0.00401766	0.0348622		Thauera	Groups	Wood	0.0218621	0.00277799	6	6	0.0014091	0.0121675
Aquicella_A	Groups	W_LDPE	-0.00124707	7.34021e-05	12	3	1.46223e-07	3.81021e-06		Bifidobacterium	Groups	W_LDPE	-0.00283504	0.000684211	6	6	0.0143355	0.121592		Ornithinibacter	Groups	Wood	0.00875608	0.0014845	6	6	0.00413309	0.0356751		Pseudanabaena	Groups	Wood	0.00159961	0.000203707	6	6	0.00142093	0.012205
Aquicella_A	Groups	LDPE	-0.00124707	7.34021e-05	12	3	1.46223e-07	3.81021e-06		Paenirhodobacter	Groups	W_LDPE	-0.00116703	0.000281544	6	6	0.0143171	0.121592		Curvibacter	Groups	Wood	0.0098728	0.00170367	6	6	0.00440848	0.0366838		Halpernia	Groups	Wood	0.00102357	0.000130611	6	6	0.00143172	0.0122333
Azoarcus_F	Groups	W_LDPE	0.00303709	0.000179657	12	12	1.52032e-07	3.94095e-06		Thermophilibacter	Groups	W_LDPE	-0.000722927	0.000175141	6	3	0.0145213	0.122373		Desulfolinea	Groups	Wood	0.00142759	0.000247681	6	3	0.004496	0.0366838		X1XD42.69	Groups	Wood	0.000788326	0.000102256	6	3	0.00152359	0.0128938
Arcicella	Groups	Wood	0.00980232	0.000580582	12	12	1.53537e-07	3.95747e-06		Dialister	Groups	W_LDPE	-0.00529089	0.00128729	6	6	0.014731	0.123496		Ensifer	Groups	Wood	0.00199311	0.00034567	6	6	0.00448994	0.0366838		Gemmatimonas	Groups	Wood	0.0021488	0.000279166	6	6	0.00153272	0.0128938
Gemmatimonas	Groups	Wood	-0.00783978	0.000464622	12	12	1.54259e-07	3.95747e-06		Serinibacter_A	Groups	W_LDPE	-0.000578341	0.000141079	6	6	0.0148601	0.123936		Hassallia	Groups	Wood	0.00260042	0.000450603	6	6	0.00447571	0.0366838		Rhodoferax	Groups	Wood	-0.0408366	0.00529934	6	6	0.00152613	0.0128938
Thiothrix	Groups	Wood	0.0151108	0.000896334	12	12	1.55337e-07	3.96467e-06		Buttiauxella	Groups	W_LDPE	-0.0037897	0.000927058	6	6	0.0150012	0.124471		Lacipirellula	Groups	Wood	0.00142232	0.000246695	6	6	0.0044912	0.0366838		Urbifossiella	Groups	Wood	0.00266085	0.00034678	6	6	0.0015511	0.0129815
Allopseudarcicella	Groups	Wood	-0.0250546	0.00149126	12	12	1.59535e-07	4.00419e-06		Citrobacter	Groups	W_LDPE	-0.00337981	0.00083042	6	6	0.015223	0.125667		Lacisediminimonas	Groups	Wood	0.000826184	0.000142662	6	4	0.00441903	0.0366838		Proteus	Groups	Wood	0.00185541	0.000244633	6	3	0.00162078	0.0134954
Aquabacterium_A	Groups	Wood	0.0263507	0.00156878	12	12	1.59828e-07	4.00419e-06		Cellulomonas	Groups	W_LDPE	-0.00139235	0.000346536	6	6	0.015892	0.128795		Methylotenera	Groups	Wood	0.0652781	0.0112955	6	6	0.0044527	0.0366838		Desulfobulbus_A	Groups	Wood	0.00144684	0.000191562	6	6	0.00164657	0.0136406
Hydrogenophilus	Groups	Wood	-0.00416904	0.000248257	12	8	1.60103e-07	4.00419e-06		Cloacibacterium	Groups	W_LDPE	-0.00238832	0.000594736	6	6	0.0159202	0.128795		Nitrospira_E	Groups	Wood	0.000607176	0.000105051	6	6	0.00445078	0.0366838		Eubacterium_I	Groups	Wood	0.00156681	0.000208096	6	6	0.00166617	0.0137333
Hydrogenophilus	Groups	W_LDPE	-0.00416904	0.000248257	12	8	1.60103e-07	4.00419e-06		Okibacterium	Groups	W_LDPE	-0.00126242	0.000313762	6	6	0.0158187	0.128795		Polaromonas	Groups	Wood	0.00879236	0.00151791	6	6	0.00441569	0.0366838		Sphingobium	Groups	Wood	0.0214287	0.00286525	6	6	0.00170903	0.0140158
Malikia	Groups	W_LDPE	-0.099307	0.00591743	12	12	1.60931e-07	4.00476e-06		Pararhizobium	Groups	W_LDPE	-0.00370754	0.00092	6	6	0.0157344	0.128795		Pseudomonas_D	Groups	Wood	0.00292749	0.000501805	6	6	0.00430222	0.0366838		Neisseria	Groups	Wood	0.00320854	0.000431323	6	6	0.00174397	0.0142308
Candidatus.Nanopelagicus	Groups	Wood	-0.00315596	0.000188891	12	3	1.66596e-07	4.0649e-06		Desulfobulbus	Groups	W_LDPE	-0.00462052	0.00115461	6	6	0.0161059	0.129649		Vogesella	Groups	Wood	0.000880397	0.000150914	6	6	0.0043026	0.0366838		Neorhizobium	Groups	Wood	0.0034958	0.000471067	6	6	0.00175983	0.0142888
Candidatus.Nanopelagicus	Groups	W_LDPE	-0.00315596	0.000188891	12	3	1.66596e-07	4.0649e-06		Agromyces	Groups	W_LDPE	-0.000705913	0.000177034	6	6	0.0162997	0.130505		Ilumatobacter_A	Groups	Wood	0.000375132	6.54728e-05	6	6	0.00459447	0.0373016		Mariniflexile	Groups	Wood	0.0016942	0.000229073	6	6	0.00178251	0.0144012
Candidatus.Nanopelagicus	Groups	LDPE	-0.00315596	0.000188891	12	3	1.66596e-07	4.0649e-06		Phyllobacterium	Groups	W_LDPE	-0.000823062	0.000206695	6	6	0.0163737	0.130505		Citrobacter_A	Groups	Wood	-0.000486194	8.528e-05	6	6	0.00467832	0.0377953		Methylomirabilis	Groups	Wood	0.00220507	0.000299874	6	6	0.00182171	0.0146455
Phocaeicola	Groups	W_LDPE	-0.00825443	0.000494051	12	12	1.66614e-07	4.0649e-06		Derxia	Groups	W_LDPE	-0.000431205	0.000109407	6	6	0.0169416	0.13437		Acetatifactor	Groups	Wood	0.00193881	0.000343257	6	6	0.00483924	0.0386787		Hungatella	Groups	Wood	0.00123292	0.000168271	6	3	0.00184652	0.0147074
Malikia	Groups	LDPE	-0.0981747	0.00591743	12	12	1.75987e-07	4.27262e-06		Bacteroides	Groups	W_LDPE	-0.00347324	0.000886203	6	6	0.0172589	0.135558		Blastococcus	Groups	Wood	0.000725488	0.000128927	6	6	0.00490559	0.0386787		Pseudogemmobacter	Groups	Wood	0.00271003	0.000369918	6	6	0.00184744	0.0147074
Shinella	Groups	Wood	0.00309106	0.000187104	12	12	1.81904e-07	4.39483e-06		Fuscovulum	Groups	W_LDPE	-0.000912471	0.000232699	6	5	0.0172295	0.135558		Lachnoclostridium_B	Groups	Wood	0.00133533	0.000236367	6	6	0.00483579	0.0386787		Spirosoma	Groups	Wood	0.00839726	0.00115186	6	6	0.00188191	0.0148382
Collinsella	Groups	LDPE	-0.0102207	0.000619236	12	12	1.83215e-07	4.40512e-06		Flavobacterium	Groups	W_LDPE	-0.0402155	0.0102815	6	6	0.0173725	0.135791		Listeria	Groups	Wood	0.00130502	0.000231722	6	6	0.00489068	0.0386787		Tsukamurella	Groups	Wood	0.00258999	0.000355279	6	6	0.00188205	0.0148382
Sulfuritortus	Groups	Wood	-0.00368581	0.000223645	12	12	1.85365e-07	4.43539e-06		Trichococcus	Groups	W_LDPE	-0.00649258	0.00166359	6	6	0.0175008	0.136136		UBA6184	Groups	Wood	0.00206257	0.000365683	6	6	0.00486405	0.0386787		Pseudorhodobacter	Groups	Wood	0.00183922	0.000253764	6	6	0.00192368	0.0150935
Anoxybacillus	Groups	LDPE	-0.00459827	0.000279433	12	8	1.87563e-07	4.44525e-06		Mitsuaria	Groups	W_LDPE	-0.00078646	0.000201944	6	6	0.0176242	0.13644		CAJQQZ01	Groups	Wood	0.00133912	0.000238465	6	6	0.00494211	0.0387802		Brevibacterium	Groups	Wood	0.00103599	0.000144172	6	6	0.00198686	0.0154477
Chromulinavorax	Groups	Wood	-0.00266837	0.000162152	12	6	1.8754e-07	4.44525e-06		Herbiconiux	Groups	W_LDPE	-0.00401655	0.00103732	6	6	0.0179621	0.138394		Methyloversatilis	Groups	Wood	0.00119404	0.000215196	6	6	0.00516149	0.0401178		Lacibacter	Groups	Wood	0.00134366	0.000187012	6	6	0.00198776	0.0154477
Acinetobacter	Groups	Wood	0.0860185	0.005235	12	12	1.89737e-07	4.45434e-06		Chlorobium_A	Groups	W_LDPE	-0.000336013	8.70014e-05	6	6	0.0181141	0.138903		Sorangium	Groups	Wood	0.00356931	0.000642857	6	6	0.00514921	0.0401178		Leptothrix	Groups	Wood	0.0623252	0.00874784	6	6	0.00205168	0.0157941
Hyphomicrobium	Groups	LDPE	-0.0104644	0.00063681	12	12	1.89643e-07	4.45434e-06		Yonghaparkia	Groups	W_LDPE	-0.00164859	0.000427884	6	6	0.0182576	0.139343		Aulosira	Groups	Wood	0.00113146	0.000204731	6	6	0.00523621	0.040128		Roseburia	Groups	Wood	0.00431705	0.000605268	6	6	0.00204326	0.0157941
Comamonas	Groups	LDPE	0.0383858	0.00234749	12	12	1.9705e-07	4.54037e-06		Hymenobacter	Groups	W_LDPE	-0.00782382	0.00203666	6	6	0.0184361	0.140045		Microcoleus	Groups	Wood	0.00702212	0.00126799	6	6	0.00519734	0.040128		Roseomonas_B	Groups	Wood	0.00492415	0.000693929	6	6	0.0020829	0.0159591
Fonsibacter	Groups	Wood	-0.00226293	0.000138309	12	3	1.96159e-07	4.54037e-06		Larkinella	Groups	W_LDPE	-0.000518094	0.000135721	6	6	0.0188211	0.142301		OLB11	Groups	Wood	0.00221728	0.000401135	6	6	0.005233	0.040128		Rubrivivax	Groups	Wood	0.00424713	0.000599287	6	6	0.00209293	0.015961
Fonsibacter	Groups	W_LDPE	-0.00226293	0.000138309	12	3	1.96159e-07	4.54037e-06		Pararhodobacter	Groups	W_LDPE	-0.00113289	0.000297608	6	4	0.0189946	0.142945		Anaerotignum	Groups	Wood	0.0010151	0.000184423	6	6	0.0053135	0.0403295		Fluviicola	Groups	Wood	0.0115045	0.00162792	6	6	0.00211518	0.0160557
Fonsibacter	Groups	LDPE	-0.00226293	0.000138309	12	3	1.96159e-07	4.54037e-06		Paucibacter_A	Groups	W_LDPE	0.00141283	0.000373509	6	6	0.0193923	0.145263		Fertoeibacter	Groups	Wood	-0.00072353	0.000131774	6	6	0.00536087	0.0403295		Salipiger	Groups	Wood	0.0013688	0.000194418	6	6	0.00214524	0.0162085
Bacteroides	Groups	Wood	0.013141	0.000808441	12	12	2.0641e-07	4.73412e-06		Leifsonia_A	Groups	W_LDPE	-0.00127048	0.000336656	6	6	0.0195398	0.145693		Sphingorhabdus_B	Groups	Wood	0.010077	0.00183322	6	6	0.0053391	0.0403295		Paludibaculum	Groups	Wood	0.000993371	0.000141829	6	4	0.00218741	0.0164509
Nanosyncoccus	Groups	W_LDPE	-0.00617257	0.000380326	12	12	2.08904e-07	4.76933e-06		Pseudarthrobacter	Groups	W_LDPE	-0.00176565	0.000470192	6	6	0.0198578	0.147385		Teredinibacter	Groups	Wood	0.00175525	0.000318741	6	6	0.00530438	0.0403295		Specibacter	Groups	Wood	0.00109177	0.000156419	6	6	0.00221598	0.0165893
Xanthomonas_A	Groups	W_LDPE	-0.0146467	0.000905325	12	12	2.14121e-07	4.86611e-06		Planifilum	Groups	W_LDPE	-0.000904551	0.000241991	6	6	0.020157	0.148922		Castellaniella	Groups	Wood	0.00123796	0.000226482	6	3	0.00544851	0.0403776		Bacteriovorax	Groups	Wood	0.00102867	0.000147816	6	6	0.00224075	0.0166318
Stella	Groups	Wood	-0.00685024	0.000424932	12	12	2.20147e-07	4.98033e-06		Comamonas_C	Groups	W_LDPE	-0.00655609	0.0017568	6	6	0.0202645	0.149036		Eubacterium_F	Groups	Wood	0.00195814	0.000358292	6	6	0.00545152	0.0403776		LMDS01	Groups	Wood	0.00302718	0.00043506	6	6	0.00224203	0.0166318
Mitsuaria	Groups	LDPE	0.00298074	0.000185389	12	12	2.24712e-07	5.06058e-06		Aquirufa	Groups	W_LDPE	-0.000662081	0.000180086	6	6	0.0212699	0.150977		Lactococcus_A	Groups	Wood	0.0190526	0.00350077	6	6	0.00553425	0.0403776		Limivivens	Groups	Wood	0.00118452	0.000170765	6	6	0.00226818	0.0167496
Cyanobium_A	Groups	Wood	-0.00355771	0.000221568	12	8	2.27046e-07	5.09013e-06		Bosea	Groups	W_LDPE	-0.0103494	0.00280304	6	6	0.0209782	0.150977		Macellibacteroides	Groups	Wood	0.00235976	0.000431121	6	6	0.00542159	0.0403776		Agathobaculum	Groups	Wood	0.00160725	0.000233326	6	6	0.00232802	0.0168739
Lactococcus	Groups	Wood	0.0159021	0.000991373	12	12	2.28878e-07	5.10819e-06		Croceibacterium	Groups	W_LDPE	-0.000487861	0.000132014	6	6	0.0209175	0.150977		Romboutsia	Groups	Wood	0.00122137	0.000224238	6	6	0.00551828	0.0403776		Coprococcus	Groups	Wood	0.00305842	0.000443995	6	6	0.00232804	0.0168739
SKVL01	Groups	LDPE	-0.00621992	0.000388083	12	12	2.30345e-07	5.11798e-06		Faecalibacterium	Groups	W_LDPE	-0.00223635	0.000607515	6	6	0.0211825	0.150977		Shewanella	Groups	Wood	0.00565007	0.00103737	6	6	0.00551907	0.0403776		Cypionkella	Groups	Wood	0.00309891	0.000449	6	6	0.00231123	0.0168739
Vagococcus	Groups	Wood	0.00104835	6.55588e-05	12	6	2.34444e-07	5.18589e-06		Kluyvera	Groups	W_LDPE	-0.0011859	0.000322588	6	6	0.0212749	0.150977		UBA5623	Groups	Wood	0.0007736	0.000142181	6	5	0.00553961	0.0403776		Paracoccus	Groups	Wood	0.00692647	0.00100291	6	6	0.00230546	0.0168739
Anoxybacillus	Groups	Wood	-0.00445875	0.000279433	12	8	2.38423e-07	5.25058e-06		Pleomorphomonas	Groups	W_LDPE	-0.00333447	0.000900569	6	6	0.0207877	0.150977		Terricaulis	Groups	Wood	0.00147787	0.000272005	6	6	0.00556783	0.0404037		R.H.3	Groups	Wood	0.00607179	0.000882324	6	6	0.00233671	0.0168739
Nanosyncoccus	Groups	LDPE	-0.00606193	0.000380326	12	12	2.40483e-07	5.26397e-06		Pseudomonas_K	Groups	W_LDPE	0.00123636	0.000334863	6	6	0.0209794	0.150977		Microterricola	Groups	Wood	0.00146341	0.000270158	6	6	0.00562865	0.0405328		Fibrella	Groups	Wood	0.00205331	0.00029917	6	6	0.00236001	0.0169671
Staphylococcus	Groups	LDPE	-0.011464	0.000719505	12	12	2.41147e-07	5.26397e-06		Rhizobium_B	Groups	W_LDPE	-0.00103401	0.000281268	6	6	0.0212742	0.150977		Puniceibacterium	Groups	Wood	-0.00227276	0.000420213	6	6	0.00565977	0.0405328		Larkinella	Groups	Wood	0.000747563	0.000109078	6	6	0.00237278	0.0169841
Enterococcus_G	Groups	Wood	0.0145701	0.000917529	12	12	2.47529e-07	5.37969e-06		Collimonas	Groups	W_LDPE	-0.000883063	0.000240787	6	6	0.0214402	0.151486		Staphylococcus	Groups	Wood	0.00280825	0.000519213	6	6	0.00565947	0.0405328		Algorimicrobium	Groups	Wood	0.00344459	0.00050352	6	4	0.00238892	0.0170249
SKVL01	Groups	W_LDPE	-0.00615591	0.000388083	12	12	2.49649e-07	5.4022e-06		Agathobacter	Groups	W_LDPE	-0.00558242	0.0015291	6	6	0.0217565	0.152546		Pseudenhygromyxa	Groups	Wood	0.00137683	0.000255765	6	5	0.00575642	0.0409429		Corynebacterium	Groups	Wood	0.00383204	0.000561335	6	6	0.00240777	0.0170847
Moraxella_A	Groups	Wood	0.0547664	0.00346406	12	12	2.56162e-07	5.51912e-06		Duganella	Groups	W_LDPE	0.00230267	0.000632626	6	6	0.0219674	0.152546		Steroidobacter	Groups	Wood	0.000823024	0.000152966	6	4	0.00576696	0.0409429		Pseudomonas_H	Groups	Wood	-0.000701076	0.000104143	6	6	0.00253672	0.0179217
Propionivibrio	Groups	LDPE	-0.00567667	0.000359604	12	12	2.59205e-07	5.56062e-06		Fluviibacterium	Groups	W_LDPE	-0.00239975	0.000657759	6	5	0.0218027	0.152546		MR.S7	Groups	Wood	0.00164157	0.0003086	6	6	0.00600797	0.0424702		Confluentibacter	Groups	Wood	0.00118252	0.00017602	6	6	0.00255616	0.0179813
Oceanicola	Groups	Wood	-0.00224787	0.000142652	12	9	2.62837e-07	5.61432e-06		Sphaerotilus	Groups	W_LDPE	-0.177274	0.0486953	6	6	0.0219552	0.152546		Methylomonas	Groups	Wood	0.00111102	0.000210514	6	6	0.00617996	0.0434984		Herminiimonas	Groups	Wood	-0.00858407	0.00128148	6	6	0.00258408	0.0179856
Tolumonas	Groups	Wood	0.0299825	0.00191087	12	12	2.71713e-07	5.77912e-06		Terrabacter	Groups	W_LDPE	-0.00129127	0.00035599	6	6	0.0222134	0.153595		Thermomonospora	Groups	Wood	0.000960305	0.000182311	6	6	0.00622315	0.0436152		Plasticicumulans_A	Groups	Wood	0.000852445	0.000127479	6	3	0.00260086	0.0179856
Acidovorax	Groups	W_LDPE	0.096961	0.00618451	12	12	2.73397e-07	5.79021e-06		Fibrella	Groups	W_LDPE	-0.00104992	0.000291306	6	6	0.0226739	0.156112		Coprococcus	Groups	Wood	0.00229702	0.000437624	6	6	0.00630214	0.0439809		Rhodobacter	Groups	Wood	0.00325765	0.000486708	6	6	0.00259173	0.0179856
Propionivibrio	Groups	W_LDPE	-0.00562106	0.000359604	12	12	2.79823e-07	5.90118e-06		Cytophaga	Groups	W_LDPE	-0.00336341	0.000942468	6	6	0.0234025	0.160446		Rhodobacter	Groups	Wood	-0.00149597	0.000285754	6	6	0.00636122	0.0442051		UKL13.3	Groups	Wood	0.00128215	0.000191202	6	6	0.00257382	0.0179856
Acidovorax_C	Groups	Wood	0.00765577	0.000490689	12	12	2.83913e-07	5.96218e-06		Ensifer	Groups	W_LDPE	-0.00128803	0.000362046	6	6	0.0236358	0.160683		Undibacterium	Groups	Wood	-0.00622443	0.00119148	6	6	0.00640948	0.0443525		Nevskia	Groups	Wood	0.00651679	0.00097952	6	6	0.00265054	0.0182369
Methylotenera	Groups	Wood	0.135793	0.00873029	12	12	2.90777e-07	6.08066e-06		Riemerella	Groups	W_LDPE	-0.000626192	0.000175842	6	6	0.0235626	0.160683		Tsukamurella	Groups	Wood	0.00210917	0.000405348	6	6	0.00650118	0.044798		Thiolinea	Groups	Wood	0.0105735	0.00159073	6	6	0.00265954	0.0182369
Aquabacterium	Groups	W_LDPE	0.0620902	0.00399676	12	12	2.93563e-07	6.08776e-06		Pseudomonas_H	Groups	W_LDPE	0.000700159	0.000198295	6	6	0.0242111	0.163906		Deinococcus	Groups	Wood	-0.00780541	0.00150444	6	6	0.00656891	0.0449432		Collinsella	Groups	Wood	0.00464609	0.000702891	6	6	0.00271537	0.0185418
Rubrivivax	Groups	Wood	0.0119672	0.00077024	12	12	2.9329e-07	6.08776e-06		Aeromonas	Groups	W_LDPE	-0.016584	0.00472551	6	6	0.0246837	0.165719		Rhodoferax_A	Groups	Wood	0.00143607	0.000276889	6	6	0.00657705	0.0449432		Flavonifractor	Groups	Wood	0.00223091	0.000338333	6	6	0.00274019	0.018556
Comamonas_C	Groups	W_LDPE	0.0209901	0.00135528	12	12	3.00633e-07	6.2085e-06		Ruegeria	Groups	W_LDPE	-0.000402703	0.000114665	6	6	0.0246274	0.165719		Azorhizobium	Groups	Wood	0.00061587	0.000121419	6	3	0.00711911	0.0459659		Mycobacterium	Groups	Wood	0.0182802	0.00277216	6	6	0.00273961	0.018556
Sphaerotilus	Groups	W_LDPE	0.574746	0.0371995	12	12	3.06308e-07	6.29956e-06		Aquella	Groups	W_LDPE	0.000318936	9.10206e-05	6	6	0.0248062	0.165853		Chromulinavorax	Groups	Wood	0.00061587	0.000121419	6	3	0.00711911	0.0459659		Ramlibacter	Groups	Wood	0.00229629	0.000349672	6	6	0.00278205	0.0187616
Neisseria	Groups	LDPE	0.00557064	0.000361907	12	12	3.15373e-07	6.45931e-06		Paeniglutamicibacter	Groups	W_LDPE	-0.00109946	0.00031421	6	6	0.0249162	0.165903		Collinsella	Groups	Wood	0.00354448	0.000689427	6	6	0.0067857	0.0459659		Actinomyces	Groups	Wood	0.00613003	0.000937568	6	6	0.00282777	0.0188647
Hyphomicrobium	Groups	Wood	-0.00975698	0.00063681	12	12	3.26863e-07	6.6672e-06		Luteimonas_B	Groups	W_LDPE	-0.000475446	0.000136303	6	6	0.0251647	0.16677		Emergencia	Groups	Wood	0.00061587	0.000121419	6	3	0.00711911	0.0459659		Clostridium_E	Groups	Wood	0.000818102	0.000125451	6	3	0.00285513	0.0188647
Malikia	Groups	Wood	-0.0905562	0.00591743	12	12	3.29918e-07	6.70205e-06		Sphingomicrobium	Groups	W_LDPE	-0.00444193	0.00127483	6	6	0.0252526	0.16677		Faecalimonas	Groups	Wood	0.000772202	0.000150841	6	6	0.00688935	0.0459659		Criblamydia	Groups	Wood	0.000578486	8.87071e-05	6	3	0.00285513	0.0188647
Microlunatus	Groups	Wood	0.00625804	0.000411464	12	9	3.4609e-07	6.97365e-06		Acetobacterium	Groups	W_LDPE	-0.000428528	0.000123382	6	6	0.0255099	0.167784		Hyalangium	Groups	Wood	0.00061587	0.000121419	6	3	0.00711911	0.0459659		Pseudolysobacter	Groups	Wood	0.000578486	8.87071e-05	6	3	0.00285513	0.0188647
Opitutus	Groups	LDPE	-0.0142307	0.000935361	12	12	3.45223e-07	6.97365e-06		Actinotalea	Groups	W_LDPE	-0.00139585	0.000405429	6	4	0.0262244	0.169863		JAGNNG01	Groups	Wood	0.00294077	0.000573954	6	6	0.00686846	0.0459659		Rhabdobacter	Groups	Wood	0.000578486	8.87071e-05	6	3	0.00285513	0.0188647
Ruminococcus_C	Groups	Wood	0.015835	0.00104654	12	12	3.60252e-07	7.22973e-06		Friedmanniella	Groups	W_LDPE	-0.000724707	0.000210518	6	6	0.0262339	0.169863		Legionella	Groups	Wood	0.00126945	0.000249335	6	6	0.00702483	0.0459659		Phycicoccus_A	Groups	Wood	0.0383947	0.00591239	6	6	0.00290001	0.0190839
Algoriella	Groups	W_LDPE	0.00511757	0.000338737	12	12	3.64534e-07	7.2785e-06		Fundidesulfovibrio	Groups	W_LDPE	-0.00118583	0.000344956	6	5	0.0263507	0.169863		Nitrospira_C	Groups	Wood	0.00061587	0.000121419	6	3	0.00711911	0.0459659		Akkermansia	Groups	Wood	0.0029917	0.000461596	6	6	0.00292122	0.0191463
Curvibacter	Groups	W_LDPE	0.0611948	0.00405208	12	12	3.65607e-07	7.2785e-06		Pseudoxanthomonas_A	Groups	W_LDPE	-0.00261944	0.000759337	6	6	0.0260631	0.169863		Novosphingopyxis	Groups	Wood	-0.00913433	0.0017944	6	6	0.00702911	0.0459659		Nitrospira_A	Groups	Wood	0.0272226	0.004208	6	6	0.00294131	0.0192009
Dorea_A	Groups	Wood	0.00468943	0.000311217	12	12	3.72059e-07	7.37744e-06		Terriglobus	Groups	W_LDPE	-0.00118182	0.000343721	6	6	0.0263344	0.169863		Paucibacter_A	Groups	Wood	0.00178226	0.000349755	6	6	0.00700337	0.0459659		Zoogloea	Groups	Wood	0.0113221	0.00175428	6	6	0.00296719	0.0192926
LX47W	Groups	W_LDPE	-0.01223	0.00081308	12	12	3.77154e-07	7.44879e-06		Atribacter	Groups	W_LDPE	-0.000501679	0.000146446	6	6	0.0266406	0.17011		Pseudanabaena	Groups	Wood	0.00135337	0.000266515	6	6	0.00709048	0.0459659		Pararhizobium	Groups	Wood	0.00673572	0.00104603	6	6	0.00299229	0.0193787
Gemmiger	Groups	Wood	0.00493086	0.000328978	12	12	3.87659e-07	7.53664e-06		Kocuria	Groups	W_LDPE	-0.00117396	0.000342817	6	6	0.0266712	0.17011		Runella	Groups	Wood	0.00240258	0.000468255	6	6	0.0068341	0.0459659		Blautia	Groups	Wood	0.00113845	0.000177231	6	6	0.00301964	0.0194127
Gemmobacter_B	Groups	Wood	-0.00463864	0.000309476	12	12	3.87607e-07	7.53664e-06		Ornithinibacter	Groups	W_LDPE	-0.00351063	0.00102557	6	6	0.0267045	0.17011		Sphingobium	Groups	Wood	0.0123767	0.00242544	6	6	0.00696871	0.0459659		Citrobacter	Groups	Wood	0.00540383	0.000841385	6	6	0.00302134	0.0194127
Haloferula	Groups	W_LDPE	-0.00791605	0.000527903	12	12	3.86282e-07	7.53664e-06		Silicimonas	Groups	W_LDPE	-0.000654965	0.000192208	6	6	0.0270876	0.171874		Turicibacter	Groups	Wood	0.000765031	0.000151373	6	6	0.00721113	0.0463774		Acetatifactor	Groups	Wood	0.00239786	0.000374335	6	6	0.00305095	0.0194498
Rubrivivax	Groups	LDPE	0.0115479	0.00077024	12	12	3.8683e-07	7.53664e-06		Methylocaldum	Groups	W_LDPE	-0.000323986	9.56966e-05	6	6	0.0276433	0.174034		Nocardiopsis	Groups	Wood	0.0016254	0.000322399	6	5	0.00727402	0.0464179		Enterococcus_I	Groups	Wood	0.00182282	0.000284545	6	6	0.00305017	0.0194498
Xanthomonas_A	Groups	LDPE	-0.013559	0.000905325	12	12	3.89957e-07	7.55182e-06		Slackia_A	Groups	W_LDPE	-0.000820624	0.000242315	6	6	0.0276164	0.174034		Roseovarius	Groups	Wood	-0.00134147	0.000265889	6	6	0.00725542	0.0464179		Microcoleus	Groups	Wood	0.00890257	0.00139351	6	6	0.00308126	0.0195666
LX47W	Groups	LDPE	-0.0121451	0.00081308	12	12	3.98078e-07	7.64956e-06		Ruminiclostridium_E	Groups	W_LDPE	-0.000808297	0.000239408	6	6	0.0278824	0.17486		Yoonia	Groups	Wood	-0.000758242	0.000150918	6	6	0.00736362	0.0468075		UBA6184	Groups	Wood	0.00218019	0.000341903	6	6	0.00310266	0.0196261
Xanthomonas_A	Groups	Wood	-0.0135238	0.000905325	12	12	3.97897e-07	7.64956e-06		Lysobacter_B	Groups	W_LDPE	-0.00109993	0.000327082	6	6	0.0282298	0.176297		Akkermansia	Groups	Wood	0.00168673	0.00033627	6	6	0.00740615	0.0468961		Atribacter	Groups	Wood	0.000675737	0.000106096	6	6	0.00311627	0.0196361
Aquabacterium	Groups	LDPE	0.059427	0.00399676	12	12	4.12502e-07	7.86599e-06		Rhizobacter	Groups	W_LDPE	0.00477376	0.00142116	6	6	0.0283295	0.176297		Ascidiaceihabitans	Groups	Wood	-0.00110638	0.000221955	6	6	0.00757217	0.0475234		Frigidibacter	Groups	Wood	0.00145951	0.000230351	6	6	0.00317681	0.0199406
Lacibacter	Groups	W_LDPE	-0.00550399	0.000369992	12	12	4.1096e-07	7.86599e-06		Arachnia	Groups	W_LDPE	-0.00150343	0.000448861	6	6	0.0285841	0.1772		Panacibacter	Groups	Wood	0.00217547	0.000435914	6	6	0.00754052	0.0475234		Tardiphaga	Groups	Wood	0.00156476	0.000247352	6	6	0.00319542	0.0199806
Leptothrix	Groups	Wood	0.095938	0.00645932	12	12	4.15981e-07	7.90206e-06		Xanthobacter	Groups	W_LDPE	-0.000841758	0.000252175	6	6	0.0288897	0.178411		Phreatobacter	Groups	Wood	0.00126968	0.000254906	6	6	0.00759215	0.0475234		Agromyces_B	Groups	Wood	0.00097219	0.000154273	6	3	0.00324114	0.0200361
Chazhemtobacterium	Groups	Wood	-0.00478217	0.000322274	12	7	4.1899e-07	7.92894e-06		Neisseria	Groups	W_LDPE	-0.00143852	0.000431639	6	6	0.0290325	0.178611		Rhodanobacter	Groups	Wood	0.0020065	0.000404062	6	6	0.0076743	0.047855		Labilithrix	Groups	Wood	0.00101381	0.000160735	6	6	0.00323057	0.0200361
Enterococcus_B	Groups	Wood	0.00856009	0.000578535	12	12	4.28446e-07	8.07719e-06		Erythrobacter	Groups	W_LDPE	-0.00182279	0.000548264	6	6	0.0292508	0.179272		Tractidigestivibacter	Groups	Wood	0.00889553	0.0018078	6	6	0.00792578	0.0492359		Nioella	Groups	Wood	0.00127152	0.000201386	6	4	0.00321836	0.0200361
Sphingorhabdus_B	Groups	W_LDPE	-0.0321054	0.00217185	12	12	4.31527e-07	8.10456e-06		Chromobacterium	Groups	W_LDPE	-0.000952812	0.000287318	6	6	0.0294824	0.18001		Enhygromyxa	Groups	Wood	0.00259221	0.000528832	6	6	0.00803381	0.0497187		Aureimonas	Groups	Wood	0.00161011	0.000255918	6	6	0.0032607	0.0200658
Aeromonas	Groups	Wood	0.0512151	0.00348898	12	12	4.55628e-07	8.52504e-06		Tsuneonella	Groups	W_LDPE	-0.00200521	0.000607373	6	6	0.0298929	0.18183		Schlegelella	Groups	Wood	-0.00245435	0.000501319	6	6	0.00806841	0.0497451		Panacagrimonas	Groups	Wood	0.000981451	0.000156282	6	6	0.00328283	0.0200658
Aquella	Groups	W_LDPE	-0.00172257	0.000117739	12	12	4.67493e-07	8.71429e-06		Ruthenibacterium	Groups	W_LDPE	-0.000801177	0.000243449	6	6	0.0301889	0.182942		Plesiocystis	Groups	Wood	0.00571621	0.00116989	6	6	0.00812468	0.0499044		Roseomonas	Groups	Wood	0.0037214	0.00059249	6	6	0.00328098	0.0200658
Hydrogenophilus	Groups	LDPE	-0.00361541	0.000248257	12	8	4.84468e-07	8.96357e-06		Lactococcus	Groups	W_LDPE	-0.00317521	0.000970829	6	6	0.0307712	0.18374		Nitritalea	Groups	Wood	0.00110815	0.00022731	6	6	0.00818978	0.0501166		Rathayibacter	Groups	Wood	0.00290906	0.00046495	6	6	0.00332814	0.0202669
Pelomonas	Groups	Wood	0.0116408	0.000799188	12	12	4.83806e-07	8.96357e-06		Leeuwenhoekiella	Groups	W_LDPE	-0.000733288	0.000224069	6	6	0.0307141	0.18374		Aliterella	Groups	Wood	0.00147167	0.000302577	6	6	0.0082566	0.0501458		Polaribacter	Groups	Wood	0.00316467	0.000507452	6	6	0.0033683	0.0204352
Nanosyncoccus	Groups	Wood	-0.00551613	0.000380326	12	12	5.00049e-07	9.21757e-06		Marinomonas	Groups	W_LDPE	0.000799734	0.00024453	6	3	0.0307748	0.18374		Butyribacter	Groups	Wood	0.00144671	0.000298536	6	6	0.00836347	0.0501458		Aerococcus	Groups	Wood	0.00157724	0.000253305	6	4	0.0033878	0.0204387
Diaphorobacter	Groups	W_LDPE	0.0445982	0.00307804	12	12	5.03951e-07	9.25521e-06		REAB01	Groups	W_LDPE	-0.00163617	0.000498629	6	6	0.0304623	0.18374		Clavibacter	Groups	Wood	-0.00235952	0.000487689	6	6	0.00841121	0.0501458		Hydrotalea	Groups	Wood	0.00104575	0.000168167	6	6	0.00340417	0.0204387
Blastomonas	Groups	Wood	0.0308893	0.00213562	12	12	5.10802e-07	9.30161e-06		Litorilinea	Groups	W_LDPE	0.000623319	0.000192622	6	5	0.0317948	0.188615		Corallococcus	Groups	Wood	0.00195696	0.000404866	6	6	0.00843917	0.0501458		Novosphingobium	Groups	Wood	0.0152933	0.00245976	6	6	0.00340646	0.0204387
Haloferula	Groups	LDPE	-0.00763304	0.000527903	12	12	5.12084e-07	9.30161e-06		Pantoea	Groups	W_LDPE	-0.000588329	0.000181866	6	6	0.0318257	0.188615		Diaphorobacter	Groups	Wood	0.00879192	0.00181094	6	6	0.00830995	0.0501458		Rugamonas	Groups	Wood	0.0926009	0.0149613	6	6	0.00346358	0.0207054
Thauera	Groups	LDPE	0.0635849	0.00439722	12	12	5.11794e-07	9.30161e-06		Pedobacter	Groups	W_LDPE	-0.00510598	0.00158225	6	6	0.0320658	0.188615		Fibrella	Groups	Wood	0.00100339	0.000206801	6	6	0.0083274	0.0501458		Carnobacterium_A	Groups	Wood	0.00144047	0.000233205	6	6	0.00348957	0.0207846
Bifidobacterium	Groups	Wood	-0.0105138	0.000728518	12	12	5.19674e-07	9.33724e-06		Roseinatronobacter	Groups	W_LDPE	-0.000779328	0.000241655	6	4	0.032129	0.188615		Frondihabitans	Groups	Wood	0.00186313	0.000384861	6	6	0.00839371	0.0501458		Microvirga	Groups	Wood	0.0022067	0.000360081	6	6	0.00359223	0.0213182
Mitsuaria	Groups	Wood	0.00267705	0.000185389	12	12	5.17307e-07	9.33724e-06		Stella	Groups	W_LDPE	-0.0010287	0.000319129	6	6	0.0321742	0.188615		Thermobispora	Groups	Wood	0.00105678	0.000218572	6	6	0.00843093	0.0501458		Curvibacter	Groups	Wood	-0.0317617	0.00522511	6	6	0.00370132	0.0215734
Nevskia	Groups	Wood	0.0143674	0.000995526	12	12	5.19606e-07	9.33724e-06		Glutamicibacter	Groups	W_LDPE	-0.00294109	0.000915404	6	6	0.0324994	0.189834		Ideonella	Groups	Wood	0.00499781	0.00103597	6	6	0.0084965	0.0503042		Dysosmobacter	Groups	Wood	0.00196178	0.000321471	6	6	0.00364849	0.0215734
Cytobacillus	Groups	LDPE	-0.0104241	0.000733741	12	11	5.86768e-07	1.05048e-05		Blastomonas	Groups	W_LDPE	-0.00839687	0.00262113	6	6	0.0327901	0.190159		Barnesiella	Groups	Wood	0.00131172	0.000274169	6	6	0.00874772	0.0514203		Phycicoccus	Groups	Wood	0.00165894	0.000272587	6	6	0.0036852	0.0215734
Cyanobium_A	Groups	LDPE	-0.0031436	0.000221568	12	8	5.92784e-07	1.05692e-05		Pseudoxanthomonas	Groups	W_LDPE	-0.00176026	0.000549038	6	6	0.0327107	0.190159		Chryseolinea	Groups	Wood	0.00184319	0.000385027	6	6	0.00872967	0.0514203		Pigmentiphaga	Groups	Wood	0.00174288	0.000286497	6	6	0.00369071	0.0215734
Pseudopontixanthobacter_A	Groups	W_LDPE	0.00524422	0.000369771	12	12	5.9461e-07	1.05692e-05		Rouxiella	Groups	W_LDPE	-0.000470573	0.000147963	6	6	0.0335241	0.193721		Luteitalea	Groups	Wood	0.00182063	0.000381183	6	6	0.00879952	0.0515401		Tetrasphaera_A	Groups	Wood	0.0505457	0.00830818	6	6	0.00368977	0.0215734
Diaphorobacter	Groups	Wood	0.0433019	0.00307804	12	12	6.32972e-07	1.1211e-05		R.H.3	Groups	W_LDPE	-0.00317833	0.00100524	6	6	0.0341263	0.196499		Brevefilum	Groups	Wood	0.000506043	0.000106618	6	6	0.00899516	0.0524985		Immundisolibacter	Groups	Wood	0.00173165	0.000286141	6	6	0.00376216	0.0216957
Bacteroides_E	Groups	Wood	0.00283895	0.000202475	12	12	6.49453e-07	1.14621e-05		Chryseobacterium	Groups	W_LDPE	-0.00259838	0.000825974	6	6	0.0346523	0.198118		Psychrobacter	Groups	Wood	-0.003956	0.000834681	6	6	0.00904026	0.0525745		Longimicrobium	Groups	Wood	0.000547784	9.0467e-05	6	6	0.00375458	0.0216957
Chazhemtobacterium	Groups	W_LDPE	-0.00450313	0.000322274	12	7	6.66952e-07	1.17076e-05		Mucilaginibacter	Groups	W_LDPE	-0.00224156	0.000711716	6	6	0.0345299	0.198118		Belnapia	Groups	Wood	0.00177261	0.00037605	6	6	0.00921405	0.0532715		Thermobifida	Groups	Wood	0.00207186	0.000342358	6	6	0.00376218	0.0216957
Frigoribacterium	Groups	LDPE	0.00463807	0.000332003	12	12	6.68066e-07	1.17076e-05		Azoarcus_C	Groups	W_LDPE	-0.00081502	0.000259614	6	6	0.0348694	0.198657		Victivallis	Groups	Wood	0.00152638	0.000323925	6	6	0.00922506	0.0532715		Cellulomonas	Groups	Wood	0.00291488	0.00048422	6	6	0.00383609	0.0218899
Propionivibrio	Groups	Wood	-0.00500168	0.000359604	12	12	6.91053e-07	1.2068e-05		Jeotgalibaca	Groups	W_LDPE	-0.000704584	0.000225955	6	6	0.035587	0.200627		Geothrix	Groups	Wood	0.00290702	0.000618347	6	6	0.00929959	0.0535134		Nitrotoga	Groups	Wood	0.00570293	0.000945843	6	6	0.00381342	0.0218899
Phytobacter	Groups	LDPE	0.00492822	0.000354486	12	12	6.9352e-07	1.20687e-05		Prevotella	Groups	W_LDPE	-0.00656902	0.0021066	6	6	0.0355849	0.200627		Jeotgalibaca	Groups	Wood	0.000710687	0.000151379	6	6	0.00934476	0.0535853		Rugosibacter	Groups	Wood	0.00206438	0.000342616	6	6	0.00382298	0.0218899
Cytobacillus	Groups	W_LDPE	-0.0101824	0.000733741	12	11	7.03229e-07	1.2195e-05		Rahnella	Groups	W_LDPE	-0.00264731	0.000847272	6	6	0.0353721	0.200627		Bacteroides	Groups	Wood	0.00409213	0.000873292	6	6	0.00940658	0.0537519		Kaistella	Groups	Wood	0.0136064	0.00226596	6	6	0.00387135	0.0219032
PN.J185	Groups	W_LDPE	-0.00418836	0.000303108	12	12	7.26858e-07	1.2561e-05		ER4	Groups	W_LDPE	-0.000862204	0.000277306	6	6	0.0358992	0.201684		Candidatus.Electronema	Groups	Wood	0.00144382	0.000310538	6	3	0.00966562	0.0550049		Pseudoduganella	Groups	Wood	0.00395389	0.000657904	6	6	0.00385932	0.0219032
Chazhemtobacterium	Groups	LDPE	-0.00444534	0.000322274	12	7	7.36819e-07	1.26891e-05		Eubacterium_I	Groups	W_LDPE	-0.000487109	0.000157257	6	6	0.0363081	0.201878		Dietzia	Groups	Wood	0.000986634	0.000212589	6	6	0.00972648	0.0550049		Slackia_A	Groups	Wood	0.00117691	0.000196099	6	6	0.00387869	0.0219032
Staphylococcus	Groups	W_LDPE	-0.00991291	0.000719505	12	12	7.43555e-07	1.27609e-05		Intestinibacter	Groups	W_LDPE	-0.000582759	0.000188116	6	6	0.036296	0.201878		ER4	Groups	Wood	0.00153872	0.00033134	6	6	0.00970535	0.0550049		Victivallis	Groups	Wood	0.00159845	0.000266819	6	6	0.00390451	0.021973
Acidovorax_C	Groups	W_LDPE	0.00673849	0.000490689	12	12	7.62407e-07	1.30395e-05		Lichenihabitans	Groups	W_LDPE	-0.000303406	9.78924e-05	6	6	0.0362429	0.201878		Prosthecomicrobium_A	Groups	Wood	0.00288774	0.000623279	6	6	0.00978417	0.055141		Listeria	Groups	Wood	0.00140838	0.000235718	6	6	0.00394269	0.0221116
Megasphaera	Groups	LDPE	-0.00820573	0.000597993	12	12	7.66958e-07	1.30724e-05		Hydromonas	Groups	W_LDPE	-0.0016198	0.000525014	6	6	0.0367433	0.203496		Sulfurimicrobium	Groups	Wood	0.0012377	0.000267861	6	6	0.00987609	0.0552791		Clostridium_AQ	Groups	Wood	0.00153	0.000256423	6	4	0.00396254	0.0221278
Megasphaera	Groups	W_LDPE	-0.00819881	0.000597993	12	12	7.71965e-07	1.31129e-05		Mycobacterium	Groups	W_LDPE	-0.0092053	0.00298655	6	6	0.0368507	0.203496		Thermobifida	Groups	Wood	0.00140311	0.000303431	6	6	0.00985052	0.0552791		Fertoeibacter	Groups	Wood	0.000528918	8.87071e-05	6	6	0.00397269	0.0221278
Phocaeicola	Groups	LDPE	-0.00676379	0.000494051	12	12	7.80737e-07	1.32168e-05		Lysobacter	Groups	W_LDPE	-0.00173887	0.000565949	6	6	0.037203	0.204743		Arthrobacter_D	Groups	Wood	0.00141003	0.000305624	6	6	0.00992853	0.0553836		Clostridium	Groups	Wood	0.00168959	0.000285402	6	6	0.00407802	0.0226371
SKVL01	Groups	Wood	-0.00530886	0.000388083	12	12	7.85489e-07	1.32521e-05		Aromatoleum	Groups	W_LDPE	-0.00132526	0.000432141	6	6	0.0374124	0.205198		Erysipelothrix	Groups	Wood	0.000730535	0.000158574	6	3	0.00997895	0.0554762		Methylocystis	Groups	Wood	0.0018495	0.000313816	6	6	0.00414536	0.0228555
Sphingorhabdus_B	Groups	LDPE	-0.0296696	0.00217185	12	12	7.93827e-07	1.33476e-05		Acidaminococcus	Groups	W_LDPE	-0.000586666	0.000194004	6	6	0.0390099	0.213236		Kineosphaera	Groups	Wood	0.000773647	0.000168671	6	6	0.0101318	0.0561356		Microlunatus	Groups	Wood	0.00328102	0.000556679	6	6	0.00414444	0.0228555
Lacibacter	Groups	LDPE	-0.00504678	0.000369992	12	12	8.03165e-07	1.34591e-05		Herbivorax	Groups	W_LDPE	-0.000590383	0.000197448	6	5	0.0403353	0.219739		Serpentinomonas	Groups	Wood	0.00173283	0.000379006	6	6	0.0102449	0.0565714		Leucobacter	Groups	Wood	0.00289864	0.00049351	6	6	0.00419731	0.023064
Inhella	Groups	Wood	0.000856236	6.29079e-05	12	12	8.16561e-07	1.36377e-05		Coprococcus	Groups	W_LDPE	-0.000761403	0.00025685	6	6	0.041374	0.224641		Oliverpabstia	Groups	Wood	0.000988537	0.000216665	6	6	0.0103192	0.0567903		Nitrosomonas	Groups	Wood	0.0164944	0.00282626	6	6	0.00429632	0.0235288
Alistipes	Groups	Wood	0.00536465	0.000394319	12	12	8.19386e-07	1.36391e-05		Pectobacterium	Groups	W_LDPE	-0.000289326	9.78709e-05	6	6	0.0417113	0.225715		Aquamicrobium_A	Groups	Wood	-0.000896542	0.000197647	6	6	0.0105285	0.0575559		Tolumonas	Groups	Wood	0.00858302	0.0014725	6	6	0.00431585	0.0235568
Hydrogenophaga	Groups	W_LDPE	0.231633	0.0171539	12	12	8.68089e-07	1.44016e-05		Mediterraneibacter	Groups	W_LDPE	-0.00139259	0.00047381	6	6	0.0424257	0.228816		ELB16.189	Groups	Wood	0.00141513	0.000311964	6	6	0.0105274	0.0575559		Eubacterium_F	Groups	Wood	0.00196524	0.000337948	6	6	0.00435286	0.0236009
Comamonas	Groups	W_LDPE	0.0316848	0.00234749	12	12	8.70989e-07	1.44017e-05		Serratia_A	Groups	W_LDPE	-0.00177527	0.000605425	6	6	0.0427167	0.22962		Aquabacterium_A	Groups	Wood	-0.00615763	0.00136844	6	6	0.0108247	0.0589783		Williamsia	Groups	Wood	0.00153728	0.000264295	6	6	0.00434924	0.0236009
Desulfobulbus_A	Groups	Wood	0.00302099	0.000224498	12	10	8.91462e-07	1.46914e-05		Chlorobium	Groups	W_LDPE	-0.00202667	0.000694977	6	6	0.0434092	0.232351		Flavonifractor	Groups	Wood	0.00155659	0.000347597	6	6	0.0110055	0.059765		Shewanella	Groups	Wood	0.00562622	0.000976646	6	6	0.00450466	0.024343
Lactococcus_A	Groups	Wood	0.0378304	0.00281302	12	12	8.95734e-07	1.47131e-05		Giesbergeria	Groups	W_LDPE	0.00574949	0.00197542	6	6	0.0436556	0.232351		Coprobacter	Groups	Wood	0.00121336	0.000271264	6	6	0.0110491	0.0598039		CAG.791	Groups	Wood	0.00112267	0.000196592	6	6	0.00465009	0.025046
LX47W	Groups	Wood	-0.0108712	0.00081308	12	12	9.36694e-07	1.53353e-05		Sphingobacterium	Groups	W_LDPE	-0.00183783	0.000630903	6	6	0.0435462	0.232351		Limivivens	Groups	Wood	0.000892195	0.000199966	6	6	0.0111454	0.0600463		Brevilactibacter	Groups	Wood	0.00328305	0.000576934	6	6	0.00471016	0.0252861
Caulobacter	Groups	Wood	0.0106981	0.000801164	12	12	9.46011e-07	1.5437e-05		Comamonas_F	Groups	W_LDPE	0.000763323	0.000263526	6	6	0.0442697	0.234847		Methylovulum	Groups	Wood	0.00075117	0.000168454	6	6	0.0111671	0.0600463		Acidovorax	Groups	Wood	0.0405743	0.00714185	6	6	0.00473822	0.0253534
Allorhizobium	Groups	Wood	0.015267	0.00114392	12	12	9.49827e-07	1.54487e-05		Halomonas	Groups	W_LDPE	0.00202752	0.000708939	6	6	0.0459323	0.24208		Ferrovibrio	Groups	Wood	0.000729454	0.000163978	6	6	0.0112598	0.0601171		Arsukibacterium	Groups	Wood	0.00125102	0.000220799	6	6	0.00478494	0.025354
Terrabacter	Groups	Wood	0.00440672	0.000331081	12	12	9.69819e-07	1.57224e-05		LMDS01	Groups	W_LDPE	-0.00147949	0.000516894	6	6	0.0458246	0.24208		MM2	Groups	Wood	0.000763756	0.000171824	6	3	0.0112903	0.0601171		Megasphaera	Groups	Wood	0.00146888	0.000258991	6	6	0.00476764	0.025354
Pseudopontixanthobacter_A	Groups	Wood	0.00491804	0.000369771	12	12	9.75358e-07	1.57609e-05		Sphingopyxis	Groups	W_LDPE	-0.00801612	0.00280755	6	6	0.0461527	0.242451		Wagnerdoeblera	Groups	Wood	-0.000849857	0.000190913	6	6	0.0112333	0.0601171		Vogesella	Groups	Wood	0.0010952	0.000193268	6	6	0.0047823	0.025354
Cytobacillus	Groups	Wood	-0.0097181	0.000733741	12	11	1.0073e-06	1.62243e-05		Aulosira	Groups	W_LDPE	0.000532469	0.000186991	6	6	0.0465106	0.243541		Pelobium	Groups	Wood	0.0027754	0.000626726	6	6	0.0114361	0.0605604		Pseudomonas_N	Groups	Wood	-0.0015682	0.000278191	6	6	0.00487405	0.0257426
Citrobacter_A	Groups	LDPE	0.000962545	7.28441e-05	12	9	1.0255e-06	1.64433e-05		Ochrobactrum_A	Groups	W_LDPE	-0.00308977	0.0010881	6	6	0.0468867	0.244718		Solirubrobacter	Groups	Wood	0.000832487	0.000188042	6	6	0.0114474	0.0605604		Aquabacterium_A	Groups	Wood	0.00908167	0.00161572	6	6	0.00492547	0.0259302
Frigidibacter	Groups	Wood	-0.00274791	0.000208092	12	12	1.03058e-06	1.64433e-05		Phocaeicola	Groups	W_LDPE	-0.00149063	0.000525751	6	6	0.0470938	0.245009		Carnobacterium	Groups	Wood	0.000829402	0.000188783	6	6	0.0117513	0.0618506		Chitinimonas	Groups	Wood	-0.00332048	0.000592442	6	6	0.00497687	0.0261165
Fusicatenibacter	Groups	Wood	0.00492481	0.000372953	12	12	1.0308e-06	1.64433e-05		CADDYV01	Groups	W_LDPE	-0.000820141	0.000290804	6	4	0.0478157	0.247968		Phycicoccus	Groups	Wood	0.0011465	0.000261058	6	6	0.0117667	0.0618506		Alteraurantiacibacter	Groups	Wood	0.00303873	0.000544317	6	6	0.00504854	0.0261649
Andreprevotia	Groups	W_LDPE	0.00315364	0.000239102	12	11	1.04009e-06	1.65384e-05		Mesorhizobium_E	Groups	W_LDPE	-0.000565039	0.000200821	6	4	0.048138	0.248841		Oblitimonas	Groups	Wood	0.000444377	0.000101591	6	6	0.0119291	0.062504		Geothrix	Groups	Wood	0.00232576	0.000416643	6	6	0.00505021	0.0261649
Desulfobulbus_A	Groups	LDPE	0.00295337	0.000224498	12	10	1.06096e-06	1.67918e-05		Qipengyuania	Groups	W_LDPE	-0.00203639	0.000725833	6	6	0.0485344	0.249643		Abditibacterium	Groups	Wood	0.00277425	0.000636958	6	6	0.0121051	0.0630233		Haliangium	Groups	Wood	0.00140904	0.000252156	6	6	0.00503114	0.0261649
Enterococcus_G	Groups	LDPE	0.0120678	0.000917529	12	12	1.06277e-06	1.67918e-05		Thalassolituus	Groups	W_LDPE	-0.000204271	7.28439e-05	6	6	0.0486016	0.249643		Ralstonia	Groups	Wood	-0.00619907	0.00142208	6	6	0.0120702	0.0630233		Puniceibacterium	Groups	Wood	0.00177532	0.000317618	6	6	0.00502626	0.0261649
Tractidigestivibacter	Groups	W_LDPE	0.0412111	0.00313978	12	12	1.0797e-06	1.70052e-05		Proteiniphilum	Groups	W_LDPE	-0.00120645	0.000431899	6	6	0.0491426	0.251623		Hamadaea	Groups	Wood	0.00284918	0.000655274	6	6	0.0121755	0.0631891		Williamwhitmania	Groups	Wood	0.000752652	0.000135576	6	6	0.00515171	0.0266063
Bacillus	Groups	LDPE	-0.00477116	0.000364095	12	12	1.09326e-06	1.71645e-05		Thermobifida	Groups	W_LDPE	-0.000668756	0.000240143	6	6	0.0495735	0.253028		Rhizorhabdus	Groups	Wood	0.00358326	0.000826473	6	6	0.0122954	0.0636101		Pelobium	Groups	Wood	0.00354122	0.000638481	6	6	0.00516918	0.0266123
PN.J185	Groups	LDPE	-0.00396284	0.000303108	12	12	1.11276e-06	1.74158e-05		Thermocrispum	Groups	W_LDPE	-0.00358384	0.00129174	6	4	0.0501033	0.254928		MAG.121220.bin8	Groups	Wood	0.00062283	0.000144441	6	4	0.0125263	0.0646012		Rhizobium	Groups	Wood	0.00552801	0.00100123	6	6	0.00525452	0.0269666
Agathobacter	Groups	Wood	0.0185548	0.00142235	12	12	1.13183e-06	1.76587e-05		Copromonas	Groups	W_LDPE	-0.00132898	0.000482524	6	5	0.0511517	0.258265		Luteibacter	Groups	Wood	0.000965553	0.000224706	6	6	0.0126761	0.0649652		Croceibacterium	Groups	Wood	0.000698033	0.000126671	6	6	0.00529121	0.0270697
Sphaerotilus	Groups	Wood	0.483271	0.0371995	12	12	1.1683e-06	1.81707e-05		Dorea_A	Groups	W_LDPE	-0.000952262	0.000345952	6	6	0.051238	0.258265		Megamonas	Groups	Wood	0.00130541	0.000303636	6	6	0.0126529	0.0649652		Bradyrhizobium	Groups	Wood	0.013273	0.00241783	6	6	0.00536455	0.0273592
Hydrotalea	Groups	LDPE	-0.00428887	0.000330922	12	12	1.18987e-06	1.84486e-05		Maribacter	Groups	W_LDPE	-0.00225587	0.00081828	6	6	0.0510149	0.258265		Methylocystis	Groups	Wood	0.001378	0.000321527	6	6	0.0127888	0.0653382		Sulfuriferula_A	Groups	Wood	-0.00110466	0.000201873	6	6	0.00542698	0.0275914
Citrobacter	Groups	Wood	0.00934832	0.000723617	12	12	1.21953e-06	1.88496e-05		Kerstersia	Groups	W_LDPE	0.000879149	0.000321841	6	5	0.0523552	0.261453		Rhodoluna	Groups	Wood	0.000648806	0.000152034	6	3	0.0129759	0.0660887		Dongia	Groups	Wood	0.00105991	0.000193995	6	6	0.00545719	0.0276588
X2011.GWC2.44.17	Groups	W_LDPE	-0.00209078	0.000162631	12	5	1.26605e-06	1.94479e-05		Muricomes	Groups	W_LDPE	-0.000531276	0.000194122	6	6	0.0520762	0.261453		Corynebacterium	Groups	Wood	0.0028714	0.000674752	6	6	0.0131006	0.0663949		Xanthobacter	Groups	Wood	0.00138789	0.000254669	6	6	0.00550721	0.0278259
X2011.GWC2.44.17	Groups	LDPE	-0.00209078	0.000162631	12	5	1.26605e-06	1.94479e-05		Symbiobacterium	Groups	W_LDPE	-0.000620792	0.000227187	6	4	0.0523074	0.261453		Plantibacter	Groups	Wood	0.00181704	0.000427145	6	6	0.013117	0.0663949		Pseudomonas_E	Groups	Wood	-0.0459975	0.0084654	6	6	0.00556661	0.0280392
Rhodoferax_B	Groups	Wood	0.0122644	0.000954863	12	12	1.27499e-06	1.9525e-05		Aerococcus	Groups	W_LDPE	-0.000763756	0.000280518	6	4	0.0528415	0.262262		Conyzicola	Groups	Wood	0.000443942	0.000104588	6	6	0.0132141	0.0665823		Sulfuritalea	Groups	Wood	0.00374479	0.000691004	6	6	0.00561947	0.0282184
Serratia	Groups	LDPE	0.0039428	0.000307409	12	12	1.28899e-06	1.96788e-05		Seonamhaeicola	Groups	W_LDPE	-0.00140113	0.000514451	6	6	0.0527931	0.262262		Inquilinus	Groups	Wood	0.00035632	8.39849e-05	6	6	0.0132353	0.0665823		Vitreoscilla	Groups	Wood	0.00199717	0.000370192	6	6	0.0057113	0.0285915
Cyclonatronum	Groups	Wood	-0.00127832	9.99459e-05	12	4	1.31688e-06	1.99165e-05		Algoriella	Groups	W_LDPE	-0.000937506	0.000346096	6	6	0.0536035	0.263618		Bieblia_A	Groups	Wood	-0.000727524	0.000171764	6	6	0.0133102	0.0667546		Thermomonas	Groups	Wood	0.0108155	0.0020075	6	6	0.00573972	0.0286459
Cyclonatronum	Groups	LDPE	-0.00127832	9.99459e-05	12	4	1.31688e-06	1.99165e-05		Erwinia	Groups	W_LDPE	-0.000812429	0.000299807	6	6	0.0535461	0.263618		Kocuria	Groups	Wood	0.00130542	0.00030911	6	6	0.0134435	0.067013		Aquirhabdus	Groups	Wood	-0.00320461	0.000597694	6	6	0.00584	0.0287506
Prevotella	Groups	Wood	0.0197768	0.00154682	12	12	1.32057e-06	1.99165e-05		Planobacterium	Groups	W_LDPE	-0.000973814	0.000358938	6	6	0.0533689	0.263618		Methylibium	Groups	Wood	-0.00646219	0.00152984	6	6	0.0134335	0.067013		Clavibacter	Groups	Wood	0.00414878	0.00077291	6	6	0.00581613	0.0287506
Spirosoma	Groups	W_LDPE	-0.0117909	0.000922109	12	12	1.31941e-06	1.99165e-05		Hydrogenophilus	Groups	W_LDPE	-0.000553631	0.000204999	6	4	0.0540578	0.265047		Chitinimonas	Groups	Wood	-0.0028937	0.000687804	6	6	0.0136173	0.0674694		JAGNNG01	Groups	Wood	0.00292723	0.000544379	6	6	0.0057795	0.0287506
Bordetella_B	Groups	LDPE	0.00623003	0.000488743	12	12	1.35134e-06	2.03191e-05		Knoellia	Groups	W_LDPE	-0.00169683	0.000630123	6	6	0.0544965	0.266391		Mesosutterella	Groups	Wood	0.00167559	0.000398136	6	6	0.0136017	0.0674694		Pararheinheimera	Groups	Wood	0.013275	0.00247697	6	6	0.00584877	0.0287506
Ideonella_A	Groups	Wood	0.01625	0.00127664	12	12	1.36638e-06	2.04834e-05		Niveibacterium	Groups	W_LDPE	0.000363761	0.000135546	6	6	0.0550186	0.268133		Enterococcus_I	Groups	Wood	0.0013096	0.000312872	6	6	0.0138541	0.0681698		Yoonia	Groups	Wood	0.00045923	8.56106e-05	6	6	0.00583002	0.0287506
Opitutus	Groups	W_LDPE	-0.0118362	0.000935361	12	12	1.42918e-06	2.13605e-05		Rhodococcus_B	Groups	W_LDPE	-0.0024532	0.000916129	6	6	0.0553555	0.268965		Escherichia	Groups	Wood	0.0150596	0.0036001	6	6	0.0138834	0.0681698		Corallococcus	Groups	Wood	0.00269115	0.000503758	6	6	0.00591673	0.0289973
Herminiimonas	Groups	Wood	-0.0252851	0.00199959	12	12	1.43707e-06	2.1414e-05		Azotobacter	Groups	W_LDPE	0.00056504	0.000212289	6	6	0.0562931	0.271701		UBA5070	Groups	Wood	0.00236682	0.000564808	6	6	0.0138011	0.0681698		Butyricimonas	Groups	Wood	0.000882126	0.000165881	6	6	0.00601439	0.0293877
Denitromonas	Groups	LDPE	-0.00241134	0.000190771	12	12	1.44154e-06	2.14166e-05		Lentilactobacillus	Groups	W_LDPE	-0.000438966	0.000165332	6	4	0.0566819	0.271701		Agathobacter	Groups	Wood	0.00811274	0.00195118	6	6	0.0141697	0.0685605		Catellatospora	Groups	Wood	0.00125663	0.000236878	6	6	0.00606684	0.0295555
Haliscomenobacter	Groups	Wood	0.0153523	0.00121609	12	12	1.45532e-06	2.15569e-05		Methylotenera	Groups	W_LDPE	-0.03035	0.0114509	6	6	0.0569553	0.271701		Nitrospira_A	Groups	Wood	0.0250391	0.00602239	6	6	0.014172	0.0685605		Kineosphaera	Groups	Wood	0.000845374	0.000159508	6	6	0.00608761	0.0295684
Parabacteroides	Groups	Wood	0.00421142	0.000334079	12	12	1.47151e-06	2.17321e-05		Mycetocola_B	Groups	W_LDPE	-0.000501679	0.000189447	6	5	0.0570941	0.271701		Salipiger	Groups	Wood	-0.00112075	0.000268803	6	6	0.0140378	0.0685605		Globicatella	Groups	Wood	0.00129985	0.00024566	6	3	0.00612322	0.0296531
Weeksella	Groups	W_LDPE	-0.014897	0.00118291	12	9	1.48273e-06	2.1833e-05		Pseudorhodoferax	Groups	W_LDPE	-0.000811847	0.000306316	6	6	0.0569605	0.271701		UBA952	Groups	Wood	0.0010804	0.000259471	6	6	0.0141009	0.0685605		Ornithinimicrobium	Groups	Wood	0.000691485	0.000131107	6	6	0.00619437	0.0299089
Bacillus	Groups	W_LDPE	-0.004576	0.000364095	12	12	1.50581e-06	2.2004e-05		Schleiferilactobacillus	Groups	W_LDPE	0.000438966	0.000165332	6	4	0.0566819	0.271701		Xanthomonas	Groups	Wood	0.00569786	0.00136976	6	6	0.0141481	0.0685605		Acholeplasma	Groups	Wood	0.00142246	0.000269936	6	6	0.00621385	0.0299145
JAAXWC01	Groups	Wood	-0.00215669	0.000171626	12	4	1.50761e-06	2.2004e-05		Tropicimonas	Groups	W_LDPE	-0.00225266	0.000848795	6	4	0.0567474	0.271701		Leptospira	Groups	Wood	0.00136841	0.000329965	6	4	0.0142934	0.0688183		Fundicoccus	Groups	Wood	0.000961895	0.000183728	6	3	0.00636005	0.0303991
JAAXWC01	Groups	W_LDPE	-0.00215669	0.000171626	12	4	1.50761e-06	2.2004e-05		X14.Feb	Groups	W_LDPE	-0.000988727	0.000374421	6	6	0.0575393	0.273016		UBA1943	Groups	Wood	-0.00236023	0.000569309	6	6	0.0143092	0.0688183		Jeotgalibaca	Groups	Wood	0.00141527	0.00027089	6	6	0.00640765	0.0303991
Haloferula	Groups	Wood	-0.00660566	0.000527903	12	12	1.55732e-06	2.26631e-05		Perlucidibaca	Groups	W_LDPE	-0.00443866	0.00168613	6	6	0.0580369	0.274572		Pedococcus	Groups	Wood	0.000692119	0.000167157	6	6	0.0143703	0.0689102		Mesorhizobium_E	Groups	Wood	0.0010786	0.000206188	6	4	0.00637857	0.0303991
Criblamydia	Groups	W_LDPE	-0.00171948	0.000138149	12	7	1.62209e-06	2.34751e-05		Schlesneria	Groups	W_LDPE	-0.00082643	0.000314455	6	4	0.0583003	0.275014		Litorilinea	Groups	Wood	0.00104833	0.000253564	6	5	0.0144425	0.0690545		Oceanicola	Groups	Wood	0.000808101	0.000154501	6	3	0.00638192	0.0303991
Rickettsiella_B	Groups	Wood	-0.00173151	0.000139174	12	5	1.62727e-06	2.34751e-05		Aequorivita	Groups	W_LDPE	-0.00322987	0.00123851	6	6	0.0595537	0.2784		Methylocaldum	Groups	Wood	0.00236898	0.000579844	6	6	0.0150298	0.0714287		Romboutsia	Groups	Wood	0.00142036	0.000271686	6	6	0.00639256	0.0303991
Rickettsiella_B	Groups	LDPE	-0.00173151	0.000139174	12	5	1.62727e-06	2.34751e-05		Algicoccus	Groups	W_LDPE	-0.000583408	0.00022392	6	4	0.0597064	0.2784		Parapedobacter	Groups	Wood	0.00087257	0.000213744	6	6	0.0150697	0.0714287		Duodenibacillus	Groups	Wood	0.000845345	0.000162534	6	6	0.00651159	0.0307846
Andreprevotia	Groups	Wood	0.00297063	0.000239102	12	11	1.6446e-06	2.35884e-05		Gelidibacter	Groups	W_LDPE	-0.000938717	0.000360134	6	6	0.0596341	0.2784		UBA4479	Groups	Wood	0.000804584	0.000196909	6	6	0.0150234	0.0714287		Legionella	Groups	Wood	0.00140257	0.000269846	6	6	0.00652663	0.0307846
Gemmobacter	Groups	LDPE	0.0133957	0.00107812	12	12	1.64358e-06	2.35884e-05		Pigmentiphaga	Groups	W_LDPE	-0.00118098	0.00045209	6	6	0.0592793	0.2784		Loktanella	Groups	Wood	-0.00146839	0.000361095	6	6	0.0152668	0.0721543		Intestinimonas	Groups	Wood	0.00103531	0.000199559	6	6	0.00657009	0.0309002
Caedimonas	Groups	LDPE	-0.0117768	0.000950103	12	12	1.67411e-06	2.39427e-05		Leucobacter	Groups	W_LDPE	-0.00220928	0.000849597	6	6	0.060024	0.279077		Phycicoccus_A	Groups	Wood	0.0307108	0.0075643	6	6	0.0153491	0.0722337		Pseudorhodoferax	Groups	Wood	0.00201352	0.000388645	6	6	0.0066024	0.0309483
Catenuloplanes	Groups	Wood	0.00132811	0.000107754	12	3	1.74803e-06	2.49281e-05		Catenibacterium	Groups	W_LDPE	-0.000754196	0.000291225	6	6	0.0607011	0.279813		Profundibacterium	Groups	Wood	-0.000825552	0.000203429	6	4	0.0153717	0.0722337		Stella	Groups	Wood	0.0017013	0.000328603	6	6	0.00661823	0.0309483
Weeksella	Groups	LDPE	-0.0145552	0.00118291	12	9	1.77064e-06	2.51785e-05		Labedella	Groups	W_LDPE	-0.000346674	0.000133747	6	6	0.0605557	0.279813		Catenibacterium	Groups	Wood	0.00334378	0.000826924	6	6	0.0155573	0.072897		Allocatelliglobosispora	Groups	Wood	0.000961067	0.000185882	6	3	0.00665063	0.0310035
Caedimonas	Groups	W_LDPE	-0.011683	0.000950103	12	12	1.77952e-06	2.52327e-05		Treponema_D	Groups	W_LDPE	-0.0004082	0.000157604	6	6	0.0606815	0.279813		Acholeplasma	Groups	Wood	0.00121025	0.000300136	6	6	0.0157033	0.0731701		Pseudorhodobacter_B	Groups	Wood	0.00119744	0.000231771	6	6	0.00666803	0.0310035
Hydrotalea	Groups	W_LDPE	-0.00405981	0.000330922	12	12	1.81119e-06	2.56088e-05		Alloprevotella	Groups	W_LDPE	-0.000762229	0.000295714	6	6	0.061484	0.281816		Asticcacaulis	Groups	Wood	0.0251546	0.00624901	6	6	0.015794	0.0731701		IMCC26134_A	Groups	Wood	0.00158968	0.000308349	6	6	0.00671912	0.031064
Alloprevotella	Groups	Wood	0.00369603	0.000303162	12	12	1.8999e-06	2.67113e-05		Phenylobacterium	Groups	W_LDPE	-0.00822274	0.00318759	6	6	0.0613528	0.281816		CAG.791	Groups	Wood	0.00116006	0.000287743	6	5	0.0157132	0.0731701		REAB01	Groups	Wood	0.00241176	0.00046779	6	6	0.00671816	0.031064
Azoarcus_E	Groups	LDPE	0.00146967	0.00012053	12	9	1.89776e-06	2.67113e-05		Alcaligenes	Groups	W_LDPE	-0.00068707	0.000268563	6	6	0.0627497	0.285094		Prevotella	Groups	Wood	0.00686502	0.00170502	6	6	0.0157811	0.0731701		Archangium	Groups	Wood	0.000369624	7.23435e-05	6	6	0.00693762	0.0319633
Bacteroides_E	Groups	LDPE	0.0024489	0.000202475	12	12	2.01901e-06	2.82984e-05		Desulforegula	Groups	W_LDPE	0.000353317	0.000138102	6	6	0.0627461	0.285094		Anatilimnocola	Groups	Wood	0.000597348	0.00014872	6	6	0.0159091	0.0734957		Butyribacter	Groups	Wood	0.00148556	0.000291189	6	6	0.00697432	0.0319633
Herminiimonas	Groups	LDPE	-0.0241767	0.00199959	12	12	2.02416e-06	2.82984e-05		Diaphorobacter	Groups	W_LDPE	0.0100882	0.00394688	6	6	0.062904	0.285094		Agromyces_B	Groups	Wood	0.000832671	0.000208004	6	4	0.016088	0.0739788		Candidatus.Azoamicus	Groups	Wood	0.000520695	0.000102136	6	3	0.00699197	0.0319633
JAFGPD01	Groups	Wood	-0.00205987	0.000171219	12	4	2.10259e-06	2.91589e-05		Rhodocyclus	Groups	W_LDPE	-0.000344912	0.000134651	6	6	0.0625374	0.285094		Aquirhabdus	Groups	Wood	-0.00781584	0.00195465	6	6	0.016149	0.0739788		Ruminiclostridium_E	Groups	Wood	0.00194222	0.000380747	6	6	0.00697739	0.0319633
JAFGPD01	Groups	W_LDPE	-0.00205987	0.000171219	12	4	2.10259e-06	2.91589e-05		Acidovorax_F	Groups	W_LDPE	0.00100029	0.000392709	6	6	0.0634976	0.285484		LX47W	Groups	Wood	0.00127396	0.000318348	6	6	0.016106	0.0739788		Chromulinavorax	Groups	Wood	0.00061587	0.000121419	6	3	0.00711911	0.0322733
Staphylococcus	Groups	Wood	-0.00865573	0.000719505	12	12	2.10328e-06	2.91589e-05		Antrihabitans	Groups	W_LDPE	-0.00112046	0.000439934	6	6	0.0635144	0.285484		Brumimicrobium	Groups	Wood	0.00059325	0.000148845	6	6	0.0163235	0.0742448		Emergencia	Groups	Wood	0.00061587	0.000121419	6	3	0.00711911	0.0322733
Weeksella	Groups	Wood	-0.0142184	0.00118291	12	9	2.11698e-06	2.92673e-05		Xanthomonas_A	Groups	W_LDPE	-0.00108763	0.000427055	6	6	0.0635194	0.285484		Croceibacterium	Groups	Wood	0.000210173	5.26647e-05	6	6	0.0162546	0.0742448		Trebonia	Groups	Wood	0.00061587	0.000121419	6	3	0.00711911	0.0322733
CAJAQL01	Groups	Wood	-0.00539105	0.000451897	12	4	2.24181e-06	3.08218e-05		Gemmata	Groups	W_LDPE	-0.000753552	0.000297157	6	6	0.0642624	0.288024		Nitrosomonas	Groups	Wood	0.0116684	0.00292942	6	6	0.0163576	0.0742448		Plesiocystis	Groups	Wood	0.00526914	0.00104274	6	6	0.00721498	0.0325272
CAJAQL01	Groups	LDPE	-0.00539105	0.000451897	12	4	2.24181e-06	3.08218e-05		Propionibacterium	Groups	W_LDPE	-0.000550685	0.000219859	6	6	0.0664308	0.29692		Nonomuraea	Groups	Wood	0.00112083	0.000281549	6	6	0.0163882	0.0742448		Scrofimicrobium	Groups	Wood	0.00184607	0.000365313	6	6	0.0072139	0.0325272
Thauera	Groups	Wood	0.0524288	0.00439722	12	12	2.25141e-06	3.08685e-05		Intestinimonas	Groups	W_LDPE	-0.000403835	0.000161508	6	6	0.0667376	0.297469		Lentzea	Groups	Wood	0.00237689	0.000597622	6	4	0.0164388	0.074269		Sphingorhabdus_B	Groups	Wood	0.0125128	0.00248683	6	6	0.00732508	0.0329326
Novosphingopyxis	Groups	LDPE	0.0185402	0.00155848	12	11	2.29041e-06	3.1317e-05		Ureibacillus	Groups	W_LDPE	-0.000888148	0.000355903	6	5	0.06709	0.298219		Duganella	Groups	Wood	0.0812503	0.0205646	6	6	0.0168042	0.0754499		Riemerella	Groups	Wood	0.000398626	7.93219e-05	6	6	0.00735715	0.0329859
Inhella	Groups	W_LDPE	0.000747382	6.29079e-05	12	12	2.31359e-06	3.15472e-05		Akkermansia	Groups	W_LDPE	-0.00130496	0.000526417	6	6	0.0682874	0.300242		SJAQ100	Groups	Wood	-0.000892549	0.000225882	6	6	0.0167982	0.0754499		Aromatoleum	Groups	Wood	0.00184089	0.00036815	6	6	0.00748838	0.0334
Mitsuaria	Groups	W_LDPE	0.00219428	0.000185389	12	12	2.38058e-06	3.23719e-05		Albibacterium	Groups	W_LDPE	-0.000500119	0.000201442	6	6	0.0680141	0.300242		Streptomyces	Groups	Wood	0.00380251	0.00096301	6	6	0.0168382	0.0754499		Eikenella	Groups	Wood	0.000697599	0.00013952	6	4	0.00749043	0.0334
Rudanella	Groups	LDPE	-0.00190192	0.000161252	12	6	2.44486e-06	3.31555e-05		Flaviramulus	Groups	W_LDPE	0.000520695	0.00020965	6	4	0.0679461	0.300242		Aquirickettsiella	Groups	Wood	-0.000870993	0.000220907	6	6	0.0169198	0.075609		Lelliottia	Groups	Wood	0.00128132	0.000257424	6	6	0.0076111	0.0338455
Aquirickettsiella	Groups	W_LDPE	-0.013358	0.00113576	12	12	2.49817e-06	3.37864e-05		Polymorphobacter_A	Groups	W_LDPE	-0.00341266	0.00137549	6	6	0.0681348	0.300242		Aureimonas	Groups	Wood	0.00107305	0.000273245	6	6	0.0171457	0.0757922		Pseudopelobacter	Groups	Wood	0.00166255	0.000335565	6	6	0.00773641	0.0343093
JAAXWC01	Groups	LDPE	-0.00201717	0.000171626	12	4	2.51124e-06	3.38711e-05		Haliscomenobacter	Groups	W_LDPE	-0.00369782	0.00149897	6	6	0.0691759	0.302006		Hungatella	Groups	Wood	0.000698781	0.000177918	6	6	0.0171386	0.0757922		Adlercreutzia	Groups	Wood	0.000640933	0.000129586	6	6	0.00778328	0.0343306
CAJAQL01	Groups	W_LDPE	-0.00525153	0.000451897	12	4	2.73666e-06	3.67126e-05		Novibacillus	Groups	W_LDPE	-0.000769311	0.000311976	6	4	0.0692487	0.302006		Intestinimonas	Groups	Wood	0.000631474	0.000160591	6	6	0.0170716	0.0757922		Aureimonas_A	Groups	Wood	0.00199884	0.000404038	6	6	0.00777692	0.0343306
Denitromonas	Groups	W_LDPE	-0.0022174	0.000190771	12	12	2.73258e-06	3.67126e-05		Pseudoclavibacter_A	Groups	W_LDPE	-0.000509286	0.00020635	6	4	0.0690895	0.302006		PN.J185	Groups	Wood	0.00080155	0.000203987	6	6	0.0171114	0.0757922		Paucibacter	Groups	Wood	0.00208729	0.000424413	6	6	0.00794035	0.034929
Caedimonas	Groups	Wood	-0.0110305	0.000950103	12	12	2.75689e-06	3.68846e-05		Microthrix	Groups	W_LDPE	-0.0147729	0.0059984	6	6	0.0694821	0.30221		Catellatospora	Groups	Wood	0.0013055	0.000332887	6	6	0.0172224	0.0759269		Polyangium	Groups	Wood	0.00163584	0.000333026	6	6	0.00797472	0.0349859
Microcystis	Groups	LDPE	-0.00364879	0.000314567	12	8	2.77574e-06	3.70371e-05		Litorimicrobium	Groups	W_LDPE	-0.000821482	0.000335378	6	4	0.0704893	0.304288		Niveibacterium	Groups	Wood	0.00082944	0.000212159	6	6	0.017401	0.0765085		Parafannyhessea	Groups	Wood	0.00120351	0.000245275	6	6	0.00800493	0.0350243
Inhella	Groups	LDPE	0.000725394	6.29079e-05	12	12	2.90319e-06	3.86342e-05		Sinimarinibacterium	Groups	W_LDPE	0.000710887	0.000290281	6	4	0.070524	0.304288		Haloferula	Groups	Wood	0.00102738	0.000263108	6	6	0.0174707	0.0766096		Casimicrobium	Groups	Wood	0.000533155	0.000108989	6	6	0.00809142	0.035308
Aeromonas	Groups	LDPE	0.0401699	0.00348898	12	12	2.93721e-06	3.89826e-05		Sphingomonas_E	Groups	W_LDPE	-0.00163246	0.000665946	6	6	0.0703435	0.304288		Pararhizobium	Groups	Wood	0.00302817	0.000777579	6	6	0.0176253	0.0770815		Tahibacter	Groups	Wood	0.0019535	0.000400377	6	6	0.00816559	0.0355367
Ottowia	Groups	Wood	0.0391896	0.00340711	12	12	2.95873e-06	3.91638e-05		Mobilitalea	Groups	W_LDPE	-0.000394621	0.000161695	6	5	0.071168	0.30625		Iodobacter	Groups	Wood	-0.00061312	0.000157986	6	6	0.0178283	0.0777619		Lentilactobacillus	Groups	Wood	0.000899831	0.000184702	6	4	0.00820898	0.0356305
Criblamydia	Groups	LDPE	-0.00157996	0.000138149	12	7	3.09013e-06	4.07946e-05		Ancylobacter	Groups	W_LDPE	-0.000673661	0.000277126	6	6	0.0719124	0.307815		Alkanindiges	Groups	Wood	-0.00279194	0.000720524	6	6	0.017919	0.0779502		Herbivorax	Groups	Wood	0.00104065	0.000213784	6	5	0.00823303	0.0356401
Neisseria	Groups	W_LDPE	0.00413211	0.000361907	12	12	3.12939e-06	4.12036e-05		Novosphingopyxis	Groups	W_LDPE	-0.00459183	0.00188789	6	6	0.0718063	0.307815		Coprousia	Groups	Wood	0.000987784	0.000255383	6	6	0.0180263	0.0782095		Chryseobacterium	Groups	Wood	0.00373138	0.000770703	6	6	0.00839078	0.0361313
Cereibacter_A	Groups	LDPE	0.00599265	0.00052555	12	12	3.16067e-06	4.15056e-05		Pseudopelobacter	Groups	W_LDPE	-0.000771845	0.000318598	6	6	0.0725564	0.308127		Desulfobacillus	Groups	Wood	0.00269927	0.000698917	6	6	0.0181153	0.0783881		Planktophila	Groups	Wood	0.00158365	0.000327065	6	6	0.00838792	0.0361313
Cyclonatronum	Groups	W_LDPE	-0.0011388	9.99459e-05	12	4	3.17851e-06	4.16301e-05		Sphingobium	Groups	W_LDPE	-0.00905203	0.00373341	6	6	0.072402	0.308127		Parasulfuritortus	Groups	Wood	0.000872378	0.000227168	6	6	0.0184559	0.0796516		Bosea	Groups	Wood	0.0171255	0.00354464	6	6	0.00845275	0.0362528
Ottowia	Groups	LDPE	0.0386225	0.00340711	12	12	3.30458e-06	4.31677e-05		Staphylococcus	Groups	W_LDPE	0.00155108	0.000639905	6	6	0.0724554	0.308127		X14.Feb	Groups	Wood	0.00138929	0.000362913	6	6	0.0186476	0.0800577		Melaminivora	Groups	Wood	0.000639306	0.000132371	6	6	0.00846343	0.0362528
Pseudomonas	Groups	Wood	0.141012	0.0124441	12	12	3.31402e-06	4.31776e-05		Lacibacter	Groups	W_LDPE	-0.000457213	0.000189341	6	6	0.0731766	0.309565		Micropruina	Groups	Wood	0.00180401	0.00047089	6	6	0.0186011	0.0800577		Asticcacaulis	Groups	Wood	0.0285883	0.0059631	6	6	0.00868479	0.0369104
Alteraurantiacibacter	Groups	Wood	0.00463419	0.000409569	12	12	3.35143e-06	4.34804e-05		Parapusillimonas	Groups	W_LDPE	-0.000666451	0.000276136	6	6	0.0732778	0.309565		Oceanicola	Groups	Wood	-0.000748712	0.00019591	6	6	0.0187507	0.0800812		Hoeflea	Groups	Wood	0.00098343	0.000204961	6	3	0.0086599	0.0369104
Mediterraneibacter	Groups	Wood	0.00572835	0.000506336	12	12	3.35473e-06	4.34804e-05		Bacteroides_G	Groups	W_LDPE	-0.000302432	0.000127035	6	6	0.0759319	0.3178		Pedobacter	Groups	Wood	0.00440997	0.0011531	6	6	0.0187071	0.0800812		Nitrosospira	Groups	Wood	0.00366212	0.000763465	6	6	0.00866901	0.0369104
Frondihabitans	Groups	Wood	0.00365852	0.00032363	12	12	3.37434e-06	4.36211e-05		Devosia_A	Groups	W_LDPE	-0.00202572	0.000849145	6	6	0.0755283	0.3178		Antrihabitans	Groups	Wood	0.00506036	0.00132786	6	6	0.0189253	0.0806168		Aeromicrobium	Groups	Wood	0.00227478	0.000476081	6	6	0.00878758	0.0369622
Runella	Groups	LDPE	-0.00665087	0.000588625	12	12	3.38711e-06	4.36727e-05		Lactococcus_A	Groups	W_LDPE	-0.00890555	0.00374227	6	6	0.0760127	0.3178		Williamsia	Groups	Wood	0.000989119	0.000260482	6	6	0.0191488	0.0813575		Aquirickettsiella	Groups	Wood	0.000988803	0.000206705	6	6	0.00875216	0.0369622
Aureimonas	Groups	Wood	0.00274464	0.000243143	12	12	3.41173e-06	4.37634e-05		Leuconostoc	Groups	W_LDPE	-0.00105961	0.000444848	6	6	0.0758267	0.3178		Pseudorivibacter	Groups	Wood	-0.000741653	0.000195693	6	6	0.0192708	0.0816645		Prosthecomicrobium_A	Groups	Wood	0.00342332	0.000714989	6	6	0.00872472	0.0369622
Pararheinheimera	Groups	Wood	0.0202219	0.00179126	12	12	3.40939e-06	4.37634e-05		Ilumatobacter_A	Groups	W_LDPE	-0.000591015	0.000249221	6	4	0.0766994	0.319845		Williamsia_A	Groups	Wood	0.0013639	0.00036064	6	6	0.0194044	0.0820185		Pseudorhodoplanes	Groups	Wood	0.000696732	0.000145725	6	6	0.00876813	0.0369622
Acidovorax_A	Groups	W_LDPE	0.0066103	0.000585973	12	12	3.42849e-06	4.38653e-05		Morganella	Groups	W_LDPE	-0.00183598	0.000776506	6	6	0.0772908	0.321482		Chachezhania	Groups	Wood	-0.000712925	0.000188989	6	4	0.0195652	0.0820638		UBA4479	Groups	Wood	0.000966668	0.000202528	6	6	0.00882061	0.0370057
Acidovorax_C	Groups	LDPE	0.0055319	0.000490689	12	12	3.44495e-06	4.39629e-05		Phascolarctobacterium_A	Groups	W_LDPE	-0.00104733	0.000444206	6	6	0.0778531	0.322991		Scrofimicrobium	Groups	Wood	0.00128193	0.00033965	6	6	0.0195324	0.0820638		GCA.002733105	Groups	Wood	0.00140923	0.000295617	6	3	0.00885907	0.0370718
Megasphaera	Groups	Wood	-0.00672993	0.000597993	12	12	3.49055e-06	4.44309e-05		Cx.87	Groups	W_LDPE	-0.00113675	0.000484731	6	5	0.0789358	0.325113		Thermocatellispora	Groups	Wood	0.000681742	0.000180593	6	4	0.0195195	0.0820638		Sulfurimicrobium	Groups	Wood	0.00139388	0.000292802	6	6	0.00890207	0.0371565
Hydromonas	Groups	LDPE	0.00436469	0.000388283	12	12	3.52169e-06	4.45991e-05		Hydrogenophaga	Groups	W_LDPE	0.0557677	0.02374	6	6	0.0785922	0.325113		Chromobacterium	Groups	Wood	-0.00108227	0.000287298	6	6	0.0196544	0.0822254		Catenibacterium	Groups	Wood	0.00409797	0.000868959	6	6	0.00919906	0.0382981
Lacibacter	Groups	Wood	-0.00416033	0.000369992	12	12	3.51373e-06	4.45991e-05		Roseburia	Groups	W_LDPE	-0.00163979	0.000699345	6	6	0.0789675	0.325113		Cronobacter	Groups	Wood	0.000686032	0.000182539	6	5	0.0198043	0.0822254		Solirubrobacter	Groups	Wood	0.0010587	0.000225122	6	6	0.0092892	0.038575
JAFGPD01	Groups	LDPE	-0.00192035	0.000171219	12	4	3.58207e-06	4.52486e-05		Psychroflexus	Groups	W_LDPE	-0.000902043	0.000385709	6	4	0.0794947	0.326453		Demequina	Groups	Wood	0.00064612	0.000171712	6	5	0.0197269	0.0822254		Acetobacterium	Groups	Wood	0.000547615	0.000116902	6	6	0.00941692	0.0390061
Diaphorobacter	Groups	LDPE	0.0345099	0.00307804	12	12	3.59206e-06	4.526e-05		Comamonas	Groups	W_LDPE	-0.00670087	0.00287339	6	6	0.0800728	0.327166		Lichenihabitans	Groups	Wood	0.000375555	9.99059e-05	6	6	0.0197904	0.0822254		Bilophila	Groups	Wood	0.000629206	0.000134497	6	6	0.00946029	0.0390866
Bacteroides	Groups	LDPE	0.00904887	0.000808441	12	12	3.63766e-06	4.53751e-05		Leptonema	Groups	W_LDPE	-0.000541591	0.00023203	6	5	0.0798889	0.327166		Cloacibacterium	Groups	Wood	0.00244422	0.000652828	6	6	0.0200504	0.0827606		Actinoallomurus	Groups	Wood	0.00043295	9.26354e-05	6	6	0.00949214	0.0391191
Nocardioides	Groups	LDPE	0.0111841	0.000999016	12	12	3.63233e-06	4.53751e-05		Neobacillus	Groups	W_LDPE	-0.000769973	0.000333981	6	5	0.0824443	0.336007		Sulfuricella	Groups	Wood	0.00614313	0.00164163	6	6	0.0200846	0.0827606		Teredinibacter	Groups	Wood	0.00217105	0.000465256	6	5	0.00954421	0.039136
Pleomorphomonas	Groups	Wood	0.0103881	0.000927716	12	9	3.62661e-06	4.53751e-05		Baekduia	Groups	W_LDPE	-0.000948301	0.000413621	6	4	0.0836102	0.339051		Tabrizicola	Groups	Wood	-0.00338637	0.000904465	6	6	0.0200502	0.0827606		Zavarzinella	Groups	Wood	0.00262422	0.000562185	6	4	0.00953333	0.039136
Tolumonas	Groups	W_LDPE	0.0213995	0.00191087	12	12	3.62334e-06	4.53751e-05		Fusicatenibacter	Groups	W_LDPE	-0.000919872	0.000400937	6	6	0.0834607	0.339051		Breznakibacter	Groups	Wood	0.000616344	0.000165503	6	5	0.0204021	0.0838584		Candidatus.Electronema	Groups	Wood	0.00144382	0.000310538	6	3	0.00966562	0.0395346
Acidovorax_A	Groups	LDPE	0.00654979	0.000585973	12	12	3.67566e-06	4.57345e-05		Flavisolibacter	Groups	W_LDPE	-0.00262953	0.00115432	6	6	0.0849747	0.34301		Azoarcus	Groups	Wood	0.00258288	0.000694731	6	6	0.0205136	0.0841058		Pleomorphomonas	Groups	Wood	0.00597527	0.00128695	6	6	0.00971243	0.0396267
Faecalimonas	Groups	Wood	0.00180442	0.000161592	12	10	3.70352e-06	4.59661e-05		Gaiella	Groups	W_LDPE	-0.000283961	0.000124675	6	6	0.0850104	0.34301		Rhodococcus	Groups	Wood	0.00385014	0.00103676	6	6	0.0205885	0.0842023		Enterobacter	Groups	Wood	0.00351045	0.000757982	6	6	0.00979758	0.0398745
X2011.GWC2.44.17	Groups	Wood	-0.00181174	0.000162631	12	5	3.77019e-06	4.65614e-05		Kaistella	Groups	W_LDPE	-0.00812125	0.00357927	6	6	0.0858256	0.345437		Pseudacidovorax	Groups	Wood	-0.000743439	0.000200441	6	6	0.0206716	0.0843321		Acidipropionibacterium	Groups	Wood	0.000693151	0.000150196	6	3	0.00991848	0.0400667
Halpernia	Groups	W_LDPE	-0.00932628	0.000837007	12	12	3.76443e-06	4.65614e-05		Desulfovibrio	Groups	W_LDPE	-0.000495091	0.00021904	6	6	0.0866539	0.347906		Frankia	Groups	Wood	-0.0013678	0.000369594	6	6	0.0208206	0.0845192		Antrihabitans	Groups	Wood	0.00618082	0.0013391	6	6	0.00991338	0.0400667
Pseudogemmobacter	Groups	LDPE	0.00367555	0.000332409	12	12	3.98909e-06	4.91428e-05		Aquirhabdus	Groups	W_LDPE	-0.00461123	0.0020437	6	6	0.0870345	0.348569		Ruminiclostridium_E	Groups	Wood	0.00113392	0.000306185	6	6	0.0207737	0.0845192		Serinibacter_A	Groups	Wood	0.00146557	0.000317537	6	6	0.00991501	0.0400667
ETT8	Groups	LDPE	0.00261504	0.000237181	12	12	4.07698e-06	4.98553e-05		Gulbenkiania	Groups	W_LDPE	-0.000349579	0.000156521	6	6	0.0892701	0.354326		Butyrivibrio_A	Groups	Wood	0.000602494	0.000163729	6	6	0.0212072	0.0858763		Alishewanella	Groups	Wood	0.000927962	0.000201708	6	6	0.0100269	0.0401077
Fimbriimonas	Groups	W_LDPE	-0.00413513	0.000374922	12	9	4.06627e-06	4.98553e-05		Janthinobacterium	Groups	W_LDPE	-0.0021884	0.000979733	6	6	0.0892465	0.354326		Pseudopelobacter	Groups	Wood	0.000890708	0.000243954	6	6	0.0217498	0.0878565		Erysipelothrix	Groups	Wood	0.000730535	0.000158574	6	3	0.00997895	0.0401077
Vitreoscilla	Groups	Wood	0.00413562	0.000374986	12	12	4.0679e-06	4.98553e-05		Methylotuvimicrobium	Groups	W_LDPE	-0.000531907	0.000238287	6	6	0.0893911	0.354326		Andreprevotia	Groups	Wood	0.000689534	0.000189624	6	6	0.0220361	0.0885764		Hassallia	Groups	Wood	0.0023491	0.000510475	6	6	0.0100173	0.0401077
Aquabacterium_A	Groups	W_LDPE	0.017269	0.00156878	12	12	4.12633e-06	5.03352e-05		Ornithinimicrobium	Groups	W_LDPE	-0.00051503	0.000230862	6	6	0.0895215	0.354326		Pseudobacter	Groups	Wood	0.000993645	0.000273152	6	5	0.0220093	0.0885764		Salinicoccus	Groups	Wood	0.000730535	0.000158574	6	3	0.00997895	0.0401077
Chitinimonas	Groups	W_LDPE	0.00664875	0.000606941	12	11	4.28067e-06	5.19631e-05		Soonwooa	Groups	W_LDPE	-0.00047635	0.000213568	6	4	0.0895669	0.354326		Melaminivora	Groups	Wood	0.0010198	0.000281038	6	6	0.0221857	0.0889597		Methylocaldum	Groups	Wood	0.00269297	0.000586464	6	6	0.0100926	0.0402715
Hydrogenophaga	Groups	Wood	0.187923	0.0171539	12	12	4.27907e-06	5.19631e-05		Phascolarctobacterium	Groups	W_LDPE	-0.000709962	0.000318766	6	6	0.0898883	0.35473		Nitrotoga	Groups	Wood	0.00455006	0.00126076	6	6	0.0225772	0.0903087		Acetoanaerobium	Groups	Wood	0.000934806	0.000204744	6	5	0.010294	0.0407761
Rudanella	Groups	W_LDPE	-0.0017624	0.000161252	12	6	4.35521e-06	5.27394e-05		Aeromicrobium	Groups	W_LDPE	-0.00106471	0.00048189	6	6	0.0916826	0.359847		Cypionkella	Groups	Wood	-0.00196137	0.000549316	6	6	0.0233641	0.0929988		Breznakibacter	Groups	Wood	0.000755863	0.000165503	6	4	0.0102836	0.0407761
Mucilaginibacter	Groups	Wood	0.00602514	0.000551699	12	12	4.3807e-06	5.29192e-05		Marinobacter	Groups	W_LDPE	-0.00446525	0.00202084	6	6	0.0916672	0.359847		Fundidesulfovibrio	Groups	Wood	-0.000676545	0.00018962	6	6	0.0234198	0.0929988		CADDYV01	Groups	Wood	0.000660215	0.000144441	6	4	0.0102545	0.0407761
Microcystis	Groups	W_LDPE	-0.00342755	0.000314567	12	8	4.45703e-06	5.3711e-05		Phocea	Groups	W_LDPE	-0.000381175	0.000172909	6	4	0.0921905	0.359847		Halpernia	Groups	Wood	0.000462228	0.000129408	6	6	0.0233367	0.0929988		Pseudoxanthomonas	Groups	Wood	0.00269088	0.000590982	6	6	0.0103921	0.0410652
[truncated: 4,564 more rows]
