# Supplementary material for: Microbial hitchhikers harbouring antimicrobial-resistance genes in the riverine plastisphere
Source: Microbiome. 2023 Nov 1;11:225. doi: 10.1186/s40168-023-01662-3 (PMC10619285; doi:10.1186/s40168-023-01662-3)
Supplement: Supplementary file 5 — Additional file 4: Table S3. MAG summary including AMR, virulence and toxins identified. [file 40168_2023_1662_MOESM4_ESM.xlsx]

## Sheet: S3A MAG summary
Table S3A. MAG assembly statistics, taxonomy and abundance across samples.
Bin name	MAG name	Assembly statistics						Taxonomy				Abundance across samples
		Total length (bp)	Number of contigs	N50	GC content (%)	Completion (%)	Redundancy (%)	GTDB toolkit classification	GTDB toolkit taxonomy determined by	Anvi'o taxonomy	CheckM taxonomy	LDPE			Weathered LDPE			Wood			Water
												D7	D8	D9	D4	D5	D6	D1	D2	D3	D10	D11	D12
SOWE_2013_40CM_41_45_SHNE01_sp004295015_68	MAG68	3065236	491	7087	37.9486	71.831	0	d__Bacteria;p__Bacteroidota;c__Bacteroidia;o__AKYH767-A;f__2013-40CM-41-45;g__;s__	taxonomic novelty determined using RED	d__Bacteria;p__Bacteroidota;c__Bacteroidia;o__AKYH767-A;f__2013-40CM-41-45;g__SHNE01;s__SHNE01 sp004295015		11.0879	2.14552	1.10377	0.695682	1.85875	3.03292	21.2954	21.6303	15.3158	10.5326	4.64814	6.6532
SOWE_Aerococcaceae_None_8	MAG8	1995481	292	8142	47.1608	92.9577	0	d__Bacteria;p__Firmicutes;c__Bacilli;o__Lactobacillales;f__Aerococcaceae;g__Trichococcus;s__Trichococcus flocculiformis	taxonomic classification defined by topology and ANI	d__Bacteria;p__Firmicutes;c__Bacilli;o__Lactobacillales;f__Aerococcaceae;g__Trichococcus;s__	k__Bacteria;p__Firmicutes;c__Bacilli;o__Lactobacillales	5.18398	4.63845	3.63272	0.323624	0.736666	1.45346	24.8433	24.478	34.7098	0	0	0
SOWE_Aeromonadaceae_None_107	MAG107	2958196	738	3798	61.1892	66.1972	4.22535	d__Bacteria;p__Proteobacteria;c__Gammaproteobacteria;o__Enterobacterales;f__Aeromonadaceae;g__Aeromonas;s__	ANI	d__Bacteria;p__Proteobacteria;c__Gammaproteobacteria;o__Enterobacterales;f__Aeromonadaceae;g__Aeromonas;s__	k__Bacteria;p__Proteobacteria;c__Gammaproteobacteria;o__Aeromonadales;f__Aeromonadaceae;g__Aeromonas	14.1512	9.66138	13.0259	10.1147	6.06378	3.55719	12.719	12.9789	17.6746	0.0219706	0.0186374	0.0126547
SOWE_Akkermansiaceae_UBA956_sp002293145_137	MAG137	3361481	658	5188	53.8321	57.7465	0	d__Bacteria;p__Verrucomicrobiota;c__Verrucomicrobiae;o__Verrucomicrobiales;f__Akkermansiaceae;g__UBA956;s__	taxonomic classification fully defined by topology	d__Bacteria;p__Verrucomicrobiota;c__Verrucomicrobiae;o__Verrucomicrobiales;f__Akkermansiaceae;g__UBA956;s__UBA956 sp002293145	k__Bacteria;p__Verrucomicrobia;c__Verrucomicrobiae;o__Verrucomicrobiales;f__Verrucomicrobiaceae	0.0575775	0.00502447	0.00334	0.0209081	0.0283833	0.0172291	0.218107	0.132567	0.0780781	29.4581	36.2878	33.6928
SOWE_Akkermansiaceae_UBA956_sp002293145_165	MAG165	3138600	764	4077	51.7679	57.7465	7.04225	d__Bacteria;p__Verrucomicrobiota;c__Verrucomicrobiae;o__Verrucomicrobiales;f__Akkermansiaceae;g__UBA956;s__	taxonomic classification defined by topology and ANI	d__Bacteria;p__Verrucomicrobiota;c__Verrucomicrobiae;o__Verrucomicrobiales;f__Akkermansiaceae;g__UBA956;s__UBA956 sp002293145	k__Bacteria;p__Verrucomicrobia;c__Verrucomicrobiae;o__Verrucomicrobiales;f__Verrucomicrobiaceae	14.6456	2.19804	0.246799	0.945347	11.1007	5.67055	19.3748	21.3874	23.547	0.297449	0.313809	0.272431
SOWE_Arcobacteraceae_Aliarcobacter_caeni_200	MAG200	2188955	430	5468	27.1747	53.5211	8.4507	d__Bacteria;p__Campylobacterota;c__Campylobacteria;o__Campylobacterales;f__Arcobacteraceae;g__Aliarcobacter;s__	taxonomic classification defined by topology and ANI	d__Bacteria;p__Campylobacterota;c__Campylobacteria;o__Campylobacterales;f__Arcobacteraceae;g__Aliarcobacter;s__Aliarcobacter caeni	k__Bacteria;p__Proteobacteria;c__Epsilonproteobacteria;o__Campylobacterales;f__Campylobacteraceae;g__Arcobacter	10.7789	9.54665	10.0634	7.81032	7.38398	6.41113	11.4902	11.9369	12.3898	7.81231	2.14845	2.22796
SOWE_Arcobacteraceae_Aliarcobacter_cloacae_191	MAG191	2837581	516	6201	27.3854	56.338	9.85915	d__Bacteria;p__Campylobacterota;c__Campylobacteria;o__Campylobacterales;f__Arcobacteraceae;g__Aliarcobacter;s__Aliarcobacter acticola	taxonomic classification defined by topology and ANI	d__Bacteria;p__Campylobacterota;c__Campylobacteria;o__Campylobacterales;f__Arcobacteraceae;g__Aliarcobacter;s__Aliarcobacter cloacae	k__Bacteria;p__Proteobacteria;c__Epsilonproteobacteria;o__Campylobacterales;f__Campylobacteraceae;g__Arcobacter	16.3792	17.0723	19.3406	9.70577	9.33461	8.27231	6.35757	6.88301	6.35546	0.261485	0.0147516	0.0229133
SOWE_Arcobacteraceae_Aliarcobacter_cryaerophilus_41	MAG41	2070354	497	4130	27.2827	87.3239	9.85915	d__Bacteria;p__Campylobacterota;c__Campylobacteria;o__Campylobacterales;f__Arcobacteraceae;g__Aliarcobacter;s__	ANI	d__Bacteria;p__Campylobacterota;c__Campylobacteria;o__Campylobacterales;f__Arcobacteraceae;g__Aliarcobacter;s__Aliarcobacter cryaerophilus	k__Bacteria;p__Proteobacteria;c__Epsilonproteobacteria;o__Campylobacterales;f__Campylobacteraceae;g__Arcobacter	16.8414	14.0763	17.6468	9.57429	8.94586	6.11939	8.52809	9.27945	8.65462	0.266443	0.0353378	0.0320768
SOWE_AWTP1_31_AWTP1_31_sp003962975_128	MAG128	1258979	209	7061	46.4341	67.6056	7.04225	d__Bacteria;p__Patescibacteria;c__Saccharimonadia;o__Saccharimonadales;f__AWTP1-31;g__AWTP1-31;s__	taxonomic classification fully defined by topology	d__Bacteria;p__Patescibacteria;c__Saccharimonadia;o__Saccharimonadales;f__AWTP1-31;g__AWTP1-31;s__AWTP1-31 sp003962975		0.797919	0.114459	0.161888	0.212164	0.0977646	0.0179523	0.160246	0.190301	0.100147	45.9324	27.5097	24.705
SOWE_AWTP1_31_AWTP1_31_sp003962975_72	MAG72	1272762	97	20081	44.2261	76.0563	5.6338	d__Bacteria;p__Patescibacteria;c__Saccharimonadia;o__Saccharimonadales;f__AWTP1-31;g__AWTP1-31;s__	taxonomic classification fully defined by topology	d__Bacteria;p__Patescibacteria;c__Saccharimonadia;o__Saccharimonadales;f__AWTP1-31;g__AWTP1-31;s__AWTP1-31 sp003962975		1.34028	0.268086	0.219891	0.579088	0.308115	0.152094	0.769248	0.839416	0.647378	45.2649	26.2955	23.316
SOWE_B_17BO_UBA2475_sp002319075_43	MAG43	4260444	812	5607	40.9738	85.9155	9.85915	d__Bacteria;p__Bacteroidota;c__Bacteroidia;o__AKYH767;f__B-17BO;g__UBA2475;s__	taxonomic classification fully defined by topology	d__Bacteria;p__Bacteroidota;c__Bacteroidia;o__AKYH767;f__B-17BO;g__UBA2475;s__UBA2475 sp002319075		7.67382	1.25157	0.854017	2.37211	5.35492	7.84764	28.0151	27.4355	19.1673	0.0132735	0	0.0147657
SOWE_B_17BO_UBA2475_sp002319075_49	MAG49	2542714	134	29960	34.227	84.507	8.4507	d__Bacteria;p__Bacteroidota;c__Bacteroidia;o__AKYH767;f__B-17BO;g__UBA2475;s__	taxonomic classification fully defined by topology	d__Bacteria;p__Bacteroidota;c__Bacteroidia;o__AKYH767;f__B-17BO;g__UBA2475;s__UBA2475 sp002319075		8.40564	1.79343	1.05927	2.19089	4.31858	8.80079	26.473	27.6173	19.229	0.105222	0.00417417	0.00272722
SOWE_B_17BO_UBA4416_sp002420145_101	MAG101	2608229	417	7181	32.6815	70.4225	5.6338	d__Bacteria;p__Bacteroidota;c__Bacteroidia;o__AKYH767;f__B-17BO;g__UBA4416;s__	ANI	d__Bacteria;p__Bacteroidota;c__Bacteroidia;o__AKYH767;f__B-17BO;g__UBA4416;s__UBA4416 sp002420145		9.38251	4.91877	5.32391	4.87837	8.04056	9.21958	20.4664	20.1139	17.5331	0.101239	0.00368556	0.0179268
SOWE_B_17BO_UBA4416_sp002420145_144	MAG144	2513333	662	3609	32.3964	61.9718	5.6338	d__Bacteria;p__Bacteroidota;c__Bacteroidia;o__Sphingobacteriales;f__Sphingobacteriaceae;g__Pelobium;s__	taxonomic classification fully defined by topology	d__Bacteria;p__Bacteroidota;c__Bacteroidia;o__AKYH767;f__B-17BO;g__UBA4416;s__UBA4416 sp002420145		0.0349562	0.0147016	0.00339158	0.0036495	0.0104929	0.0365827	0.0963747	0.0729976	0.08815	50.1608	22.4722	27.0057
SOWE_BACL12_UBA7236_sp002473275_5	MAG5	3731521	348	16287	36.7741	95.7746	1.40845	d__Bacteria;p__Bacteroidota;c__Bacteroidia;o__Chitinophagales;f__BACL12;g__UBA7236;s__	taxonomic classification defined by topology and ANI	d__Bacteria;p__Bacteroidota;c__Bacteroidia;o__Chitinophagales;f__BACL12;g__UBA7236;s__UBA7236 sp002473275	k__Bacteria;p__Bacteroidetes;c__Sphingobacteriia;o__Sphingobacteriales	14.9706	3.68328	1.76256	2.03767	5.51707	7.12548	23.3924	23.3473	17.6074	0.199287	0.00319303	0.353795
SOWE_Bacteriovoracaceae_None_211	MAG211	1331732	374	3210	33.0686	50.7042	8.4507	d__Bacteria;p__Bdellovibrionota;c__Bacteriovoracia;o__;f__;g__;s__	taxonomic novelty determined using RED	d__Bacteria;p__Bdellovibrionota;c__Bacteriovoracia;o__Bacteriovoracales;f__Bacteriovoracaceae;g__UBA4096;s__	k__Bacteria;p__Proteobacteria	8.00137	1.97018	2.59502	2.30044	3.56523	3.64969	12.3592	12.0149	10.3165	25.0907	8.56176	9.57499
SOWE_Burkholderiaceae_Aquabacterium_sp004297345_138	MAG138	3624494	816	4438	62.5905	63.3803	5.6338	d__Bacteria;p__Proteobacteria;c__Gammaproteobacteria;o__Burkholderiales;f__Burkholderiaceae;g__Aquabacterium;s__	ANI	d__Bacteria;p__Proteobacteria;c__Gammaproteobacteria;o__Burkholderiales;f__Burkholderiaceae;g__Aquabacterium;s__Aquabacterium sp004297345	k__Bacteria;p__Proteobacteria;c__Betaproteobacteria;o__Burkholderiales;f__Rubrivivax	14.3671	17.4249	22.6643	15.1286	15.7949	14.3645	0.106119	0.100093	0.04949	0	0	0
SOWE_Burkholderiaceae_Giesbergeria_psychrophila_198	MAG198	2538862	696	3546	59.8698	50.7042	5.6338	d__Bacteria;p__Proteobacteria;c__Gammaproteobacteria;o__Burkholderiales;f__Burkholderiaceae;g__Giesbergeria;s__	taxonomic classification defined by topology and ANI	d__Bacteria;p__Proteobacteria;c__Gammaproteobacteria;o__Burkholderiales;f__Burkholderiaceae;g__Giesbergeria;s__Giesbergeria psychrophila	k__Bacteria;p__Proteobacteria;c__Betaproteobacteria;o__Burkholderiales;f__Comamonadaceae	10.5451	7.68856	11.9425	9.89512	5.80125	2.86036	14.3442	15.163	21.113	0.168008	0.241302	0.237589
SOWE_Burkholderiaceae_Giesbergeria_suum_38	MAG38	2011830	361	6197	63.7691	80.2817	1.40845	d__Bacteria;p__Proteobacteria;c__Gammaproteobacteria;o__Burkholderiales;f__Burkholderiaceae;g__Giesbergeria;s__	taxonomic classification defined by topology and ANI	d__Bacteria;p__Proteobacteria;c__Gammaproteobacteria;o__Burkholderiales;f__Burkholderiaceae;g__Giesbergeria;s__Giesbergeria suum	k__Bacteria;p__Proteobacteria;c__Betaproteobacteria;o__Burkholderiales;f__Rubrivivax	11.1965	6.62016	5.30216	6.78061	9.80761	11.0125	16.3374	16.1237	16.6661	0.0407676	0.0342237	0.078256
SOWE_Burkholderiaceae_Hydrogenophaga_sp002001205_88	MAG88	2944913	737	3891	65.9075	69.0141	1.40845	d__Bacteria;p__Proteobacteria;c__Gammaproteobacteria;o__Burkholderiales;f__Burkholderiaceae;g__Hydrogenophaga;s__	taxonomic classification defined by topology and ANI	d__Bacteria;p__Proteobacteria;c__Gammaproteobacteria;o__Burkholderiales;f__Burkholderiaceae;g__Hydrogenophaga;s__Hydrogenophaga sp002001205	k__Bacteria;p__Proteobacteria;c__Betaproteobacteria;o__Burkholderiales;f__Comamonadaceae	8.50853	10.4508	10.1352	12.6244	16.1281	17.9904	7.65333	7.79732	8.70434	0.00148433	0.00288279	0.00319553
SOWE_Burkholderiaceae_Hydromonas_sp003339525_103	MAG103	1615519	186	10715	52.4531	63.3803	0	d__Bacteria;p__Proteobacteria;c__Gammaproteobacteria;o__Burkholderiales;f__Burkholderiaceae;g__Formosimonas;s__	taxonomic classification defined by topology and ANI	d__Bacteria;p__Proteobacteria;c__Gammaproteobacteria;o__Burkholderiales;f__Burkholderiaceae;g__Hydromonas;s__Hydromonas sp003339525	k__Bacteria;p__Proteobacteria;c__Betaproteobacteria;o__Burkholderiales	11.7153	0.130853	1.20206	0.296378	0.110654	0.159482	25.0934	23.7419	37.55	0	0	0
SOWE_Burkholderiaceae_Hydromonas_sp003339525_11	MAG11	2607956	262	14119	47.5758	98.5915	7.04225	d__Bacteria;p__Proteobacteria;c__Gammaproteobacteria;o__Burkholderiales;f__Burkholderiaceae;g__Hydromonas;s__	taxonomic classification defined by topology and ANI	d__Bacteria;p__Proteobacteria;c__Gammaproteobacteria;o__Burkholderiales;f__Burkholderiaceae;g__Hydromonas;s__Hydromonas sp003339525	k__Bacteria;p__Proteobacteria;c__Betaproteobacteria;o__Burkholderiales	4.53853	4.27598	1.99995	1.21208	0.76086	1.81039	25.6144	25.922	33.8658	0	0	0
SOWE_Burkholderiaceae_Hydromonas_sp003339525_92	MAG92	3542567	545	7850	38.2453	76.0563	9.85915	d__Bacteria;p__Proteobacteria;c__Gammaproteobacteria;o__Pseudomonadales;f__Moraxellaceae;g__Acinetobacter;s__	taxonomic classification defined by topology and ANI	d__Bacteria;p__Proteobacteria;c__Gammaproteobacteria;o__Burkholderiales;f__Burkholderiaceae;g__Hydromonas;s__Hydromonas sp003339525	k__Bacteria;p__Proteobacteria;c__Betaproteobacteria	7.19975	7.28619	6.62325	7.50548	4.87135	5.31993	19.1997	18.8292	23.0748	0.0395689	0.0185933	0.0321332
SOWE_Burkholderiaceae_JOSHI_001_sp001770815_179	MAG179	2932468	511	6545	66.1822	54.9296	5.6338	d__Bacteria;p__Proteobacteria;c__Gammaproteobacteria;o__Burkholderiales;f__Burkholderiaceae;g__Rubrivivax;s__	taxonomic classification defined by topology and ANI	d__Bacteria;p__Proteobacteria;c__Gammaproteobacteria;o__Burkholderiales;f__Burkholderiaceae;g__JOSHI-001;s__JOSHI-001 sp001770815		22.6585	25.6524	27.2063	8.3181	4.60797	2.22526	2.82611	2.91589	3.58949	0	0	0
SOWE_Burkholderiaceae_JOSHI_001_sp001770815_44	MAG44	2967498	533	5998	69.0194	80.2817	4.22535	d__Bacteria;p__Proteobacteria;c__Gammaproteobacteria;o__Burkholderiales;f__Burkholderiaceae;g__Aquabacterium_A;s__	ANI	d__Bacteria;p__Proteobacteria;c__Gammaproteobacteria;o__Burkholderiales;f__Burkholderiaceae;g__JOSHI-001;s__JOSHI-001 sp001770815		21.2121	24.0889	24.4645	7.25418	6.10739	4.13454	3.92075	3.87477	4.93875	0	0.000817645	0.00322769
SOWE_Burkholderiaceae_JOSHI_001_sp005403045_172	MAG172	4643052	1219	3723	68.5505	50.7042	0	d__Bacteria;p__Proteobacteria;c__Gammaproteobacteria;o__Burkholderiales;f__Burkholderiaceae;g__Aquabacterium_A;s__	taxonomic classification defined by topology and ANI	d__Bacteria;p__Proteobacteria;c__Gammaproteobacteria;o__Burkholderiales;f__Burkholderiaceae;g__JOSHI-001;s__JOSHI-001 sp005403045		18.7962	22.1392	22.4029	8.7292	6.85057	5.3238	4.64467	4.92284	6.19055	0	0	0
SOWE_Burkholderiaceae_JOSHI_001_sp005403045_209	MAG209	3051626	651	4912	68.9808	52.1127	9.85915	d__Bacteria;p__Proteobacteria;c__Gammaproteobacteria;o__Burkholderiales;f__Burkholderiaceae;g__Aquabacterium_A;s__	taxonomic classification defined by topology and ANI	d__Bacteria;p__Proteobacteria;c__Gammaproteobacteria;o__Burkholderiales;f__Burkholderiaceae;g__JOSHI-001;s__JOSHI-001 sp005403045		14.923	17.3959	17.5026	7.69071	7.34682	6.47568	8.91338	9.074	10.607	0.00922851	0.0102214	0.0515585
SOWE_Burkholderiaceae_JOSHI_001_sp005403045_74	MAG74	6202514	1200	5710	68.8672	78.8732	8.4507	d__Bacteria;p__Proteobacteria;c__Gammaproteobacteria;o__Burkholderiales;f__Burkholderiaceae;g__Aquabacterium_A;s__	taxonomic classification defined by topology and ANI	d__Bacteria;p__Proteobacteria;c__Gammaproteobacteria;o__Burkholderiales;f__Burkholderiaceae;g__JOSHI-001;s__JOSHI-001 sp005403045		20.4104	22.2661	23.4703	7.43271	6.62344	5.02065	4.61747	4.7328	5.4135	0.0019004	0.00407148	0.00666651
SOWE_Burkholderiaceae_Leptothrix_cholodnii_65	MAG65	4115061	622	8028	69.6009	81.6901	9.85915	d__Bacteria;p__Proteobacteria;c__Gammaproteobacteria;o__Burkholderiales;f__Burkholderiaceae;g__;s__	taxonomic classification fully defined by topology	d__Bacteria;p__Proteobacteria;c__Gammaproteobacteria;o__Burkholderiales;f__Burkholderiaceae;g__Leptothrix;s__Leptothrix cholodnii	k__Bacteria;p__Proteobacteria;c__Betaproteobacteria;o__Burkholderiales;f__Rubrivivax	9.58948	5.55993	4.73381	4.36457	6.22842	8.23258	19.5677	19.044	22.1672	0.0495937	0.0956659	0.367128
SOWE_Burkholderiaceae_Limnohabitans_sp005789825_186	MAG186	2475274	543	4299	61.6987	52.1127	4.22535	d__Bacteria;p__Proteobacteria;c__Gammaproteobacteria;o__Burkholderiales;f__Burkholderiaceae;g__Limnohabitans_A;s__	taxonomic novelty determined using RED	d__Bacteria;p__Proteobacteria;c__Gammaproteobacteria;o__Burkholderiales;f__Burkholderiaceae;g__Limnohabitans;s__Limnohabitans sp005789825	k__Bacteria;p__Proteobacteria;c__Betaproteobacteria;o__Burkholderiales;f__Comamonadaceae	0.011348	0.00187014	0.00657024	0.00568742	0.00395094	0.00403476	0.0203845	0.0294416	0.0496961	26.0289	36.6751	37.1629
SOWE_Burkholderiaceae_Malikia_spinosa_215	MAG215	22176965	3958	5953	60.4039	50.7042	9.85915	d__Bacteria;p__Proteobacteria;c__Gammaproteobacteria;o__Burkholderiales;f__Burkholderiaceae;g__;s__	taxonomic classification fully defined by topology	d__Bacteria;p__Proteobacteria;c__Gammaproteobacteria;o__Burkholderiales;f__Burkholderiaceae;g__Malikia;s__Malikia spinosa	k__Bacteria;p__Proteobacteria;c__Betaproteobacteria;o__Burkholderiales;f__Comamonadaceae	0.36558	0.130922	0.17192	0.431517	0.37574	0.449554	1.21962	1.19795	1.07233	25.3384	34.6571	34.5893
SOWE_Burkholderiaceae_None_100	MAG100	2722736	670	3965	61.9892	64.7887	0	d__Bacteria;p__Proteobacteria;c__Gammaproteobacteria;o__Burkholderiales;f__Burkholderiaceae;g__;s__	taxonomic classification fully defined by topology	d__Bacteria;p__Proteobacteria;c__Gammaproteobacteria;o__Burkholderiales;f__Burkholderiaceae;g__;s__	k__Bacteria;p__Proteobacteria;c__Betaproteobacteria;o__Burkholderiales;f__Comamonadaceae	4.34362	2.94246	3.96503	14.1086	12.3515	8.65192	17.642	15.2057	20.1966	0.130719	0.183918	0.27796
SOWE_Burkholderiaceae_None_102	MAG102	2188458	327	8072	59.2383	70.4225	5.6338	d__Bacteria;p__Proteobacteria;c__Gammaproteobacteria;o__Burkholderiales;f__Burkholderiaceae;g__Rhodoferax;s__	ANI	d__Bacteria;p__Proteobacteria;c__Gammaproteobacteria;o__Burkholderiales;f__Burkholderiaceae;g__Rhodoferax;s__	k__Bacteria;p__Proteobacteria;c__Betaproteobacteria;o__Burkholderiales;f__Comamonadaceae	3.76681	3.3215	3.69465	16.9418	21.5466	17.6433	9.02067	9.44705	13.0956	0.350509	0.574866	0.596653
SOWE_Burkholderiaceae_None_109	MAG109	1976573	377	5579	67.2595	61.9718	0	d__Bacteria;p__Proteobacteria;c__Gammaproteobacteria;o__Burkholderiales;f__Burkholderiaceae;g__Sphaerotilus;s__	ANI	d__Bacteria;p__Proteobacteria;c__Gammaproteobacteria;o__Burkholderiales;f__Burkholderiaceae;g__;s__	k__Bacteria;p__Proteobacteria;c__Betaproteobacteria;o__Burkholderiales;f__Rubrivivax	17.0166	18.2724	18.4522	10.0657	7.432	5.15072	6.76368	7.20195	9.61029	0.00512679	0.0139565	0.0153982
SOWE_Burkholderiaceae_None_116	MAG116	3068076	728	4124	64.3201	69.0141	7.04225	d__Bacteria;p__Proteobacteria;c__Gammaproteobacteria;o__Burkholderiales;f__Burkholderiaceae;g__Aquabacterium;s__	ANI	d__Bacteria;p__Proteobacteria;c__Gammaproteobacteria;o__Burkholderiales;f__Burkholderiaceae;g__Aquabacterium;s__	k__Bacteria;p__Proteobacteria;c__Betaproteobacteria;o__Burkholderiales;f__Rubrivivax	8.92573	10.9171	13.1849	18.5707	21.6232	20.3702	2.45573	2.42271	1.52607	3.98593e-05	0.00103187	0.00264034
SOWE_Burkholderiaceae_None_117	MAG117	3086540	522	6980	64.6816	67.6056	5.6338	d__Bacteria;p__Proteobacteria;c__Gammaproteobacteria;o__Burkholderiales;f__Burkholderiaceae;g__Hydrogenophaga;s__	taxonomic classification defined by topology and ANI	d__Bacteria;p__Proteobacteria;c__Gammaproteobacteria;o__Burkholderiales;f__Burkholderiaceae;g__Hydrogenophaga;s__	k__Bacteria;p__Proteobacteria;c__Betaproteobacteria;o__Burkholderiales;f__Comamonadaceae	8.30151	8.92533	8.651	9.31654	12.5724	15.0079	12.0505	12.5997	12.5679	0.00176992	0.000456069	0.00515977
SOWE_Burkholderiaceae_None_118	MAG118	3449426	422	10671	63.9182	63.3803	2.8169	d__Bacteria;p__Proteobacteria;c__Gammaproteobacteria;o__Burkholderiales;f__Burkholderiaceae;g__Rubrivivax;s__	ANI	d__Bacteria;p__Proteobacteria;c__Gammaproteobacteria;o__Burkholderiales;f__Burkholderiaceae;g__;s__	k__Bacteria;p__Proteobacteria;c__Betaproteobacteria;o__Burkholderiales;f__Rubrivivax	9.96957	8.42141	8.75632	3.80449	5.02727	2.49443	19.1813	19.2717	23.0735	0	0	0
SOWE_Burkholderiaceae_None_120	MAG120	2653269	555	5036	63.6379	69.0141	8.4507	d__Bacteria;p__Proteobacteria;c__Gammaproteobacteria;o__Burkholderiales;f__Burkholderiaceae;g__Aquabacterium;s__	ANI	d__Bacteria;p__Proteobacteria;c__Gammaproteobacteria;o__Burkholderiales;f__Burkholderiaceae;g__Aquabacterium;s__	k__Bacteria;p__Proteobacteria;c__Betaproteobacteria;o__Burkholderiales;f__Rubrivivax	16.3584	20.1392	28.8655	12.15	11.4686	10.4482	0.201339	0.261238	0.107052	0	7.80002e-05	0.000339085
SOWE_Burkholderiaceae_None_124	MAG124	1905500	563	3265	42.5144	60.5634	0	d__Bacteria;p__Proteobacteria;c__Gammaproteobacteria;o__Pseudomonadales;f__Moraxellaceae;g__Acinetobacter;s__	ANI	d__Bacteria;p__Proteobacteria;c__Gammaproteobacteria;o__Burkholderiales;f__Burkholderiaceae;g__;s__	k__Bacteria;p__Proteobacteria;c__Betaproteobacteria;o__Burkholderiales;f__Comamonadaceae	11.5181	10.4718	14.1395	18.3448	12.4104	6.82941	7.59512	8.0401	9.84946	0.459354	0.200275	0.141628
SOWE_Burkholderiaceae_None_133	MAG133	4371357	669	7997	69.2862	60.5634	1.40845	d__Bacteria;p__Proteobacteria;c__Gammaproteobacteria;o__Burkholderiales;f__Burkholderiaceae;g__Aquabacterium_A;s__	ANI	d__Bacteria;p__Proteobacteria;c__Gammaproteobacteria;o__Burkholderiales;f__Burkholderiaceae;g__;s__	k__Bacteria;p__Proteobacteria;c__Betaproteobacteria;o__Burkholderiales;f__Rubrivivax	10.0987	3.87055	2.94352	3.44101	6.18694	8.95603	22.2762	20.6511	21.4399	0.0223899	0.0184953	0.0951397
SOWE_Burkholderiaceae_None_136	MAG136	3140930	313	13819	68.4543	59.1549	0	d__Bacteria;p__Proteobacteria;c__Gammaproteobacteria;o__Burkholderiales;f__Burkholderiaceae;g__;s__	taxonomic classification fully defined by topology	d__Bacteria;p__Proteobacteria;c__Gammaproteobacteria;o__Burkholderiales;f__Burkholderiaceae;g__;s__	k__Bacteria;p__Proteobacteria;c__Betaproteobacteria;o__Burkholderiales;f__Rubrivivax	22.8122	31.5109	33.7803	2.17011	0.326359	0.100517	2.78561	2.92938	3.58464	0	0	0
SOWE_Burkholderiaceae_None_141	MAG141	3094321	617	5368	67.736	56.338	0	d__Bacteria;p__Proteobacteria;c__Gammaproteobacteria;o__Burkholderiales;f__Burkholderiaceae;g__;s__	taxonomic classification fully defined by topology	d__Bacteria;p__Proteobacteria;c__Gammaproteobacteria;o__Burkholderiales;f__Burkholderiaceae;g__;s__	k__Bacteria;p__Proteobacteria;c__Betaproteobacteria;o__Burkholderiales;f__Rubrivivax	8.79209	3.34814	2.17645	2.46574	5.50351	10.2429	24.0841	24.1763	19.1681	0.0026042	0.0116548	0.0283167
SOWE_Burkholderiaceae_None_142	MAG142	3619777	386	14964	46.2753	61.9718	5.6338	d__Bacteria;p__Proteobacteria;c__Gammaproteobacteria;o__Burkholderiales;f__Burkholderiaceae;g__Undibacterium;s__	taxonomic classification defined by topology and ANI	d__Bacteria;p__Proteobacteria;c__Gammaproteobacteria;o__Burkholderiales;f__Burkholderiaceae;g__;s__	k__Bacteria;p__Proteobacteria;c__Betaproteobacteria;o__Burkholderiales;f__Oxalobacteraceae	13.869	14.854	15.1623	14.2584	15.4871	14.2809	3.5506	3.60321	4.3706	0.171166	0.131987	0.260705
SOWE_Burkholderiaceae_None_145	MAG145	2073937	326	7558	58.1562	63.3803	7.04225	d__Bacteria;p__Proteobacteria;c__Gammaproteobacteria;o__Burkholderiales;f__Rhodocyclaceae;g__;s__	taxonomic classification fully defined by topology	d__Bacteria;p__Proteobacteria;c__Gammaproteobacteria;o__Burkholderiales;f__Burkholderiaceae;g__Acidovorax;s__	k__Bacteria;p__Proteobacteria;c__Betaproteobacteria;o__Rhodocyclales;f__Rhodocyclaceae	11.1077	4.69598	3.29412	3.95402	6.28955	9.58562	21.3093	20.7415	18.564	0.0958801	0.140643	0.221718
SOWE_Burkholderiaceae_None_151	MAG151	2384680	564	4310	49.5073	54.9296	0	d__Bacteria;p__Proteobacteria;c__Gammaproteobacteria;o__Burkholderiales;f__Burkholderiaceae;g__JAAFJR01;s__	taxonomic novelty determined using RED	d__Bacteria;p__Proteobacteria;c__Gammaproteobacteria;o__Burkholderiales;f__Burkholderiaceae;g__;s__	k__Bacteria;p__Proteobacteria;c__Betaproteobacteria;o__Burkholderiales;f__Comamonadaceae	12.8855	16.9982	19.0578	13.2694	11.3135	4.40377	7.3611	7.19102	7.47296	0.0133312	0.017498	0.0159677
SOWE_Burkholderiaceae_None_154	MAG154	2492470	396	7486	55.1567	59.1549	5.6338	d__Bacteria;p__Proteobacteria;c__Gammaproteobacteria;o__Burkholderiales;f__Burkholderiaceae;g__SYFN01;s__	taxonomic classification defined by topology and ANI	d__Bacteria;p__Proteobacteria;c__Gammaproteobacteria;o__Burkholderiales;f__Burkholderiaceae;g__;s__	k__Bacteria;p__Proteobacteria;c__Betaproteobacteria;o__Burkholderiales;f__Oxalobacteraceae	0	0	0.000500457	0	0	0	0	0	0	28.652	34.5586	36.789
SOWE_Burkholderiaceae_None_155	MAG155	2704171	526	5551	65.7103	60.5634	7.04225	d__Bacteria;p__Proteobacteria;c__Gammaproteobacteria;o__Burkholderiales;f__Burkholderiaceae;g__Hydrogenophaga;s__	taxonomic classification defined by topology and ANI	d__Bacteria;p__Proteobacteria;c__Gammaproteobacteria;o__Burkholderiales;f__Burkholderiaceae;g__;s__	k__Bacteria;p__Proteobacteria;c__Betaproteobacteria;o__Burkholderiales;f__Comamonadaceae	9.57568	11.5774	11.8583	10.8111	13.1071	14.3963	9.30466	9.23231	10.1168	0.00422459	0.00474516	0.0113888
SOWE_Burkholderiaceae_None_161	MAG161	1831497	191	15142	58.9616	52.1127	0	d__Bacteria;p__Proteobacteria;c__Gammaproteobacteria;o__Burkholderiales;f__Burkholderiaceae;g__JAABRC01;s__	taxonomic classification defined by topology and ANI	d__Bacteria;p__Proteobacteria;c__Gammaproteobacteria;o__Burkholderiales;f__Burkholderiaceae;g__;s__	k__Bacteria;p__Proteobacteria;c__Betaproteobacteria;o__Burkholderiales;f__Comamonadaceae	12.6304	10.1385	9.71701	5.33723	7.24705	8.40058	14.3465	14.6969	14.9554	0.38634	0.714131	1.43002
SOWE_Burkholderiaceae_None_173	MAG173	2282512	516	4443	65.6468	53.5211	2.8169	d__Bacteria;p__Proteobacteria;c__Gammaproteobacteria;o__Burkholderiales;f__Burkholderiaceae;g__;s__	taxonomic classification fully defined by topology	d__Bacteria;p__Proteobacteria;c__Gammaproteobacteria;o__Burkholderiales;f__Burkholderiaceae;g__;s__	k__Bacteria;p__Proteobacteria;c__Betaproteobacteria;o__Burkholderiales;f__Comamonadaceae	15.4978	3.28423	2.65329	2.10939	4.18616	6.22969	26.7098	20.9342	17.6459	0.0678348	0.110243	0.571448
SOWE_Burkholderiaceae_None_177	MAG177	1393753	303	4681	60.7101	57.7465	8.4507	d__Bacteria;p__Proteobacteria;c__Gammaproteobacteria;o__Burkholderiales;f__Burkholderiaceae;g__UBA2334;s__	taxonomic novelty determined using RED	d__Bacteria;p__Proteobacteria;c__Gammaproteobacteria;o__Burkholderiales;f__Burkholderiaceae;g__Hydrogenophaga;s__	k__Bacteria;p__Proteobacteria;c__Betaproteobacteria;o__Burkholderiales	14.3377	16.6955	19.6822	11.9709	13.5084	12.8359	3.81707	3.19144	3.95963	0	0	0.00134317
SOWE_Burkholderiaceae_None_178	MAG178	3299768	718	4672	66.5254	50.7042	1.40845	d__Bacteria;p__Proteobacteria;c__Gammaproteobacteria;o__Burkholderiales;f__Burkholderiaceae;g__Hydrogenophaga;s__	ANI	d__Bacteria;p__Proteobacteria;c__Gammaproteobacteria;o__Burkholderiales;f__Burkholderiaceae;g__;s__	k__Bacteria;p__Proteobacteria;c__Betaproteobacteria;o__Burkholderiales;f__Rubrivivax	0.902269	0.720406	0.885433	25.7339	29.239	31.2029	3.03866	3.78112	4.47557	0.00924153	0.00293113	0.00857544
SOWE_Burkholderiaceae_None_185	MAG185	3814623	1036	3583	62.8855	50.7042	2.8169	d__Bacteria;p__Proteobacteria;c__Gammaproteobacteria;o__Burkholderiales;f__Burkholderiaceae;g__Polaromonas;s__	taxonomic novelty determined using RED	d__Bacteria;p__Proteobacteria;c__Gammaproteobacteria;o__Burkholderiales;f__Burkholderiaceae;g__;s__	k__Bacteria;p__Proteobacteria;c__Betaproteobacteria;o__Burkholderiales;f__Comamonadaceae	12.3094	5.29033	6.06824	7.54785	8.06512	6.89803	16.0066	16.5391	20.5269	0.112868	0.244626	0.39091
SOWE_Burkholderiaceae_None_202	MAG202	5405430	1244	4289	59.7365	50.7042	5.6338	d__Bacteria;p__Proteobacteria;c__Gammaproteobacteria;o__Burkholderiales;f__Burkholderiaceae;g__Rhodoferax;s__	taxonomic classification defined by topology and ANI	d__Bacteria;p__Proteobacteria;c__Gammaproteobacteria;o__Burkholderiales;f__Burkholderiaceae;g__Rhodoferax;s__	k__Bacteria;p__Proteobacteria;c__Betaproteobacteria;o__Burkholderiales;f__Comamonadaceae	3.23563	2.49594	2.77336	17.4311	23.7788	24.1627	7.10408	8.33717	10.5799	0.0332669	0.0271536	0.0409176
SOWE_Burkholderiaceae_None_203	MAG203	4036635	1014	3897	59.0167	50.7042	5.6338	d__Bacteria;p__Proteobacteria;c__Gammaproteobacteria;o__Burkholderiales;f__Burkholderiaceae;g__Rhodoferax;s__	ANI	d__Bacteria;p__Proteobacteria;c__Gammaproteobacteria;o__Burkholderiales;f__Burkholderiaceae;g__;s__	k__Bacteria;p__Proteobacteria;c__Betaproteobacteria;o__Burkholderiales;f__Comamonadaceae	0.608742	0.418359	0.741837	25.223	37.5431	31.4375	1.09517	1.27593	1.54633	0.0238687	0.0394365	0.0467243
SOWE_Burkholderiaceae_None_206	MAG206	4338449	938	4754	67.4522	52.1127	8.4507	d__Bacteria;p__Proteobacteria;c__Gammaproteobacteria;o__Burkholderiales;f__Burkholderiaceae;g__Sphaerotilus;s__	ANI	d__Bacteria;p__Proteobacteria;c__Gammaproteobacteria;o__Burkholderiales;f__Burkholderiaceae;g__;s__	k__Bacteria;p__Proteobacteria;c__Betaproteobacteria;o__Burkholderiales;f__Rubrivivax	17.2172	18.5782	18.1396	11.428	8.56173	5.86315	5.76503	5.92973	8.49696	0.00463791	0.00653495	0.00922013
SOWE_Burkholderiaceae_None_207	MAG207	3270221	316	14783	57.2692	52.1127	8.4507	d__Bacteria;p__Proteobacteria;c__Gammaproteobacteria;o__Burkholderiales;f__Burkholderiaceae;g__Rhodoferax;s__	taxonomic classification defined by topology and ANI	d__Bacteria;p__Proteobacteria;c__Gammaproteobacteria;o__Burkholderiales;f__Burkholderiaceae;g__;s__	k__Bacteria;p__Proteobacteria;c__Betaproteobacteria;o__Burkholderiales;f__Comamonadaceae	9.499	9.82542	13.2894	15.6767	15.7921	11.7973	7.14049	7.34222	9.63744	0	0	5.47105e-05
SOWE_Burkholderiaceae_None_208	MAG208	3700743	581	7398	68.2588	50.7042	7.04225	d__Bacteria;p__Proteobacteria;c__Gammaproteobacteria;o__Burkholderiales;f__Burkholderiaceae;g__Rhizobacter;s__	ANI	d__Bacteria;p__Proteobacteria;c__Gammaproteobacteria;o__Burkholderiales;f__Burkholderiaceae;g__;s__	k__Bacteria;p__Proteobacteria;c__Betaproteobacteria;o__Burkholderiales;f__Rubrivivax	12.022	13.4286	15.0599	19.802	15.5276	12.6197	3.33467	3.47517	4.73028	0	0	0
SOWE_Burkholderiaceae_None_210	MAG210	2623915	612	4247	65.6547	50.7042	8.4507	d__Bacteria;p__Proteobacteria;c__Gammaproteobacteria;o__Burkholderiales;f__Burkholderiaceae;g__Hydrogenophaga;s__	ANI	d__Bacteria;p__Proteobacteria;c__Gammaproteobacteria;o__Burkholderiales;f__Burkholderiaceae;g__Hydrogenophaga;s__	k__Bacteria;p__Proteobacteria;c__Betaproteobacteria;o__Burkholderiales;f__Comamonadaceae	8.94543	10.7756	10.8527	12.5265	15.462	16.4677	7.98247	8.09892	8.87846	0.00229235	0.00429751	0.0037089
SOWE_Burkholderiaceae_None_213	MAG213	2995529	650	4841	52.1022	50.7042	9.85915	d__Bacteria;p__Proteobacteria;c__Gammaproteobacteria;o__Burkholderiales;f__Burkholderiaceae;g__Limnohabitans_A;s__	ANI	d__Bacteria;p__Proteobacteria;c__Gammaproteobacteria;o__Burkholderiales;f__Burkholderiaceae;g__Limnohabitans;s__	k__Bacteria;p__Proteobacteria;c__Betaproteobacteria;o__Burkholderiales;f__Comamonadaceae	0	0	0	0	0.000335844	0	0	0.00151954	0	29.4176	36.1711	34.4094
SOWE_Burkholderiaceae_None_24	MAG24	2429809	373	8013	57.6152	85.9155	2.8169	d__Bacteria;p__Proteobacteria;c__Gammaproteobacteria;o__Burkholderiales;f__Burkholderiaceae;g__JAAFJR01;s__	taxonomic novelty determined using RED	d__Bacteria;p__Proteobacteria;c__Gammaproteobacteria;o__Burkholderiales;f__Burkholderiaceae;g__;s__	k__Bacteria;p__Proteobacteria;c__Betaproteobacteria;o__Burkholderiales;f__Comamonadaceae	16.4177	1.14239	0.118272	1.11319	20.032	6.40801	17.5724	17.574	19.622	0	0	0
SOWE_Burkholderiaceae_None_33	MAG33	3687846	582	7198	58.0006	90.1408	9.85915	d__Bacteria;p__Proteobacteria;c__Gammaproteobacteria;o__Burkholderiales;f__Burkholderiaceae;g__Rhodoferax;s__	ANI	d__Bacteria;p__Proteobacteria;c__Gammaproteobacteria;o__Burkholderiales;f__Burkholderiaceae;g__;s__	k__Bacteria;p__Proteobacteria;c__Betaproteobacteria;o__Burkholderiales;f__Comamonadaceae	7.4611	6.81874	7.92144	6.84134	8.9385	8.03433	16.1144	16.3601	18.9926	0.517647	0.869365	1.13041
SOWE_Burkholderiaceae_None_39	MAG39	2784604	414	8105	58.4906	81.6901	2.8169	d__Bacteria;p__Proteobacteria;c__Gammaproteobacteria;o__Burkholderiales;f__Burkholderiaceae;g__Rhodoferax;s__	ANI	d__Bacteria;p__Proteobacteria;c__Gammaproteobacteria;o__Burkholderiales;f__Burkholderiaceae;g__;s__	k__Bacteria;p__Proteobacteria;c__Betaproteobacteria;o__Burkholderiales;f__Comamonadaceae	18.1382	10.2278	10.6644	7.80501	10.8534	4.9499	11.0605	11.9934	11.6155	0.598302	0.956965	1.13665
SOWE_Burkholderiaceae_None_52	MAG52	2065252	358	6822	57.353	74.6479	0	d__Bacteria;p__Proteobacteria;c__Gammaproteobacteria;o__Burkholderiales;f__Burkholderiaceae;g__JAAFJR01;s__	taxonomic novelty determined using RED	d__Bacteria;p__Proteobacteria;c__Gammaproteobacteria;o__Burkholderiales;f__Burkholderiaceae;g__;s__	k__Bacteria;p__Proteobacteria;c__Betaproteobacteria;o__Burkholderiales;f__Comamonadaceae	10.1074	10.3763	13.0015	11.792	15.0595	11.0208	8.43864	8.98	11.1526	0.0133623	0.020223	0.0375089
SOWE_Burkholderiaceae_None_64	MAG64	3147616	235	19214	64.5094	76.0563	4.22535	d__Bacteria;p__Proteobacteria;c__Gammaproteobacteria;o__Burkholderiales;f__Burkholderiaceae;g__Giesbergeria;s__	taxonomic classification defined by topology and ANI	d__Bacteria;p__Proteobacteria;c__Gammaproteobacteria;o__Burkholderiales;f__Burkholderiaceae;g__;s__	k__Bacteria;p__Proteobacteria;c__Betaproteobacteria;o__Burkholderiales;f__Comamonadaceae	10.0454	3.45508	1.25852	2.18477	10.6232	11.9983	20.6909	21.6307	18.1131	0	2.75412e-06	0
SOWE_Burkholderiaceae_None_66	MAG66	4353649	736	6756	68.933	76.0563	4.22535	d__Bacteria;p__Proteobacteria;c__Gammaproteobacteria;o__Burkholderiales;f__Burkholderiaceae;g__Aquabacterium_A;s__	ANI	d__Bacteria;p__Proteobacteria;c__Gammaproteobacteria;o__Burkholderiales;f__Burkholderiaceae;g__;s__	k__Bacteria;p__Proteobacteria;c__Betaproteobacteria;o__Burkholderiales;f__Rubrivivax	20.4518	24.4225	26.1627	6.02139	4.65266	3.50192	4.6184	4.69795	5.46288	0	0.000439913	0.00742876
SOWE_Burkholderiaceae_None_69	MAG69	2032124	465	4371	64.2354	71.831	1.40845	d__Bacteria;p__Proteobacteria;c__Gammaproteobacteria;o__Burkholderiales;f__Burkholderiaceae;g__UBA2334;s__	taxonomic classification defined by topology and ANI	d__Bacteria;p__Proteobacteria;c__Gammaproteobacteria;o__Burkholderiales;f__Burkholderiaceae;g__;s__	k__Bacteria;p__Proteobacteria;c__Betaproteobacteria;o__Burkholderiales;f__Comamonadaceae	13.4831	13.2872	17.3581	12.641	18.6858	10.8283	4.26297	4.49232	4.93948	0.010328	0.00252446	0.00880166
SOWE_Burkholderiaceae_None_70	MAG70	3984403	877	4626	62.4859	80.2817	9.85915	d__Bacteria;p__Proteobacteria;c__Gammaproteobacteria;o__Burkholderiales;f__Burkholderiaceae;g__Rhodoferax;s__	taxonomic classification defined by topology and ANI	d__Bacteria;p__Proteobacteria;c__Gammaproteobacteria;o__Burkholderiales;f__Burkholderiaceae;g__;s__	k__Bacteria;p__Proteobacteria;c__Betaproteobacteria;o__Burkholderiales;f__Comamonadaceae	4.51566	3.32276	3.87413	11.3017	12.8842	12.1836	16.7715	16.6384	18.2443	0.0559187	0.0880286	0.119865
SOWE_Burkholderiaceae_None_83	MAG83	1696071	219	11409	60.1171	73.2394	4.22535	d__Bacteria;p__Proteobacteria;c__Gammaproteobacteria;o__Burkholderiales;f__Burkholderiaceae;g__Rhodoferax;s__	ANI	d__Bacteria;p__Proteobacteria;c__Gammaproteobacteria;o__Burkholderiales;f__Burkholderiaceae;g__Rhodoferax;s__	k__Bacteria;p__Proteobacteria;c__Betaproteobacteria;o__Burkholderiales;f__Comamonadaceae	0.436312	0.28468	0.456414	0.541042	0.481264	0.307115	0.91707	0.931454	1.25093	25.1682	35.8948	33.3307
SOWE_Burkholderiaceae_None_86	MAG86	2940033	541	6127	59.7365	70.4225	2.8169	d__Bacteria;p__Proteobacteria;c__Gammaproteobacteria;o__Burkholderiales;f__Burkholderiaceae;g__Rhodoferax;s__	ANI	d__Bacteria;p__Proteobacteria;c__Gammaproteobacteria;o__Burkholderiales;f__Burkholderiaceae;g__;s__	k__Bacteria;p__Proteobacteria;c__Betaproteobacteria;o__Burkholderiales;f__Comamonadaceae;g__Acidovorax	2.22768	2.19631	2.62099	16.9274	25.8168	25.597	7.11904	7.13608	10.1749	0.0384941	0.0589482	0.0862863
SOWE_Burkholderiaceae_None_93	MAG93	4134864	833	5256	63.0023	76.0563	9.85915	d__Bacteria;p__Proteobacteria;c__Gammaproteobacteria;o__Burkholderiales;f__Burkholderiaceae;g__Aquabacterium;s__	ANI	d__Bacteria;p__Proteobacteria;c__Gammaproteobacteria;o__Burkholderiales;f__Burkholderiaceae;g__Aquabacterium;s__	k__Bacteria;p__Proteobacteria;c__Betaproteobacteria;o__Burkholderiales;f__Rubrivivax	13.6876	16.5312	19.7838	15.6678	17.5508	16.0216	0.264545	0.283415	0.204306	0	0.00165342	0.00318853
SOWE_Burkholderiaceae_None_96	MAG96	3424547	294	20025	59.4228	69.0141	4.22535	d__Bacteria;p__Proteobacteria;c__Gammaproteobacteria;o__Burkholderiales;f__Burkholderiaceae;g__Rhodoferax;s__	ANI	d__Bacteria;p__Proteobacteria;c__Gammaproteobacteria;o__Burkholderiales;f__Burkholderiaceae;g__Rhodoferax;s__	k__Bacteria;p__Proteobacteria;c__Betaproteobacteria;o__Burkholderiales;f__Comamonadaceae	0.0883322	0.0278369	0.0691975	22.5044	33.5524	40.7728	0.992868	1.01393	0.96312	0.00337524	0.0091301	0.00261543
SOWE_Burkholderiaceae_None_99	MAG99	5560102	1196	4717	69.4434	67.6056	2.8169	d__Bacteria;p__Proteobacteria;c__Gammaproteobacteria;o__Burkholderiales;f__Burkholderiaceae;g__Aquabacterium_A;s__	ANI	d__Bacteria;p__Proteobacteria;c__Gammaproteobacteria;o__Burkholderiales;f__Burkholderiaceae;g__JOSHI-001;s__	k__Bacteria;p__Proteobacteria;c__Betaproteobacteria;o__Burkholderiales;f__Rubrivivax	17.1783	20.6498	21.2664	7.49927	6.81684	5.8215	6.43845	6.62929	7.67732	0.0041728	0.00446561	0.0141759
SOWE_Burkholderiaceae_Rhizobacter_sp001425865_135	MAG135	2775001	677	4129	69.1441	60.5634	1.40845	d__Bacteria;p__Proteobacteria;c__Gammaproteobacteria;o__Burkholderiales;f__Burkholderiaceae;g__Rhizobacter;s__	ANI	d__Bacteria;p__Proteobacteria;c__Gammaproteobacteria;o__Burkholderiales;f__Burkholderiaceae;g__Rhizobacter;s__Rhizobacter sp001425865	k__Bacteria;p__Proteobacteria;c__Betaproteobacteria;o__Burkholderiales;f__Rubrivivax	13.1518	14.0833	14.1358	8.77485	8.29693	6.81939	9.6372	10.2451	13.0906	0.276882	0.640077	0.848023
SOWE_Burkholderiaceae_Rhizobacter_sp001425865_156	MAG156	2067276	359	6706	67.5492	53.5211	0	d__Bacteria;p__Proteobacteria;c__Gammaproteobacteria;o__Burkholderiales;f__Burkholderiaceae;g__Rhizobacter;s__	ANI	d__Bacteria;p__Proteobacteria;c__Gammaproteobacteria;o__Burkholderiales;f__Burkholderiaceae;g__Rhizobacter;s__Rhizobacter sp001425865	k__Bacteria;p__Proteobacteria;c__Betaproteobacteria;o__Burkholderiales	11.9333	13.611	14.0658	8.59587	7.4089	8.31145	11.1926	11.0601	12.8253	0.235448	0.311357	0.448836
SOWE_Burkholderiaceae_Rhodoferax_sp002381045_147	MAG147	2908771	430	8283	57.1799	61.9718	7.04225	d__Bacteria;p__Proteobacteria;c__Gammaproteobacteria;o__Burkholderiales;f__Burkholderiaceae;g__Rhodoferax;s__	taxonomic classification defined by topology and ANI	d__Bacteria;p__Proteobacteria;c__Gammaproteobacteria;o__Burkholderiales;f__Burkholderiaceae;g__Rhodoferax;s__Rhodoferax sp002381045	k__Bacteria;p__Proteobacteria;c__Betaproteobacteria;o__Burkholderiales;f__Comamonadaceae	9.43775	3.23798	2.21129	2.19544	6.14212	9.3058	23.5749	22.6503	21.2421	0	0.00210635	0.000193468
SOWE_Burkholderiaceae_Rhodoferax_sp002413825_81	MAG81	4026137	438	12113	58.3488	76.0563	7.04225	d__Bacteria;p__Proteobacteria;c__Gammaproteobacteria;o__Burkholderiales;f__Burkholderiaceae;g__Rhodoferax;s__	ANI	d__Bacteria;p__Proteobacteria;c__Gammaproteobacteria;o__Burkholderiales;f__Burkholderiaceae;g__Rhodoferax;s__Rhodoferax sp002413825	k__Bacteria;p__Proteobacteria;c__Betaproteobacteria;o__Burkholderiales;f__Comamonadaceae	6.23941	6.57266	7.17881	24.1802	24.791	25.1017	1.86769	1.89318	2.16429	0.00241109	0.00412149	0.00451716
SOWE_Burkholderiaceae_Rhodoferax_sp003415675_139	MAG139	1939875	382	5398	59.3607	60.5634	2.8169	d__Bacteria;p__Proteobacteria;c__Gammaproteobacteria;o__Burkholderiales;f__Burkholderiaceae;g__PHCI01;s__	taxonomic classification defined by topology and ANI	d__Bacteria;p__Proteobacteria;c__Gammaproteobacteria;o__Burkholderiales;f__Burkholderiaceae;g__Rhodoferax;s__Rhodoferax sp003415675	k__Bacteria;p__Proteobacteria;c__Betaproteobacteria;o__Burkholderiales;f__Comamonadaceae	9.79706	3.98392	5.72519	5.70404	7.61642	6.13268	17.3119	19.514	21.1817	0.702555	1.20661	1.12389
SOWE_Burkholderiaceae_Rhodoferax_sp005793295_212	MAG212	2950526	740	3789	59.7428	50.7042	9.85915	d__Bacteria;p__Proteobacteria;c__Gammaproteobacteria;o__Burkholderiales;f__Burkholderiaceae;g__Limnohabitans_A;s__	ANI	d__Bacteria;p__Proteobacteria;c__Gammaproteobacteria;o__Burkholderiales;f__Burkholderiaceae;g__Rhodoferax;s__Rhodoferax sp005793295	k__Bacteria;p__Proteobacteria;c__Betaproteobacteria;o__Burkholderiales;f__Comamonadaceae	0.11462	0.0673769	0.120024	0.249766	0.509887	0.315291	0.216523	0.221668	0.318267	25.0854	37.2113	35.5699
SOWE_Burkholderiaceae_Rubrivivax_sp001464055_169	MAG169	3271212	543	7351	70.3026	52.1127	1.40845	d__Bacteria;p__Proteobacteria;c__Gammaproteobacteria;o__Burkholderiales;f__Burkholderiaceae;g__;s__	taxonomic classification fully defined by topology	d__Bacteria;p__Proteobacteria;c__Gammaproteobacteria;o__Burkholderiales;f__Burkholderiaceae;g__Rubrivivax;s__Rubrivivax sp001464055	k__Bacteria;p__Proteobacteria;c__Betaproteobacteria;o__Burkholderiales;f__Rubrivivax	7.68358	7.05299	7.00383	4.77934	4.23254	4.53538	18.458	18.9598	27.1001	0.0321997	0.0518345	0.110411
SOWE_Burkholderiaceae_Sphaerotilus_natans_180	MAG180	2366314	510	4763	68.6308	56.338	8.4507	d__Bacteria;p__Proteobacteria;c__Gammaproteobacteria;o__Burkholderiales;f__Burkholderiaceae;g__Sphaerotilus;s__Sphaerotilus montanus	ANI	d__Bacteria;p__Proteobacteria;c__Gammaproteobacteria;o__Burkholderiales;f__Burkholderiaceae;g__Sphaerotilus;s__Sphaerotilus natans	k__Bacteria;p__Proteobacteria;c__Betaproteobacteria;o__Burkholderiales;f__Rubrivivax	15.5831	17.6974	15.3206	14.0205	10.3344	6.53754	5.76666	5.84753	8.87539	0.00346626	0.00432559	0.00892418
SOWE_Burkholderiaceae_Sphaerotilus_natans_193	MAG193	3094267	657	4913	67.9712	50.7042	4.22535	d__Bacteria;p__Proteobacteria;c__Gammaproteobacteria;o__Burkholderiales;f__Burkholderiaceae;g__Sphaerotilus;s__	taxonomic classification defined by topology and ANI	d__Bacteria;p__Proteobacteria;c__Gammaproteobacteria;o__Burkholderiales;f__Burkholderiaceae;g__Sphaerotilus;s__Sphaerotilus natans	k__Bacteria;p__Proteobacteria;c__Betaproteobacteria;o__Burkholderiales;f__Rubrivivax	17.7743	16.903	17.2824	10.9793	8.26532	4.98459	6.65228	6.94152	10.2107	0.00134996	0.00217008	0.00306649
SOWE_Burkholderiaceae_Undibacterium_sp003970805_126	MAG126	2698683	341	10329	51.1938	61.9718	1.40845	d__Bacteria;p__Proteobacteria;c__Gammaproteobacteria;o__Burkholderiales;f__Burkholderiaceae;g__Undibacterium;s__	taxonomic classification defined by topology and ANI	d__Bacteria;p__Proteobacteria;c__Gammaproteobacteria;o__Burkholderiales;f__Burkholderiaceae;g__Undibacterium;s__Undibacterium sp003970805	k__Bacteria;p__Proteobacteria;c__Betaproteobacteria;o__Burkholderiales;f__Oxalobacteraceae	1.5374	1.11271	1.41368	20.8786	29.6349	31.7309	0.852004	1.06896	1.73554	3.20025	3.41562	3.41945
SOWE_Burkholderiaceae_Vitreoscilla_sp004359425_183	MAG183	3515768	719	4968	67.8935	50.7042	2.8169	d__Bacteria;p__Proteobacteria;c__Gammaproteobacteria;o__Burkholderiales;f__Burkholderiaceae;g__Aquabacterium_A;s__	taxonomic classification defined by topology and ANI	d__Bacteria;p__Proteobacteria;c__Gammaproteobacteria;o__Burkholderiales;f__Burkholderiaceae;g__Vitreoscilla;s__Vitreoscilla sp004359425	k__Bacteria;p__Proteobacteria;c__Betaproteobacteria;o__Burkholderiales;f__Rubrivivax	9.13232	2.39414	1.34256	1.55595	4.49167	5.95647	25.5424	24.9292	24.4928	0.0166294	0.0354895	0.110343
SOWE_Caedimonadaceae_Caedimonas_varicaedens_53	MAG53	1088810	219	5354	42.2219	78.8732	4.22535	d__Bacteria;p__Proteobacteria;c__Alphaproteobacteria;o__Caedimonadales;f__Caedimonadaceae;g__Caedimonas;s__Caedimonas varicaedens	taxonomic classification defined by topology and ANI	d__Bacteria;p__Proteobacteria;c__Alphaproteobacteria;o__Caedimonadales;f__Caedimonadaceae;g__Caedimonas;s__Caedimonas varicaedens	k__Bacteria;p__Proteobacteria;c__Alphaproteobacteria;o__Rhodospirillales;f__Rhodospirillaceae	2.04965	0.335046	1.07833	3.45121	3.16218	1.75285	6.9923	7.84146	5.82704	25.3698	21.2223	20.9179
SOWE_Chitinophagaceae_Ferruginibacter_sp003455235_30	MAG30	4149189	548	9130	42.2899	85.9155	5.6338	d__Bacteria;p__Bacteroidota;c__Bacteroidia;o__Chitinophagales;f__Chitinophagaceae;g__Ferruginibacter;s__	taxonomic classification defined by topology and ANI	d__Bacteria;p__Bacteroidota;c__Bacteroidia;o__Chitinophagales;f__Chitinophagaceae;g__Ferruginibacter;s__Ferruginibacter sp003455235	k__Bacteria;p__Bacteroidetes;c__Sphingobacteriia;o__Sphingobacteriales;f__Chitinophagaceae	11.073	1.89906	0.670169	0.614153	3.22605	6.96339	26.6009	27.5489	21.398	0.00152105	0	0.00498105
SOWE_Chitinophagaceae_None_114	MAG114	3156340	642	5202	33.9073	61.9718	0	d__Bacteria;p__Bacteroidota;c__Bacteroidia;o__Sphingobacteriales;f__CAIKLP01;g__CAJBVG01;s__	taxonomic classification defined by topology and ANI	d__Bacteria;p__Bacteroidota;c__Bacteroidia;o__Chitinophagales;f__Chitinophagaceae;g__Sediminibacterium;s__	k__Bacteria;p__Bacteroidetes	11.4201	4.25812	3.64666	3.04146	4.83189	4.94186	20.6015	24.3036	14.8659	5.5863	0.884992	1.61757
SOWE_Chitinophagaceae_None_15	MAG15	2347778	213	14770	36.6019	88.7324	0	d__Bacteria;p__Bacteroidota;c__Bacteroidia;o__Chitinophagales;f__Chitinophagaceae;g__Sediminibacterium;s__	taxonomic classification defined by topology and ANI	d__Bacteria;p__Bacteroidota;c__Bacteroidia;o__Chitinophagales;f__Chitinophagaceae;g__Sediminibacterium;s__	k__Bacteria;p__Bacteroidetes;c__Sphingobacteriia;o__Sphingobacteriales;f__Chitinophagaceae;g__Sediminibacterium	14.8659	7.18021	5.7457	7.42347	8.3023	4.47776	14.8538	15.3758	11.3661	5.34516	2.23633	2.82756
SOWE_Chitinophagaceae_None_192	MAG192	3002633	565	5754	38.9044	52.1127	5.6338	d__Bacteria;p__Bacteroidota;c__Bacteroidia;o__Chitinophagales;f__Chitinophagaceae;g__Sediminibacterium;s__	taxonomic classification defined by topology and ANI	d__Bacteria;p__Bacteroidota;c__Bacteroidia;o__Chitinophagales;f__Chitinophagaceae;g__Sediminibacterium;s__	k__Bacteria;p__Bacteroidetes;c__Sphingobacteriia;o__Sphingobacteriales;f__Chitinophagaceae;g__Sediminibacterium	20.1499	9.17414	8.04419	9.28161	10.6668	3.56534	12.7437	13.2985	10.6324	1.51749	0.370885	0.554995
SOWE_Crocinitomicaceae_M0103_sp006227105_111	MAG111	2734711	608	4478	32.0318	61.9718	0	d__Bacteria;p__Bacteroidota;c__Bacteroidia;o__Flavobacteriales;f__Flavobacteriaceae;g__Flavobacterium;s__	taxonomic classification defined by topology and ANI	d__Bacteria;p__Bacteroidota;c__Bacteroidia;o__Flavobacteriales;f__Crocinitomicaceae;g__M0103;s__M0103 sp006227105	k__Bacteria;p__Bacteroidetes;c__Flavobacteriia;o__Flavobacteriales;f__Cryomorphaceae	15.4638	13.8944	16.5893	11.2675	12.6713	8.88206	5.87385	7.13062	7.46618	0.674353	0.0501393	0.0365677
SOWE_Crocinitomicaceae_M0103_sp006227105_175	MAG175	1669846	397	4395	36.2896	50.7042	1.40845	d__Bacteria;p__Bacteroidota;c__Bacteroidia;o__Flavobacteriales;f__Crocinitomicaceae;g__M0103;s__	taxonomic classification defined by topology and ANI	d__Bacteria;p__Bacteroidota;c__Bacteroidia;o__Flavobacteriales;f__Crocinitomicaceae;g__M0103;s__M0103 sp006227105	k__Bacteria;p__Bacteroidetes;c__Flavobacteriia;o__Flavobacteriales;f__Cryomorphaceae	11.1379	13.2797	15.762	10.1594	16.107	11.9862	7.12375	7.79671	6.52055	0.0769728	0.0416544	0.00815815
SOWE_Cyclobacteriaceae_None_9	MAG9	4284091	252	36709	39.5217	92.9577	0	d__Bacteria;p__Bacteroidota;c__Bacteroidia;o__Cytophagales;f__Cyclobacteriaceae;g__ELB16-189;s__	taxonomic classification fully defined by topology	d__Bacteria;p__Bacteroidota;c__Bacteroidia;o__Cytophagales;f__Cyclobacteriaceae;g__ELB16-189;s__	k__Bacteria;p__Bacteroidetes;c__Cytophagia;o__Cytophagales;f__Flammeovirgaceae	11.3262	4.41564	2.90559	2.58739	5.61388	6.20197	24.1853	23.2673	17.409	0.573776	0.0770163	1.43689
SOWE_Diplorickettsiaceae_Rickettsiella_sp002290645_58	MAG58	1224281	267	4872	40.4335	76.0563	2.8169	d__Bacteria;p__Proteobacteria;c__Gammaproteobacteria;o__Diplorickettsiales;f__Diplorickettsiaceae;g__Rickettsiella_A;s__Rickettsiella_A sp002290645	taxonomic classification defined by topology and ANI	d__Bacteria;p__Proteobacteria;c__Gammaproteobacteria;o__Diplorickettsiales;f__Diplorickettsiaceae;g__Rickettsiella;s__Rickettsiella sp002290645	k__Bacteria;p__Proteobacteria;c__Gammaproteobacteria;o__Legionellales	4.73141	7.43186	6.76056	4.87029	2.38318	0.690932	5.92385	5.54935	2.91866	29.7953	14.2254	14.7192
SOWE_Enterobacteriaceae_None_1	MAG1	4431818	76	97471	50.6328	100	0	d__Bacteria;p__Proteobacteria;c__Gammaproteobacteria;o__Enterobacterales;f__Enterobacteriaceae;g__Escherichia;s__Escherichia flexneri	ANI	d__Bacteria;p__Proteobacteria;c__Gammaproteobacteria;o__Enterobacterales;f__Enterobacteriaceae;g__;s__	k__Bacteria;p__Proteobacteria;c__Gammaproteobacteria;o__Enterobacteriales;f__Enterobacteriaceae	0.00123726	0	0.000574097	0.000237481	0	2.60026e-05	0	0.000311136	0.000512119	41	22.1066	36.8905
SOWE_EnvOPS12_None_121	MAG121	2496185	417	7064	49.8818	60.5634	0	d__Bacteria;p__Chloroflexota;c__Anaerolineae;o__Anaerolineales;f__EnvOPS12;g__OLB14;s__	ANI	d__Bacteria;p__Chloroflexota;c__Anaerolineae;o__Anaerolineales;f__EnvOPS12;g__OLB14;s__	k__Bacteria;p__Chloroflexi	8.1917	3.42418	1.78537	2.72019	6.00612	9.0787	24.6921	25.5942	18.3947	0.0110235	0.00223912	0.0994055
SOWE_EnvOPS12_None_160	MAG160	3725112	710	5624	48.9673	56.338	4.22535	d__Bacteria;p__Chloroflexota;c__Anaerolineae;o__Anaerolineales;f__EnvOPS12;g__OLB14;s__	ANI	d__Bacteria;p__Chloroflexota;c__Anaerolineae;o__Anaerolineales;f__EnvOPS12;g__OLB14;s__	k__Bacteria;p__Chloroflexi	7.77113	2.0231	1.0081	1.66836	5.032	8.47999	26.5467	28.0485	19.3976	0.00847145	0.0010831	0.0149456
SOWE_Flavobacteriaceae_Flavobacterium_glycines_21	MAG21	2397023	220	18390	37.1456	90.1408	5.6338	d__Bacteria;p__Bacteroidota;c__Bacteroidia;o__Flavobacteriales;f__Flavobacteriaceae;g__Flavobacterium;s__	taxonomic classification defined by topology and ANI	d__Bacteria;p__Bacteroidota;c__Bacteroidia;o__Flavobacteriales;f__Flavobacteriaceae;g__Flavobacterium;s__Flavobacterium glycines	k__Bacteria;p__Bacteroidetes	12.0208	3.99878	2.27526	2.04422	4.8679	6.33251	22.9078	23.5425	19.0493	1.83494	0.229944	0.896073
SOWE_Flavobacteriaceae_None_159	MAG159	3253500	658	5110	33.8064	57.7465	5.6338	d__Bacteria;p__Bacteroidota;c__Bacteroidia;o__Flavobacteriales;f__Flavobacteriaceae;g__Flavobacterium;s__	ANI	d__Bacteria;p__Bacteroidota;c__Bacteroidia;o__Flavobacteriales;f__Flavobacteriaceae;g__Flavobacterium;s__	k__Bacteria;p__Bacteroidetes;c__Flavobacteriia;o__Flavobacteriales;f__Flavobacteriaceae;g__Flavobacterium	8.62216	9.97353	12.8606	7.02742	7.74322	4.73142	13.139	13.4529	17.1568	3.45342	0.921837	0.917778
SOWE_Flavobacteriaceae_None_184	MAG184	2949147	391	9514	33.857	50.7042	2.8169	d__Bacteria;p__Bacteroidota;c__Bacteroidia;o__Flavobacteriales;f__Flavobacteriaceae;g__Flavobacterium;s__	taxonomic classification defined by topology and ANI	d__Bacteria;p__Bacteroidota;c__Bacteroidia;o__Flavobacteriales;f__Flavobacteriaceae;g__Flavobacterium;s__	k__Bacteria;p__Bacteroidetes;c__Flavobacteriia;o__Flavobacteriales;f__Flavobacteriaceae;g__Flavobacterium	6.44211	7.33779	11.3653	3.00165	3.25837	1.34677	20.9859	22.1288	18.4324	4.03554	0.718265	0.947186
SOWE_Flavobacteriaceae_None_189	MAG189	2532266	298	10774	34.491	52.1127	4.22535	d__Bacteria;p__Bacteroidota;c__Bacteroidia;o__Flavobacteriales;f__Flavobacteriaceae;g__Flavobacterium;s__	taxonomic classification defined by topology and ANI	d__Bacteria;p__Bacteroidota;c__Bacteroidia;o__Flavobacteriales;f__Flavobacteriaceae;g__Flavobacterium;s__	k__Bacteria;p__Bacteroidetes;c__Flavobacteriia;o__Flavobacteriales;f__Flavobacteriaceae;g__Flavobacterium	15.821	17.1613	22.8799	9.49462	10.9568	9.76864	4.52612	4.58478	4.77531	0.0237986	0.00395747	0.0038254
SOWE_Flavobacteriaceae_None_35	MAG35	2633676	448	6743	34.6022	87.3239	8.4507	d__Bacteria;p__Bacteroidota;c__Bacteroidia;o__Flavobacteriales;f__Flavobacteriaceae;g__Flavobacterium;s__	taxonomic classification defined by topology and ANI	d__Bacteria;p__Bacteroidota;c__Bacteroidia;o__Flavobacteriales;f__Flavobacteriaceae;g__Flavobacterium;s__	k__Bacteria;p__Bacteroidetes;c__Flavobacteriia;o__Flavobacteriales;f__Flavobacteriaceae;g__Flavobacterium	5.99279	7.60305	9.39853	5.45448	6.80115	5.17972	16.6229	17.5629	18.5264	3.40122	1.83365	1.62327
SOWE_Gallionellaceae_None_37	MAG37	1818532	355	5471	48.8262	84.507	5.6338	d__Bacteria;p__Proteobacteria;c__Gammaproteobacteria;o__Burkholderiales;f__Gallionellaceae;g__Nitrotoga;s__	taxonomic classification defined by topology and ANI	d__Bacteria;p__Proteobacteria;c__Gammaproteobacteria;o__Burkholderiales;f__Gallionellaceae;g__Nitrotoga;s__	k__Bacteria;p__Proteobacteria	13.8361	4.06764	2.78867	1.33687	3.32835	4.51561	22.4805	21.2684	18.1713	2.89017	1.69957	3.61675
SOWE_Hyphomonadaceae_UBA7672_sp002483135_171	MAG171	2292345	422	5907	63.1042	50.7042	0	d__Bacteria;p__Proteobacteria;c__Alphaproteobacteria;o__Caulobacterales;f__Hyphomonadaceae;g__UBA7672;s__	ANI	d__Bacteria;p__Proteobacteria;c__Alphaproteobacteria;o__Caulobacterales;f__Hyphomonadaceae;g__UBA7672;s__UBA7672 sp002483135	k__Bacteria;p__Proteobacteria;c__Alphaproteobacteria	9.43785	2.91191	2.16502	2.03121	2.66708	5.01679	23.3735	21.6672	22.4065	1.48924	2.59794	4.23577
SOWE_Ilumatobacteraceae_UBA2093_sp005788815_149	MAG149	1878908	547	3367	53.3881	60.5634	5.6338	d__Bacteria;p__Actinobacteriota;c__Acidimicrobiia;o__Acidimicrobiales;f__Ilumatobacteraceae;g__UBA2093;s__	taxonomic classification fully defined by topology	d__Bacteria;p__Actinobacteriota;c__Acidimicrobiia;o__Acidimicrobiales;f__Ilumatobacteraceae;g__UBA2093;s__UBA2093 sp005788815	k__Bacteria;p__Actinobacteria;c__Actinobacteria	0	0	0	0	0	0	0	0	0	36.7593	32.4783	30.7624
SOWE_Ilumatobacteraceae_UBA2093_sp005788815_150	MAG150	8073592	1766	4509	55.1455	60.5634	5.6338	d__Bacteria;p__J088;c__;o__;f__;g__;s__	taxonomic novelty determined using RED	d__Bacteria;p__Actinobacteriota;c__Acidimicrobiia;o__Acidimicrobiales;f__Ilumatobacteraceae;g__UBA2093;s__UBA2093 sp005788815	k__Bacteria;p__Actinobacteria;c__Actinobacteria	0.0191284	0.000859573	0.00723737	0.0117078	0.0089708	0.0165733	0.0468185	0.0737539	0.0385392	27.7258	36.8	35.2506
SOWE_Leptospiraceae_UBA2033_sp002333425_47	MAG47	5277680	330	30542	35.9028	81.6901	5.6338	d__Bacteria;p__Spirochaetota;c__Leptospirae;o__Leptospirales;f__Leptospiraceae;g__UBA2033;s__	taxonomic classification defined by topology and ANI	d__Bacteria;p__Spirochaetota;c__Leptospirae;o__Leptospirales;f__Leptospiraceae;g__UBA2033;s__UBA2033 sp002333425	k__Bacteria;p__Spirochaetes;c__Spirochaetia;o__Spirochaetales;f__Leptospiraceae	5.58078	2.00681	2.08018	4.01698	4.49841	8.70946	18.0704	18.49	16.0536	9.99107	4.71417	5.78817
SOWE_Leptotrichiaceae_None_45	MAG45	1521530	358	4296	31.3772	84.507	8.4507	d__Bacteria;p__Fusobacteriota;c__Fusobacteriia;o__Fusobacteriales;f__Leptotrichiaceae;g__;s__	taxonomic classification fully defined by topology	d__Bacteria;p__Fusobacteriota;c__Fusobacteriia;o__Fusobacteriales;f__Leptotrichiaceae;g__Leptotrichia;s__	k__Bacteria;p__Fusobacteria;c__Fusobacteriia;o__Fusobacteriales;f__Leptotrichiaceae	24.8645	4.60842	4.00048	0.577289	0.189202	0.282923	20.7025	24.4256	20.3426	0	0.00642462	0
SOWE_Methylophilaceae_Methylopumilus_universalis_42	MAG42	5176646	947	5975	44.7537	85.9155	8.4507	d__Bacteria;p__Patescibacteria;c__Paceibacteria;o__UBA9983_A;f__UBA9973;g__UBA4124;s__	taxonomic novelty determined using RED	d__Bacteria;p__Proteobacteria;c__Gammaproteobacteria;o__Burkholderiales;f__Methylophilaceae;g__Methylopumilus;s__Methylopumilus universalis	k__Bacteria	0.0483844	0.0241949	0.0164628	0.0343829	0.0334932	0.0325278	0.213557	0.189158	0.137391	33.1527	33.042	33.0757
SOWE_Methylophilaceae_Methylopumilus_universalis_77	MAG77	3814212	1052	3492	38.1127	77.4648	8.4507	d__Bacteria;p__Proteobacteria;c__Gammaproteobacteria;o__Burkholderiales;f__Methylophilaceae;g__Methylopumilus;s__	taxonomic novelty determined using RED	d__Bacteria;p__Proteobacteria;c__Gammaproteobacteria;o__Burkholderiales;f__Methylophilaceae;g__Methylopumilus;s__Methylopumilus universalis	k__Bacteria;p__Proteobacteria;c__Betaproteobacteria;o__Methylophilales	0	0	0	0	0	0	0	0	0	39.6201	31.1125	29.2674
SOWE_Methylophilaceae_None_85	MAG85	3764569	1032	3444	43.544	73.2394	5.6338	d__Bacteria;p__Patescibacteria;c__Gracilibacteria;o__;f__;g__;s__	taxonomic novelty determined using RED	d__Bacteria;p__Proteobacteria;c__Gammaproteobacteria;o__Burkholderiales;f__Methylophilaceae;g__Methylopumilus;s__	k__Bacteria;p__Spirochaetes;c__Spirochaetia	0.0179954	0.00671225	0.00559644	0.0233472	0.0145884	0.0504129	0.0986925	0.172886	0.0693479	36.4706	33.8652	29.2046
SOWE_Microbacteriaceae_Rhodoglobus_sp004297555_166	MAG166	6036014	1211	5336	72.4854	57.7465	7.04225	d__Bacteria;p__Myxococcota;c__Polyangia;o__Haliangiales;f__Haliangiaceae;g__;s__	taxonomic novelty determined using RED	d__Bacteria;p__Actinobacteriota;c__Actinomycetia;o__Actinomycetales;f__Microbacteriaceae;g__Rhodoglobus;s__Rhodoglobus sp004297555	k__Bacteria;p__Proteobacteria;c__Deltaproteobacteria;o__Myxococcales	15.9036	6.7081	2.16178	1.34475	2.64351	4.76329	20.9385	20.2601	20.7534	0.413053	0.924636	3.18532
SOWE_Moraxellaceae_Agitococcus_sp002333125_59	MAG59	2980322	636	4899	41.6464	81.6901	8.4507	d__Bacteria;p__Proteobacteria;c__Gammaproteobacteria;o__Pseudomonadales;f__Moraxellaceae;g__Agitococcus;s__	taxonomic classification defined by topology and ANI	d__Bacteria;p__Proteobacteria;c__Gammaproteobacteria;o__Pseudomonadales;f__Moraxellaceae;g__Agitococcus;s__Agitococcus sp002333125	k__Bacteria;p__Proteobacteria;c__Gammaproteobacteria;o__Pseudomonadales;f__Moraxellaceae	7.53509	5.76598	5.84499	7.88753	6.9337	8.27429	16.6621	16.8791	15.7339	3.18387	2.40818	2.89123
SOWE_Moraxellaceae_Alkanindiges_sp001982605_78	MAG78	1809924	235	9639	52.8153	69.0141	0	d__Bacteria;p__Proteobacteria;c__Gammaproteobacteria;o__Pseudomonadales;f__Moraxellaceae;g__;s__	taxonomic novelty determined using RED	d__Bacteria;p__Proteobacteria;c__Gammaproteobacteria;o__Pseudomonadales;f__Moraxellaceae;g__Alkanindiges;s__Alkanindiges sp001982605	k__Bacteria;p__Proteobacteria;c__Gammaproteobacteria;o__Pseudomonadales;f__Moraxellaceae	14.894	0.477821	25.314	28.3327	18.3266	10.7518	0.719541	1.08643	0.0970628	0	0	0
SOWE_Moraxellaceae_HYN0046_sp003351745_131	MAG131	2362422	539	4525	44.105	60.5634	1.40845	d__Bacteria;p__Proteobacteria;c__Gammaproteobacteria;o__Pseudomonadales;f__Moraxellaceae;g__HYN0046;s__	taxonomic classification defined by topology and ANI	d__Bacteria;p__Proteobacteria;c__Gammaproteobacteria;o__Pseudomonadales;f__Moraxellaceae;g__HYN0046;s__HYN0046 sp003351745	k__Bacteria;p__Proteobacteria;c__Gammaproteobacteria;o__Pseudomonadales;f__Moraxellaceae	16.7272	8.88336	29.3033	11.4886	12.7585	6.84729	2.41107	2.58513	3.28104	2.18931	1.80693	1.71831
SOWE_Moraxellaceae_HYN0046_sp003351745_176	MAG176	1889373	448	4227	44.5122	50.7042	1.40845	d__Bacteria;p__Proteobacteria;c__Gammaproteobacteria;o__Pseudomonadales;f__Moraxellaceae;g__HYN0046;s__	taxonomic classification defined by topology and ANI	d__Bacteria;p__Proteobacteria;c__Gammaproteobacteria;o__Pseudomonadales;f__Moraxellaceae;g__HYN0046;s__HYN0046 sp003351745	k__Bacteria;p__Proteobacteria;c__Gammaproteobacteria;o__Pseudomonadales;f__Moraxellaceae	20.6589	12.5269	38.0608	8.03352	8.01205	4.52985	2.01963	2.13199	2.40741	0.614105	0.491478	0.513336
SOWE_Moraxellaceae_None_214	MAG214	2151860	525	3980	40.5057	50.7042	9.85915	d__Bacteria;p__Proteobacteria;c__Gammaproteobacteria;o__Pseudomonadales;f__Moraxellaceae;g__Acinetobacter;s__	taxonomic classification defined by topology and ANI	d__Bacteria;p__Proteobacteria;c__Gammaproteobacteria;o__Pseudomonadales;f__Moraxellaceae;g__Acinetobacter;s__	k__Bacteria;p__Proteobacteria;c__Gammaproteobacteria;o__Pseudomonadales;f__Moraxellaceae;g__Acinetobacter	8.73257	8.97949	8.64902	10.9333	7.21703	6.67986	14.9361	14.902	18.1019	0.431894	0.191668	0.245166
SOWE_Moraxellaceae_None_27	MAG27	1344717	306	4518	51.59	81.6901	0	d__Bacteria;p__Proteobacteria;c__Gammaproteobacteria;o__Pseudomonadales;f__Moraxellaceae;g__;s__	taxonomic classification fully defined by topology	d__Bacteria;p__Proteobacteria;c__Gammaproteobacteria;o__Pseudomonadales;f__Moraxellaceae;g__Acinetobacter;s__	k__Bacteria;p__Proteobacteria;c__Gammaproteobacteria;o__Pseudomonadales;f__Moraxellaceae	17.9257	15.8461	40.1051	10.3888	9.06909	6.62135	0.016786	0.0221095	0.004928	0	0	0
SOWE_Moraxellaceae_None_3	MAG3	2122759	266	10089	44.0021	95.7746	0	d__Bacteria;p__Proteobacteria;c__Gammaproteobacteria;o__Pseudomonadales;f__Moraxellaceae;g__Moraxella_A;s__Moraxella_A sp002478835	taxonomic classification defined by topology and ANI	d__Bacteria;p__Proteobacteria;c__Gammaproteobacteria;o__Pseudomonadales;f__Moraxellaceae;g__Moraxella;s__	k__Bacteria;p__Proteobacteria;c__Gammaproteobacteria;o__Pseudomonadales;f__Moraxellaceae	3.44479	0.625571	0.25159	6.57858	4.54879	2.58332	29.8643	28.7772	23.3259	0	0	0
SOWE_Moraxellaceae_UBA2031_sp002333145_4	MAG4	3049636	476	8202	53.7332	100	5.6338	d__Bacteria;p__Proteobacteria;c__Gammaproteobacteria;o__Pseudomonadales;f__Moraxellaceae;g__UBA2031;s__UBA2031 sp002333145	taxonomic classification defined by topology and ANI	d__Bacteria;p__Proteobacteria;c__Gammaproteobacteria;o__Pseudomonadales;f__Moraxellaceae;g__UBA2031;s__UBA2031 sp002333145	k__Bacteria;p__Proteobacteria;c__Gammaproteobacteria;o__Pseudomonadales;f__Moraxellaceae	17.67	8.63752	35.4438	3.71794	3.70276	2.1716	8.6865	9.4668	9.86018	0.138836	0.175879	0.328216
SOWE_Moraxellaceae_UBA2031_sp003543245_56	MAG56	2569586	592	4368	58.0217	81.6901	8.4507	d__Bacteria;p__Proteobacteria;c__Gammaproteobacteria;o__Pseudomonadales;f__Moraxellaceae;g__UBA2031;s__	taxonomic classification defined by topology and ANI	d__Bacteria;p__Proteobacteria;c__Gammaproteobacteria;o__Pseudomonadales;f__Moraxellaceae;g__UBA2031;s__UBA2031 sp003543245	k__Bacteria;p__Proteobacteria;c__Gammaproteobacteria;o__Pseudomonadales;f__Moraxellaceae	18.9106	12.6799	39.2262	4.2265	5.04697	4.0252	4.31732	4.72423	4.56144	0.586779	0.805733	0.889056
SOWE_Nannocystaceae_Enhygromyxa_salina_31	MAG31	6024670	360	26499	68.536	84.507	4.22535	d__Bacteria;p__Myxococcota;c__Polyangia;o__Nannocystales;f__Nannocystaceae;g__;s__	taxonomic classification fully defined by topology	d__Bacteria;p__Myxococcota;c__Polyangia;o__Nannocystales;f__Nannocystaceae;g__Enhygromyxa;s__Enhygromyxa salina	k__Bacteria;p__Proteobacteria;c__Deltaproteobacteria;o__Myxococcales	10.771	2.21513	0.0733143	1.23521	6.54319	12.2863	23.064	22.405	21.3105	0.00129602	0.000265874	0.0947732
SOWE_Nanopelagicaceae_Planktophila_limnetica_197	MAG197	2014568	506	3947	47.4167	53.5211	7.04225	d__Bacteria;p__Actinobacteriota;c__Actinomycetia;o__Nanopelagicales;f__Nanopelagicaceae;g__Planktophila;s__	ANI	d__Bacteria;p__Actinobacteriota;c__Actinomycetia;o__Nanopelagicales;f__Nanopelagicaceae;g__Planktophila;s__Planktophila limnetica	k__Bacteria;p__Actinobacteria;c__Actinobacteria;o__Actinomycetales	0	0	0	0	0	0	0	0	0	32.2956	34.387	33.3174
SOWE_Nitrososphaeraceae_TA_21_sp005877345_106	MAG106	2068223	465	4227	36.2594	65.7895	2.63158	d__Archaea;p__Thermoproteota;c__Nitrososphaeria;o__Nitrososphaerales;f__Nitrososphaeraceae;g__TA-21;s__	ANI	d__Archaea;p__Thermoproteota;c__Nitrososphaeria;o__Nitrososphaerales;f__Nitrososphaeraceae;g__TA-21;s__TA-21 sp005877345		7.55634	4.72507	7.66488	5.94502	4.02649	6.24009	13.5725	14.4604	12.719	11.8707	5.51173	5.70778
SOWE_Nitrospiraceae_Nitrospira_sp900170025_162	MAG162	2257354	403	6037	57.8224	54.9296	2.8169	d__Bacteria;p__Proteobacteria;c__Gammaproteobacteria;o__Burkholderiales;f__Rhodocyclaceae;g__Azonexus;s__	taxonomic classification fully defined by topology	d__Bacteria;p__Nitrospirota;c__Nitrospiria;o__Nitrospirales;f__Nitrospiraceae;g__Nitrospira;s__Nitrospira sp900170025	k__Bacteria;p__Nitrospirae;c__Nitrospira;o__Nitrospirales;f__Nitrospiraceae	10.2036	3.31199	2.04263	2.64772	5.74946	8.72108	23.9704	23.6825	19.2776	0.0883437	0.111212	0.193381
SOWE_Nitrospiraceae_None_97	MAG97	3779787	543	8423	59.1353	71.831	7.04225	d__Bacteria;p__Nitrospirota;c__Nitrospiria;o__Nitrospirales;f__Nitrospiraceae;g__Nitrospira_A;s__Nitrospira_A sp900170025	taxonomic classification defined by topology and ANI	d__Bacteria;p__Nitrospirota;c__Nitrospiria;o__Nitrospirales;f__Nitrospiraceae;g__Nitrospira;s__	k__Bacteria;p__Nitrospirae;c__Nitrospira;o__Nitrospirales;f__Nitrospiraceae	13.6693	1.94931	0.919539	0.731534	3.78919	5.05023	26.5641	25.6465	21.6798	0.000540398	0	0
SOWE_None_None_104	MAG104	1464374	240	7183	31.6389	67.6056	4.22535	d__Bacteria;p__Proteobacteria;c__Alphaproteobacteria;o__Rickettsiales_B;f__AB1-6;g__;s__	taxonomic novelty determined using RED	d__;p__;c__;o__;f__;g__;s__	k__Bacteria	0.18303	0.145657	0.0096884	0.00470861	0.024879	5.14254	35.4358	43.6685	14.2582	0.769151	0.193252	0.164591
SOWE_None_None_105	MAG105	1594307	407	3778	45.4474	73.2394	9.85915	d__Bacteria;p__Proteobacteria;c__Gammaproteobacteria;o__Xanthomonadales;f__Xanthomonadaceae;g__Arenimonas;s__	taxonomic classification fully defined by topology	d__Bacteria;p__Proteobacteria;c__;o__;f__;g__;s__	k__Bacteria;p__Proteobacteria;c__Gammaproteobacteria	5.11191	4.42397	8.01872	4.24948	1.96016	0.623348	3.57568	3.60614	6.01045	23.2214	19.6093	19.5895
SOWE_None_None_113	MAG113	1146366	301	3699	46.2413	63.3803	1.40845	d__Bacteria;p__Bacteroidota;c__Kapabacteria;o__Kapabacteriales;f__UBA961;g__;s__	taxonomic novelty determined using RED	d__;p__;c__;o__;f__;g__;s__	k__Bacteria	11.8617	4.4222	5.59628	2.86071	2.84212	2.89986	15.8002	17.4436	11.4512	10.062	5.2654	9.49471
SOWE_None_None_119	MAG119	2007981	499	3939	44.7485	60.5634	0	d__Bacteria;p__Bacteroidota;c__Rhodothermia;o__Rhodothermales;f__UBA2364;g__;s__	taxonomic novelty determined using RED	d__;p__;c__;o__;f__;g__;s__	k__Bacteria;p__Bacteroidetes	18.8925	0.350998	0.125733	1.49997	10.035	6.52228	18.312	22.6454	21.6151	0	0	0.00104786
SOWE_None_None_122	MAG122	2844750	910	3036	62.3062	63.3803	2.8169	d__Bacteria;p__Proteobacteria;c__Gammaproteobacteria;o__Burkholderiales;f__Burkholderiaceae;g__;s__	taxonomic novelty determined using RED	d__Bacteria;p__Proteobacteria;c__;o__;f__;g__;s__	k__Bacteria;p__Proteobacteria;c__Betaproteobacteria	10.1856	3.72444	3.53577	2.46018	4.37307	5.73655	23.4312	21.1629	25.221	0	0.0579256	0.111317
SOWE_None_None_125	MAG125	1597384	468	3266	34.5313	60.5634	0	d__Bacteria;p__Bacteroidota;c__Bacteroidia;o__Flavobacteriales;f__Flavobacteriaceae;g__;s__	taxonomic classification fully defined by topology	d__Bacteria;p__Bacteroidota;c__Bacteroidia;o__;f__;g__;s__	k__Bacteria;p__Bacteroidetes	6.10978	1.44075	0.948458	1.61242	8.98804	16.1511	26.5276	23.0747	14.7669	0.243882	0.0336529	0.102754
SOWE_None_None_129	MAG129	2128096	451	4826	70.4668	64.7887	4.22535	d__Bacteria;p__Actinobacteriota;c__Actinomycetia;o__Actinomycetales;f__Dermatophilaceae;g__Ornithinibacter;s__	taxonomic classification defined by topology and ANI	d__Bacteria;p__Actinobacteriota;c__;o__;f__;g__;s__	k__Bacteria;p__Actinobacteria;c__Actinobacteria;o__Actinomycetales;f__Intrasporangiaceae;g__Janibacter	10.2259	3.65683	2.88772	1.18414	1.51509	2.83968	28.9896	26.4005	22.2693	0.00257858	0.00970601	0.0189318
SOWE_None_None_130	MAG130	2921914	642	4518	64.3725	61.9718	2.8169	d__Bacteria;p__Myxococcota;c__Polyangia;o__Polyangiales;f__SG8-38;g__;s__	taxonomic novelty determined using RED	d__;p__;c__;o__;f__;g__;s__	k__Bacteria;p__Proteobacteria;c__Deltaproteobacteria;o__Myxococcales	9.8146	2.74062	1.73267	1.63746	4.89773	6.32572	23.4071	22.8588	19.9562	1.20985	2.3051	3.11424
SOWE_None_None_132	MAG132	2197102	150	19810	34.6305	61.9718	2.8169	d__Bacteria;p__Bacteroidota;c__Bacteroidia;o__Flavobacteriales;f__Flavobacteriaceae;g__Flavobacterium;s__	ANI	d__Bacteria;p__Bacteroidota;c__Bacteroidia;o__;f__;g__;s__	k__Bacteria;p__Bacteroidetes;c__Flavobacteriia;o__Flavobacteriales;f__Flavobacteriaceae;g__Flavobacterium	11.7642	3.92207	1.55629	0.945143	2.32407	6.22164	25.9619	27.3203	19.9777	0.00552999	0	0.00118795
SOWE_None_None_148	MAG148	4508421	1367	3154	68.8402	63.3803	8.4507	d__Bacteria;p__Actinobacteriota;c__Actinomycetia;o__;f__;g__;s__	taxonomic classification fully defined by topology	d__Bacteria;p__;c__;o__;f__;g__;s__	k__Bacteria;p__Actinobacteria;c__Actinobacteria	7.43953	1.8801	2.18875	1.19921	1.60996	3.04666	27.8482	28.9693	25.5935	0.0657217	0.0303908	0.128584
SOWE_None_None_157	MAG157	3182827	530	7153	31.1023	57.7465	4.22535	d__Bacteria;p__Bacteroidota;c__Bacteroidia;o__Flavobacteriales;f__Flavobacteriaceae;g__Flavobacterium;s__	taxonomic classification defined by topology and ANI	d__Bacteria;p__;c__;o__;f__;g__;s__	k__Bacteria;p__Bacteroidetes;c__Flavobacteriia;o__Flavobacteriales;f__Flavobacteriaceae;g__Flavobacterium	15.9719	18.8442	15.212	9.30012	9.36109	7.31967	3.66222	3.96496	3.89406	7.68554	2.50275	2.28155
SOWE_None_None_163	MAG163	5014201	1291	3746	56.9253	59.1549	7.04225	d__Bacteria;p__Proteobacteria;c__Gammaproteobacteria;o__Burkholderiales;f__Burkholderiaceae;g__Rhodoferax;s__	taxonomic classification defined by topology and ANI	d__Bacteria;p__Proteobacteria;c__Gammaproteobacteria;o__Burkholderiales;f__;g__;s__	k__Bacteria;p__Proteobacteria;c__Betaproteobacteria;o__Burkholderiales	7.50845	8.35935	10.7847	17.4339	19.5423	15.7892	5.36294	5.82197	9.0876	0.0688949	0.0976338	0.143062
SOWE_None_None_167	MAG167	4639225	357	18821	65.672	50.7042	0	d__Bacteria;p__Myxococcota;c__Polyangia;o__Polyangiales;f__SG8-38;g__;s__	taxonomic novelty determined using RED	d__;p__;c__;o__;f__;g__;s__	k__Bacteria;p__Proteobacteria;c__Deltaproteobacteria;o__Myxococcales	11.5595	3.67461	2.78551	2.64752	5.1061	5.98778	18.4652	17.6186	16.7473	2.67441	4.58828	8.14517
SOWE_None_None_168	MAG168	4967616	306	22551	64.2283	52.1127	1.40845	d__Bacteria;p__Proteobacteria;c__Gammaproteobacteria;o__Ga0077536;f__Ga0077536;g__UBA981;s__	taxonomic novelty determined using RED	d__;p__;c__;o__;f__;g__;s__	k__Bacteria;p__Proteobacteria;c__Gammaproteobacteria	8.57751	1.5184	1.00009	1.63315	6.40344	8.25862	26.6623	24.5157	21.4307	0	0	0
SOWE_None_None_17	MAG17	1559527	198	9889	41.0161	88.7324	1.40845	d__Bacteria;p__Proteobacteria;c__Gammaproteobacteria;o__UBA6002;f__UBA6002;g__;s__	taxonomic novelty determined using RED	d__;p__;c__;o__;f__;g__;s__	k__Bacteria;p__Proteobacteria;c__Gammaproteobacteria;o__Legionellales	2.12597	1.02053	1.14529	5.6799	0.145432	0.140987	1.6038	1.76827	0.871284	36.4565	25.6062	23.4359
SOWE_None_None_170	MAG170	3016876	510	6719	69.2861	50.7042	0	d__Bacteria;p__Proteobacteria;c__Gammaproteobacteria;o__Burkholderiales;f__Burkholderiaceae;g__Aquabacterium_A;s__	ANI	d__Bacteria;p__Proteobacteria;c__Gammaproteobacteria;o__;f__;g__;s__	k__Bacteria;p__Proteobacteria;c__Betaproteobacteria;o__Burkholderiales;f__Rubrivivax	10.1129	5.07256	3.2723	3.449	6.65219	9.4631	21.0371	20.3685	20.2128	0.0467891	0.0578618	0.254886
SOWE_None_None_174	MAG174	1188167	183	8077	36.3701	52.1127	2.8169	d__Bacteria;p__Patescibacteria;c__Gracilibacteria;o__BD1-5;f__UBA2023;g__JABFSX01;s__	taxonomic classification defined by topology and ANI	d__;p__;c__;o__;f__;g__;s__	k__Bacteria	3.72135	4.07693	4.84151	12.5657	18.7404	15.9873	12.9712	14.6016	10.966	0.928083	0.326787	0.273111
SOWE_None_None_18	MAG18	1135496	36	45865	40.5512	87.3239	0	d__Bacteria;p__Dependentiae;c__Babeliae;o__Babeliales;f__Vermiphilaceae;g__;s__	taxonomic classification fully defined by topology	d__;p__;c__;o__;f__;g__;s__	k__Bacteria;p__Spirochaetes;c__Spirochaetia	0	0.00120481	0	0	0.00603925	0.00698055	0.306595	0.260623	0.00299219	43.1818	32.9006	23.3332
SOWE_None_None_187	MAG187	1308540	348	3667	33.8835	54.9296	7.04225	d__Bacteria;p__Bacteroidota;c__Bacteroidia;o__Cytophagales;f__UBA9547;g__;s__	taxonomic novelty determined using RED	d__;p__;c__;o__;f__;g__;s__	k__Bacteria;p__Bacteroidetes;c__Cytophagia;o__Cytophagales;f__Cytophagaceae	1.53293	0.757406	0.280774	0.125054	0.0993891	0.30654	26.6125	30.6103	39.6246	0.0215368	0	0.0290681
SOWE_None_None_190	MAG190	3647309	868	4149	37.628	56.338	9.85915	d__Bacteria;p__Bacteroidota;c__Bacteroidia;o__Cytophagales;f__;g__;s__	taxonomic novelty determined using RED	d__;p__;c__;o__;f__;g__;s__	k__Bacteria;p__Bacteroidetes;c__Cytophagia;o__Cytophagales;f__Cytophagaceae	9.6989	2.07921	0.949706	0.748323	5.16619	4.06853	26.0749	27.2419	23.9723	0	0	0
SOWE_None_None_196	MAG196	4242049	674	7202	32.3534	52.1127	5.6338	d__Bacteria;p__Bacteroidota;c__Bacteroidia;o__AKYH767;f__B-17BO;g__;s__	taxonomic novelty determined using RED	d__Bacteria;p__Bacteroidota;c__Bacteroidia;o__;f__;g__;s__	k__Bacteria;p__Bacteroidetes	8.42755	2.61607	2.18548	3.04666	5.49427	8.06254	25.9246	25.2785	18.8603	0.0667729	0.00931032	0.0279657
SOWE_None_None_199	MAG199	2935731	566	5439	57.295	53.5211	8.4507	d__Bacteria;p__Proteobacteria;c__Gammaproteobacteria;o__Burkholderiales;f__Burkholderiaceae;g__;s__	taxonomic novelty determined using RED	d__Bacteria;p__Proteobacteria;c__Gammaproteobacteria;o__Burkholderiales;f__;g__;s__	k__Bacteria;p__Proteobacteria;c__Betaproteobacteria;o__Burkholderiales	9.3018	5.0219	7.60852	2.41764	3.2129	0.787519	21.1067	22.3662	28.1768	0	0	0
SOWE_None_None_20	MAG20	2736799	817	3203	35.8948	90.1408	5.6338	d__Bacteria;p__Bacteroidota;c__Bacteroidia;o__NS11-12g;f__;g__;s__	taxonomic novelty determined using RED	d__Bacteria;p__Bacteroidota;c__Bacteroidia;o__;f__;g__;s__	k__Bacteria;p__Bacteroidetes;c__Flavobacteriia;o__Flavobacteriales	10.4599	2.32055	2.39332	3.27911	4.41746	4.9348	19.1023	30.7529	20.7497	0.850762	0.243231	0.495915
SOWE_None_None_32	MAG32	3584419	437	10424	36.9827	90.1408	9.85915	d__Bacteria;p__Bacteroidota;c__Bacteroidia;o__Chitinophagales;f__Saprospiraceae;g__BJGN01;s__	taxonomic classification defined by topology and ANI	d__;p__;c__;o__;f__;g__;s__	k__Bacteria;p__Bacteroidetes;c__Sphingobacteriia;o__Sphingobacteriales;f__Saprospiraceae	0	0	0	0	0	0	0	0	0	40.9973	31.0638	27.9389
SOWE_None_None_61	MAG61	5478813	892	7283	34.2242	77.4648	4.22535	d__Bacteria;p__Bacteroidota;c__Bacteroidia;o__Chitinophagales;f__;g__;s__	taxonomic novelty determined using RED	d__Bacteria;p__Bacteroidota;c__Bacteroidia;o__;f__;g__;s__	k__Bacteria	0.0991161	0.0381517	0.0181001	0.039003	0.0311284	0.0551442	0.389305	0.532181	0.242291	46.3082	26.5007	25.7467
SOWE_None_None_63	MAG63	3358354	671	5433	31.5046	81.6901	9.85915	d__Bacteria;p__Bacteroidota;c__Bacteroidia;o__Chitinophagales;f__;g__;s__	taxonomic novelty determined using RED	d__;p__;c__;o__;f__;g__;s__	k__Bacteria;p__Bacteroidetes;c__Sphingobacteriia;o__Sphingobacteriales	8.62851	0.87946	0.256385	0.601615	9.04335	9.0031	25.2233	27.658	18.6724	0.0336844	0	0.000221417
SOWE_None_None_75	MAG75	4591285	934	5201	50.7818	71.831	2.8169	d__Bacteria;p__Bacteroidota;c__Bacteroidia;o__J057;f__;g__;s__	taxonomic novelty determined using RED	d__;p__;c__;o__;f__;g__;s__	k__Bacteria;p__Bacteroidetes	7.26795	4.08716	1.97672	5.36614	5.7496	9.03157	23.4871	24.1676	18.5009	0.0951256	0.0743367	0.195774
SOWE_None_None_84	MAG84	2192201	364	6675	31.5407	69.0141	1.40845	d__Bacteria;p__Bacteroidota;c__Bacteroidia;o__Chitinophagales;f__;g__;s__	taxonomic novelty determined using RED	d__;p__;c__;o__;f__;g__;s__	k__Bacteria;p__Bacteroidetes;c__Sphingobacteriia;o__Sphingobacteriales	7.74616	2.58857	1.43209	1.95546	8.34585	12.1542	23.5564	24.334	17.2686	0.545725	0.02887	0.0440326
SOWE_None_None_90	MAG90	3799909	754	5432	58.6211	71.831	5.6338	d__Bacteria;p__Proteobacteria;c__Gammaproteobacteria;o__Pseudomonadales;f__Pseudohongiellaceae;g__UBA5078;s__	taxonomic classification defined by topology and ANI	d__Bacteria;p__;c__;o__;f__;g__;s__	k__Bacteria;p__Verrucomicrobia;c__Verrucomicrobiae;o__Verrucomicrobiales;f__Verrucomicrobiaceae	0.37909	0.0722894	0.0538396	0.0632541	0.0843059	0.12167	1.15494	1.31979	1.45372	24.7682	34.928	35.6008
SOWE_None_None_95	MAG95	2523455	527	4976	65.824	66.1972	0	d__Bacteria;p__Proteobacteria;c__Gammaproteobacteria;o__Burkholderiales;f__;g__;s__	taxonomic novelty determined using RED	d__Bacteria;p__Proteobacteria;c__Gammaproteobacteria;o__;f__;g__;s__	k__Bacteria;p__Proteobacteria;c__Betaproteobacteria;o__Burkholderiales	11.7873	5.03828	3.30157	3.76345	5.17876	7.0755	21.2242	20.5528	21.6969	0.0898239	0.115764	0.175579
SOWE_None_None_98	MAG98	3819232	616	7098	37.8704	71.831	7.04225	d__Bacteria;p__Proteobacteria;c__Gammaproteobacteria;o__Pseudomonadales;f__Moraxellaceae;g__Acinetobacter;s__	taxonomic classification defined by topology and ANI	d__Bacteria;p__Proteobacteria;c__Gammaproteobacteria;o__;f__;g__;s__	k__Bacteria;p__Proteobacteria;c__Gammaproteobacteria;o__Pseudomonadales;f__Moraxellaceae;g__Acinetobacter	5.45358	4.34936	4.16465	5.47151	3.84868	5.67242	12.9844	15.5086	11.9662	14.2221	7.91366	8.44473
SOWE_Opitutaceae_Lacunisphaera_sp900104925_46	MAG46	2725384	347	9997	65.0571	83.0986	7.04225	d__Bacteria;p__Verrucomicrobiota;c__Verrucomicrobiae;o__Opitutales;f__Opitutaceae;g__Lacunisphaera;s__	taxonomic classification defined by topology and ANI	d__Bacteria;p__Verrucomicrobiota;c__Verrucomicrobiae;o__Opitutales;f__Opitutaceae;g__Lacunisphaera;s__Lacunisphaera sp900104925	k__Bacteria;p__Verrucomicrobia;c__Opitutae;o__Opitutales	9.77095	2.082	1.98882	3.2189	6.81023	9.26304	23.3478	22.5842	19.8357	0.204565	0.236683	0.65712
SOWE_Opitutaceae_None_76	MAG76	3212158	726	4469	64.535	71.831	2.8169	d__Bacteria;p__Verrucomicrobiota;c__Verrucomicrobiae;o__Opitutales;f__Opitutaceae;g__IMCC26134_A;s__	ANI	d__Bacteria;p__Verrucomicrobiota;c__Verrucomicrobiae;o__Opitutales;f__Opitutaceae;g__;s__	k__Bacteria;p__Verrucomicrobia;c__Opitutae;o__Opitutales;f__Opitutaceae	7.84004	1.27971	1.30571	5.51707	6.6946	10.4652	23.8427	22.5662	17.2162	0.913254	0.774547	1.5848
SOWE_Palsa_1005_REAM01_sp004293675_182	MAG182	2949836	661	4597	58.4052	50.7042	2.8169	d__Bacteria;p__Proteobacteria;c__Gammaproteobacteria;o__Burkholderiales;f__Casimicrobiaceae;g__Casimicrobium;s__	taxonomic classification defined by topology and ANI	d__Bacteria;p__Proteobacteria;c__Gammaproteobacteria;o__Burkholderiales;f__Palsa-1005;g__REAM01;s__REAM01 sp004293675		21.2347	6.99936	4.35463	4.53757	8.28214	6.31659	16.052	16.4315	15.2465	0.105277	0.161896	0.277838
SOWE_Palsa_1005_REAM01_sp004293675_29	MAG29	7113546	623	15641	59.0138	88.7324	7.04225	d__Bacteria;p__Myxococcota;c__Polyangia;o__Haliangiales;f__Haliangiaceae;g__;s__	taxonomic novelty determined using RED	d__Bacteria;p__Proteobacteria;c__Gammaproteobacteria;o__Burkholderiales;f__Palsa-1005;g__REAM01;s__REAM01 sp004293675		12.6824	4.62554	1.75791	1.91512	6.94229	7.10449	21.2231	20.9441	22.7407	0.00577216	0.0145183	0.0441225
SOWE_Polyangiaceae_None_123	MAG123	4305767	930	4778	68.2872	60.5634	0	d__Bacteria;p__Myxococcota;c__Polyangia;o__Polyangiales;f__SG8-38;g__;s__	taxonomic novelty determined using RED	d__Bacteria;p__Myxococcota;c__Polyangia;o__Polyangiales;f__Polyangiaceae;g__;s__	k__Bacteria;p__Proteobacteria;c__Deltaproteobacteria;o__Myxococcales	11.6918	3.26923	2.4695	2.76769	5.4743	7.61952	23.677	20.5535	21.0659	0.171091	0.307352	0.933169
SOWE_Polyangiaceae_None_82	MAG82	10202004	1748	6513	69.8246	78.8732	9.85915	d__Bacteria;p__Myxococcota;c__Polyangia;o__Polyangiales;f__Polyangiaceae;g__CAIVJW01;s__	taxonomic classification defined by topology and ANI	d__Bacteria;p__Myxococcota;c__Polyangia;o__Polyangiales;f__Polyangiaceae;g__;s__	k__Bacteria;p__Proteobacteria;c__Deltaproteobacteria;o__Myxococcales	16.4256	4.08833	2.61451	1.54339	2.95259	2.65458	24.4252	21.3049	23.9082	0.00800502	0.00323445	0.0715107
SOWE_Polyangiaceae_Polyangium_fumosum_181	MAG181	8340013	435	23024	70.287	52.1127	4.22535	d__Bacteria;p__Myxococcota;c__Polyangia;o__Polyangiales;f__Polyangiaceae;g__;s__	taxonomic novelty determined using RED	d__Bacteria;p__Myxococcota;c__Polyangia;o__Polyangiales;f__Polyangiaceae;g__Polyangium;s__Polyangium fumosum	k__Bacteria;p__Proteobacteria;c__Deltaproteobacteria;o__Myxococcales	16.8195	4.76263	2.02753	1.2724	5.00404	4.50682	22.626	22.1136	20.5813	0.00974848	0.00876154	0.267596
SOWE_Polyangiaceae_Polyangium_fumosum_34	MAG34	5890288	1281	4674	60.0097	78.8732	0	d__Bacteria;p__Myxococcota;c__Polyangia;o__Polyangiales;f__Polyangiaceae;g__Polyangium;s__	ANI	d__Bacteria;p__Myxococcota;c__Polyangia;o__Polyangiales;f__Polyangiaceae;g__Polyangium;s__Polyangium fumosum	k__Bacteria;p__Proteobacteria;c__Deltaproteobacteria;o__Myxococcales	21.9134	0.736592	0	0.00372431	0.0990785	1.78493	23.7161	21.6458	28.7321	0.00240348	0.0148442	1.35108
SOWE_Propionibacteriaceae_Micropruina_glycogenica_204	MAG204	2838333	817	3355	69.417	50.7042	5.6338	d__Bacteria;p__Actinobacteriota;c__Actinomycetia;o__;f__;g__;s__	taxonomic classification fully defined by topology	d__Bacteria;p__Actinobacteriota;c__Actinomycetia;o__Propionibacteriales;f__Propionibacteriaceae;g__Micropruina;s__Micropruina glycogenica	k__Bacteria;p__Actinobacteria;c__Actinobacteria;o__Actinomycetales;f__Propionibacteriaceae	18.4179	2.44243	3.29063	1.01394	2.34381	3.26207	26.6429	19.995	22.1368	0.0239694	0.0400379	0.390472
SOWE_Pseudomonadaceae_None_140	MAG140	4873018	806	6926	59.1115	67.6056	9.85915	d__Bacteria;p__Proteobacteria;c__Gammaproteobacteria;o__Pseudomonadales;f__Pseudomonadaceae;g__Pseudomonas_E;s__	taxonomic classification defined by topology and ANI	d__Bacteria;p__Proteobacteria;c__Gammaproteobacteria;o__Pseudomonadales;f__Pseudomonadaceae;g__Pseudomonas;s__	k__Bacteria;p__Proteobacteria;c__Gammaproteobacteria;o__Pseudomonadales;f__Pseudomonadaceae;g__Pseudomonas	2.73911	2.26496	2.55556	21.6748	18.3297	20.4251	8.80241	9.29591	13.4003	0.105073	0.174495	0.23257
SOWE_Pseudomonadaceae_None_158	MAG158	3939586	915	4336	57.9322	60.5634	7.04225	d__Bacteria;p__Proteobacteria;c__Gammaproteobacteria;o__Pseudomonadales;f__Pseudomonadaceae;g__Pseudomonas_E;s__	taxonomic classification defined by topology and ANI	d__Bacteria;p__Proteobacteria;c__Gammaproteobacteria;o__Pseudomonadales;f__Pseudomonadaceae;g__;s__	k__Bacteria;p__Proteobacteria;c__Gammaproteobacteria;o__Pseudomonadales;f__Pseudomonadaceae;g__Pseudomonas	0.629866	0.244049	0.347175	30.3968	23.8464	32.4085	2.71902	2.97887	6.3169	0.0139047	0.0298043	0.0687099
SOWE_Pseudomonadaceae_None_79	MAG79	2142071	563	3531	61.3377	70.4225	1.40845	d__Bacteria;p__Proteobacteria;c__Gammaproteobacteria;o__Pseudomonadales;f__Pseudomonadaceae;g__Pseudomonas_E;s__	taxonomic classification defined by topology and ANI	d__Bacteria;p__Proteobacteria;c__Gammaproteobacteria;o__Pseudomonadales;f__Pseudomonadaceae;g__Pseudomonas;s__	k__Bacteria;p__Proteobacteria;c__Gammaproteobacteria;o__Pseudomonadales;f__Pseudomonadaceae;g__Pseudomonas	0.963389	0.86718	0.990545	29.6347	23.9809	30.3144	3.5624	3.62403	5.09039	0.223076	0.341311	0.4077
SOWE_Rhabdochlamydiaceae_Rhabdochlamydia_sp901000775_22	MAG22	1242150	160	9941	35.3414	84.507	1.40845	d__Bacteria;p__Chlamydiota;c__Chlamydiia;o__Chlamydiales;f__Rhabdochlamydiaceae;g__Rhabdochlamydia;s__	taxonomic classification defined by topology and ANI	d__Bacteria;p__Verrucomicrobiota;c__Chlamydiia;o__Parachlamydiales;f__Rhabdochlamydiaceae;g__Rhabdochlamydia;s__Rhabdochlamydia sp901000775	k__Bacteria;p__Chlamydiae;c__Chlamydiia;o__Chlamydiales	21.9197	0.0518561	0.240621	0.01465	0.0414479	0	4.53275	3.93987	0.432736	32.3716	21.3725	15.0823
SOWE_Rhodanobacteraceae_Dokdonella_sp001899855_19	MAG19	3366244	237	21843	63.6603	90.1408	5.6338	d__Bacteria;p__Proteobacteria;c__Gammaproteobacteria;o__Xanthomonadales;f__Rhodanobacteraceae;g__Dokdonella;s__	taxonomic classification defined by topology and ANI	d__Bacteria;p__Proteobacteria;c__Gammaproteobacteria;o__Xanthomonadales;f__Rhodanobacteraceae;g__Dokdonella;s__Dokdonella sp001899855	k__Bacteria;p__Proteobacteria;c__Gammaproteobacteria;o__Xanthomonadales;f__Xanthomonadaceae	12.2662	5.72389	3.60576	2.51591	5.37479	8.26896	18.5934	18.0297	17.0472	1.66135	2.71154	4.20139
SOWE_Rhodobacteraceae_None_143	MAG143	4421091	650	9800	64.3228	60.5634	4.22535	d__Bacteria;p__Proteobacteria;c__Alphaproteobacteria;o__Rhodobacterales;f__Rhodobacteraceae;g__Tabrizicola;s__	ANI	d__Bacteria;p__Proteobacteria;c__Alphaproteobacteria;o__Rhodobacterales;f__Rhodobacteraceae;g__Tabrizicola;s__	k__Bacteria;p__Proteobacteria;c__Alphaproteobacteria;o__Rhodobacterales;f__Rhodobacteraceae;g__Rhodobacter	27.5738	17.6553	13.9487	2.60812	1.98726	2.34481	11.3673	11.0248	11.3743	0.0340173	0.0423992	0.0391579
SOWE_Rhodobacteraceae_Pseudorhodobacter_sp000176015_108	MAG108	3064885	317	12035	61.6455	71.831	9.85915	d__Bacteria;p__Proteobacteria;c__Alphaproteobacteria;o__Rhodobacterales;f__Rhodobacteraceae;g__Pseudorhodobacter_B;s__	taxonomic classification defined by topology and ANI	d__Bacteria;p__Proteobacteria;c__Alphaproteobacteria;o__Rhodobacterales;f__Rhodobacteraceae;g__Pseudorhodobacter;s__Pseudorhodobacter sp000176015	k__Bacteria;p__Proteobacteria;c__Alphaproteobacteria;o__Rhodobacterales;f__Rhodobacteraceae;g__Rhodobacter	22.5051	28.4548	24.4914	2.00698	0.753065	0.720769	6.4839	6.25477	8.32829	0	0	0.0009381
SOWE_Rhodocyclaceae_Azonexus_aromatica_205	MAG205	2168731	581	3556	58.9833	52.1127	7.04225	d__Bacteria;p__Proteobacteria;c__Gammaproteobacteria;o__Burkholderiales;f__Rhodocyclaceae;g__Azonexus;s__	ANI	d__Bacteria;p__Proteobacteria;c__Gammaproteobacteria;o__Burkholderiales;f__Rhodocyclaceae;g__Azonexus;s__Azonexus aromatica	k__Bacteria;p__Proteobacteria;c__Alphaproteobacteria;o__Rhodobacterales	13.7487	17.4436	19.1635	10.72	9.81877	10.4916	5.43505	5.61598	7.48733	0.00391324	0.0262242	0.045287
SOWE_Rhodocyclaceae_None_10	MAG10	3048699	173	31456	54.2031	95.7746	2.8169	d__Bacteria;p__Proteobacteria;c__Gammaproteobacteria;o__Burkholderiales;f__Rhodocyclaceae;g__;s__	taxonomic novelty determined using RED	d__Bacteria;p__Proteobacteria;c__Gammaproteobacteria;o__Burkholderiales;f__Rhodocyclaceae;g__;s__	k__Bacteria;p__Proteobacteria;c__Betaproteobacteria;o__Rhodocyclales;f__Rhodocyclaceae	8.69975	2.668	3.02721	3.78342	6.56637	11.7535	21.9933	21.1494	18.7915	0.316911	0.467657	0.783055
SOWE_Rhodocyclaceae_None_14	MAG14	2970647	356	10855	54.7467	88.7324	0	d__Bacteria;p__Proteobacteria;c__Gammaproteobacteria;o__Burkholderiales;f__Rhodocyclaceae;g__;s__	taxonomic classification fully defined by topology	d__Bacteria;p__Proteobacteria;c__Gammaproteobacteria;o__Burkholderiales;f__Rhodocyclaceae;g__;s__	k__Bacteria;p__Proteobacteria;c__Betaproteobacteria;o__Rhodocyclales;f__Rhodocyclaceae	12.4451	2.3828	2.80873	3.41492	5.3722	10.5952	20.9379	20.9359	17.3774	0.890546	1.03961	1.79961
SOWE_Rhodocyclaceae_None_152	MAG152	3241807	607	5901	63.7634	57.7465	2.8169	d__Bacteria;p__Proteobacteria;c__Gammaproteobacteria;o__Burkholderiales;f__Rhodocyclaceae;g__Azonexus;s__	ANI	d__Bacteria;p__Proteobacteria;c__Gammaproteobacteria;o__Burkholderiales;f__Rhodocyclaceae;g__Azonexus;s__	k__Bacteria;p__Proteobacteria;c__Betaproteobacteria;o__Rhodocyclales;f__Rhodocyclaceae;g__Dechloromonas	10.8823	6.92778	5.94219	4.50366	6.54817	8.58926	20.0154	19.1924	17.0255	0.0212079	0.0305009	0.321595
SOWE_Rhodocyclaceae_None_23	MAG23	2683240	128	28180	64.0166	85.9155	2.8169	d__Bacteria;p__Proteobacteria;c__Gammaproteobacteria;o__Burkholderiales;f__Rhodocyclaceae;g__Thauera;s__	taxonomic classification defined by topology and ANI	d__Bacteria;p__Proteobacteria;c__Gammaproteobacteria;o__Burkholderiales;f__Rhodocyclaceae;g__Thauera;s__	k__Bacteria;p__Proteobacteria;c__Betaproteobacteria;o__Rhodocyclales;f__Rhodocyclaceae;g__Thauera	12.7238	5.33927	2.90834	3.14658	7.6454	11.2583	20.4353	19.6759	16.8672	0	0	0
SOWE_Rhodocyclaceae_None_89	MAG89	3258250	687	5094	66	70.4225	2.8169	d__Bacteria;p__Proteobacteria;c__Gammaproteobacteria;o__Burkholderiales;f__Burkholderiaceae;g__CAIZPE01;s__	taxonomic novelty determined using RED	d__Bacteria;p__Proteobacteria;c__Gammaproteobacteria;o__Burkholderiales;f__Rhodocyclaceae;g__Azonexus;s__	k__Bacteria;p__Proteobacteria;c__Betaproteobacteria;o__Burkholderiales	8.29485	2.09662	1.97921	2.05105	4.67284	8.47899	24.4217	23.8819	23.8203	0.0623805	0.0708321	0.169258
SOWE_Rhodocyclaceae_Zoogloea_ramigera_134	MAG134	2344632	380	7565	58.0981	61.9718	2.8169	d__Bacteria;p__Proteobacteria;c__Gammaproteobacteria;o__Burkholderiales;f__Rhodocyclaceae;g__Azonexus;s__	ANI	d__Bacteria;p__Proteobacteria;c__Gammaproteobacteria;o__Burkholderiales;f__Rhodocyclaceae;g__Zoogloea;s__Zoogloea ramigera	k__Bacteria;p__Proteobacteria;c__Betaproteobacteria;o__Rhodocyclales;f__Rhodocyclaceae	10.6242	6.91386	6.10962	6.01976	7.82361	9.21783	17.8688	17.5581	17.3551	0.121329	0.115131	0.272605
SOWE_Rhodocyclaceae_Zoogloea_ramigera_195	MAG195	3153902	457	8260	64.0215	52.1127	5.6338	d__Bacteria;p__Proteobacteria;c__Gammaproteobacteria;o__Burkholderiales;f__Rhodocyclaceae;g__Zoogloea;s__Zoogloea oleivorans	taxonomic classification defined by topology and ANI	d__Bacteria;p__Proteobacteria;c__Gammaproteobacteria;o__Burkholderiales;f__Rhodocyclaceae;g__Zoogloea;s__Zoogloea ramigera	k__Bacteria;p__Proteobacteria;c__Betaproteobacteria;o__Rhodocyclales;f__Rhodocyclaceae	7.2816	8.37657	7.48242	11.7732	8.65748	8.72903	11.3098	11.4708	14.3878	1.94065	3.88332	4.70739
SOWE_Saprospiraceae_Haliscomenobacter_hydrossis_153	MAG153	1573787	470	3252	48.3704	60.5634	5.6338	d__Bacteria;p__Bacteroidota;c__Bacteroidia;o__Chitinophagales;f__Saprospiraceae;g__;s__	taxonomic novelty determined using RED	d__Bacteria;p__Bacteroidota;c__Bacteroidia;o__Chitinophagales;f__Saprospiraceae;g__Haliscomenobacter;s__Haliscomenobacter hydrossis	k__Bacteria;p__Bacteroidetes;c__Sphingobacteriia;o__Sphingobacteriales;f__Saprospiraceae	8.70785	1.85735	0.725654	1.32109	1.86959	4.09039	27.2025	31.2802	22.7075	0.0660413	0.0187476	0.153176
SOWE_Saprospiraceae_OLB8_sp001567405_112	MAG112	3013116	470	7130	36.6945	61.9718	0	d__Bacteria;p__Bacteroidota;c__Bacteroidia;o__Chitinophagales;f__Saprospiraceae;g__OLB8;s__	taxonomic novelty determined using RED	d__Bacteria;p__Bacteroidota;c__Bacteroidia;o__Chitinophagales;f__Saprospiraceae;g__OLB8;s__OLB8 sp001567405	k__Bacteria;p__Bacteroidetes;c__Sphingobacteriia;o__Sphingobacteriales;f__Saprospiraceae	35.3873	13.1262	8.04091	2.32428	1.58837	1.22546	13.377	13.599	11.2314	0.0813161	0.00781727	0.0109092
SOWE_SG8_38_SG8_38_sp001303415_13	MAG13	6902990	234	44574	69.0236	94.3662	4.22535	d__Bacteria;p__Myxococcota;c__Polyangia;o__Polyangiales;f__SG8-38;g__;s__	taxonomic novelty determined using RED	d__Bacteria;p__Myxococcota;c__Polyangia;o__Polyangiales;f__SG8-38;g__SG8-38;s__SG8-38 sp001303415		10.9477	4.37741	3.17332	2.88237	5.40468	8.87636	21.8857	20.149	18.9541	0.281149	0.684187	2.3841
SOWE_SG8_38_UBA1660_sp002320815_51	MAG51	6224771	650	13773	69.5324	80.2817	5.6338	d__Bacteria;p__Myxococcota;c__Polyangia;o__Polyangiales;f__SG8-38;g__;s__	taxonomic classification fully defined by topology	d__Bacteria;p__Myxococcota;c__Polyangia;o__Polyangiales;f__SG8-38;g__UBA1660;s__UBA1660 sp002320815		9.69738	4.92416	3.33322	3.56574	7.16111	8.86696	19.8039	19.0097	18.3554	1.2467	1.45985	2.57593
SOWE_Sphingobacteriaceae_None_146	MAG146	2503810	731	3257	32.0706	60.5634	4.22535	d__Bacteria;p__Bacteroidota;c__Bacteroidia;o__Flavobacteriales;f__Flavobacteriaceae;g__Flavobacterium;s__	taxonomic classification defined by topology and ANI	d__Bacteria;p__Bacteroidota;c__Bacteroidia;o__Sphingobacteriales;f__Sphingobacteriaceae;g__Pedobacter;s__	k__Bacteria	16.2253	16.9324	18.2994	14.1401	10.9406	6.09333	5.69499	3.95669	6.14359	1.34164	0.128613	0.103397
SOWE_Sphingomonadaceae_None_110	MAG110	1790724	344	5685	61.1511	61.9718	0	d__Bacteria;p__Proteobacteria;c__Alphaproteobacteria;o__Sphingomonadales;f__Sphingomonadaceae;g__;s__	taxonomic novelty determined using RED	d__Bacteria;p__Proteobacteria;c__Alphaproteobacteria;o__Sphingomonadales;f__Sphingomonadaceae;g__Novosphingobium;s__	k__Bacteria;p__Proteobacteria;c__Alphaproteobacteria;o__Sphingomonadales	10.4351	9.91896	12.4477	5.70442	5.81532	4.26975	17.5862	15.5798	18.2057	0.00825615	0.0156237	0.0131275
SOWE_Sphingomonadaceae_None_2	MAG2	3064247	210	21388	62.1119	100	2.8169	d__Bacteria;p__Proteobacteria;c__Alphaproteobacteria;o__Sphingomonadales;f__Sphingomonadaceae;g__Sphingopyxis;s__	taxonomic classification defined by topology and ANI	d__Bacteria;p__Proteobacteria;c__Alphaproteobacteria;o__Sphingomonadales;f__Sphingomonadaceae;g__;s__	k__Bacteria;p__Proteobacteria;c__Alphaproteobacteria;o__Sphingomonadales	11.0943	4.42953	3.12101	3.38635	7.28442	10.2064	20.1591	19.9703	20.3409	0	0.000417131	0.00724127
SOWE_Sphingomonadaceae_None_67	MAG67	1278569	228	6975	62.1883	73.2394	1.40845	d__Bacteria;p__Proteobacteria;c__Alphaproteobacteria;o__Sphingomonadales;f__Sphingomonadaceae;g__Novosphingobium;s__	taxonomic classification defined by topology and ANI	d__Bacteria;p__Proteobacteria;c__Alphaproteobacteria;o__Sphingomonadales;f__Sphingomonadaceae;g__;s__	k__Bacteria;p__Proteobacteria;c__Alphaproteobacteria;o__Sphingomonadales	10.2035	12.8699	12.5914	5.36617	6.74395	6.38397	14.5071	14.736	16.4146	0.0737297	0.0553505	0.0542516
SOWE_Sphingomonadaceae_Polymorphobacter_sp004681125_115	MAG115	1702482	438	3875	64.862	61.9718	0	d__Bacteria;p__Proteobacteria;c__Gammaproteobacteria;o__Burkholderiales;f__Rhodocyclaceae;g__Azonexus;s__	ANI	d__Bacteria;p__Proteobacteria;c__Alphaproteobacteria;o__Sphingomonadales;f__Sphingomonadaceae;g__Polymorphobacter;s__Polymorphobacter sp004681125	k__Bacteria;p__Proteobacteria;c__Alphaproteobacteria;o__Sphingomonadales	11.89	7.36591	8.43245	10.3755	6.85927	9.7163	14.197	14.0051	15.6314	0.18643	0.344641	0.995901
SOWE_Sphingomonadaceae_Sphingorhabdus_contaminans_87	MAG87	1992665	480	4166	56.1036	67.6056	0	d__Bacteria;p__Proteobacteria;c__Alphaproteobacteria;o__Sphingomonadales;f__Sphingomonadaceae;g__Sphingorhabdus_B;s__	ANI	d__Bacteria;p__Proteobacteria;c__Alphaproteobacteria;o__Sphingomonadales;f__Sphingomonadaceae;g__Sphingorhabdus;s__Sphingorhabdus contaminans	k__Bacteria;p__Proteobacteria;c__Alphaproteobacteria;o__Sphingomonadales	10.7941	10.4626	9.26714	2.63179	4.73955	5.95174	20.0381	19.1752	16.9028	0.0203388	0.0111632	0.00557925
SOWE_Spirosomaceae_Arcicella_aurantiaca_48	MAG48	3984138	860	4893	37.1219	84.507	8.4507	d__Bacteria;p__Bacteroidota;c__Bacteroidia;o__Chitinophagales;f__Saprospiraceae;g__;s__	taxonomic novelty determined using RED	d__Bacteria;p__Bacteroidota;c__Bacteroidia;o__Cytophagales;f__Spirosomaceae;g__Arcicella;s__Arcicella aurantiaca	k__Bacteria;p__Bacteroidetes;c__Sphingobacteriia;o__Sphingobacteriales	13.2169	13.6496	16.731	2.45459	1.09432	0.589367	16.7814	18.0137	17.468	0.00109254	0	0
SOWE_Spirosomaceae_Arcicella_aurantiaca_54	MAG54	3853975	608	7402	35.7744	78.8732	4.22535	d__Bacteria;p__Bacteroidota;c__Bacteroidia;o__Cytophagales;f__Spirosomaceae;g__Arcicella;s__	taxonomic classification defined by topology and ANI	d__Bacteria;p__Bacteroidota;c__Bacteroidia;o__Cytophagales;f__Spirosomaceae;g__Arcicella;s__Arcicella aurantiaca	k__Bacteria;p__Bacteroidetes;c__Cytophagia;o__Cytophagales;f__Cytophagaceae	20.1925	20.6092	22.1999	9.46808	3.2207	1.23543	7.11066	8.23853	7.71659	0.00668134	0.000932127	0.000791595
SOWE_Spirosomaceae_Arcicella_aurantiaca_71	MAG71	4548981	697	7723	36.06	76.0563	5.6338	d__Bacteria;p__Bacteroidota;c__Bacteroidia;o__Cytophagales;f__Spirosomaceae;g__Arcicella;s__	ANI	d__Bacteria;p__Bacteroidota;c__Bacteroidia;o__Cytophagales;f__Spirosomaceae;g__Arcicella;s__Arcicella aurantiaca	k__Bacteria;p__Bacteroidetes;c__Cytophagia;o__Cytophagales;f__Cytophagaceae	14.7508	23.1562	17.5403	0.846758	0.0992425	0.021571	12.8598	14.3632	16.3002	0.0541883	0.00373646	0.00390954
SOWE_Spirosomaceae_Flectobacillus_major_26	MAG26	4537335	455	16026	36.8643	85.9155	4.22535	d__Bacteria;p__Bacteroidota;c__Bacteroidia;o__Cytophagales;f__Spirosomaceae;g__Flectobacillus;s__	taxonomic novelty determined using RED	d__Bacteria;p__Bacteroidota;c__Bacteroidia;o__Cytophagales;f__Spirosomaceae;g__Flectobacillus;s__Flectobacillus major	k__Bacteria;p__Bacteroidetes;c__Cytophagia;o__Cytophagales;f__Cytophagaceae	10.6644	12.9096	11.9165	5.84263	2.39478	1.49485	17.3336	19.4263	18.0172	0.000157855	0	0
SOWE_Spirosomaceae_None_201	MAG201	3292017	875	3571	36.7323	53.5211	8.4507	d__Bacteria;p__Bacteroidota;c__Bacteroidia;o__Chitinophagales;f__;g__;s__	taxonomic novelty determined using RED	d__Bacteria;p__Bacteroidota;c__Bacteroidia;o__Cytophagales;f__Spirosomaceae;g__Leadbetterella;s__	k__Bacteria;p__Bacteroidetes;c__Sphingobacteriia;o__Sphingobacteriales	9.9986	11.4255	15.4613	4.25148	2.03795	0.728052	17.4108	19.1908	19.4942	0.000128753	0	0.00116392
SOWE_Spirosomaceae_None_73	MAG73	3326500	840	3866	34.9478	70.4225	0	d__Bacteria;p__Bacteroidota;c__Bacteroidia;o__Cytophagales;f__Spirosomaceae;g__;s__	taxonomic classification fully defined by topology	d__Bacteria;p__Bacteroidota;c__Bacteroidia;o__Cytophagales;f__Spirosomaceae;g__;s__	k__Bacteria;p__Bacteroidetes;c__Cytophagia;o__Cytophagales;f__Cytophagaceae	3.47062	3.9375	1.63438	0.619554	0.425551	0.135896	25.6395	26.9834	31.8182	3.5475	0.936672	0.851236
SOWE_Streptococcaceae_None_62	MAG62	1886706	529	3486	39.3428	73.2394	0	d__Bacteria;p__Firmicutes;c__Bacilli;o__Lactobacillales;f__Streptococcaceae;g__Lactococcus_A;s__	taxonomic classification defined by topology and ANI	d__Bacteria;p__Firmicutes;c__Bacilli;o__Lactobacillales;f__Streptococcaceae;g__Lactococcus;s__	k__Bacteria;p__Firmicutes;c__Bacilli;o__Lactobacillales;f__Streptococcaceae	4.25961	3.23062	4.01176	2.63957	0.85668	1.01767	28.7335	28.4854	26.7651	0	0	0
SOWE_Thiotrichaceae_Thiolinea_eikelboomii_6	MAG6	4459697	19	302389	46.2591	94.3662	0	d__Bacteria;p__Proteobacteria;c__Gammaproteobacteria;o__Thiotrichales;f__Thiotrichaceae;g__Thiolinea;s__	taxonomic classification defined by topology and ANI	d__Bacteria;p__Proteobacteria;c__Gammaproteobacteria;o__Thiotrichales;f__Thiotrichaceae;g__Thiolinea;s__Thiolinea eikelboomii	k__Bacteria;p__Proteobacteria;c__Gammaproteobacteria;o__Thiotrichales_2;f__Thiotrichaceae;g__Thiothrix	7.53335	1.77992	0.16692	0.869937	1.27179	6.93721	28.0655	28.0774	25.298	0	0	0
SOWE_Turneriellaceae_Turneriella_parva_50	MAG50	3661602	610	6746	53.9477	83.0986	8.4507	d__Bacteria;p__Spirochaetota;c__Leptospirae;o__Turneriellales;f__Turneriellaceae;g__Turneriella;s__	taxonomic classification defined by topology and ANI	d__Bacteria;p__Spirochaetota;c__Leptospirae;o__Turneriellales;f__Turneriellaceae;g__Turneriella;s__Turneriella parva	k__Bacteria;p__Spirochaetes;c__Spirochaetia;o__Spirochaetales	9.46404	2.43341	2.64664	2.21814	4.97131	9.19621	26.1457	22.9204	18.7409	0.246981	0.274611	0.741618
SOWE_UBA10799_UBA10799_sp003452655_57	MAG57	2050705	423	5098	60.7957	73.2394	0	d__Bacteria;p__Actinobacteriota;c__Actinomycetia;o__Nanopelagicales;f__UBA10799;g__UBA10799;s__	taxonomic classification defined by topology and ANI	d__Bacteria;p__Actinobacteriota;c__Actinomycetia;o__Nanopelagicales;f__UBA10799;g__UBA10799;s__UBA10799 sp003452655	k__Bacteria;p__Actinobacteria;c__Actinobacteria;o__Actinomycetales	7.92302	5.39243	4.58676	1.44752	0.780972	1.94805	24.0096	21.8602	21.9163	4.31287	1.98286	3.83953
SOWE_UBA11063_UBA11063_sp003963245_60	MAG60	1863907	347	5957	37.2185	76.0563	2.8169	d__Bacteria;p__Proteobacteria;c__Gammaproteobacteria;o__Burkholderiales;f__UBA11063;g__UBA11063;s__	taxonomic classification defined by topology and ANI	d__Bacteria;p__Proteobacteria;c__Gammaproteobacteria;o__Burkholderiales;f__UBA11063;g__UBA11063;s__UBA11063 sp003963245	k__Bacteria;p__Proteobacteria	7.02254	5.93792	5.25795	3.78129	4.71322	4.61572	11.1379	11.4072	9.91995	15.7091	10.5821	9.91515
SOWE_UBA2999_Gp6_AA45_sp003222535_7	MAG7	5641945	191	52911	67.7436	97.1831	4.22535	d__Bacteria;p__Acidobacteriota;c__Vicinamibacteria;o__Vicinamibacterales;f__UBA2999;g__WHSN01;s__	taxonomic classification defined by topology and ANI	d__Bacteria;p__Acidobacteriota;c__Vicinamibacteria;o__Vicinamibacterales;f__UBA2999;g__Gp6-AA45;s__Gp6-AA45 sp003222535		9.89827	2.74602	1.55552	2.93627	5.31778	5.147	26.1904	25.0163	21.1893	0	0.000969616	0.00223061
SOWE_UBA4408_UBA4408_sp002389785_40	MAG40	3156098	388	9638	37.1629	87.3239	9.85915	d__Bacteria;p__Bacteroidota;c__Bacteroidia;o__AKYH767;f__;g__;s__	taxonomic novelty determined using RED	d__Bacteria;p__Bacteroidota;c__Bacteroidia;o__AKYH767;f__UBA4408;g__UBA4408;s__UBA4408 sp002389785	k__Bacteria;p__Bacteroidetes	8.866	1.25439	0.603598	1.87067	5.1932	6.87389	26.4836	26.6074	21.7414	0.348676	0.0341902	0.12288
SOWE_UBA7239_UBA7239_sp002333095_194	MAG194	1411343	309	4732	49.4994	52.1127	5.6338	d__Bacteria;p__Proteobacteria;c__Gammaproteobacteria;o__Pseudomonadales;f__UBA7239;g__UBA7239;s__	taxonomic classification defined by topology and ANI	d__Bacteria;p__Proteobacteria;c__Gammaproteobacteria;o__Pseudomonadales;f__UBA7239;g__UBA7239;s__UBA7239 sp002333095	k__Bacteria;p__Proteobacteria;c__Gammaproteobacteria	7.02389	1.75663	2.09763	10.3533	4.60791	8.889	21.4428	23.1551	20.3578	0.0878624	0.0736269	0.154437
SOWE_UBA7239_UBA7239_sp002333095_80	MAG80	5256407	1338	3811	48.0421	78.8732	9.85915	d__Bacteria;p__Proteobacteria;c__Gammaproteobacteria;o__Burkholderiales;f__Nitrosomonadaceae;g__Nitrosomonas;s__	taxonomic classification defined by topology and ANI	d__Bacteria;p__Proteobacteria;c__Gammaproteobacteria;o__Pseudomonadales;f__UBA7239;g__UBA7239;s__UBA7239 sp002333095	k__Bacteria;p__Proteobacteria;c__Gammaproteobacteria	10.6267	3.82513	3.16667	3.40706	6.04834	6.41567	22.158	23.3393	19.8948	0.361116	0.377559	0.379696
SOWE_UBA953_None_55	MAG55	1914775	381	5493	64.6535	84.507	9.85915	d__Bacteria;p__Verrucomicrobiota;c__Verrucomicrobiae;o__Opitutales;f__UBA953;g__UBA953;s__	taxonomic classification defined by topology and ANI	d__Bacteria;p__Verrucomicrobiota;c__Verrucomicrobiae;o__Opitutales;f__UBA953;g__UBA953;s__	k__Bacteria;p__Verrucomicrobia;c__Opitutae;o__Opitutales	0.0110186	0.00451055	0.00815242	0.0225857	0.0195113	0.0227029	0.0330176	0.044403	0.094902	26.8816	35.8456	37.012
SOWE_UBA953_UBA8828_sp003485955_16	MAG16	1875182	217	11233	53.836	95.7746	7.04225	d__Bacteria;p__Verrucomicrobiota;c__Verrucomicrobiae;o__Opitutales;f__UBA953;g__UBA8828;s__UBA8828 sp903957465	taxonomic classification defined by topology and ANI	d__Bacteria;p__Verrucomicrobiota;c__Verrucomicrobiae;o__Opitutales;f__UBA953;g__UBA8828;s__UBA8828 sp003485955	k__Bacteria;p__Verrucomicrobia;c__Opitutae;o__Opitutales	0	0	0	0	0	0	0	0	0	29.5	35.0965	35.4035
SOWE_UBA953_UBA953_sp002293065_25	MAG25	2806231	464	6965	65.1731	91.5493	9.85915	d__Bacteria;p__Verrucomicrobiota;c__Verrucomicrobiae;o__Opitutales;f__UBA953;g__UBA953;s__	taxonomic classification defined by topology and ANI	d__Bacteria;p__Verrucomicrobiota;c__Verrucomicrobiae;o__Opitutales;f__UBA953;g__UBA953;s__UBA953 sp002293065	k__Bacteria;p__Verrucomicrobia;c__Opitutae;o__Opitutales	0	0	0.000454046	0.000203816	0.0016285	0.000447765	0.00513795	0.0025482	0.00683421	26.9893	36.5371	36.4564
SOWE_UBA955_UBA955_sp002293105_36	MAG36	2567069	268	13872	46.6081	88.7324	9.85915	d__Bacteria;p__Bacteroidota;c__Bacteroidia;o__NS11-12g;f__UBA955;g__UBA955;s__	ANI	d__Bacteria;p__Bacteroidota;c__Bacteroidia;o__NS11-12g;f__UBA955;g__UBA955;s__UBA955 sp002293105	k__Bacteria;p__Bacteroidetes	8.36871e-05	0	0.000981303	0	0.000273674	0	0	0	0.000810566	32.7461	32.9887	34.263
SOWE_Verrucomicrobiaceae_None_127	MAG127	4903464	1352	3480	61.5553	69.0141	8.4507	d__Bacteria;p__Verrucomicrobiota;c__Verrucomicrobiae;o__Verrucomicrobiales;f__Verrucomicrobiaceae;g__Prosthecobacter;s__	taxonomic classification fully defined by topology	d__Bacteria;p__Verrucomicrobiota;c__Verrucomicrobiae;o__Verrucomicrobiales;f__Verrucomicrobiaceae;g__Prosthecobacter;s__	k__Bacteria;p__Verrucomicrobia;c__Verrucomicrobiae;o__Verrucomicrobiales;f__Verrucomicrobiaceae	9.51028	1.5913	0.871651	1.67468	5.13523	6.63709	28.3439	26.7601	18.7974	0.164529	0.151935	0.361942
SOWE_Verrucomicrobiaceae_Prosthecobacter_sp003506995_188	MAG188	2397999	661	3560	59.8066	53.5211	5.6338	d__Bacteria;p__Verrucomicrobiota;c__Verrucomicrobiae;o__Verrucomicrobiales;f__Verrucomicrobiaceae;g__Prosthecobacter;s__	ANI	d__Bacteria;p__Verrucomicrobiota;c__Verrucomicrobiae;o__Verrucomicrobiales;f__Verrucomicrobiaceae;g__Prosthecobacter;s__Prosthecobacter sp003506995	k__Bacteria;p__Verrucomicrobia;c__Verrucomicrobiae;o__Verrucomicrobiales;f__Verrucomicrobiaceae	6.08233	1.85844	1.21629	1.40178	2.31322	3.15984	12.0649	12.8516	11.6157	11.523	17.2164	18.6966
SOWE_Weeksellaceae_Kaistella_chaponense_28	MAG28	2193509	208	14649	35.7322	84.507	2.8169	d__Bacteria;p__Bacteroidota;c__Bacteroidia;o__Flavobacteriales;f__Weeksellaceae;g__Kaistella;s__Kaistella chaponensis	taxonomic classification defined by topology and ANI	d__Bacteria;p__Bacteroidota;c__Bacteroidia;o__Flavobacteriales;f__Weeksellaceae;g__Kaistella;s__Kaistella chaponense	k__Bacteria;p__Bacteroidetes;c__Flavobacteriia;o__Flavobacteriales;f__Flavobacteriaceae;g__Chryseobacterium	17.7392	10.5986	10.0378	7.17878	10.6811	5.68757	12.4061	13.1763	12.492	0.00243741	0	0
SOWE_Weeksellaceae_None_12	MAG12	2177129	274	10314	42.5583	90.1408	0	d__Bacteria;p__Bacteroidota;c__Bacteroidia;o__Flavobacteriales;f__Weeksellaceae;g__;s__	taxonomic classification fully defined by topology	d__Bacteria;p__Bacteroidota;c__Bacteroidia;o__Flavobacteriales;f__Weeksellaceae;g__;s__	k__Bacteria;p__Bacteroidetes;c__Flavobacteriia;o__Flavobacteriales;f__Flavobacteriaceae	7.47334	61.8953	17.9713	0.00433735	0.860879	1.96395	3.85117	5.9785	0.0012718	0	0	0
SOWE_Xanthomonadaceae_Arenimonas_oryziterrae_91	MAG91	2633748	530	5215	53.5374	71.831	5.6338	d__Bacteria;p__Proteobacteria;c__Gammaproteobacteria;o__Xanthomonadales;f__Xanthomonadaceae;g__Arenimonas;s__	taxonomic classification fully defined by topology	d__Bacteria;p__Proteobacteria;c__Gammaproteobacteria;o__Xanthomonadales;f__Xanthomonadaceae;g__Arenimonas;s__Arenimonas oryziterrae	k__Bacteria;p__Proteobacteria;c__Gammaproteobacteria;o__Xanthomonadales;f__Xanthomonadaceae	8.67711	4.98497	3.84453	3.03924	6.50446	8.90087	21.3372	21.4343	18.0029	0.787009	1.02208	1.46528
SOWE_Xanthomonadaceae_Arenimonas_sp001801685_94	MAG94	4098254	943	4400	62.9244	74.6479	8.4507	d__Bacteria;p__Proteobacteria;c__Gammaproteobacteria;o__Burkholderiales;f__Burkholderiaceae;g__Massilia;s__	taxonomic classification defined by topology and ANI	d__Bacteria;p__Proteobacteria;c__Gammaproteobacteria;o__Xanthomonadales;f__Xanthomonadaceae;g__Arenimonas;s__Arenimonas sp001801685	k__Bacteria;p__Proteobacteria;c__Gammaproteobacteria;o__Xanthomonadales	6.08282	3.2906	4.7488	6.58575	8.28464	7.22176	9.99582	10.4528	14.1146	6.61195	10.7022	11.9083
SOWE_Xanthomonadaceae_Thermomonas_sp006337105_164	MAG164	2657888	383	8209	67.9947	53.5211	2.8169	d__Bacteria;p__Proteobacteria;c__Gammaproteobacteria;o__Xanthomonadales;f__Xanthomonadaceae;g__Thermomonas;s__	taxonomic classification defined by topology and ANI	d__Bacteria;p__Proteobacteria;c__Gammaproteobacteria;o__Xanthomonadales;f__Xanthomonadaceae;g__Thermomonas;s__Thermomonas sp006337105	k__Bacteria;p__Proteobacteria;c__Gammaproteobacteria;o__Xanthomonadales;f__Xanthomonadaceae	18.1434	10.4129	6.65265	5.68292	6.58881	7.62246	14.2055	13.6216	12.9572	0.627191	1.36173	2.12363

## Sheet: S3B PathoFact AMR total
Table S3B. Summary of ARGs found in each bin by PathoFact.
ARG	TRIC	ACC-5	GOLS	ACRA	KASUGAMYCIN_RESISTANCE_PROTEIN_KSGA	KDPE	MUXB	BACILLUS CLAUSII CHLORAMPHENICOL ACETYLTRANSFERASE	RHODOBACTER SPHAEROIDES AMPC BETA-LACTAMASE	OMPR	BACA	LRA-10	UGD	TET(Z)	ICR-MO	ADEF	ADEK	TET36	MAJOR_FACILITATOR_SUPERFAMILY_TRANSPORTER	ACINETOBACTER BAUMANNII ABAQ	TETR	ADEI	APH(9)-IB	MARR	MSI-1	MACA	MEXT	MEXB	FONA-6	ADEN	BAER	IMP-12	CAMP-REGULATORY_PROTEIN	ROSB	ROSA	IND-3	ABCA	OTR(A)	OPRM	LPEB	IND-6	ARMA	MYRA	VATB	ESCHERICHIA COLI SOXS WITH MUTATION CONFERRING ANTIBIOTIC RESISTANCE	MACB	ABEM	MCR-3.8	BCRA
AMR category	triclosan	beta-lactam	multidrug	multidrug	aminoglycoside	aminoglycoside	multidrug	phenicol	beta-lactam	beta-lactam	bacitracin	beta-lactam	peptide	tetracycline	peptide	multidrug	multidrug	tetracycline	multidrug	fluoroquinolone	tetracycline	multidrug	aminoglycoside	multidrug	beta-lactam	MLS	multidrug	multidrug	beta-lactam	multidrug	aminoglycoside:aminocoumarin	beta-lactam	unclassified	peptide	peptide	beta-lactam	multidrug	tetracycline	multidrug	MLS	beta-lactam	aminoglycoside	MLS	MLS	multidrug	MLS	multidrug	peptide	bacitracin
AMR sub-class	triclosan	cephalosporin;monobactam;penam	carbapenem;cephalosporin;cephamycin;monobactam;penam;penem;phenicol antibiotic	tetracycline antibiotic; phenicol antibiotic; penam; glycylcycline; cephalosporin; rifamycin antibiotic; triclosan; fluoroquinolone antibiotic	aminoglycoside antibiotic	aminoglycoside antibiotic	aminocoumarin antibiotic;macrolide antibiotic;monobactam;tetracycline antibiotic	phenicol antibiotic	cephalosporin;penam	carbapenem;penam;cephalosporin;penem;cephamycin;monobactam	peptide antibiotic	cephalosporin;penam	peptide antibiotic	tetracycline antibiotic	peptide antibiotic	fluoroquinolone antibiotic;tetracycline antibiotic	carbapenem;cephalosporin;diaminopyrimidine antibiotic;fluoroquinolone antibiotic;lincosamide antibiotic;macrolide antibiotic;penem;phenicol antibiotic;rifamycin antibiotic;tetracycline antibiotic	tetracycline antibiotic	multidrug (unclassified)	fluoroquinolone antibiotic	tetracycline antibiotic	carbapenem;cephalosporin;diaminopyrimidine antibiotic;fluoroquinolone antibiotic;lincosamide antibiotic;macrolide antibiotic;penem;phenicol antibiotic;rifamycin antibiotic;tetracycline antibiotic	aminoglycoside antibiotic	tetracycline antibiotic;glycylcycline;phenicol antibiotic;penam;rifamycin antibiotic;cephalosporin;fluoroquinolone antibiotic;triclosan	carbapenem	macrolide antibiotic	diaminopyrimidine antibiotic;fluoroquinolone antibiotic;phenicol antibiotic	aminocoumarin antibiotic;carbapenem;cephalosporin;cephamycin;diaminopyrimidine antibiotic;fluoroquinolone antibiotic;macrolide antibiotic;monobactam;penam;penem;peptide antibiotic;phenicol antibiotic;sulfonamide antibiotic;tetracycline antibiotic	penam	carbapenem;cephalosporin;diaminopyrimidine antibiotic;fluoroquinolone antibiotic;lincosamide antibiotic;macrolide antibiotic;penem;phenicol antibiotic;rifamycin antibiotic;tetracycline antibiotic	aminocoumarin antibiotic;aminoglycoside antibiotic	carbapenem;cephalosporin;cephamycin;penam;penem	unclassified	peptide antibiotic	peptide antibiotic	carbapenem	cephalosporin;penam;peptide antibiotic	tetracycline antibiotic	acridine dye;aminocoumarin antibiotic;aminoglycoside antibiotic;carbapenem;cephalosporin;cephamycin;diaminopyrimidine antibiotic;fluoroquinolone antibiotic;macrolide antibiotic;monobactam;penam;penem;peptide antibiotic;phenicol antibiotic;sulfonamide antibiotic;tetracycline antibiotic	macrolide antibiotic	carbapenem	aminoglycoside antibiotic	lincosamide antibiotic;macrolide antibiotic	streptogramin antibiotic	carbapenem;cephalosporin;cephamycin;fluoroquinolone antibiotic;glycylcycline;monobactam;penam;penem;phenicol antibiotic;rifamycin antibiotic;tetracycline antibiotic;triclosan	macrolide antibiotic	acridine dye;fluoroquinolone antibiotic;triclosan	peptide antibiotic	peptide antibiotic
Resistance mechanism	antibiotic efflux	antibiotic inactivation	antibiotic efflux	antibiotic efflux	-	antibiotic efflux	antibiotic efflux	antibiotic inactivation	antibiotic inactivation	reduced permeability to antibiotic	antibiotic target alteration	antibiotic inactivation	antibiotic target alteration	antibiotic efflux	antibiotic target alteration	antibiotic efflux	antibiotic efflux	antibiotic target protection	-	antibiotic efflux	antibiotic efflux;antibiotic target alteration	antibiotic efflux	antibiotic inactivation	antibiotic target alteration;antibiotic efflux	antibiotic inactivation	antibiotic efflux	antibiotic efflux	antibiotic efflux	antibiotic inactivation	antibiotic efflux	antibiotic efflux	antibiotic inactivation	-	antibiotic efflux	antibiotic efflux	antibiotic inactivation	antibiotic efflux	antibiotic target protection	antibiotic efflux	antibiotic efflux	antibiotic inactivation	antibiotic target alteration	antibiotic target alteration	antibiotic inactivation	antibiotic efflux;antibiotic target alteration;reduced permeability to antibiotic	antibiotic efflux	antibiotic efflux	antibiotic target alteration	antibiotic efflux
Bin name
SOWE_2013-40CM-41-45_SHNE01_sp004295015_68	0	0	0	0	0	0	0	0	0	0	0	0	0	0	0	0	0	0	0	0	0	0	0	0	0	0	0	0	0	0	0	0	0	0	0	0	0	0	0	0	0	0	0	0	0	0	0	0	0
SOWE_Aerococcaceae_None_8	0	0	0	0	0	0	0	0	0	0	0	0	0	0	0	0	0	0	0	0	0	0	0	0	0	0	0	0	0	0	0	0	0	0	0	0	0	0	0	0	0	0	0	0	0	0	0	0	0
SOWE_Aeromonadaceae_None_107	0	0	0	0	0	0	0	0	0	1	0	0	0	0	0	0	0	0	0	0	0	0	0	0	0	1	0	0	0	0	0	0	0	2	1	0	0	0	0	0	0	0	0	0	0	1	0	0	0
SOWE_Akkermansiaceae_UBA956_sp002293145_137	0	0	0	0	0	0	1	0	0	0	0	0	0	0	0	0	0	0	0	0	0	0	0	0	0	0	0	0	0	0	0	0	0	0	0	0	0	0	0	0	0	0	0	0	0	0	0	0	0
SOWE_Akkermansiaceae_UBA956_sp002293145_165	0	0	0	0	0	0	0	0	0	0	0	0	0	0	0	0	0	0	0	0	0	0	0	0	0	0	0	0	0	0	0	0	0	0	0	0	0	0	0	0	0	0	0	0	0	0	0	0	0
SOWE_Arcobacteraceae_Aliarcobacter_caeni_200	0	0	0	0	0	0	0	0	0	0	0	0	0	0	0	0	0	0	0	0	0	0	0	0	0	0	0	0	0	0	0	0	0	0	0	0	0	0	0	0	0	0	0	0	0	0	0	0	0
SOWE_Arcobacteraceae_Aliarcobacter_cloacae_191	0	0	0	0	0	0	0	0	0	0	0	0	0	0	0	0	0	0	0	0	0	0	0	0	0	0	0	0	0	0	0	0	0	0	0	0	0	0	0	0	0	0	0	0	0	0	0	0	0
SOWE_Arcobacteraceae_Aliarcobacter_cryaerophilus_41	0	0	0	0	0	0	0	0	0	0	0	0	0	0	0	0	0	0	0	0	0	0	0	0	0	0	0	0	0	0	0	0	0	0	0	0	0	0	0	0	1	0	0	0	0	0	0	0	0
SOWE_AWTP1-31_AWTP1-31_sp003962975_128	0	0	0	0	0	0	0	0	0	0	0	0	0	0	0	0	0	0	0	0	0	0	0	0	0	0	0	0	0	0	0	0	0	0	0	0	0	0	0	0	0	0	0	0	0	0	0	0	0
SOWE_AWTP1-31_AWTP1-31_sp003962975_72	0	0	0	0	0	0	0	0	0	0	0	0	0	0	0	0	0	0	0	0	0	0	0	0	0	0	0	0	0	0	0	0	0	0	0	0	0	0	0	0	0	0	0	0	0	0	0	0	0
SOWE_B-17BO_UBA2475_sp002319075_43	0	0	0	0	0	0	0	0	0	0	0	0	0	0	0	0	0	0	0	0	0	0	0	0	0	0	0	0	0	0	0	0	0	0	0	0	0	0	0	0	0	0	0	0	0	0	0	0	0
SOWE_B-17BO_UBA2475_sp002319075_49	0	0	0	0	0	0	0	0	0	0	0	0	0	0	0	0	0	0	0	0	0	0	0	0	0	0	0	0	0	0	0	0	0	0	0	0	0	0	0	0	0	0	0	0	0	0	0	0	0
SOWE_B-17BO_UBA4416_sp002420145_101	0	0	0	0	0	0	0	0	0	0	0	0	0	0	0	0	0	0	0	0	0	0	0	0	0	0	0	0	0	0	0	0	0	0	0	0	0	0	0	0	0	0	0	0	0	0	0	0	0
SOWE_B-17BO_UBA4416_sp002420145_144	0	0	0	0	0	0	0	0	0	0	0	0	0	0	0	0	0	0	0	0	0	0	0	0	0	0	0	0	0	0	0	0	0	0	0	0	0	0	0	0	0	0	0	0	0	0	0	0	0
SOWE_BACL12_UBA7236_sp002473275_5	0	0	0	0	0	0	0	0	0	0	0	0	0	0	0	0	0	0	0	0	0	0	0	0	0	0	0	0	0	0	0	0	0	0	0	0	0	0	0	0	0	0	0	0	0	0	0	0	0
SOWE_Bacteriovoracaceae_None_211	0	0	0	0	0	0	0	0	0	0	0	0	0	0	0	0	0	0	0	0	0	0	0	0	0	0	0	0	0	0	0	0	0	0	0	0	0	0	0	0	0	0	0	0	0	0	0	0	0
SOWE_Burkholderiaceae_Aquabacterium_sp004297345_138	0	0	2	0	2	0	0	0	0	0	0	0	0	0	0	0	0	0	0	0	0	0	0	0	0	0	0	0	0	0	0	0	0	0	0	0	0	0	0	0	0	0	0	0	0	1	0	0	0
SOWE_Burkholderiaceae_Giesbergeria_psychrophila_198	0	0	2	0	3	0	0	0	0	0	2	0	0	0	0	0	0	0	0	0	0	0	0	0	0	0	0	0	0	0	0	0	0	0	0	0	0	0	1	0	0	0	0	0	0	0	0	0	0
SOWE_Burkholderiaceae_Giesbergeria_suum_38	0	0	0	0	1	0	0	0	0	0	1	0	0	0	0	0	0	0	0	0	0	0	0	0	0	0	0	0	0	0	0	0	0	0	0	0	0	0	0	0	0	0	0	0	0	0	0	0	0
SOWE_Burkholderiaceae_Hydrogenophaga_sp002001205_88	0	0	2	0	3	1	0	0	0	0	0	0	0	0	0	0	0	0	0	0	0	0	0	0	0	0	0	0	0	0	0	0	0	0	0	0	0	0	1	0	0	0	0	0	0	0	0	0	0
SOWE_Burkholderiaceae_Hydromonas_sp003339525_103	0	0	0	0	0	0	0	0	0	0	1	0	0	0	0	0	0	0	0	0	0	0	0	0	0	1	0	0	0	0	0	0	0	0	0	0	0	0	0	0	0	0	0	0	0	1	0	0	0
SOWE_Burkholderiaceae_Hydromonas_sp003339525_11	0	0	0	0	0	0	0	0	0	0	1	0	0	0	0	1	0	0	0	0	0	0	0	0	0	1	0	0	0	0	0	0	0	0	0	0	0	0	0	0	0	0	0	0	0	0	0	0	0
SOWE_Burkholderiaceae_Hydromonas_sp003339525_92	0	0	1	0	1	0	0	0	0	1	0	0	0	0	0	0	1	0	0	0	0	1	0	1	0	1	1	1	0	1	0	0	0	0	1	0	0	0	0	0	0	0	0	0	0	1	1	0	0
SOWE_Burkholderiaceae_JOSHI-001_sp001770815_179	0	0	0	0	0	0	0	0	0	0	0	0	0	0	0	0	0	0	0	0	0	0	0	0	0	0	0	0	0	0	0	0	0	0	0	0	0	0	0	0	0	0	0	0	0	0	0	0	0
SOWE_Burkholderiaceae_JOSHI-001_sp001770815_44	0	0	0	0	1	2	0	0	0	0	1	0	0	0	0	0	0	0	0	0	0	0	0	0	0	1	0	0	0	0	0	0	0	0	0	0	0	0	0	0	0	0	0	0	0	0	0	0	0
SOWE_Burkholderiaceae_JOSHI-001_sp005403045_172	0	0	1	0	3	1	0	0	0	0	0	0	0	0	0	0	0	0	0	0	0	0	0	0	0	0	0	0	0	0	0	0	0	0	0	0	0	0	0	0	1	0	0	0	0	0	0	0	0
SOWE_Burkholderiaceae_JOSHI-001_sp005403045_209	0	0	1	0	1	0	0	0	0	0	0	0	0	0	0	0	0	0	0	0	0	0	0	0	0	0	0	0	0	0	0	0	0	0	0	0	0	0	0	0	0	0	0	0	0	0	0	0	0
SOWE_Burkholderiaceae_JOSHI-001_sp005403045_74	0	0	2	0	0	0	0	0	0	0	0	0	0	0	0	0	0	0	0	0	0	0	0	0	0	0	0	0	0	0	1	0	0	0	0	0	0	0	0	0	1	0	0	0	0	0	0	0	0
SOWE_Burkholderiaceae_Leptothrix_cholodnii_65	0	0	1	0	1	1	0	0	0	1	0	0	0	0	0	0	0	0	0	0	0	0	0	0	0	0	0	0	0	0	0	0	0	1	0	0	0	0	0	0	0	0	0	0	0	0	0	0	0
SOWE_Burkholderiaceae_Limnohabitans_sp005789825_186	0	0	0	0	1	0	0	0	0	1	0	0	0	0	0	0	0	0	0	0	0	0	0	0	0	0	0	0	0	0	0	0	0	0	0	0	0	0	0	0	0	0	0	0	0	0	0	0	0
SOWE_Burkholderiaceae_Malikia_spinosa_215	0	0	0	0	0	0	0	0	0	0	0	0	0	0	0	0	0	0	0	0	0	0	0	0	0	0	0	0	0	0	0	0	0	0	0	0	0	0	0	0	0	0	0	0	0	0	0	0	0
SOWE_Burkholderiaceae_None_100	0	0	0	0	0	0	0	0	0	0	1	0	0	0	0	1	0	0	0	0	0	0	0	0	0	0	0	0	0	0	0	0	0	0	0	0	0	0	2	0	0	0	0	0	0	1	0	0	0
SOWE_Burkholderiaceae_None_102	0	0	1	0	0	1	0	0	0	0	1	0	0	0	0	0	0	0	0	0	0	0	0	0	0	0	0	0	0	0	0	0	0	0	0	0	0	0	1	0	0	0	0	0	0	0	0	0	0
SOWE_Burkholderiaceae_None_109	0	0	0	0	0	0	0	0	0	0	0	0	0	0	0	0	0	0	0	0	0	0	0	0	0	0	0	0	0	0	0	0	0	0	0	0	0	0	0	0	0	0	0	0	0	0	0	0	0
SOWE_Burkholderiaceae_None_116	0	0	1	0	0	2	0	0	0	0	1	0	0	0	0	1	0	0	0	0	0	0	0	0	0	0	0	0	0	0	0	0	0	0	0	0	0	0	0	0	0	0	0	0	0	0	0	0	0
SOWE_Burkholderiaceae_None_117	0	0	0	0	0	0	0	0	0	0	0	0	0	0	0	0	0	0	0	0	0	0	0	0	0	0	0	0	0	0	0	0	0	0	0	0	0	0	0	0	1	0	0	0	0	0	0	0	0
SOWE_Burkholderiaceae_None_118	0	0	0	0	1	0	0	0	0	1	1	0	0	0	0	0	0	0	0	0	0	0	0	0	0	0	0	0	0	0	0	0	0	0	0	0	0	0	0	0	0	0	0	0	0	0	0	0	0
SOWE_Burkholderiaceae_None_120	0	0	0	0	0	0	0	0	0	0	1	0	0	0	0	0	0	0	0	0	0	0	0	0	0	0	0	0	0	0	0	0	0	0	0	0	0	0	0	0	0	0	0	0	0	0	0	0	0
SOWE_Burkholderiaceae_None_124	0	0	0	0	1	0	0	0	0	0	0	0	0	0	0	0	0	0	0	0	0	0	0	0	0	1	0	0	0	0	1	0	0	0	0	0	0	0	0	0	0	0	0	0	0	0	1	0	0
SOWE_Burkholderiaceae_None_133	0	0	0	0	2	0	0	0	0	1	1	0	0	0	0	0	0	0	0	0	0	0	0	0	0	0	0	0	0	0	0	0	0	0	0	0	0	0	0	0	1	0	0	0	0	0	0	0	0
SOWE_Burkholderiaceae_None_136	0	0	0	0	1	0	0	0	0	1	0	0	0	0	0	0	0	0	0	0	0	0	0	0	0	0	0	0	0	0	1	0	0	0	0	0	1	0	0	0	0	0	0	0	0	0	0	0	0
SOWE_Burkholderiaceae_None_141	0	0	0	0	1	0	0	0	0	0	1	0	0	0	0	0	0	0	0	0	0	0	0	0	0	0	0	0	0	0	0	0	0	0	0	0	0	0	0	0	0	0	0	0	0	0	0	0	0
SOWE_Burkholderiaceae_None_142	0	0	0	0	1	1	0	0	0	2	1	0	0	0	0	0	0	0	0	0	0	0	0	0	0	0	0	0	0	0	1	0	0	2	0	0	0	0	0	0	0	0	0	1	0	0	0	0	0
SOWE_Burkholderiaceae_None_145	0	0	0	0	0	0	0	0	0	0	0	0	0	0	1	0	0	0	0	0	0	0	0	0	0	0	0	0	0	0	0	0	0	0	0	0	0	0	0	0	0	0	0	0	0	0	0	0	0
SOWE_Burkholderiaceae_None_151	0	0	0	0	1	0	0	0	0	0	0	0	0	0	0	0	0	0	0	0	0	0	0	0	0	0	0	0	0	0	0	0	0	0	1	0	0	0	0	0	0	0	0	0	0	0	0	0	0
SOWE_Burkholderiaceae_None_154	0	0	0	0	0	0	0	0	0	1	1	0	0	0	0	1	0	0	0	0	0	0	0	0	0	0	0	0	0	0	0	0	0	0	0	0	0	0	0	0	0	0	0	0	0	0	0	0	0
SOWE_Burkholderiaceae_None_155	0	0	1	0	1	0	0	0	0	0	1	0	1	0	0	0	0	0	0	0	0	0	0	0	0	0	0	0	0	0	0	0	0	0	0	0	0	1	1	1	0	0	0	0	0	0	0	0	0
SOWE_Burkholderiaceae_None_161	0	0	0	0	1	1	0	0	0	0	1	0	0	0	0	0	0	0	0	0	0	0	0	0	0	0	0	0	0	0	0	0	0	0	0	0	0	0	0	0	1	0	0	0	0	0	0	0	0
SOWE_Burkholderiaceae_None_173	0	0	0	1	0	0	0	0	0	0	0	0	0	0	0	0	0	0	0	0	0	0	0	0	0	0	0	0	0	0	0	0	0	1	0	0	0	0	0	0	0	0	0	0	0	0	0	0	0
SOWE_Burkholderiaceae_None_177	0	0	0	0	0	0	0	0	0	0	0	0	0	0	0	0	0	0	0	0	0	0	0	0	0	0	0	0	0	0	0	0	0	0	0	0	0	0	0	0	0	0	0	0	0	0	0	0	0
SOWE_Burkholderiaceae_None_178	0	0	1	0	0	0	0	0	0	0	1	0	0	0	0	0	0	0	0	0	0	0	0	0	0	0	0	0	0	0	1	0	0	0	0	0	0	0	1	0	0	0	0	0	0	0	0	0	0
SOWE_Burkholderiaceae_None_185	0	0	0	0	2	0	0	0	0	0	0	0	0	0	0	1	0	0	0	0	0	0	0	0	0	0	0	0	0	0	0	0	0	1	0	0	0	0	1	0	0	0	0	0	0	0	0	0	0
SOWE_Burkholderiaceae_None_202	0	0	0	0	1	2	0	0	0	0	0	0	0	0	0	0	0	0	0	0	0	0	0	0	0	0	0	1	0	0	1	0	0	0	0	0	0	1	0	0	0	0	0	0	0	0	0	0	0
SOWE_Burkholderiaceae_None_203	0	0	0	0	1	2	0	0	0	1	0	0	0	0	0	0	0	0	0	0	0	0	0	0	0	0	0	0	0	0	0	0	0	0	0	0	0	0	0	0	0	0	0	0	0	0	0	0	0
SOWE_Burkholderiaceae_None_206	0	0	0	0	0	0	0	0	0	1	1	0	0	0	0	0	0	0	0	0	0	0	0	0	0	0	0	0	0	0	2	0	0	0	0	0	0	0	1	0	0	0	0	0	0	0	0	0	0
SOWE_Burkholderiaceae_None_207	0	0	2	0	1	1	0	0	0	0	2	0	1	1	0	0	0	0	0	0	0	0	0	0	0	0	0	0	0	0	0	0	0	0	0	0	0	0	0	0	0	0	0	0	0	0	0	0	0
SOWE_Burkholderiaceae_None_208	0	0	0	0	1	0	0	0	0	1	1	0	0	0	0	0	0	0	0	0	0	0	0	0	0	0	0	0	0	0	0	0	0	0	0	0	0	0	0	0	2	0	0	0	0	0	0	0	0
SOWE_Burkholderiaceae_None_210	0	0	0	0	0	0	0	0	0	0	0	0	0	0	0	0	0	0	0	0	0	0	0	0	0	0	0	0	0	0	0	0	0	0	0	0	0	0	0	0	0	0	0	0	0	0	0	0	0
SOWE_Burkholderiaceae_None_213	0	0	0	0	2	0	0	0	0	0	0	0	0	0	0	0	0	0	0	0	0	0	0	0	0	0	0	0	0	0	1	0	0	0	0	0	0	0	0	0	0	0	0	0	0	0	0	0	0
SOWE_Burkholderiaceae_None_24	0	0	0	0	0	0	0	0	0	0	0	0	0	0	0	0	0	0	0	0	0	0	0	0	0	0	0	0	0	0	0	0	0	0	0	0	0	0	0	0	0	0	0	0	0	0	0	0	0
SOWE_Burkholderiaceae_None_33	0	0	0	0	0	0	0	0	0	0	0	0	0	0	0	0	0	0	0	0	0	0	0	0	0	0	0	0	0	0	0	0	0	0	0	0	0	0	0	0	0	0	0	0	0	0	0	0	0
SOWE_Burkholderiaceae_None_39	0	0	1	0	1	0	0	0	0	0	0	0	0	0	0	1	0	0	0	0	0	0	0	0	0	0	0	0	0	0	0	0	0	0	0	0	0	0	0	0	0	0	0	0	0	0	0	0	0
SOWE_Burkholderiaceae_None_52	0	0	0	0	0	1	0	0	0	0	0	0	0	0	0	0	0	0	0	0	0	0	0	0	0	0	0	0	0	0	0	0	0	0	0	0	0	0	0	0	1	0	0	0	0	0	0	0	0
SOWE_Burkholderiaceae_None_64	0	0	1	0	1	0	0	0	0	1	1	0	0	0	0	1	0	0	0	0	0	0	0	0	0	0	0	0	0	0	0	0	0	0	0	0	0	0	1	0	0	0	0	0	0	0	0	0	0
SOWE_Burkholderiaceae_None_66	0	0	0	0	0	1	0	0	0	0	1	0	0	0	0	0	0	0	0	0	0	0	0	0	0	0	0	0	0	0	0	0	0	0	0	0	0	0	0	0	0	0	0	0	0	0	0	0	0
SOWE_Burkholderiaceae_None_69	0	0	0	0	1	1	0	0	0	0	0	0	0	0	0	0	0	0	0	0	0	0	0	0	0	0	0	0	0	0	1	0	0	0	0	0	0	0	0	0	0	0	0	0	0	0	0	0	0
SOWE_Burkholderiaceae_None_70	1	1	2	1	1	1	1	0	0	0	0	0	0	0	0	0	0	0	0	0	0	0	0	0	0	0	0	0	0	0	0	0	0	0	0	0	0	0	0	0	0	0	0	0	0	0	0	0	0
SOWE_Burkholderiaceae_None_83	0	0	0	0	0	0	0	0	0	0	1	0	0	0	0	0	0	0	0	0	0	0	0	0	0	0	0	0	0	0	0	0	0	0	0	0	0	0	0	0	0	0	0	0	0	0	0	0	0
SOWE_Burkholderiaceae_None_86	0	0	0	1	0	1	0	0	0	1	1	0	0	0	0	1	0	0	0	0	0	0	0	0	0	0	0	1	0	0	0	0	0	1	0	0	0	0	0	0	1	0	0	0	0	0	0	0	0
SOWE_Burkholderiaceae_None_93	0	0	1	0	1	1	0	0	0	0	1	0	0	0	0	0	0	0	0	0	0	0	0	0	0	0	0	0	0	0	0	0	0	1	0	0	0	0	1	0	0	0	0	0	0	0	0	0	0
SOWE_Burkholderiaceae_None_96	0	0	0	0	1	0	0	0	0	1	0	0	0	0	0	1	0	0	0	0	0	0	0	0	0	0	0	0	0	0	1	0	0	0	0	0	0	0	0	0	0	0	0	0	0	0	0	1	0
SOWE_Burkholderiaceae_None_99	0	0	1	0	0	2	0	0	0	0	1	0	0	0	0	0	0	0	0	0	0	0	0	0	0	0	0	0	0	0	0	0	0	0	0	0	0	0	0	0	1	0	0	0	0	0	0	0	0
SOWE_Burkholderiaceae_Rhizobacter_sp001425865_135	0	0	1	0	1	3	0	0	0	0	1	0	0	0	0	1	0	0	0	0	0	0	0	0	0	0	0	0	0	0	0	0	0	0	0	0	0	0	1	0	0	0	0	0	0	0	0	0	0
SOWE_Burkholderiaceae_Rhizobacter_sp001425865_156	0	0	0	0	1	0	0	0	0	0	1	0	0	0	0	1	0	0	0	0	0	0	0	0	0	0	0	0	0	0	0	0	0	1	0	0	0	0	0	0	0	0	0	0	0	0	0	0	0
SOWE_Burkholderiaceae_Rhodoferax_sp002381045_147	0	0	0	0	1	1	0	0	0	2	0	0	0	0	0	0	0	0	0	0	0	0	0	0	0	0	0	0	0	0	0	0	0	0	0	0	0	0	1	0	1	1	0	0	0	0	0	0	0
SOWE_Burkholderiaceae_Rhodoferax_sp002413825_81	0	0	0	0	1	0	0	0	0	0	0	0	0	0	0	0	0	0	0	0	0	0	0	0	0	0	0	0	0	0	0	0	0	0	0	0	0	0	0	0	0	0	0	0	0	0	0	0	0
SOWE_Burkholderiaceae_Rhodoferax_sp003415675_139	0	0	0	0	0	0	0	0	0	0	1	0	0	0	0	0	0	0	0	0	0	0	0	0	0	0	0	0	0	0	0	0	0	1	0	0	0	0	0	0	0	0	0	0	0	0	0	0	0
SOWE_Burkholderiaceae_Rhodoferax_sp005793295_212	0	0	1	0	0	0	0	0	0	0	2	0	0	0	0	0	0	0	0	0	0	0	0	0	0	0	0	0	0	0	0	0	0	0	0	0	0	0	0	0	0	0	0	0	0	0	0	0	0
SOWE_Burkholderiaceae_Rubrivivax_sp001464055_169	0	0	1	0	0	0	0	0	0	0	0	0	0	0	0	1	0	0	0	0	0	0	0	0	0	0	0	0	0	0	0	0	0	0	0	0	0	0	0	0	1	0	0	0	0	0	0	0	0
SOWE_Burkholderiaceae_Sphaerotilus_natans_180	0	0	0	0	0	0	0	0	0	0	1	0	0	0	0	0	0	0	0	0	0	0	0	0	0	0	0	0	0	0	0	0	0	0	0	0	0	0	0	0	0	0	0	0	0	0	0	0	0
SOWE_Burkholderiaceae_Sphaerotilus_natans_193	0	0	0	0	0	0	0	0	0	0	2	0	0	0	0	0	0	0	0	0	0	0	0	0	0	0	0	0	0	0	0	0	0	0	0	0	0	0	0	0	1	0	0	0	0	0	0	0	0
SOWE_Burkholderiaceae_Undibacterium_sp003970805_126	0	0	0	0	0	1	0	0	0	1	1	0	0	0	0	1	0	0	0	0	0	0	0	0	0	0	0	0	0	0	0	0	0	0	0	0	0	0	0	0	0	0	0	0	0	0	0	0	0
SOWE_Burkholderiaceae_Vitreoscilla_sp004359425_183	0	0	0	0	0	0	0	0	0	1	0	0	0	0	0	0	0	0	0	0	0	0	0	0	0	0	0	0	0	0	0	0	0	0	0	0	0	0	0	0	1	0	0	0	0	0	0	0	0
SOWE_Caedimonadaceae_Caedimonas_varicaedens_53	0	0	0	0	0	0	0	0	0	0	0	0	0	0	0	0	0	0	0	0	0	0	0	0	0	0	0	0	0	0	0	0	0	0	0	0	0	0	0	0	0	0	0	0	0	0	0	0	0
SOWE_Chitinophagaceae_Ferruginibacter_sp003455235_30	0	0	0	0	0	0	0	0	0	0	0	0	0	0	0	0	0	0	0	0	0	0	0	0	0	0	0	0	0	0	0	0	0	0	0	0	0	0	0	0	0	0	0	0	0	0	0	0	0
SOWE_Chitinophagaceae_None_114	0	0	0	0	0	0	0	0	0	0	0	0	0	0	0	0	0	0	0	0	0	0	0	0	0	0	0	0	0	0	0	0	0	0	0	0	0	0	0	0	0	0	0	0	0	0	0	0	0
SOWE_Chitinophagaceae_None_15	0	0	0	0	0	0	0	0	0	0	0	0	0	0	0	0	0	0	0	0	0	0	0	0	0	0	0	0	0	0	0	0	0	0	0	0	0	0	0	0	0	0	0	0	0	0	0	0	0
SOWE_Chitinophagaceae_None_192	0	0	0	0	0	0	0	0	0	0	0	0	0	0	0	0	0	0	0	0	0	0	0	0	0	0	0	0	0	0	0	0	0	0	0	0	0	0	0	0	0	0	0	1	0	0	0	0	0
SOWE_Crocinitomicaceae_M0103_sp006227105_111	0	0	0	0	0	0	0	0	0	0	0	0	0	0	0	0	0	0	0	0	0	0	0	0	0	0	0	0	0	0	0	0	0	0	0	0	0	0	0	0	0	0	0	0	0	0	0	0	0
SOWE_Crocinitomicaceae_M0103_sp006227105_175	0	0	0	0	0	0	0	0	0	0	0	0	0	0	0	0	0	0	0	0	0	0	0	0	0	0	0	0	0	0	0	0	0	0	0	0	0	0	0	0	0	0	0	0	0	0	0	0	0
SOWE_Cyclobacteriaceae_None_9	0	0	0	0	0	0	0	0	0	0	0	0	0	0	0	0	0	0	0	0	0	0	0	0	0	0	0	0	0	0	0	0	0	0	0	0	0	0	0	0	0	0	0	0	0	0	0	0	0
SOWE_Diplorickettsiaceae_Rickettsiella_sp002290645_58	0	0	0	0	1	0	0	0	0	0	0	0	0	0	0	0	0	0	0	0	0	0	0	0	0	0	0	0	0	0	0	0	0	0	0	0	0	0	0	0	0	0	0	0	0	0	0	0	0
SOWE_Enterobacteriaceae_None_1	0	0	0	0	1	1	0	0	0	1	1	0	1	0	0	0	0	0	0	0	0	0	0	0	0	1	0	0	0	0	1	0	0	1	1	0	0	0	0	0	0	0	0	0	1	1	0	0	0
SOWE_EnvOPS12_None_121	0	0	0	0	0	1	0	0	0	0	0	0	0	0	0	0	0	0	0	0	0	0	0	0	0	0	0	0	0	0	0	0	0	0	0	0	0	0	0	0	0	0	0	0	0	0	0	0	0
SOWE_EnvOPS12_None_160	0	0	0	0	0	2	0	0	0	0	0	0	0	0	0	0	0	0	0	0	0	0	0	0	0	0	0	0	0	0	0	0	0	0	0	0	0	0	0	0	0	0	0	0	0	0	0	0	0
SOWE_Flavobacteriaceae_Flavobacterium_glycines_21	0	0	0	0	0	0	0	0	0	0	0	0	0	0	0	0	0	0	0	0	0	0	0	0	0	0	0	0	0	0	0	0	0	0	1	0	0	0	0	0	0	0	0	0	0	0	0	0	0
SOWE_Flavobacteriaceae_None_159	0	0	0	0	0	0	0	0	0	0	0	0	0	0	0	0	0	0	0	0	0	0	0	0	0	0	0	0	0	0	0	0	0	0	0	0	0	0	0	0	0	0	0	0	0	0	0	0	0
SOWE_Flavobacteriaceae_None_184	0	0	0	0	0	0	0	0	0	0	0	0	0	0	0	1	0	0	0	0	0	0	0	0	0	0	0	0	0	0	0	0	0	0	0	0	0	0	0	0	0	0	0	0	0	0	0	0	0
SOWE_Flavobacteriaceae_None_189	0	0	0	0	0	0	0	0	0	0	0	0	0	0	0	0	0	0	0	0	0	0	0	0	0	0	0	0	0	0	0	0	0	0	0	0	0	0	0	0	0	0	0	0	0	0	0	0	0
SOWE_Flavobacteriaceae_None_35	0	0	0	0	0	0	0	0	0	0	0	0	0	0	0	0	0	0	0	0	0	0	0	0	0	0	0	0	0	0	0	0	0	0	0	0	0	0	0	0	0	0	0	0	0	0	0	0	0
SOWE_Gallionellaceae_None_37	0	0	0	0	0	0	0	0	0	0	1	0	0	0	0	0	0	0	0	0	0	0	0	0	0	0	0	0	0	0	0	0	0	1	0	0	0	0	0	0	0	0	0	0	0	0	0	0	0
SOWE_Hyphomonadaceae_UBA7672_sp002483135_171	0	0	0	0	0	0	0	0	0	0	0	0	0	0	0	0	0	0	0	0	0	0	0	0	0	1	0	0	0	0	0	0	0	1	0	0	0	0	0	0	0	0	0	0	0	0	0	0	0
SOWE_Ilumatobacteraceae_UBA2093_sp005788815_149	0	0	0	0	0	0	0	0	0	0	0	0	0	0	0	0	0	0	0	0	0	0	0	0	0	0	0	0	0	0	0	0	0	0	0	0	0	0	0	0	0	0	0	0	0	0	0	0	0
SOWE_Ilumatobacteraceae_UBA2093_sp005788815_150	0	0	0	0	0	0	0	0	0	0	0	0	1	0	0	0	0	0	0	0	0	0	0	0	0	0	0	0	0	0	0	0	0	0	0	0	0	0	0	0	0	0	0	0	0	0	0	0	0
SOWE_Leptospiraceae_UBA2033_sp002333425_47	0	0	1	0	0	0	0	0	0	0	0	0	0	0	0	0	0	0	0	0	0	0	0	0	0	0	0	0	0	0	0	0	0	1	0	0	0	0	0	0	0	0	0	0	0	0	0	0	0
SOWE_Leptotrichiaceae_None_45	0	0	0	0	0	0	0	0	0	0	0	0	0	0	0	0	0	0	0	0	0	0	0	0	0	0	0	0	0	0	0	0	0	0	0	0	0	0	0	0	0	0	0	0	0	0	0	0	0
SOWE_Methylophilaceae_Methylopumilus_universalis_42	0	0	0	0	0	0	0	0	0	0	0	0	0	1	0	0	0	0	0	0	0	0	0	0	0	0	0	0	0	0	0	0	0	0	0	0	0	0	0	0	0	0	0	0	0	0	0	0	0
SOWE_Methylophilaceae_Methylopumilus_universalis_77	0	0	0	0	0	0	0	0	0	0	0	0	0	0	0	0	0	0	0	0	0	0	0	0	0	0	0	0	0	0	0	0	0	0	0	0	0	0	0	0	0	0	1	0	0	0	0	0	0
SOWE_Methylophilaceae_None_85	0	0	0	0	0	0	0	0	0	0	0	0	0	0	0	0	0	0	0	0	0	0	0	0	0	0	0	0	0	0	0	0	0	0	0	0	0	0	0	0	0	0	0	0	0	0	0	0	0
SOWE_Microbacteriaceae_Rhodoglobus_sp004297555_166	0	0	0	0	0	2	0	0	0	1	0	0	0	0	0	0	0	0	0	0	0	0	0	0	0	0	0	0	0	0	0	0	0	0	0	0	0	0	0	0	0	0	0	0	0	0	0	0	0
SOWE_Moraxellaceae_Agitococcus_sp002333125_59	0	0	1	0	0	0	0	0	0	0	1	0	0	0	0	0	0	0	0	0	0	0	0	0	0	0	1	0	0	0	0	0	0	0	0	0	0	0	0	0	0	0	0	0	0	0	0	0	0
SOWE_Moraxellaceae_Alkanindiges_sp001982605_78	0	0	0	0	1	0	0	0	0	1	0	0	0	0	0	1	1	0	0	0	0	0	0	0	0	0	0	0	0	0	1	0	0	1	0	0	0	0	0	0	0	0	0	1	1	1	1	0	0
SOWE_Moraxellaceae_HYN0046_sp003351745_131	0	0	0	0	0	0	0	0	0	0	0	0	0	0	0	0	1	0	0	0	0	0	0	0	0	0	0	0	0	0	1	0	0	0	1	0	0	0	0	0	0	0	0	0	0	0	0	0	0
SOWE_Moraxellaceae_HYN0046_sp003351745_176	0	0	0	0	0	0	0	0	0	0	0	0	0	0	0	0	1	0	0	0	0	0	0	0	0	0	0	0	0	0	1	0	0	0	0	0	0	0	0	0	0	0	0	0	0	0	1	0	0
SOWE_Moraxellaceae_None_214	0	0	0	0	0	0	0	0	0	0	0	0	0	0	0	0	1	0	0	0	0	0	0	1	0	0	1	0	0	0	0	0	0	0	0	0	0	0	0	0	0	0	0	0	0	0	1	0	0
SOWE_Moraxellaceae_None_27	0	0	0	0	0	0	0	0	0	0	0	0	1	0	0	1	0	0	0	0	0	0	0	0	0	0	0	0	0	0	0	0	0	0	0	0	0	0	0	0	0	0	0	0	0	0	0	0	0
SOWE_Moraxellaceae_None_3	0	0	0	0	0	0	0	0	0	0	0	0	1	0	1	0	0	0	0	0	0	0	0	0	0	0	1	0	0	0	0	0	0	0	0	0	0	0	0	0	0	0	0	0	0	1	0	0	0
SOWE_Moraxellaceae_UBA2031_sp002333145_4	0	0	0	1	1	1	0	0	0	0	1	0	0	0	0	1	0	0	0	0	0	0	0	0	0	0	1	0	0	0	0	0	1	0	0	0	0	0	0	0	0	0	0	0	0	0	0	0	0
SOWE_Moraxellaceae_UBA2031_sp003543245_56	0	0	0	0	0	2	0	0	0	0	1	0	0	0	0	0	0	0	0	0	0	0	0	0	0	0	1	0	0	0	0	0	2	0	0	0	0	0	0	0	0	0	0	0	0	0	0	0	0
SOWE_Nannocystaceae_Enhygromyxa_salina_31	0	0	0	0	0	0	0	0	0	0	0	0	0	0	0	0	0	0	0	0	0	0	0	0	0	0	0	0	0	0	0	0	0	0	0	0	0	0	0	0	0	0	0	0	0	0	0	0	0
SOWE_Nanopelagicaceae_Planktophila_limnetica_197	0	0	0	0	0	0	0	0	0	0	0	0	0	0	0	0	0	0	0	0	0	0	0	0	0	0	0	0	0	0	0	0	0	0	0	0	0	0	0	0	0	0	0	0	0	0	0	0	0
SOWE_Nitrososphaeraceae_TA-21_sp005877345_106	0	0	0	0	0	0	0	0	0	0	0	0	0	0	0	0	0	0	0	0	0	0	0	0	0	0	0	0	0	0	0	0	0	0	0	0	0	0	0	0	0	0	0	0	0	0	0	0	0
SOWE_Nitrospiraceae_Nitrospira_sp900170025_162	0	0	0	0	0	0	0	0	0	0	0	0	0	0	0	0	0	0	0	0	0	0	0	0	0	0	0	0	0	0	0	0	0	0	0	0	0	0	0	0	0	0	0	0	0	0	0	0	0
SOWE_Nitrospiraceae_None_97	0	0	0	0	0	1	0	0	0	0	0	0	0	0	0	1	0	0	0	0	0	0	0	0	0	0	0	0	0	0	0	0	0	0	0	0	0	0	0	0	0	0	0	0	0	0	0	0	0
SOWE_None_None_104	0	0	0	0	0	0	0	0	0	0	0	0	0	0	0	0	0	0	0	0	0	0	0	0	0	0	0	0	0	0	0	0	0	0	0	0	0	0	0	0	0	0	0	0	0	0	0	0	0
SOWE_None_None_105	0	0	0	0	0	0	0	0	0	0	0	0	0	0	0	0	0	0	0	0	0	0	0	0	0	0	0	0	0	0	0	0	0	0	0	0	0	0	0	0	0	0	0	0	0	0	0	0	0
SOWE_None_None_113	0	0	0	0	0	0	0	0	0	0	0	0	0	0	0	0	0	0	0	0	0	0	0	0	0	0	0	0	0	0	0	0	0	0	0	0	0	0	0	0	0	0	0	0	0	0	0	0	0
SOWE_None_None_119	0	0	0	0	0	0	0	0	0	0	0	0	0	0	0	0	0	0	0	0	0	0	0	0	0	0	0	0	0	0	0	0	0	0	0	0	0	0	0	0	0	0	0	0	0	0	0	0	0
SOWE_None_None_122	0	0	0	0	1	1	0	0	0	0	3	0	0	0	0	0	0	0	0	0	0	0	0	0	0	0	0	0	0	0	0	0	0	0	0	0	0	0	0	0	0	0	0	0	0	0	0	0	0
SOWE_None_None_125	0	0	0	0	0	0	0	0	0	0	0	0	1	0	0	0	0	0	0	0	0	0	0	0	0	0	0	0	0	0	0	0	0	0	0	0	0	0	0	0	0	0	0	0	0	0	0	0	0
SOWE_None_None_129	0	0	0	0	0	0	0	0	0	0	0	0	0	0	0	0	0	0	0	0	0	0	0	0	0	0	0	0	0	0	0	0	0	0	0	0	0	0	0	0	0	0	0	0	0	0	0	0	0
SOWE_None_None_130	0	0	0	0	0	0	0	0	0	0	0	0	0	0	0	0	0	0	0	0	0	0	0	0	0	0	0	0	0	0	0	0	0	0	0	0	0	0	0	0	0	0	0	0	0	0	0	0	0
SOWE_None_None_132	0	0	0	0	0	0	0	0	0	0	0	0	0	0	0	0	0	0	0	0	0	0	0	0	0	0	0	0	0	0	0	0	0	0	0	0	0	0	0	0	0	0	0	0	0	0	0	0	0
SOWE_None_None_148	0	0	1	0	0	0	0	0	0	0	0	0	0	0	0	1	0	0	0	0	0	0	0	0	0	0	0	0	0	0	0	0	0	0	0	0	0	0	0	0	0	0	0	0	0	0	0	0	0
SOWE_None_None_157	0	0	0	0	0	0	0	0	0	0	0	0	0	0	0	0	0	0	0	0	0	0	0	0	0	0	0	0	0	0	0	0	0	0	0	0	0	0	0	0	0	0	0	0	0	0	0	0	0
SOWE_None_None_163	0	0	0	0	0	0	0	0	0	0	0	0	0	0	0	0	0	0	0	0	0	0	0	0	0	0	0	0	0	0	0	0	0	0	0	0	0	0	0	0	1	0	0	0	0	0	0	0	0
SOWE_None_None_167	0	0	0	0	0	1	0	0	0	0	0	0	0	0	0	0	0	0	0	0	0	0	0	0	0	0	0	0	0	0	0	0	0	0	0	0	0	0	0	0	0	0	0	0	0	0	0	0	0
SOWE_None_None_168	0	0	0	0	0	1	0	0	0	0	1	0	0	0	0	2	0	0	0	0	0	0	0	0	0	0	0	0	0	0	0	0	3	0	0	0	0	0	0	0	0	0	0	0	0	0	0	0	0
SOWE_None_None_17	0	0	0	0	0	0	0	0	0	0	0	0	0	0	0	0	0	0	0	0	0	0	0	0	0	0	0	0	0	0	0	0	0	0	0	0	0	0	0	0	0	0	0	0	0	0	0	0	0
SOWE_None_None_170	0	0	0	0	1	1	0	0	0	0	0	0	0	0	0	0	0	0	0	0	0	0	0	0	0	0	0	0	0	0	0	0	0	0	0	0	0	0	0	0	0	0	0	0	0	0	0	0	0
SOWE_None_None_174	0	0	0	0	0	0	0	0	0	0	0	1	0	0	0	0	0	0	0	0	0	0	0	0	0	0	0	0	0	0	0	0	0	0	0	0	0	0	0	0	0	0	0	0	0	0	0	0	0
SOWE_None_None_18	0	0	0	0	0	0	0	0	0	0	0	0	0	0	0	0	0	0	0	0	0	0	0	0	0	0	0	0	0	0	0	0	0	0	0	0	0	0	0	0	0	0	0	0	0	0	0	0	0
SOWE_None_None_187	0	0	0	0	0	0	0	0	0	0	0	0	0	0	0	0	0	0	0	0	0	0	0	0	0	0	0	0	0	0	0	0	0	0	0	0	0	0	0	0	0	0	0	0	0	0	0	0	0
SOWE_None_None_190	0	0	0	0	0	0	0	0	0	0	0	0	0	0	0	0	0	0	0	0	0	0	0	0	0	0	0	0	0	0	0	0	0	0	0	0	0	0	0	0	0	0	0	0	0	0	0	0	0
SOWE_None_None_196	0	0	0	0	0	0	0	0	0	0	0	0	0	0	0	0	0	0	0	0	0	0	0	0	0	0	0	0	0	0	0	0	0	0	0	0	0	0	0	0	0	0	0	0	0	0	0	0	0
SOWE_None_None_199	0	0	1	0	0	0	0	0	0	0	1	0	0	0	0	0	0	0	0	0	0	0	0	0	0	0	0	0	0	0	0	0	0	0	0	0	0	0	0	0	0	0	0	0	0	0	0	0	0
SOWE_None_None_20	0	0	0	0	0	0	0	1	1	0	0	0	0	0	0	0	0	0	0	0	0	0	0	0	0	0	0	0	0	0	0	0	0	0	0	0	0	0	0	0	0	0	0	0	0	0	0	0	0
SOWE_None_None_32	0	0	0	0	0	0	0	0	0	0	0	0	0	0	0	0	0	0	0	0	0	0	0	0	0	0	0	0	0	0	0	0	0	0	0	0	0	0	0	0	0	0	0	0	0	0	0	0	0
SOWE_None_None_61	0	0	0	0	0	0	0	0	0	0	0	0	0	0	0	0	0	0	0	0	0	0	0	0	0	0	0	1	0	0	0	0	0	0	0	0	0	0	0	0	0	0	0	0	0	0	0	0	0
SOWE_None_None_63	0	0	0	0	0	0	0	0	0	0	0	0	0	0	0	0	0	0	0	0	0	0	0	0	0	0	0	0	0	0	0	0	0	0	0	0	0	0	0	0	0	0	0	0	0	0	0	0	1
SOWE_None_None_75	0	0	0	0	0	0	0	1	0	0	0	0	0	0	0	0	0	0	0	0	0	0	0	0	0	0	0	0	0	0	0	0	0	0	0	0	0	0	0	0	0	0	0	0	0	0	0	0	0
SOWE_None_None_84	0	0	0	0	0	0	0	0	0	0	0	0	0	0	0	0	0	0	0	0	0	0	0	0	0	0	0	0	0	0	0	0	0	0	0	0	0	0	0	0	0	0	0	0	0	0	0	0	1
SOWE_None_None_90	0	0	0	0	0	0	0	0	0	0	0	0	1	0	0	0	0	0	0	0	0	0	0	0	0	0	0	0	0	0	0	0	1	0	0	0	0	0	0	0	0	0	0	0	0	0	0	0	0
SOWE_None_None_95	0	0	0	0	1	0	0	0	0	0	0	0	0	0	0	0	0	0	0	0	0	0	0	0	0	0	0	0	0	0	0	0	0	0	0	1	0	0	0	0	0	0	0	0	0	0	0	0	0
SOWE_None_None_98	0	0	0	0	0	0	0	0	0	1	2	0	1	0	0	1	1	1	1	1	2	1	1	1	1	1	1	1	1	1	0	0	0	0	0	0	0	0	0	0	0	0	0	0	0	0	0	0	0
SOWE_Opitutaceae_Lacunisphaera_sp900104925_46	0	0	0	0	0	0	0	0	0	0	0	0	0	0	0	0	0	0	0	0	0	0	0	0	0	0	0	0	0	0	0	0	0	0	0	0	0	0	0	0	0	0	0	0	0	1	0	0	0
SOWE_Opitutaceae_None_76	0	0	0	0	0	0	0	0	0	0	0	0	0	0	0	0	0	0	0	0	0	0	0	0	0	0	0	0	0	0	0	0	0	0	2	0	0	0	0	0	0	0	0	0	0	0	0	0	0
SOWE_Palsa-1005_REAM01_sp004293675_182	0	0	0	1	0	1	0	0	0	0	0	0	0	0	0	0	0	0	0	0	0	0	0	0	0	0	0	0	0	0	1	0	0	0	0	0	0	0	0	0	0	0	0	0	0	0	0	0	0
SOWE_Palsa-1005_REAM01_sp004293675_29	0	0	0	0	0	1	0	0	0	0	0	0	0	0	0	0	0	0	0	0	0	0	0	0	0	0	0	0	0	0	1	0	0	0	0	0	0	0	0	0	0	0	0	0	0	0	0	0	0
SOWE_Polyangiaceae_None_123	0	0	0	0	0	1	0	0	0	0	0	0	0	0	0	0	0	0	0	0	0	0	0	0	0	0	0	0	0	0	0	0	0	0	0	0	0	0	0	0	0	0	0	0	0	0	0	0	0
SOWE_Polyangiaceae_None_82	0	0	0	0	0	2	0	0	0	0	0	0	0	0	0	0	0	0	0	0	0	0	0	0	0	0	0	0	0	0	0	0	0	0	0	0	0	0	0	0	0	0	0	0	0	0	0	0	0
SOWE_Polyangiaceae_Polyangium_fumosum_181	0	0	0	0	0	2	0	0	0	0	0	0	0	0	0	0	0	0	0	0	0	0	0	0	0	0	0	1	0	0	0	0	0	0	0	0	0	0	0	0	0	0	0	0	0	0	0	0	0
SOWE_Polyangiaceae_Polyangium_fumosum_34	0	0	0	0	0	0	0	0	0	0	0	0	0	0	0	0	0	0	0	0	0	0	0	0	0	0	0	0	0	0	0	0	0	0	0	0	0	0	0	0	0	0	0	0	0	0	0	0	0
SOWE_Propionibacteriaceae_Micropruina_glycogenica_204	0	0	0	0	0	0	0	0	0	0	0	0	0	0	0	0	0	0	0	0	0	0	0	0	0	0	0	0	0	0	0	0	0	0	0	0	0	0	0	0	0	0	0	0	0	0	0	0	0
SOWE_Pseudomonadaceae_None_140	0	0	1	0	1	0	0	0	0	0	2	0	0	0	0	2	0	0	0	0	0	0	0	0	0	0	1	1	0	0	0	0	0	0	0	0	0	0	1	0	0	0	0	0	0	0	0	0	0
SOWE_Pseudomonadaceae_None_158	0	0	1	0	1	0	0	0	0	0	1	0	0	0	0	3	0	0	0	0	0	0	0	0	0	0	2	0	0	0	0	0	1	0	0	0	0	0	1	0	0	0	0	0	0	0	0	0	0
SOWE_Pseudomonadaceae_None_79	1	0	0	0	0	0	0	0	0	1	2	0	0	0	0	1	0	0	0	0	0	0	0	0	0	0	1	1	0	0	0	0	0	0	0	0	0	0	0	0	0	0	0	0	0	0	1	0	0
SOWE_Rhabdochlamydiaceae_Rhabdochlamydia_sp901000775_22	0	0	0	0	0	0	0	0	0	0	0	0	0	0	0	0	0	0	0	0	0	0	0	0	0	0	0	0	0	0	0	0	0	0	0	0	0	0	0	0	0	0	0	0	0	0	0	0	0
SOWE_Rhodanobacteraceae_Dokdonella_sp001899855_19	0	0	0	0	0	0	0	0	0	0	0	0	0	0	0	0	0	0	0	0	0	0	0	0	0	0	0	0	0	0	1	1	1	1	1	0	0	0	0	0	0	0	0	0	0	0	0	0	0
SOWE_Rhodobacteraceae_None_143	0	0	1	0	0	0	0	0	0	1	0	0	0	0	0	0	0	0	0	0	0	0	0	0	0	0	0	0	0	0	0	0	0	0	0	0	0	0	0	0	0	0	0	0	0	0	0	0	0
SOWE_Rhodobacteraceae_Pseudorhodobacter_sp000176015_108	0	0	0	0	0	0	0	0	0	0	0	0	0	0	0	0	0	0	0	0	0	0	0	0	0	0	0	0	0	0	0	0	0	0	0	0	0	0	0	0	0	0	0	0	0	0	0	0	0
SOWE_Rhodocyclaceae_Azonexus_aromatica_205	0	0	0	0	0	0	0	0	0	0	0	0	0	0	0	0	0	0	0	0	0	0	0	0	0	0	0	0	0	0	0	0	0	0	0	0	0	0	0	0	0	0	0	0	0	0	0	0	0
SOWE_Rhodocyclaceae_None_10	0	0	0	0	0	1	0	0	0	1	1	0	0	0	0	0	0	0	0	0	0	0	0	0	0	0	0	0	0	0	0	0	0	0	0	0	0	0	0	0	0	0	0	0	0	0	0	0	0
SOWE_Rhodocyclaceae_None_14	0	0	0	0	0	1	0	0	0	1	1	0	0	0	0	0	0	0	0	0	0	0	0	0	0	0	0	0	0	0	0	0	0	0	0	0	0	0	0	0	0	0	0	0	0	0	0	0	0
SOWE_Rhodocyclaceae_None_152	0	0	0	0	0	1	0	0	0	1	1	0	0	0	0	2	0	0	0	0	0	0	0	0	0	0	0	0	0	0	0	0	0	0	1	0	0	0	0	0	0	0	0	0	0	0	0	0	0
SOWE_Rhodocyclaceae_None_23	0	0	0	1	0	1	0	0	0	1	1	0	0	0	0	0	0	0	0	0	0	0	0	0	0	0	0	0	0	0	0	0	0	0	0	0	0	0	1	0	0	0	0	0	0	0	0	0	0
SOWE_Rhodocyclaceae_None_89	0	0	1	0	1	1	0	0	0	0	0	0	0	0	0	0	0	0	0	0	0	0	0	0	0	0	0	0	0	0	0	0	0	1	0	0	0	0	0	0	0	0	0	0	0	0	0	0	0
SOWE_Rhodocyclaceae_Zoogloea_ramigera_134	0	0	0	0	0	1	0	0	0	0	0	0	0	0	0	1	0	0	0	0	1	0	0	0	0	0	0	0	0	0	0	0	0	0	0	0	0	0	0	0	0	0	0	0	0	0	0	0	0
SOWE_Rhodocyclaceae_Zoogloea_ramigera_195	0	0	0	0	1	1	0	0	0	1	1	0	0	0	0	1	0	0	0	0	0	0	0	0	0	0	0	0	0	0	0	0	0	2	0	0	0	0	2	0	0	0	0	0	0	0	0	0	0
SOWE_Saprospiraceae_Haliscomenobacter_hydrossis_153	0	0	0	0	0	0	0	0	0	0	0	0	0	0	0	0	0	0	0	0	0	0	0	0	0	0	0	0	0	0	0	0	0	0	0	0	0	0	0	0	0	0	0	0	0	0	0	0	0
SOWE_Saprospiraceae_OLB8_sp001567405_112	0	0	0	0	0	0	0	0	0	0	0	0	0	0	0	0	0	0	0	0	0	0	0	0	0	0	0	0	0	0	0	0	0	0	0	0	0	0	0	0	0	0	0	0	0	0	0	0	0
SOWE_SG8-38_SG8-38_sp001303415_13	0	0	0	0	0	0	0	0	0	0	0	0	0	0	0	1	0	0	0	0	0	0	0	0	0	0	0	0	0	0	0	0	0	0	0	0	0	0	0	0	0	0	0	0	0	0	0	0	0
SOWE_SG8-38_UBA1660_sp002320815_51	0	0	0	0	0	1	0	0	0	0	0	0	0	0	0	0	0	0	0	0	0	0	0	0	0	0	0	0	0	0	0	0	0	0	0	0	0	0	0	0	0	0	0	0	0	0	0	0	0
SOWE_Sphingobacteriaceae_None_146	0	0	0	0	0	0	0	0	0	0	0	0	0	0	0	0	0	0	0	0	0	0	0	0	0	0	0	0	0	0	0	0	0	0	0	0	0	0	0	0	0	0	0	0	0	0	0	0	0
SOWE_Sphingomonadaceae_None_110	0	0	0	0	0	0	0	0	0	0	0	0	0	0	0	0	0	0	0	0	0	0	0	0	0	0	0	0	0	0	0	0	0	0	0	0	0	0	0	0	0	0	0	0	0	0	0	0	0
SOWE_Sphingomonadaceae_None_2	0	0	0	0	0	0	0	0	0	0	0	0	0	0	0	0	0	0	0	0	0	0	0	0	0	0	0	0	0	0	0	0	0	0	0	0	0	0	0	0	0	0	0	0	0	0	0	0	0
SOWE_Sphingomonadaceae_None_67	0	0	0	0	0	0	0	0	0	0	0	0	0	0	0	0	0	0	0	0	0	0	0	0	0	0	0	0	0	0	0	0	0	0	0	0	1	0	0	0	0	0	0	0	0	0	0	0	0
SOWE_Sphingomonadaceae_Polymorphobacter_sp004681125_115	0	0	0	0	2	0	0	0	0	0	0	0	0	0	0	1	0	0	0	0	0	0	0	0	0	0	0	0	0	0	0	0	0	0	0	0	0	0	0	0	0	0	0	0	0	0	0	0	0
SOWE_Sphingomonadaceae_Sphingorhabdus_contaminans_87	0	0	0	0	0	0	0	0	0	0	0	0	0	0	0	1	0	0	0	0	0	0	0	0	0	0	0	0	0	0	0	0	0	0	0	0	0	0	0	0	0	0	0	0	0	0	0	0	0
SOWE_Spirosomaceae_Arcicella_aurantiaca_48	0	0	0	0	0	0	0	0	0	0	0	0	0	0	0	0	0	0	0	0	0	0	0	0	0	0	0	0	0	0	0	0	0	0	0	0	0	0	0	0	0	0	0	1	0	0	0	0	0
SOWE_Spirosomaceae_Arcicella_aurantiaca_54	0	0	0	0	0	0	0	0	0	0	0	0	0	0	0	0	0	0	0	0	0	0	0	0	0	0	0	0	0	0	0	0	0	0	0	0	0	0	0	0	0	0	0	2	0	0	0	0	0
SOWE_Spirosomaceae_Arcicella_aurantiaca_71	0	0	0	0	0	0	0	0	0	0	0	0	0	0	0	0	0	0	0	0	0	0	0	0	0	0	0	0	0	0	0	0	0	0	0	0	0	0	0	0	0	0	0	0	0	0	0	0	0
SOWE_Spirosomaceae_Flectobacillus_major_26	0	0	0	0	0	0	0	0	0	0	0	0	0	0	0	0	0	0	0	0	0	0	0	0	0	0	0	0	0	0	0	0	0	0	0	0	0	0	0	0	0	0	0	0	0	0	0	0	0
SOWE_Spirosomaceae_None_201	0	0	0	0	0	0	0	0	0	0	0	0	0	0	0	0	0	0	0	0	0	0	0	0	0	0	0	0	0	0	0	0	0	0	0	0	0	0	0	0	0	0	0	0	0	0	0	0	0
SOWE_Spirosomaceae_None_73	0	0	0	0	0	0	0	0	0	0	0	0	0	0	0	0	0	0	0	0	0	0	0	0	0	0	0	0	0	0	0	0	0	0	0	0	0	0	0	0	0	0	0	0	0	0	0	0	0
SOWE_Streptococcaceae_None_62	0	0	0	0	1	0	0	0	0	1	1	0	1	0	0	0	1	0	0	0	0	0	0	0	0	0	0	0	0	0	0	0	0	0	0	0	0	0	0	0	0	0	0	0	0	0	0	0	0
SOWE_Thiotrichaceae_Thiolinea_eikelboomii_6	0	0	0	0	1	1	0	0	0	0	1	0	1	0	0	0	0	0	0	0	0	0	0	0	0	0	0	0	0	0	2	0	0	0	0	0	0	0	0	0	0	0	0	0	0	0	0	0	0
SOWE_Turneriellaceae_Turneriella_parva_50	0	0	0	0	0	0	0	0	0	0	0	0	0	0	0	0	0	0	0	0	0	0	0	0	0	0	0	0	0	0	0	0	0	0	0	0	0	0	0	0	0	0	0	0	0	0	0	0	0
SOWE_UBA10799_UBA10799_sp003452655_57	0	0	0	0	0	0	0	0	0	0	0	0	0	0	0	0	0	0	0	0	0	0	0	0	0	0	0	0	0	0	0	0	0	0	0	0	0	0	0	0	0	0	0	0	0	0	0	0	0
SOWE_UBA11063_UBA11063_sp003963245_60	0	0	0	0	1	0	0	0	0	0	0	0	0	0	0	0	0	0	0	0	0	0	0	0	0	0	0	0	0	0	0	0	0	0	0	0	0	0	1	0	0	0	0	0	0	0	0	0	0
SOWE_UBA2999_Gp6-AA45_sp003222535_7	0	0	0	0	0	0	0	0	0	0	0	0	0	0	0	0	0	0	0	0	0	0	0	0	0	0	0	0	0	0	0	0	0	0	0	0	0	0	0	0	0	0	0	0	0	0	0	0	0
SOWE_UBA4408_UBA4408_sp002389785_40	0	0	0	0	0	0	0	0	0	0	0	0	0	0	0	0	0	0	0	0	0	0	0	0	0	0	0	0	0	0	0	0	0	0	0	0	0	0	0	0	0	0	0	0	0	0	0	0	0
SOWE_UBA7239_UBA7239_sp002333095_194	0	0	0	0	1	1	0	0	0	0	2	0	0	0	0	0	0	0	0	0	0	0	0	0	0	0	0	0	0	0	0	0	1	2	0	0	0	0	0	0	0	0	0	0	0	0	0	0	0
SOWE_UBA7239_UBA7239_sp002333095_80	0	0	0	0	0	0	0	0	0	0	1	0	0	0	0	0	0	0	0	0	0	0	0	0	0	0	1	0	0	0	0	0	0	0	0	0	0	0	0	0	0	0	0	0	0	0	0	0	0
SOWE_UBA953_None_55	0	0	0	0	0	0	0	0	0	0	0	0	0	0	0	0	0	0	0	0	0	0	0	0	0	0	0	0	0	0	0	0	0	0	0	0	0	0	0	0	0	0	0	0	0	0	0	0	0
SOWE_UBA953_UBA8828_sp003485955_16	0	0	0	0	0	0	0	0	0	0	0	0	0	0	0	0	0	0	0	0	0	0	0	0	0	0	0	0	0	0	0	0	0	0	0	0	0	0	0	0	0	0	0	0	0	0	0	0	0
SOWE_UBA953_UBA953_sp002293065_25	0	0	0	0	0	0	0	0	0	0	0	0	0	0	0	0	0	0	0	0	0	0	0	0	0	0	0	0	0	0	0	0	0	0	0	0	0	0	0	0	0	0	0	0	0	0	0	0	0
SOWE_UBA955_UBA955_sp002293105_36	0	0	0	0	0	0	0	0	0	0	0	0	0	0	0	0	0	0	0	0	0	0	0	0	0	0	0	0	0	0	0	0	0	0	0	0	0	0	0	0	0	0	0	0	0	0	0	0	0
SOWE_Verrucomicrobiaceae_None_127	0	0	0	0	0	0	0	0	0	0	0	0	0	0	0	0	0	0	0	0	0	0	0	0	0	0	0	0	0	0	0	0	0	0	0	0	0	0	0	0	0	0	0	0	0	0	0	0	0
SOWE_Verrucomicrobiaceae_Prosthecobacter_sp003506995_188	0	0	0	0	0	0	0	0	0	0	0	0	0	0	0	0	0	0	0	0	0	0	0	0	0	0	0	0	0	0	0	0	0	0	0	0	0	0	0	0	0	0	0	0	0	0	0	0	0
SOWE_Weeksellaceae_Kaistella_chaponense_28	0	0	0	0	0	0	0	0	0	0	0	0	0	0	0	0	0	0	0	0	0	0	0	0	0	0	0	0	0	0	0	0	0	0	0	0	0	0	0	0	0	0	0	0	0	0	0	0	0
SOWE_Weeksellaceae_None_12	0	0	0	0	0	0	0	0	0	0	0	0	0	0	0	0	0	0	0	0	0	0	0	0	0	0	0	0	0	0	0	0	0	0	0	0	0	0	0	0	0	0	0	0	0	0	0	0	0
SOWE_Xanthomonadaceae_Arenimonas_oryziterrae_91	0	0	2	0	0	1	0	0	0	0	0	0	0	0	0	1	0	0	0	0	0	0	0	0	0	0	0	0	0	0	0	0	0	0	0	0	0	0	0	0	0	0	0	0	0	0	0	0	0
SOWE_Xanthomonadaceae_Arenimonas_sp001801685_94	0	0	1	0	1	0	0	0	0	0	1	0	0	0	0	1	0	0	0	0	0	0	0	0	0	0	0	0	0	0	0	0	0	0	0	0	0	0	1	0	1	0	0	0	0	0	0	0	0
SOWE_Xanthomonadaceae_Thermomonas_sp006337105_164	0	0	0	0	1	0	0	0	0	0	0	0	0	0	0	1	0	0	0	0	0	0	0	0	0	0	0	0	0	0	0	0	0	2	0	0	0	0	0	0	0	0	0	0	0	0	0	0	0
[truncated: 266 more columns]

## Sheet: Table S3C PathoFact Virulence
Table S3C. Summary of Virulence factors found in each bin by PathoFact.
Bin name	1: Secreted Virulence factor	2: Non-secreted Virulence factor	3: Potential Secreted Virulence factor	4: Potential Non-secreted Virulence factor
SOWE_2013-40CM-41-45_SHNE01_sp004295015_68	203	368	427	959
SOWE_Aerococcaceae_None_8	46	180	54	886
SOWE_Aeromonadaceae_None_107	221	627	275	1159
SOWE_Akkermansiaceae_UBA956_sp002293145_137	87	268	218	1759
SOWE_Akkermansiaceae_UBA956_sp002293145_165	189	366	395	1169
SOWE_Arcobacteraceae_Aliarcobacter_caeni_200	143	538	149	924
SOWE_Arcobacteraceae_Aliarcobacter_cloacae_191	166	626	195	1212
SOWE_Arcobacteraceae_Aliarcobacter_cryaerophilus_41	116	452	153	898
SOWE_AWTP1-31_AWTP1-31_sp003962975_128	33	187	72	641
SOWE_AWTP1-31_AWTP1-31_sp003962975_72	41	183	48	635
SOWE_B-17BO_UBA2475_sp002319075_43	302	523	668	1505
SOWE_B-17BO_UBA2475_sp002319075_49	195	333	364	708
SOWE_B-17BO_UBA4416_sp002420145_101	240	373	379	840
SOWE_B-17BO_UBA4416_sp002420145_144	32	355	91	1796
SOWE_BACL12_UBA7236_sp002473275_5	330	342	690	1102
SOWE_Bacteriovoracaceae_None_211	61	224	105	671
SOWE_Burkholderiaceae_Aquabacterium_sp004297345_138	271	793	365	1394
SOWE_Burkholderiaceae_Giesbergeria_psychrophila_198	175	545	179	1096
SOWE_Burkholderiaceae_Giesbergeria_suum_38	101	380	138	812
SOWE_Burkholderiaceae_Hydrogenophaga_sp002001205_88	190	611	269	1237
SOWE_Burkholderiaceae_Hydromonas_sp003339525_103	75	204	103	628
SOWE_Burkholderiaceae_Hydromonas_sp003339525_11	101	328	165	1018
SOWE_Burkholderiaceae_Hydromonas_sp003339525_92	211	556	237	1438
SOWE_Burkholderiaceae_JOSHI-001_sp001770815_179	212	626	263	1112
SOWE_Burkholderiaceae_JOSHI-001_sp001770815_44	218	618	293	1119
SOWE_Burkholderiaceae_JOSHI-001_sp005403045_172	362	1193	469	1837
SOWE_Burkholderiaceae_JOSHI-001_sp005403045_209	201	525	278	1329
SOWE_Burkholderiaceae_JOSHI-001_sp005403045_74	446	1263	628	2392
SOWE_Burkholderiaceae_Leptothrix_cholodnii_65	255	659	408	1580
SOWE_Burkholderiaceae_Limnohabitans_sp005789825_186	153	457	171	1099
SOWE_Burkholderiaceae_Malikia_spinosa_215	262	1540	1199	12652
SOWE_Burkholderiaceae_None_100	173	549	247	1147
SOWE_Burkholderiaceae_None_102	135	405	210	879
SOWE_Burkholderiaceae_None_109	134	395	166	787
SOWE_Burkholderiaceae_None_116	195	681	296	1244
SOWE_Burkholderiaceae_None_117	165	570	256	1293
SOWE_Burkholderiaceae_None_118	234	616	282	1233
SOWE_Burkholderiaceae_None_120	177	498	229	1035
SOWE_Burkholderiaceae_None_124	91	344	108	863
SOWE_Burkholderiaceae_None_133	245	668	425	1759
SOWE_Burkholderiaceae_None_136	173	566	233	1191
SOWE_Burkholderiaceae_None_141	190	608	285	1194
SOWE_Burkholderiaceae_None_142	260	550	317	1161
SOWE_Burkholderiaceae_None_145	83	236	152	879
SOWE_Burkholderiaceae_None_151	147	360	207	1053
SOWE_Burkholderiaceae_None_154	148	382	196	1020
SOWE_Burkholderiaceae_None_155	180	511	247	1067
SOWE_Burkholderiaceae_None_161	100	244	136	688
SOWE_Burkholderiaceae_None_173	152	378	235	921
SOWE_Burkholderiaceae_None_177	66	274	109	636
SOWE_Burkholderiaceae_None_178	250	736	284	1340
SOWE_Burkholderiaceae_None_185	260	787	366	1668
SOWE_Burkholderiaceae_None_202	361	1058	519	2182
SOWE_Burkholderiaceae_None_203	282	813	347	1720
SOWE_Burkholderiaceae_None_206	272	889	347	1802
SOWE_Burkholderiaceae_None_207	189	490	257	1304
SOWE_Burkholderiaceae_None_208	274	805	302	1367
SOWE_Burkholderiaceae_None_210	164	526	261	1177
SOWE_Burkholderiaceae_None_213	155	532	243	1324
SOWE_Burkholderiaceae_None_24	122	403	178	1015
SOWE_Burkholderiaceae_None_33	157	538	280	1606
SOWE_Burkholderiaceae_None_39	164	406	263	1148
SOWE_Burkholderiaceae_None_52	110	328	168	895
SOWE_Burkholderiaceae_None_64	207	509	214	1162
SOWE_Burkholderiaceae_None_66	312	851	456	1601
SOWE_Burkholderiaceae_None_69	134	396	179	895
SOWE_Burkholderiaceae_None_70	236	697	330	1653
SOWE_Burkholderiaceae_None_83	80	250	129	689
SOWE_Burkholderiaceae_None_86	172	523	234	1122
SOWE_Burkholderiaceae_None_93	278	786	373	1539
SOWE_Burkholderiaceae_None_96	203	577	234	1298
SOWE_Burkholderiaceae_None_99	418	1178	569	2185
SOWE_Burkholderiaceae_Rhizobacter_sp001425865_135	191	501	263	1191
SOWE_Burkholderiaceae_Rhizobacter_sp001425865_156	87	311	167	838
SOWE_Burkholderiaceae_Rhodoferax_sp002381045_147	149	493	231	1184
SOWE_Burkholderiaceae_Rhodoferax_sp002413825_81	213	631	349	1483
SOWE_Burkholderiaceae_Rhodoferax_sp003415675_139	120	287	181	850
SOWE_Burkholderiaceae_Rhodoferax_sp005793295_212	152	562	222	1418
SOWE_Burkholderiaceae_Rubrivivax_sp001464055_169	200	583	326	1267
SOWE_Burkholderiaceae_Sphaerotilus_natans_180	183	499	198	1000
SOWE_Burkholderiaceae_Sphaerotilus_natans_193	190	699	267	1244
SOWE_Burkholderiaceae_Undibacterium_sp003970805_126	183	365	213	968
SOWE_Burkholderiaceae_Vitreoscilla_sp004359425_183	281	744	360	1368
SOWE_Caedimonadaceae_Caedimonas_varicaedens_53	38	148	80	472
SOWE_Chitinophagaceae_Ferruginibacter_sp003455235_30	352	421	660	1281
SOWE_Chitinophagaceae_None_114	240	476	498	1147
SOWE_Chitinophagaceae_None_15	177	293	297	811
SOWE_Chitinophagaceae_None_192	206	362	435	1076
SOWE_Crocinitomicaceae_M0103_sp006227105_111	234	486	348	1040
SOWE_Crocinitomicaceae_M0103_sp006227105_175	120	231	274	581
SOWE_Cyclobacteriaceae_None_9	359	422	623	1299
SOWE_Diplorickettsiaceae_Rickettsiella_sp002290645_58	48	211	54	565
SOWE_Enterobacteriaceae_None_1	286	557	262	1514
SOWE_EnvOPS12_None_121	119	376	135	1083
SOWE_EnvOPS12_None_160	169	535	217	1596
SOWE_Flavobacteriaceae_Flavobacterium_glycines_21	189	311	312	727
SOWE_Flavobacteriaceae_None_159	250	502	419	1081
SOWE_Flavobacteriaceae_None_184	251	395	362	1040
SOWE_Flavobacteriaceae_None_189	163	316	251	883
SOWE_Flavobacteriaceae_None_35	175	343	316	935
SOWE_Gallionellaceae_None_37	106	250	124	752
SOWE_Hyphomonadaceae_UBA7672_sp002483135_171	166	160	296	898
SOWE_Ilumatobacteraceae_UBA2093_sp005788815_149	102	290	164	934
SOWE_Ilumatobacteraceae_UBA2093_sp005788815_150	149	639	475	4753
SOWE_Leptospiraceae_UBA2033_sp002333425_47	334	884	627	1722
SOWE_Leptotrichiaceae_None_45	39	161	65	679
SOWE_Methylophilaceae_Methylopumilus_universalis_42	89	405	274	3073
SOWE_Methylophilaceae_Methylopumilus_universalis_77	186	487	409	1735
SOWE_Methylophilaceae_None_85	60	349	179	2375
SOWE_Microbacteriaceae_Rhodoglobus_sp004297555_166	392	599	980	2116
SOWE_Moraxellaceae_Agitococcus_sp002333125_59	154	404	237	1336
SOWE_Moraxellaceae_Alkanindiges_sp001982605_78	129	317	135	728
SOWE_Moraxellaceae_HYN0046_sp003351745_131	127	382	177	952
SOWE_Moraxellaceae_HYN0046_sp003351745_176	121	292	146	781
SOWE_Moraxellaceae_None_214	126	312	145	1011
SOWE_Moraxellaceae_None_27	86	239	101	557
SOWE_Moraxellaceae_None_3	121	369	88	834
SOWE_Moraxellaceae_UBA2031_sp002333145_4	182	390	246	1259
SOWE_Moraxellaceae_UBA2031_sp003543245_56	173	342	226	1041
SOWE_Nannocystaceae_Enhygromyxa_salina_31	393	542	829	1672
SOWE_Nanopelagicaceae_Planktophila_limnetica_197	65	226	112	943
SOWE_Nitrososphaeraceae_TA-21_sp005877345_106	59	373	170	1062
SOWE_Nitrospiraceae_Nitrospira_sp900170025_162	92	260	168	994
SOWE_Nitrospiraceae_None_97	216	521	387	1504
SOWE_None_None_104	24	157	65	783
SOWE_None_None_105	89	240	143	695
SOWE_None_None_113	81	148	125	399
SOWE_None_None_119	113	223	213	813
SOWE_None_None_122	176	460	278	1234
SOWE_None_None_125	111	246	221	615
SOWE_None_None_129	76	403	91	983
SOWE_None_None_130	166	332	421	1127
SOWE_None_None_132	153	300	264	748
SOWE_None_None_148	256	668	475	2001
SOWE_None_None_157	269	488	431	1106
SOWE_None_None_163	311	907	515	2152
SOWE_None_None_167	241	435	578	1589
SOWE_None_None_168	228	531	402	1950
SOWE_None_None_17	62	208	72	597
SOWE_None_None_170	159	443	273	1270
SOWE_None_None_174	38	184	88	703
SOWE_None_None_18	117	91	212	297
SOWE_None_None_187	87	243	170	527
SOWE_None_None_190	233	551	472	1368
SOWE_None_None_196	348	698	717	1474
SOWE_None_None_199	137	459	253	1198
SOWE_None_None_20	196	378	384	1102
SOWE_None_None_32	258	434	477	1175
SOWE_None_None_61	68	536	224	3479
SOWE_None_None_63	236	479	503	1295
SOWE_None_None_75	295	328	730	1467
SOWE_None_None_84	179	278	339	804
SOWE_None_None_90	286	589	432	1384
SOWE_None_None_95	153	387	236	1049
SOWE_None_None_98	245	609	288	1614
SOWE_Opitutaceae_Lacunisphaera_sp900104925_46	141	225	225	922
SOWE_Opitutaceae_None_76	196	408	375	1075
SOWE_Palsa-1005_REAM01_sp004293675_182	188	292	347	1139
SOWE_Palsa-1005_REAM01_sp004293675_29	498	712	1191	2033
SOWE_Polyangiaceae_None_123	220	410	505	1605
SOWE_Polyangiaceae_None_82	765	1038	1405	3270
SOWE_Polyangiaceae_Polyangium_fumosum_181	560	845	1294	2562
SOWE_Polyangiaceae_Polyangium_fumosum_34	325	624	682	2079
SOWE_Propionibacteriaceae_Micropruina_glycogenica_204	148	365	339	1088
SOWE_Pseudomonadaceae_None_140	373	923	355	1947
SOWE_Pseudomonadaceae_None_158	299	968	352	1614
SOWE_Pseudomonadaceae_None_79	151	524	206	881
SOWE_Rhabdochlamydiaceae_Rhabdochlamydia_sp901000775_22	47	242	70	508
SOWE_Rhodanobacteraceae_Dokdonella_sp001899855_19	212	351	361	1075
SOWE_Rhodobacteraceae_None_143	162	428	392	1888
SOWE_Rhodobacteraceae_Pseudorhodobacter_sp000176015_108	96	285	244	1230
SOWE_Rhodocyclaceae_Azonexus_aromatica_205	145	332	202	907
SOWE_Rhodocyclaceae_None_10	149	316	242	1103
SOWE_Rhodocyclaceae_None_14	154	321	267	1149
SOWE_Rhodocyclaceae_None_152	195	444	274	1282
SOWE_Rhodocyclaceae_None_23	141	297	183	918
SOWE_Rhodocyclaceae_None_89	230	530	314	1292
SOWE_Rhodocyclaceae_Zoogloea_ramigera_134	104	273	184	995
SOWE_Rhodocyclaceae_Zoogloea_ramigera_195	208	443	265	1205
SOWE_Saprospiraceae_Haliscomenobacter_hydrossis_153	108	186	213	534
SOWE_Saprospiraceae_OLB8_sp001567405_112	231	394	409	952
SOWE_SG8-38_SG8-38_sp001303415_13	378	619	791	2179
SOWE_SG8-38_UBA1660_sp002320815_51	430	789	796	2083
SOWE_Sphingobacteriaceae_None_146	181	473	345	1039
SOWE_Sphingomonadaceae_None_110	116	143	171	752
SOWE_Sphingomonadaceae_None_2	208	242	286	1122
SOWE_Sphingomonadaceae_None_67	52	142	128	499
SOWE_Sphingomonadaceae_Polymorphobacter_sp004681125_115	103	188	150	735
SOWE_Sphingomonadaceae_Sphingorhabdus_contaminans_87	112	199	215	825
SOWE_Spirosomaceae_Arcicella_aurantiaca_48	270	401	473	1343
SOWE_Spirosomaceae_Arcicella_aurantiaca_54	249	470	420	1329
SOWE_Spirosomaceae_Arcicella_aurantiaca_71	324	596	539	1548
SOWE_Spirosomaceae_Flectobacillus_major_26	290	474	512	1469
SOWE_Spirosomaceae_None_201	206	389	423	1127
SOWE_Spirosomaceae_None_73	257	502	445	1316
SOWE_Streptococcaceae_None_62	112	294	125	864
SOWE_Thiotrichaceae_Thiolinea_eikelboomii_6	292	615	358	1569
SOWE_Turneriellaceae_Turneriella_parva_50	139	273	443	1395
SOWE_UBA10799_UBA10799_sp003452655_57	138	366	163	909
SOWE_UBA11063_UBA11063_sp003963245_60	129	307	135	793
SOWE_UBA2999_Gp6-AA45_sp003222535_7	543	699	623	1706
SOWE_UBA4408_UBA4408_sp002389785_40	256	366	482	987
SOWE_UBA7239_UBA7239_sp002333095_194	98	192	102	626
SOWE_UBA7239_UBA7239_sp002333095_80	240	834	368	2245
SOWE_UBA953_None_55	124	115	244	569
SOWE_UBA953_UBA8828_sp003485955_16	104	170	173	672
SOWE_UBA953_UBA953_sp002293065_25	167	188	388	829
SOWE_UBA955_UBA955_sp002293105_36	150	232	293	887
SOWE_Verrucomicrobiaceae_None_127	331	667	574	1798
SOWE_Verrucomicrobiaceae_Prosthecobacter_sp003506995_188	164	233	322	900
SOWE_Weeksellaceae_Kaistella_chaponense_28	147	272	237	805
SOWE_Weeksellaceae_None_12	128	219	238	719
SOWE_Xanthomonadaceae_Arenimonas_oryziterrae_91	185	299	272	1059
SOWE_Xanthomonadaceae_Arenimonas_sp001801685_94	300	592	464	1609
SOWE_Xanthomonadaceae_Thermomonas_sp006337105_164	185	275	249	990

## Sheet: Table S3D PathoFact Toxins
Table S3D. Summary of Toxins found in each bin by PathoFact.
Bin name	1: Secreted Toxin	2: Non-secreted Toxin
SOWE_2013-40CM-41-45_SHNE01_sp004295015_68	18	50
SOWE_Aerococcaceae_None_8	3	34
SOWE_Aeromonadaceae_None_107	7	50
SOWE_Akkermansiaceae_UBA956_sp002293145_137	4	14
SOWE_Akkermansiaceae_UBA956_sp002293145_165	14	28
SOWE_Arcobacteraceae_Aliarcobacter_caeni_200	19	29
SOWE_Arcobacteraceae_Aliarcobacter_cloacae_191	20	40
SOWE_Arcobacteraceae_Aliarcobacter_cryaerophilus_41	8	30
SOWE_AWTP1-31_AWTP1-31_sp003962975_128	2	16
SOWE_AWTP1-31_AWTP1-31_sp003962975_72	1	13
SOWE_B-17BO_UBA2475_sp002319075_43	30	44
SOWE_B-17BO_UBA2475_sp002319075_49	27	24
SOWE_B-17BO_UBA4416_sp002420145_101	24	27
SOWE_B-17BO_UBA4416_sp002420145_144	2	5
SOWE_BACL12_UBA7236_sp002473275_5	50	34
SOWE_Bacteriovoracaceae_None_211	1	9
SOWE_Burkholderiaceae_Aquabacterium_sp004297345_138	32	51
SOWE_Burkholderiaceae_Giesbergeria_psychrophila_198	18	42
SOWE_Burkholderiaceae_Giesbergeria_suum_38	9	21
SOWE_Burkholderiaceae_Hydrogenophaga_sp002001205_88	22	36
SOWE_Burkholderiaceae_Hydromonas_sp003339525_103	11	25
SOWE_Burkholderiaceae_Hydromonas_sp003339525_11	16	37
SOWE_Burkholderiaceae_Hydromonas_sp003339525_92	17	45
SOWE_Burkholderiaceae_JOSHI-001_sp001770815_179	15	41
SOWE_Burkholderiaceae_JOSHI-001_sp001770815_44	22	38
SOWE_Burkholderiaceae_JOSHI-001_sp005403045_172	33	55
SOWE_Burkholderiaceae_JOSHI-001_sp005403045_209	19	40
SOWE_Burkholderiaceae_JOSHI-001_sp005403045_74	34	65
SOWE_Burkholderiaceae_Leptothrix_cholodnii_65	14	40
SOWE_Burkholderiaceae_Limnohabitans_sp005789825_186	12	36
SOWE_Burkholderiaceae_Malikia_spinosa_215	6	93
SOWE_Burkholderiaceae_None_100	23	40
SOWE_Burkholderiaceae_None_102	11	21
SOWE_Burkholderiaceae_None_109	11	21
SOWE_Burkholderiaceae_None_116	34	46
SOWE_Burkholderiaceae_None_117	12	42
SOWE_Burkholderiaceae_None_118	12	40
SOWE_Burkholderiaceae_None_120	25	28
SOWE_Burkholderiaceae_None_124	8	23
SOWE_Burkholderiaceae_None_133	14	48
SOWE_Burkholderiaceae_None_136	13	36
SOWE_Burkholderiaceae_None_141	12	31
SOWE_Burkholderiaceae_None_142	25	52
SOWE_Burkholderiaceae_None_145	6	27
SOWE_Burkholderiaceae_None_151	8	41
SOWE_Burkholderiaceae_None_154	14	40
SOWE_Burkholderiaceae_None_155	12	48
SOWE_Burkholderiaceae_None_161	7	14
SOWE_Burkholderiaceae_None_173	18	40
SOWE_Burkholderiaceae_None_177	5	17
SOWE_Burkholderiaceae_None_178	23	39
SOWE_Burkholderiaceae_None_185	21	55
SOWE_Burkholderiaceae_None_202	22	57
SOWE_Burkholderiaceae_None_203	13	37
SOWE_Burkholderiaceae_None_206	20	61
SOWE_Burkholderiaceae_None_207	17	42
SOWE_Burkholderiaceae_None_208	19	40
SOWE_Burkholderiaceae_None_210	14	37
SOWE_Burkholderiaceae_None_213	12	49
SOWE_Burkholderiaceae_None_24	13	36
SOWE_Burkholderiaceae_None_33	14	58
SOWE_Burkholderiaceae_None_39	21	33
SOWE_Burkholderiaceae_None_52	5	23
SOWE_Burkholderiaceae_None_64	16	41
SOWE_Burkholderiaceae_None_66	20	46
SOWE_Burkholderiaceae_None_69	4	27
SOWE_Burkholderiaceae_None_70	26	53
SOWE_Burkholderiaceae_None_83	6	25
SOWE_Burkholderiaceae_None_86	20	31
SOWE_Burkholderiaceae_None_93	45	60
SOWE_Burkholderiaceae_None_96	21	30
SOWE_Burkholderiaceae_None_99	23	71
SOWE_Burkholderiaceae_Rhizobacter_sp001425865_135	20	33
SOWE_Burkholderiaceae_Rhizobacter_sp001425865_156	10	32
SOWE_Burkholderiaceae_Rhodoferax_sp002381045_147	15	34
SOWE_Burkholderiaceae_Rhodoferax_sp002413825_81	19	40
SOWE_Burkholderiaceae_Rhodoferax_sp003415675_139	6	28
SOWE_Burkholderiaceae_Rhodoferax_sp005793295_212	6	45
SOWE_Burkholderiaceae_Rubrivivax_sp001464055_169	19	45
SOWE_Burkholderiaceae_Sphaerotilus_natans_180	9	19
SOWE_Burkholderiaceae_Sphaerotilus_natans_193	11	39
SOWE_Burkholderiaceae_Undibacterium_sp003970805_126	19	31
SOWE_Burkholderiaceae_Vitreoscilla_sp004359425_183	16	42
SOWE_Caedimonadaceae_Caedimonas_varicaedens_53	4	14
SOWE_Chitinophagaceae_Ferruginibacter_sp003455235_30	36	54
SOWE_Chitinophagaceae_None_114	24	41
SOWE_Chitinophagaceae_None_15	22	36
SOWE_Chitinophagaceae_None_192	31	37
SOWE_Crocinitomicaceae_M0103_sp006227105_111	17	28
SOWE_Crocinitomicaceae_M0103_sp006227105_175	10	17
SOWE_Cyclobacteriaceae_None_9	60	48
SOWE_Diplorickettsiaceae_Rickettsiella_sp002290645_58	6	22
SOWE_Enterobacteriaceae_None_1	38	81
SOWE_EnvOPS12_None_121	3	26
SOWE_EnvOPS12_None_160	3	43
SOWE_Flavobacteriaceae_Flavobacterium_glycines_21	15	19
SOWE_Flavobacteriaceae_None_159	31	40
SOWE_Flavobacteriaceae_None_184	22	31
SOWE_Flavobacteriaceae_None_189	16	22
SOWE_Flavobacteriaceae_None_35	14	26
SOWE_Gallionellaceae_None_37	13	34
SOWE_Hyphomonadaceae_UBA7672_sp002483135_171	19	21
SOWE_Ilumatobacteraceae_UBA2093_sp005788815_149	12	22
SOWE_Ilumatobacteraceae_UBA2093_sp005788815_150	8	35
SOWE_Leptospiraceae_UBA2033_sp002333425_47	20	58
SOWE_Leptotrichiaceae_None_45	3	13
SOWE_Methylophilaceae_Methylopumilus_universalis_42	2	27
SOWE_Methylophilaceae_Methylopumilus_universalis_77	19	54
SOWE_Methylophilaceae_None_85	2	21
SOWE_Microbacteriaceae_Rhodoglobus_sp004297555_166	42	56
SOWE_Moraxellaceae_Agitococcus_sp002333125_59	12	54
SOWE_Moraxellaceae_Alkanindiges_sp001982605_78	9	26
SOWE_Moraxellaceae_HYN0046_sp003351745_131	13	42
SOWE_Moraxellaceae_HYN0046_sp003351745_176	8	30
SOWE_Moraxellaceae_None_214	14	34
SOWE_Moraxellaceae_None_27	5	19
SOWE_Moraxellaceae_None_3	9	28
SOWE_Moraxellaceae_UBA2031_sp002333145_4	15	46
SOWE_Moraxellaceae_UBA2031_sp003543245_56	19	41
SOWE_Nannocystaceae_Enhygromyxa_salina_31	38	46
SOWE_Nanopelagicaceae_Planktophila_limnetica_197	4	17
SOWE_Nitrososphaeraceae_TA-21_sp005877345_106	6	22
SOWE_Nitrospiraceae_Nitrospira_sp900170025_162	13	17
SOWE_Nitrospiraceae_None_97	20	58
SOWE_None_None_104	0	9
SOWE_None_None_105	13	31
SOWE_None_None_113	4	8
SOWE_None_None_119	7	23
SOWE_None_None_122	12	41
SOWE_None_None_125	9	22
SOWE_None_None_129	2	21
SOWE_None_None_130	11	16
SOWE_None_None_132	11	18
SOWE_None_None_148	16	46
SOWE_None_None_157	15	33
SOWE_None_None_163	28	70
SOWE_None_None_167	26	41
SOWE_None_None_168	29	91
SOWE_None_None_17	4	20
SOWE_None_None_170	7	44
SOWE_None_None_174	2	9
SOWE_None_None_18	7	4
SOWE_None_None_187	4	14
SOWE_None_None_190	19	41
SOWE_None_None_196	18	31
SOWE_None_None_199	11	49
SOWE_None_None_20	12	42
SOWE_None_None_32	31	32
SOWE_None_None_61	8	18
SOWE_None_None_63	24	39
SOWE_None_None_75	44	56
SOWE_None_None_84	12	31
SOWE_None_None_90	25	48
SOWE_None_None_95	11	35
SOWE_None_None_98	21	47
SOWE_Opitutaceae_Lacunisphaera_sp900104925_46	13	34
SOWE_Opitutaceae_None_76	15	32
SOWE_Palsa-1005_REAM01_sp004293675_182	15	43
SOWE_Palsa-1005_REAM01_sp004293675_29	47	55
SOWE_Polyangiaceae_None_123	27	34
SOWE_Polyangiaceae_None_82	67	74
SOWE_Polyangiaceae_Polyangium_fumosum_181	39	60
SOWE_Polyangiaceae_Polyangium_fumosum_34	35	52
SOWE_Propionibacteriaceae_Micropruina_glycogenica_204	10	24
SOWE_Pseudomonadaceae_None_140	28	62
SOWE_Pseudomonadaceae_None_158	17	57
SOWE_Pseudomonadaceae_None_79	15	28
SOWE_Rhabdochlamydiaceae_Rhabdochlamydia_sp901000775_22	6	7
SOWE_Rhodanobacteraceae_Dokdonella_sp001899855_19	21	33
SOWE_Rhodobacteraceae_None_143	12	81
SOWE_Rhodobacteraceae_Pseudorhodobacter_sp000176015_108	10	75
SOWE_Rhodocyclaceae_Azonexus_aromatica_205	15	29
SOWE_Rhodocyclaceae_None_10	23	56
SOWE_Rhodocyclaceae_None_14	24	40
SOWE_Rhodocyclaceae_None_152	24	35
SOWE_Rhodocyclaceae_None_23	13	29
SOWE_Rhodocyclaceae_None_89	18	40
SOWE_Rhodocyclaceae_Zoogloea_ramigera_134	10	33
SOWE_Rhodocyclaceae_Zoogloea_ramigera_195	23	37
SOWE_Saprospiraceae_Haliscomenobacter_hydrossis_153	15	22
SOWE_Saprospiraceae_OLB8_sp001567405_112	17	32
SOWE_SG8-38_SG8-38_sp001303415_13	45	47
SOWE_SG8-38_UBA1660_sp002320815_51	35	48
SOWE_Sphingobacteriaceae_None_146	14	36
SOWE_Sphingomonadaceae_None_110	9	24
SOWE_Sphingomonadaceae_None_2	8	43
SOWE_Sphingomonadaceae_None_67	13	20
SOWE_Sphingomonadaceae_Polymorphobacter_sp004681125_115	14	36
SOWE_Sphingomonadaceae_Sphingorhabdus_contaminans_87	4	36
SOWE_Spirosomaceae_Arcicella_aurantiaca_48	29	43
SOWE_Spirosomaceae_Arcicella_aurantiaca_54	24	52
SOWE_Spirosomaceae_Arcicella_aurantiaca_71	35	51
SOWE_Spirosomaceae_Flectobacillus_major_26	21	40
SOWE_Spirosomaceae_None_201	27	39
SOWE_Spirosomaceae_None_73	32	46
SOWE_Streptococcaceae_None_62	12	31
SOWE_Thiotrichaceae_Thiolinea_eikelboomii_6	18	57
SOWE_Turneriellaceae_Turneriella_parva_50	13	31
SOWE_UBA10799_UBA10799_sp003452655_57	10	22
SOWE_UBA11063_UBA11063_sp003963245_60	18	25
SOWE_UBA2999_Gp6-AA45_sp003222535_7	43	47
SOWE_UBA4408_UBA4408_sp002389785_40	20	34
SOWE_UBA7239_UBA7239_sp002333095_194	13	21
SOWE_UBA7239_UBA7239_sp002333095_80	15	76
SOWE_UBA953_None_55	15	14
SOWE_UBA953_UBA8828_sp003485955_16	9	18
SOWE_UBA953_UBA953_sp002293065_25	28	30
SOWE_UBA955_UBA955_sp002293105_36	28	29
SOWE_Verrucomicrobiaceae_None_127	28	58
SOWE_Verrucomicrobiaceae_Prosthecobacter_sp003506995_188	20	30
SOWE_Weeksellaceae_Kaistella_chaponense_28	11	25
SOWE_Weeksellaceae_None_12	8	23
SOWE_Xanthomonadaceae_Arenimonas_oryziterrae_91	21	41
SOWE_Xanthomonadaceae_Arenimonas_sp001801685_94	29	55
SOWE_Xanthomonadaceae_Thermomonas_sp006337105_164	15	37
