# Supplementary material for: Microbial hitchhikers harbouring antimicrobial-resistance genes in the riverine plastisphere
Source: Microbiome. 2023 Nov 1;11:225. doi: 10.1186/s40168-023-01662-3 (PMC10619285; doi:10.1186/s40168-023-01662-3)
Supplement: Supplementary file 6 — Additional file 5: Table S4. Resistomap targeted genes and qPCR results. [file 40168_2023_1662_MOESM5_ESM.xlsx]

## Sheet: S4A Targets
Table S4A. Target genes selected for Resistomap analysis
Assay	Gene	Target antibiotics (major)	ARG 1.0	ARG 2.0	ARG 2.1	Forward Primer	Reverse Primer	Other
AY1	16S rRNA	16S rRNA	✓	✓	✓	GGGTTGCGCTCGTTGC	ATGGYTGTCGTCAGCTCGTG	OK
AY411	aadA6	Aminoglycoside		✓	✓	CCATCGAGCGTCATCTGGAA	CCCGTCTGGCCGGATAAC	OK
AY418	aph(3'')-ia	Aminoglycoside		✓	✓	TAACAGCGATCGCGTATTTCG	TCCGACTCGTCCAACATCAATA	OK
AY199	acrB_1	MDR	✓	✓	✓	AGTCGGTGTTCGCCGTTAAC	CAAGGAAACGAACGCAATACC	OK
AY201	acrF	MDR	✓	✓	✓	GCGGCCAGGCACAAAA	TACGCTCTTCCCACGGTTTC	OK
AY211	mdtE	MDR	✓	✓	✓	CGTCGGCGCACTCGTT	TCCAGACGTTGTACGGTAACCA	OK
AY215	mexA	MDR	✓	✓	✓	AGGACAACGCTATGCAACGAA	CCGGAAAGGGCCGAAAT	OK
AY219	emrB/qacA_1	MDR	✓	✓	✓	CTTTTCTCTAACCGTACATTATCTACGATAAA	AGAACGTAGCGACTGATAAAATGCT	OK
AY228	mexE	MDR	✓	✓	✓	GGTCAGCACCGACAAGGTCTAC	AGCTCGACGTACTTGAGGAACAC	OK
AY240	mexB	MDR	✓	✓	✓	CTGGAGATCGACGACGAGAAG	GAAATCGTTGACGTAGCTGGAA	OK
AY353	tolC_2	MDR	✓	✓	✓	CAGGCAGAGAACCTGATGCA	CGCAATTCCGGGTTGCT	OK
AY485	mdtA	MDR		✓	✓	ACAAGCCCAGGGCCAAC	CCTTAATGGTGCCTTCGGTTTC	OK
AY486	mdtH	MDR		✓	✓	ATGCTGGCTGTACAAGTGATG	CACTCCAGCGGGCGATA	OK
AY91	oleC	MLSB	✓	✓	✓	CCCGGAGTCGATGTTCGA	GCCGAAGACGTACACGAACAG	OK
AY528	ereA	MLSB		✓	✓	GATAATTCTGCTGGCGCACA	GCAGGCGTGGTCACAAC	OK
AY533	ermB_2	MLSB		✓	✓	GAACACTAGGGTTGTTCTTGCA	CTGGAACATCTGTGGTATGGC	OK
AY535	ermF	MLSB		✓	✓	TCTGATGCCCGAAATGTTCAAG	TGAAGGACAATTGAACCTCCCA	OK
AY547	ermB_3	MLSB		✓	✓	TGAAAGCCATGCGTCTGAC	TTCAGCTGGCAGCTTAAGC	OK
AY553	msrE	MLSB		✓	✓	CGGCAGATGGTCTGAGCTTAAA	CGCACTCTTCCTGCATAAAGGA	OK
AY218	qacE∆1_1	Other	✓	✓	✓	TCGCAACATCCGCATTAAAA	ATGGATTTCAGAACCAGAGAAAGAAA	OK
AY236	qacE∆1_3	Other	✓	✓	✓	GTCGGTGTTGCTTATGCAGTCT	CAACCAGGCAATGGCTGTAA	OK
AY465	bacA	Other		✓	✓	ATCCGCGGCACCCTGA	CCTGCTTGATGGACTTGATGAAGA	OK
AY456	qepA	Quinolone		✓	✓	GGGCATCGCGCTGTTC	GCGCATCGGTGAAGCC	OK
AY245	sul1_2	Sulfonamide	✓	✓	✓	GCCGATGAGATCAGACGTATTG	CGCATAGCGCTGGGTTTC	OK
AY365	sul2_2	Sulfonamide	✓	✓	✓	TCATCTGCCAAACTCGTCGTTA	GTCAAAGAACGCCGCAATGT	OK
AY254	tetA_2	Tetracycline	✓	✓	✓	CTCACCAGCCTGACCTCGAT	CACGTTGTTATAGAAGCCGCATAG	OK
AY259	tetQ	Tetracycline	✓	✓	✓	CGCCTCAGAAGTAAGTTCATACACTAAG	TCGTTCATGCGGATATTATCAGAAT	OK
AY263	tetW	Tetracycline	✓	✓	✓	ATGAACATTCCCACCGTTATCTTT	ATATCGGCGGAGAGCTTATCC	OK
AY267	tetX	Tetracycline	✓	✓	✓	AAATTTGTTACCGACACGGAAGTT	CATAGCTGAAAAAATCCAGGACAGTT	OK
AY268	tetC_2	Tetracycline	✓	✓	✓	ACTGGTAAGGTAAACGCCATTGTC	ATGCATAAACCAGCCATTGAGTAAG	OK
AY568	tet39	Tetracycline		✓	✓	TATAGCGGGTCCGGTAATAGGTG	CCATAACGATCCTGCCCATAGATAAC	OK
AY200	acrB_2	MDR	✓			TGGTAGTGGGCGTCATTAACAC	GGCAACGTAATCCGAAATATCC	OK
AY212	mdtG_1	MDR	✓		✓	TGGCACAAAATATCTGGCAGTT	TTGTGTGGCGATAAGAGCATTAG	Missing!
AY216	mexD	MDR	✓			TTGCCACTGGCTTTCATGAG	CACTGCGGAGAACTGTCTGTAGA
AY225	oprJ	MDR	✓			ACGAGAGTGGCGTCGACAA	AAGGCGATCTCGTTGAGGAA
AY229	mexF	MDR	✓			CCGCGAGAAGGCCAAGA	TTGAGTTCGGCGGTGATGA
AY235	tolC_1	MDR	✓			GCCAGGCAGAGAACCTGATG	CGCAATTCCGGGTTGCT
AY237	emrB/qacA_2	MDR	✓			GCAGTAGAAGGAACGATTGTTAGTACAG	TGCGTAAACCCAGCTAACAAGTT
AY239	mdtF	MDR	✓			CCACCATCGGGCTTTCC	CCCTTCTTTCTGCATCATCTCA
AY345	mdtG_2	MDR	✓			TTATCTGTTTTCTGCTCACCTTCTTTT	GCGTGGTGACAAACAGGCTTA
AY48	ereB_2	MLSB	✓			GCTTTATTTCAGGAGGCGGAAT	TTTTAAATGCCACAGCACAGAATC
AY56	ermB_1	MLSB	✓		✓	TAAAGGGCATTTAACGACGAAACT	TTTATACCTCTGTTTGTTAGGGAATTGAA
AY220	qacE∆1_2	Other	✓			CCCCTTCCGCCGTTGT	CGACCAGACTGCATAAGCAACA
AY242	sul1_1	Sulfonamide	✓			CGCACCGGAAACATCGCTGCAC	TGAAGTTCCGCCGCAAGGCTCG
AY243	sul2_1	Sulfonamide	✓			TCCGGTGGAGGCCGGTATCTGG	CGGGAATGCCATCTGCCTTGAG
AY473	A. baumannii	Taxanomic			✓	TCTTGGTGGTCACTTGAAGC	ACTCTTGTGGTTGTGGAGCA
AY475	Campylobacter	Taxanomic			✓	CTGCTTAACACAAGTTGAGTAGG	TTCCTTAGGTACCGTCAGAA
AY476	Enterococci	Taxanomic	✓		✓	AGAAATTCCAAACGAACTTG	CAGTGCTCTACCTCCATCATT
AY478	K. pneumoniae	Taxanomic			✓	ACGGCCGAATATGACGAATTC	AGAGTGATCTGCTCATGAA
AY480	Staphylococci	Taxanomic			✓	CGCAACGTTCAATTTAATTTTGTTAA	TGGTCTTTCTGCATTCCTGGA
AY248	tetA_1	Tetracycline	✓			GCTGTTTGTTCTGCCGGAAA	GGTTAAGTTCCTTGAACGCAAACT
AY256	tetC_1	Tetracycline	✓			CATATCGCAATACATGCGAAAAA	AAAGCCGCGGTAAATAGCAA
AY282	tetC_3	Tetracycline	✓			TGCGTTGATGCAATTTCTATGC	GGAATGGTGCATGCAAGGAG
AY621	mphE	Other				CACACGGCTTGTTGCTTACG	TTCCCTCATGCCATCACGAC

## Sheet: S4B Raw qPCR
Table S2B. Raw qPCR results
Plate Row	Plate Column	Assay	Sample	Conc	Ct	Tm	Efficiency	Flags
0	0	AY1	1A-rep1	-1	15.7	81.93	1.25	BadR2, LowEfficiency, SaturationBaselineRatioIsLow
10	0	AY1	1A-rep2	-1	17.15	81.87	1.65	BadR2, LowEfficiency, SaturationBaselineRatioIsLow
20	0	AY1	1A-rep3	-1	16.37	81.4	1.43	LowEfficiency, SaturationBaselineRatioIsLow
30	0	AY1	1B-rep1	-1	17.32	81.25	1.31	LowEfficiency, SaturationBaselineRatioIsLow
4	0	AY1	5B-rep2	-1	19.37	81.78	1.25	BadR2, LowEfficiency
14	0	AY1	5B-rep3	-1	14.68	81.41	1.35	LowEfficiency, SaturationBaselineRatioIsLow
24	0	AY1	5C-rep1	-1	14.76	81.51	1.62	BadR2, LowEfficiency, SaturationBaselineRatioIsLow
34	0	AY1	5C-rep2	-1	14.09	81.47	1.38	LowEfficiency, SaturationBaselineRatioIsLow
38	0	AY48	1A-rep1	-1				NoAmplification
48	0	AY48	1A-rep2	-1				NoAmplification
18	0	AY48	1A-rep3	-1				NoAmplification
28	0	AY48	1B-rep1	-1				NoAmplification
42	0	AY48	5B-rep2	-1				NoAmplification
52	0	AY48	5B-rep3	-1				NoAmplification
22	0	AY48	5C-rep1	-1				NoAmplification
32	0	AY48	5C-rep2	-1				NoAmplification
36	0	AY56	1A-rep1	-1				NoAmplification
46	0	AY56	1A-rep2	-1				NoAmplification
56	0	AY56	1A-rep3	-1				NoAmplification
66	0	AY56	1B-rep1	-1				CurveFitFailed
40	0	AY56	5B-rep2	-1				NoAmplification
50	0	AY56	5B-rep3	-1				NoAmplification
60	0	AY56	5C-rep1	-1				NoAmplification
70	0	AY56	5C-rep2	-1				NoAmplification
2	0	AY91	1A-rep1	-1	33.01	93.13	2.25	BadR2, CtIsLarge, SaturationBaselineRatioIsLow, MultipleMeltPeaks
12	0	AY91	1A-rep2	-1				NoAmplification
54	0	AY91	1A-rep3	-1				NoAmplification
64	0	AY91	1B-rep1	-1				NoAmplification
6	0	AY91	5B-rep2	-1	31.48	82.37	1.71	LowEfficiency, CtIsLarge, SaturationBaselineRatioIsLow
16	0	AY91	5B-rep3	-1				NoAmplification
58	0	AY91	5C-rep1	-1				NoAmplification
68	0	AY91	5C-rep2	-1				CurveFitFailed
39	0	AY212	1A-rep1	-1				NoAmplification
9	0	AY212	1A-rep2	-1				NoAmplification
19	0	AY212	1A-rep3	-1				NoAmplification
29	0	AY212	1B-rep1	-1				NoAmplification
43	0	AY212	5B-rep2	-1				CurveFitFailed
13	0	AY212	5B-rep3	-1				CurveFitFailed
23	0	AY212	5C-rep1	-1				NoAmplification
33	0	AY212	5C-rep2	-1				NoAmplification
37	0	AY215	1A-rep1	-1				NoAmplification
47	0	AY215	1A-rep2	-1				NoAmplification
57	0	AY215	1A-rep3	-1				NoAmplification
27	0	AY215	1B-rep1	-1				NoAmplification
41	0	AY215	5B-rep2	-1				NoAmplification
51	0	AY215	5B-rep3	-1				NoAmplification
61	0	AY215	5C-rep1	-1				NoAmplification
31	0	AY215	5C-rep2	-1				NoAmplification
3	0	AY216	1A-rep1	-1				NoAmplification
45	0	AY216	1A-rep2	-1				NoAmplification
55	0	AY216	1A-rep3	-1				NoAmplification
65	0	AY216	1B-rep1	-1				NoAmplification
7	0	AY216	5B-rep2	-1				NoAmplification
49	0	AY216	5B-rep3	-1				NoAmplification
59	0	AY216	5C-rep1	-1				NoAmplification
69	0	AY216	5C-rep2	-1				NoAmplification
1	0	AY218	1A-rep1	-1				NoAmplification
11	0	AY218	1A-rep2	-1				NoAmplification
21	0	AY218	1A-rep3	-1				CurveFitFailed
63	0	AY218	1B-rep1	-1				NoAmplification
5	0	AY218	5B-rep2	-1				CurveFitFailed
15	0	AY218	5B-rep3	-1				NoAmplification
25	0	AY218	5C-rep1	-1	28.01	79.93	1.08	LowEfficiency
67	0	AY218	5C-rep2	-1				BadR2, LowEfficiency, CtIsLarge, CurveFitFailed
8	0	AY411	1A-rep1	-1				NoAmplification
17	0	AY411	1A-rep2	-1				NoAmplification
26	0	AY411	1A-rep3	-1				NoAmplification
35	0	AY411	1B-rep1	-1				NoAmplification
44	0	AY476	1A-rep1	-1				NoAmplification
53	0	AY476	1A-rep2	-1				NoAmplification
62	0	AY476	1A-rep3	-1				NoAmplification
71	0	AY476	1B-rep1	-1				NoAmplification
0	1	AY1	1B-rep2	-1	17.07	81.36	1.39	LowEfficiency, SaturationBaselineRatioIsLow
10	1	AY1	1B-rep3	-1	17.54	81.49	1.44	LowEfficiency, SaturationBaselineRatioIsLow
20	1	AY1	1C-rep1	-1	16.34	80.96	1.1	BadR2, LowEfficiency, SaturationBaselineRatioIsLow
30	1	AY1	1C-rep2	-1	17.95	81.11	1.33	LowEfficiency, SaturationBaselineRatioIsLow
4	1	AY1	5C-rep3	-1	16.11	81.48	1.54	BadR2, LowEfficiency, SaturationBaselineRatioIsLow
14	1	AY1	6A-rep1	-1	13.56	81.44	1.36	LowEfficiency, SaturationBaselineRatioIsLow
24	1	AY1	6A-rep2	-1	13.62	81.39	1.39	LowEfficiency, SaturationBaselineRatioIsLow
34	1	AY1	6A-rep3	-1	13.51	81.38	1.48	LowEfficiency, SaturationBaselineRatioIsLow
38	1	AY48	1B-rep2	-1				NoAmplification
48	1	AY48	1B-rep3	-1				NoAmplification
18	1	AY48	1C-rep1	-1				NoAmplification
28	1	AY48	1C-rep2	-1				NoAmplification
42	1	AY48	5C-rep3	-1				NoAmplification
52	1	AY48	6A-rep1	-1				NoAmplification
22	1	AY48	6A-rep2	-1				NoAmplification
32	1	AY48	6A-rep3	-1				NoAmplification
36	1	AY56	1B-rep2	-1				NoAmplification
46	1	AY56	1B-rep3	-1				NoAmplification
56	1	AY56	1C-rep1	-1				NoAmplification
66	1	AY56	1C-rep2	-1				NoAmplification
40	1	AY56	5C-rep3	-1				NoAmplification
50	1	AY56	6A-rep1	-1	24.18	76.73	1.31	LowEfficiency, SaturationBaselineRatioIsLow
60	1	AY56	6A-rep2	-1				CurveFitFailed
70	1	AY56	6A-rep3	-1				NoAmplification
2	1	AY91	1B-rep2	-1				NoAmplification
12	1	AY91	1B-rep3	-1				NoAmplification
54	1	AY91	1C-rep1	-1				NoAmplification
64	1	AY91	1C-rep2	-1				NoAmplification
6	1	AY91	5C-rep3	-1				NoAmplification
16	1	AY91	6A-rep1	-1				NoAmplification
58	1	AY91	6A-rep2	-1	27.73	82.35	1.94	BadR2, SaturationBaselineRatioIsLow
68	1	AY91	6A-rep3	-1	33.18	82	1.73	BadR2, LowEfficiency, CtIsLarge, SaturationBaselineRatioIsLow
39	1	AY212	1B-rep2	-1				NoAmplification
9	1	AY212	1B-rep3	-1				NoAmplification
19	1	AY212	1C-rep1	-1				NoAmplification
29	1	AY212	1C-rep2	-1				NoAmplification
43	1	AY212	5C-rep3	-1				NoAmplification
13	1	AY212	6A-rep1	-1				NoAmplification
23	1	AY212	6A-rep2	-1				NoAmplification
33	1	AY212	6A-rep3	-1				NoAmplification
37	1	AY215	1B-rep2	-1				NoAmplification
47	1	AY215	1B-rep3	-1				NoAmplification
57	1	AY215	1C-rep1	-1				NoAmplification
27	1	AY215	1C-rep2	-1				NoAmplification
41	1	AY215	5C-rep3	-1				NoAmplification
51	1	AY215	6A-rep1	-1				NoAmplification
61	1	AY215	6A-rep2	-1				NoAmplification
31	1	AY215	6A-rep3	-1				NoAmplification
3	1	AY216	1B-rep2	-1				NoAmplification
45	1	AY216	1B-rep3	-1				NoAmplification
55	1	AY216	1C-rep1	-1				NoAmplification
65	1	AY216	1C-rep2	-1				NoAmplification
7	1	AY216	5C-rep3	-1				NoAmplification
49	1	AY216	6A-rep1	-1				NoAmplification
59	1	AY216	6A-rep2	-1				NoAmplification
69	1	AY216	6A-rep3	-1				NoAmplification
1	1	AY218	1B-rep2	-1				CurveFitFailed
11	1	AY218	1B-rep3	-1				NoAmplification
21	1	AY218	1C-rep1	-1				NoAmplification
63	1	AY218	1C-rep2	-1				NoAmplification
5	1	AY218	5C-rep3	-1	25.51	79.95	1.18	LowEfficiency, SaturationBaselineRatioIsLow
15	1	AY218	6A-rep1	-1	24.34	79.85	1.29	LowEfficiency, SaturationBaselineRatioIsLow
25	1	AY218	6A-rep2	-1				NoAmplification
67	1	AY218	6A-rep3	-1	24.8	79.96	1.52	LowEfficiency, SaturationBaselineRatioIsLow, MultipleMeltPeaks
8	1	AY411	1B-rep2	-1				NoAmplification
17	1	AY411	1B-rep3	-1				NoAmplification
26	1	AY411	1C-rep1	-1				NoAmplification
35	1	AY411	1C-rep2	-1				NoAmplification
44	1	AY476	1B-rep2	-1				NoAmplification
53	1	AY476	1B-rep3	-1				NoAmplification
62	1	AY476	1C-rep1	-1				NoAmplification
71	1	AY476	1C-rep2	-1				NoAmplification
0	2	AY1	1C-rep3	-1	17.73	81.76	1.5	LowEfficiency, SaturationBaselineRatioIsLow
10	2	AY1	2A-rep1	-1	15.73	81.52	1.48	LowEfficiency, SaturationBaselineRatioIsLow
20	2	AY1	2A-rep2	-1	15.26	81.45	1.43	LowEfficiency, SaturationBaselineRatioIsLow
30	2	AY1	2A-rep3	-1	16.3	81.36	1.51	LowEfficiency, SaturationBaselineRatioIsLow
4	2	AY1	8A-rep2	-1	12.46	81.71	1.39	LowEfficiency, SaturationBaselineRatioIsLow
14	2	AY1	8A-rep3	-1	12.49	81.66	1.44	LowEfficiency, SaturationBaselineRatioIsLow
24	2	AY1	8B-rep1	-1	12.38	81.59	1.44	LowEfficiency, SaturationBaselineRatioIsLow
34	2	AY1	8B-rep2	-1	13.34	81.62	1.21	LowEfficiency, SaturationBaselineRatioIsLow
38	2	AY48	1C-rep3	-1				NoAmplification
48	2	AY48	2A-rep1	-1				NoAmplification
18	2	AY48	2A-rep2	-1				NoAmplification
28	2	AY48	2A-rep3	-1				NoAmplification
42	2	AY48	8A-rep2	-1				NoAmplification
52	2	AY48	8A-rep3	-1				NoAmplification
22	2	AY48	8B-rep1	-1				NoAmplification
32	2	AY48	8B-rep2	-1				NoAmplification
36	2	AY56	1C-rep3	-1				NoAmplification
46	2	AY56	2A-rep1	-1				NoAmplification
56	2	AY56	2A-rep2	-1				NoAmplification
66	2	AY56	2A-rep3	-1				CurveFitFailed
40	2	AY56	8A-rep2	-1				NoAmplification
50	2	AY56	8A-rep3	-1	25.28	76.65	1.43	LowEfficiency, SaturationBaselineRatioIsLow
60	2	AY56	8B-rep1	-1				BadR2, HighEfficiency, CtIsLarge, SaturationBaselineRatioIsLow, CurveFitFailed
70	2	AY56	8B-rep2	-1				NoAmplification
2	2	AY91	1C-rep3	-1				NoAmplification
12	2	AY91	2A-rep1	-1				NoAmplification
54	2	AY91	2A-rep2	-1				NoAmplification
64	2	AY91	2A-rep3	-1	34.52	81.88	1.82	BadR2, CtIsLarge, SaturationBaselineRatioIsLow
6	2	AY91	8A-rep2	-1				NoAmplification
16	2	AY91	8A-rep3	-1				NoAmplification
58	2	AY91	8B-rep1	-1	34.69	82.18	2.45	BadR2, CtIsLarge, SaturationBaselineRatioIsLow, MultipleMeltPeaks
68	2	AY91	8B-rep2	-1				NoAmplification
39	2	AY212	1C-rep3	-1				NoAmplification
9	2	AY212	2A-rep1	-1				NoAmplification
19	2	AY212	2A-rep2	-1				NoAmplification
29	2	AY212	2A-rep3	-1				NoAmplification
43	2	AY212	8A-rep2	-1				NoAmplification
13	2	AY212	8A-rep3	-1				NoAmplification
23	2	AY212	8B-rep1	-1				NoAmplification
33	2	AY212	8B-rep2	-1				NoAmplification
37	2	AY215	1C-rep3	-1				NoAmplification
47	2	AY215	2A-rep1	-1				NoAmplification
57	2	AY215	2A-rep2	-1				NoAmplification
27	2	AY215	2A-rep3	-1				NoAmplification
41	2	AY215	8A-rep2	-1				NoAmplification
51	2	AY215	8A-rep3	-1				NoAmplification
61	2	AY215	8B-rep1	-1				NoAmplification
31	2	AY215	8B-rep2	-1				NoAmplification
3	2	AY216	1C-rep3	-1				NoAmplification
45	2	AY216	2A-rep1	-1				NoAmplification
55	2	AY216	2A-rep2	-1				NoAmplification
65	2	AY216	2A-rep3	-1				NoAmplification
7	2	AY216	8A-rep2	-1				NoAmplification
49	2	AY216	8A-rep3	-1				NoAmplification
59	2	AY216	8B-rep1	-1				NoAmplification
69	2	AY216	8B-rep2	-1				NoAmplification
1	2	AY218	1C-rep3	-1	27.42	79.97	1.4	BadR2, LowEfficiency, SaturationBaselineRatioIsLow
11	2	AY218	2A-rep1	-1				NoAmplification
21	2	AY218	2A-rep2	-1				NoAmplification
63	2	AY218	2A-rep3	-1				NoAmplification
5	2	AY218	8A-rep2	-1	22.88	79.96	1.23	LowEfficiency, SaturationBaselineRatioIsLow
15	2	AY218	8A-rep3	-1	22.04	79.8	1.22	LowEfficiency, SaturationBaselineRatioIsLow
25	2	AY218	8B-rep1	-1	25.28	79.83	1.02	LowEfficiency
67	2	AY218	8B-rep2	-1				NoAmplification
8	2	AY411	1C-rep3	-1				NoAmplification
17	2	AY411	2A-rep1	-1				NoAmplification
26	2	AY411	2A-rep2	-1				NoAmplification
35	2	AY411	2A-rep3	-1				NoAmplification
44	2	AY476	1C-rep3	-1				NoAmplification
53	2	AY476	2A-rep1	-1				NoAmplification
62	2	AY476	2A-rep2	-1				NoAmplification
71	2	AY476	2A-rep3	-1				NoAmplification
0	3	AY1	2B-rep1	-1	18.07	81.47	1.47	LowEfficiency, SaturationBaselineRatioIsLow, MultipleMeltPeaks
10	3	AY1	2B-rep2	-1	18.51	81.29	1.43	LowEfficiency, SaturationBaselineRatioIsLow
20	3	AY1	2B-rep3	-1	18.58	81.22	1.49	LowEfficiency, SaturationBaselineRatioIsLow
30	3	AY1	2C-rep1	-1	17.41	81.22	1.46	LowEfficiency, SaturationBaselineRatioIsLow
4	3	AY1	8B-rep3	-1	12.24	82.04	1.66	LowEfficiency, SaturationBaselineRatioIsLow
14	3	AY1	8C-rep1	-1	12.08	81.55	1.36	LowEfficiency, SaturationBaselineRatioIsLow
24	3	AY1	8C-rep2	-1	13.04	81.69	1.53	LowEfficiency, SaturationBaselineRatioIsLow
34	3	AY1	8C-rep3	-1	13.02	81.34	1.34	LowEfficiency, SaturationBaselineRatioIsLow
38	3	AY48	2B-rep1	-1				NoAmplification
48	3	AY48	2B-rep2	-1				NoAmplification
18	3	AY48	2B-rep3	-1				NoAmplification
28	3	AY48	2C-rep1	-1				NoAmplification
42	3	AY48	8B-rep3	-1				NoAmplification
52	3	AY48	8C-rep1	-1				NoAmplification
22	3	AY48	8C-rep2	-1				NoAmplification
32	3	AY48	8C-rep3	-1				NoAmplification
36	3	AY56	2B-rep1	-1				NoAmplification
46	3	AY56	2B-rep2	-1				NoAmplification
56	3	AY56	2B-rep3	-1				NoAmplification
66	3	AY56	2C-rep1	-1				NoAmplification
40	3	AY56	8B-rep3	-1				NoAmplification
50	3	AY56	8C-rep1	-1	26.84	76.53	1.51	LowEfficiency, SaturationBaselineRatioIsLow
60	3	AY56	8C-rep2	-1				NoAmplification
70	3	AY56	8C-rep3	-1				CurveFitFailed
2	3	AY91	2B-rep1	-1				NoAmplification
12	3	AY91	2B-rep2	-1				NoAmplification
54	3	AY91	2B-rep3	-1				NoAmplification
64	3	AY91	2C-rep1	-1				NoAmplification
6	3	AY91	8B-rep3	-1				NoAmplification
16	3	AY91	8C-rep1	-1				NoAmplification
58	3	AY91	8C-rep2	-1	32.81	82.24	3.46	BadR2, HighEfficiency, CtIsLarge, SaturationBaselineRatioIsLow
68	3	AY91	8C-rep3	-1				NoAmplification
39	3	AY212	2B-rep1	-1				NoAmplification
9	3	AY212	2B-rep2	-1				NoAmplification
19	3	AY212	2B-rep3	-1				NoAmplification
29	3	AY212	2C-rep1	-1				NoAmplification
43	3	AY212	8B-rep3	-1				NoAmplification
13	3	AY212	8C-rep1	-1				NoAmplification
23	3	AY212	8C-rep2	-1				NoAmplification
33	3	AY212	8C-rep3	-1				NoAmplification
37	3	AY215	2B-rep1	-1				NoAmplification
47	3	AY215	2B-rep2	-1				NoAmplification
57	3	AY215	2B-rep3	-1				NoAmplification
27	3	AY215	2C-rep1	-1				NoAmplification
41	3	AY215	8B-rep3	-1				NoAmplification
51	3	AY215	8C-rep1	-1				NoAmplification
61	3	AY215	8C-rep2	-1				NoAmplification
31	3	AY215	8C-rep3	-1				NoAmplification
3	3	AY216	2B-rep1	-1				NoAmplification
45	3	AY216	2B-rep2	-1				NoAmplification
55	3	AY216	2B-rep3	-1				NoAmplification
65	3	AY216	2C-rep1	-1				NoAmplification
7	3	AY216	8B-rep3	-1				NoAmplification
49	3	AY216	8C-rep1	-1				NoAmplification
59	3	AY216	8C-rep2	-1				NoAmplification
69	3	AY216	8C-rep3	-1				NoAmplification
1	3	AY218	2B-rep1	-1				NoAmplification
11	3	AY218	2B-rep2	-1				NoAmplification
21	3	AY218	2B-rep3	-1				NoAmplification
63	3	AY218	2C-rep1	-1				BadR2, LowEfficiency, CtIsLarge, CurveFitFailed
5	3	AY218	8B-rep3	-1	21.3	80.05	1.51	LowEfficiency, SaturationBaselineRatioIsLow
15	3	AY218	8C-rep1	-1	22.56	79.87	1.23	LowEfficiency, SaturationBaselineRatioIsLow
25	3	AY218	8C-rep2	-1	22.92	79.83	1.29	LowEfficiency, SaturationBaselineRatioIsLow
67	3	AY218	8C-rep3	-1	21.21	79.97	1.19	BadR2, LowEfficiency, SaturationBaselineRatioIsLow
8	3	AY411	2B-rep1	-1				NoAmplification
17	3	AY411	2B-rep2	-1				NoAmplification
26	3	AY411	2B-rep3	-1				NoAmplification
35	3	AY411	2C-rep1	-1				NoAmplification
44	3	AY476	2B-rep1	-1				NoAmplification
53	3	AY476	2B-rep2	-1				NoAmplification
62	3	AY476	2B-rep3	-1				NoAmplification
71	3	AY476	2C-rep1	-1				NoAmplification
0	4	AY1	4B-rep3	-1	15.56	81.61	1.49	LowEfficiency, SaturationBaselineRatioIsLow
10	4	AY1	4C-rep1	-1	15.2	81.59	1.58	LowEfficiency, SaturationBaselineRatioIsLow
20	4	AY1	4C-rep2	-1	14.99	81.47	1.46	LowEfficiency, SaturationBaselineRatioIsLow
30	4	AY1	4C-rep3	-1	14.96	81.42	1.55	LowEfficiency, SaturationBaselineRatioIsLow
4	4	AY1	9A-rep1	-1	14.14	81.21	1.28	LowEfficiency, SaturationBaselineRatioIsLow
14	4	AY1	9A-rep2	-1	13.93	81.28	1.34	LowEfficiency, SaturationBaselineRatioIsLow
24	4	AY1	9A-rep3	-1	14.26	81.11	1.22	LowEfficiency, SaturationBaselineRatioIsLow
34	4	AY1	9B-rep1	-1	21.37	80.68	1.14	LowEfficiency, SaturationBaselineRatioIsLow
38	4	AY48	4B-rep3	-1				NoAmplification
48	4	AY48	4C-rep1	-1				NoAmplification
18	4	AY48	4C-rep2	-1				NoAmplification
28	4	AY48	4C-rep3	-1				NoAmplification
42	4	AY48	9A-rep1	-1				NoAmplification
52	4	AY48	9A-rep2	-1				NoAmplification
22	4	AY48	9A-rep3	-1				NoAmplification
32	4	AY48	9B-rep1	-1				NoAmplification
36	4	AY56	4B-rep3	-1				NoAmplification
46	4	AY56	4C-rep1	-1				NoAmplification
56	4	AY56	4C-rep2	-1				NoAmplification
66	4	AY56	4C-rep3	-1				BadR2, HighEfficiency, CtIsLarge, SaturationBaselineRatioIsLow, CurveFitFailed
40	4	AY56	9A-rep1	-1				NoAmplification
50	4	AY56	9A-rep2	-1				NoAmplification
60	4	AY56	9A-rep3	-1	26.12	76.61	1.65	BadR2, LowEfficiency, SaturationBaselineRatioIsLow
70	4	AY56	9B-rep1	-1				NoAmplification
2	4	AY91	4B-rep3	-1				NoAmplification
12	4	AY91	4C-rep1	-1				NoAmplification
54	4	AY91	4C-rep2	-1				NoAmplification
64	4	AY91	4C-rep3	-1				NoAmplification
6	4	AY91	9A-rep1	-1	28.37	81.28	1.29	LowEfficiency, SaturationBaselineRatioIsLow
16	4	AY91	9A-rep2	-1	27.38	81.91	1.8	LowEfficiency, SaturationBaselineRatioIsLow
58	4	AY91	9A-rep3	-1	26.99	82.48	2.68	BadR2, SaturationBaselineRatioIsLow
68	4	AY91	9B-rep1	-1				NoAmplification
39	4	AY212	4B-rep3	-1				NoAmplification
9	4	AY212	4C-rep1	-1				NoAmplification
19	4	AY212	4C-rep2	-1				NoAmplification
29	4	AY212	4C-rep3	-1				NoAmplification
43	4	AY212	9A-rep1	-1				NoAmplification
13	4	AY212	9A-rep2	-1				NoAmplification
23	4	AY212	9A-rep3	-1				NoAmplification
33	4	AY212	9B-rep1	-1				NoAmplification
37	4	AY215	4B-rep3	-1				NoAmplification
47	4	AY215	4C-rep1	-1				NoAmplification
57	4	AY215	4C-rep2	-1				NoAmplification
27	4	AY215	4C-rep3	-1				NoAmplification
41	4	AY215	9A-rep1	-1				NoAmplification
51	4	AY215	9A-rep2	-1				NoAmplification
61	4	AY215	9A-rep3	-1				NoAmplification
31	4	AY215	9B-rep1	-1				NoAmplification
3	4	AY216	4B-rep3	-1				NoAmplification
45	4	AY216	4C-rep1	-1				NoAmplification
55	4	AY216	4C-rep2	-1				NoAmplification
65	4	AY216	4C-rep3	-1				NoAmplification
7	4	AY216	9A-rep1	-1				NoAmplification
49	4	AY216	9A-rep2	-1				NoAmplification
59	4	AY216	9A-rep3	-1				NoAmplification
69	4	AY216	9B-rep1	-1				NoAmplification
1	4	AY218	4B-rep3	-1	26.45	80.01	1.45	LowEfficiency, SaturationBaselineRatioIsLow
11	4	AY218	4C-rep1	-1	27.69	79.86	1.32	LowEfficiency, SaturationBaselineRatioIsLow
21	4	AY218	4C-rep2	-1	28.39	79.77	1.25	LowEfficiency, SaturationBaselineRatioIsLow
63	4	AY218	4C-rep3	-1				NoAmplification
5	4	AY218	9A-rep1	-1				NoAmplification
15	4	AY218	9A-rep2	-1	24.63	79.85	1.39	LowEfficiency, SaturationBaselineRatioIsLow
25	4	AY218	9A-rep3	-1				NoAmplification
67	4	AY218	9B-rep1	-1				NoAmplification
8	4	AY411	4B-rep3	-1				NoAmplification
17	4	AY411	4C-rep1	-1				NoAmplification
26	4	AY411	4C-rep2	-1				NoAmplification
35	4	AY411	4C-rep3	-1	23.77	85.53	1.28	LowEfficiency, SaturationBaselineRatioIsLow
44	4	AY476	4B-rep3	-1				NoAmplification
53	4	AY476	4C-rep1	-1				NoAmplification
62	4	AY476	4C-rep2	-1				NoAmplification
71	4	AY476	4C-rep3	-1				NoAmplification
0	5	AY1	5A-rep1	-1	23.37	81.86	1.12	BadR2, LowEfficiency
10	5	AY1	5A-rep2	-1	13.07	81.29	1.42	LowEfficiency, SaturationBaselineRatioIsLow
20	5	AY1	5A-rep3	-1	13.12	81.27	1.39	LowEfficiency, SaturationBaselineRatioIsLow
30	5	AY1	5B-rep1	-1	14.94	81.21	1.39	LowEfficiency, SaturationBaselineRatioIsLow
4	5	AY1	9B-rep2	-1	20.65	80.74	1.14	LowEfficiency, SaturationBaselineRatioIsLow
14	5	AY1	9B-rep3	-1	20.83	80.77	1.18	LowEfficiency, SaturationBaselineRatioIsLow
24	5	AY1	9C-rep1	-1	14.22	81.09	1.2	LowEfficiency, SaturationBaselineRatioIsLow
34	5	AY1	9C-rep2	-1	13.26	81.09	1.21	LowEfficiency, SaturationBaselineRatioIsLow
38	5	AY48	5A-rep1	-1				NoAmplification
48	5	AY48	5A-rep2	-1				NoAmplification
18	5	AY48	5A-rep3	-1				NoAmplification
28	5	AY48	5B-rep1	-1				NoAmplification
42	5	AY48	9B-rep2	-1				NoAmplification
52	5	AY48	9B-rep3	-1				NoAmplification
22	5	AY48	9C-rep1	-1				NoAmplification
32	5	AY48	9C-rep2	-1				NoAmplification
36	5	AY56	5A-rep1	-1	25.9	76.49	1.82	SaturationBaselineRatioIsLow
46	5	AY56	5A-rep2	-1				NoAmplification
56	5	AY56	5A-rep3	-1	25.13	76.51	1.51	LowEfficiency, SaturationBaselineRatioIsLow
66	5	AY56	5B-rep1	-1	26.53	76.75	1.67	LowEfficiency, SaturationBaselineRatioIsLow
40	5	AY56	9B-rep2	-1				NoAmplification
50	5	AY56	9B-rep3	-1				NoAmplification
60	5	AY56	9C-rep1	-1				NoAmplification
70	5	AY56	9C-rep2	-1				NoAmplification
2	5	AY91	5A-rep1	-1				NoAmplification
12	5	AY91	5A-rep2	-1	27.4	81.71	1.65	LowEfficiency, SaturationBaselineRatioIsLow
54	5	AY91	5A-rep3	-1	33.39	92.65	1.61	LowEfficiency, CtIsLarge, SaturationBaselineRatioIsLow, MultipleMeltPeaks
64	5	AY91	5B-rep1	-1				CurveFitFailed
6	5	AY91	9B-rep2	-1				NoAmplification
16	5	AY91	9B-rep3	-1				NoAmplification
58	5	AY91	9C-rep1	-1	25.81	82.51	1.47	LowEfficiency, SaturationBaselineRatioIsLow
68	5	AY91	9C-rep2	-1				NoAmplification
39	5	AY212	5A-rep1	-1				NoAmplification
9	5	AY212	5A-rep2	-1				NoAmplification
19	5	AY212	5A-rep3	-1				NoAmplification
29	5	AY212	5B-rep1	-1				NoAmplification
43	5	AY212	9B-rep2	-1				NoAmplification
13	5	AY212	9B-rep3	-1				NoAmplification
23	5	AY212	9C-rep1	-1				NoAmplification
33	5	AY212	9C-rep2	-1				NoAmplification
37	5	AY215	5A-rep1	-1	33.56	82.5	1.69	LowEfficiency, CtIsLarge, SaturationBaselineRatioIsLow
47	5	AY215	5A-rep2	-1				NoAmplification
57	5	AY215	5A-rep3	-1				NoAmplification
27	5	AY215	5B-rep1	-1				NoAmplification
41	5	AY215	9B-rep2	-1				NoAmplification
51	5	AY215	9B-rep3	-1				NoAmplification
61	5	AY215	9C-rep1	-1				NoAmplification
31	5	AY215	9C-rep2	-1				NoAmplification
3	5	AY216	5A-rep1	-1				NoAmplification
45	5	AY216	5A-rep2	-1				NoAmplification
55	5	AY216	5A-rep3	-1				NoAmplification
65	5	AY216	5B-rep1	-1				NoAmplification
7	5	AY216	9B-rep2	-1				NoAmplification
49	5	AY216	9B-rep3	-1				NoAmplification
59	5	AY216	9C-rep1	-1				NoAmplification
69	5	AY216	9C-rep2	-1				NoAmplification
1	5	AY218	5A-rep1	-1	24	79.84	1.14	LowEfficiency, SaturationBaselineRatioIsLow
11	5	AY218	5A-rep2	-1	26.44	79.86	1.13	LowEfficiency, SaturationBaselineRatioIsLow
21	5	AY218	5A-rep3	-1	33.83	79.78	1.08	LowEfficiency, CtIsLarge
63	5	AY218	5B-rep1	-1	25.03	79.9	1.63	LowEfficiency, SaturationBaselineRatioIsLow
5	5	AY218	9B-rep2	-1				NoAmplification
15	5	AY218	9B-rep3	-1				NoAmplification
25	5	AY218	9C-rep1	-1				NoAmplification
67	5	AY218	9C-rep2	-1				BadR2, LowEfficiency, CtIsLarge, SaturationBaselineRatioIsLow, CurveFitFailed
8	5	AY411	5A-rep1	-1	22.7	85.68	1.48	LowEfficiency, SaturationBaselineRatioIsLow
17	5	AY411	5A-rep2	-1	22.33	85.64	1.37	LowEfficiency, SaturationBaselineRatioIsLow
26	5	AY411	5A-rep3	-1	22.78	85.62	1.38	LowEfficiency, SaturationBaselineRatioIsLow
35	5	AY411	5B-rep1	-1	25.3	85.84	1.46	LowEfficiency, SaturationBaselineRatioIsLow
44	5	AY476	5A-rep1	-1				NoAmplification
53	5	AY476	5A-rep2	-1				NoAmplification
62	5	AY476	5A-rep3	-1				NoAmplification
71	5	AY476	5B-rep1	-1				NoAmplification
0	6	AY1	2C-rep2	-1	17.63	81.46	1.3	LowEfficiency, SaturationBaselineRatioIsLow
10	6	AY1	2C-rep3	-1	17.25	81.41	1.4	LowEfficiency, SaturationBaselineRatioIsLow
20	6	AY1	3A-rep1	-1	14.17	81.46	1.38	LowEfficiency, SaturationBaselineRatioIsLow
30	6	AY1	3A-rep2	-1	13.42	81.36	1.34	LowEfficiency, SaturationBaselineRatioIsLow
4	6	AY1	7A-rep3	-1	12.53	81.74	1.5	LowEfficiency, SaturationBaselineRatioIsLow
14	6	AY1	7B-rep1	-1	12.67	81.84	1.52	LowEfficiency, SaturationBaselineRatioIsLow
24	6	AY1	7B-rep2	-1	13.38	81.55	1.28	LowEfficiency, SaturationBaselineRatioIsLow
34	6	AY1	7B-rep3	-1	12.91	81.53	1.32	LowEfficiency, SaturationBaselineRatioIsLow
38	6	AY48	2C-rep2	-1				NoAmplification
48	6	AY48	2C-rep3	-1				NoAmplification
18	6	AY48	3A-rep1	-1				NoAmplification
28	6	AY48	3A-rep2	-1				NoAmplification
42	6	AY48	7A-rep3	-1				NoAmplification
52	6	AY48	7B-rep1	-1				NoAmplification
22	6	AY48	7B-rep2	-1				NoAmplification
32	6	AY48	7B-rep3	-1				LowEfficiency, CtIsLarge, SaturationBaselineRatioIsLow, CurveFitFailed
36	6	AY56	2C-rep2	-1				NoAmplification
46	6	AY56	2C-rep3	-1				NoAmplification
56	6	AY56	3A-rep1	-1				NoAmplification
66	6	AY56	3A-rep2	-1				NoAmplification
40	6	AY56	7A-rep3	-1				NoAmplification
50	6	AY56	7B-rep1	-1				NoAmplification
60	6	AY56	7B-rep2	-1				NoAmplification
70	6	AY56	7B-rep3	-1				NoAmplification
2	6	AY91	2C-rep2	-1				NoAmplification
12	6	AY91	2C-rep3	-1				NoAmplification
54	6	AY91	3A-rep1	-1				NoAmplification
64	6	AY91	3A-rep2	-1				NoAmplification
6	6	AY91	7A-rep3	-1	33.95	91.83	1.75	LowEfficiency, CtIsLarge, SaturationBaselineRatioIsLow, MultipleMeltPeaks
16	6	AY91	7B-rep1	-1	29.16	81.66	1.56	LowEfficiency, SaturationBaselineRatioIsLow
58	6	AY91	7B-rep2	-1				NoAmplification
68	6	AY91	7B-rep3	-1	27.53	82.68	2.31	BadR2, SaturationBaselineRatioIsLow, MultipleMeltPeaks
39	6	AY212	2C-rep2	-1				NoAmplification
9	6	AY212	2C-rep3	-1				NoAmplification
19	6	AY212	3A-rep1	-1				NoAmplification
29	6	AY212	3A-rep2	-1				NoAmplification
43	6	AY212	7A-rep3	-1				NoAmplification
13	6	AY212	7B-rep1	-1				NoAmplification
23	6	AY212	7B-rep2	-1				NoAmplification
33	6	AY212	7B-rep3	-1				NoAmplification
37	6	AY215	2C-rep2	-1				NoAmplification
47	6	AY215	2C-rep3	-1				NoAmplification
57	6	AY215	3A-rep1	-1				NoAmplification
27	6	AY215	3A-rep2	-1				NoAmplification
41	6	AY215	7A-rep3	-1				NoAmplification
51	6	AY215	7B-rep1	-1				NoAmplification
61	6	AY215	7B-rep2	-1				NoAmplification
31	6	AY215	7B-rep3	-1				NoAmplification
3	6	AY216	2C-rep2	-1				NoAmplification
45	6	AY216	2C-rep3	-1				NoAmplification
55	6	AY216	3A-rep1	-1				NoAmplification
65	6	AY216	3A-rep2	-1				NoAmplification
7	6	AY216	7A-rep3	-1				NoAmplification
49	6	AY216	7B-rep1	-1				NoAmplification
59	6	AY216	7B-rep2	-1				NoAmplification
69	6	AY216	7B-rep3	-1				NoAmplification
1	6	AY218	2C-rep2	-1				NoAmplification
11	6	AY218	2C-rep3	-1				NoAmplification
21	6	AY218	3A-rep1	-1				CurveFitFailed
63	6	AY218	3A-rep2	-1				NoAmplification
5	6	AY218	7A-rep3	-1	23.36	79.92	1.37	LowEfficiency, SaturationBaselineRatioIsLow
15	6	AY218	7B-rep1	-1	23.19	79.86	1.23	LowEfficiency, SaturationBaselineRatioIsLow
25	6	AY218	7B-rep2	-1	25.18	79.65	1.37	BadR2, LowEfficiency, SaturationBaselineRatioIsLow
67	6	AY218	7B-rep3	-1				BadR2, HighEfficiency, CtIsLarge, CurveFitFailed
8	6	AY411	2C-rep2	-1				NoAmplification
17	6	AY411	2C-rep3	-1				NoAmplification
26	6	AY411	3A-rep1	-1	24.39	85.67	1.34	LowEfficiency, SaturationBaselineRatioIsLow
35	6	AY411	3A-rep2	-1				NoAmplification
44	6	AY476	2C-rep2	-1				NoAmplification
53	6	AY476	2C-rep3	-1				NoAmplification
62	6	AY476	3A-rep1	-1				NoAmplification
71	6	AY476	3A-rep2	-1				NoAmplification
0	7	AY1	3A-rep3	-1	16.2	81.42	1.39	BadR2, LowEfficiency, SaturationBaselineRatioIsLow
10	7	AY1	3B-rep1	-1	15.25	81.31	1.35	LowEfficiency, SaturationBaselineRatioIsLow
20	7	AY1	3B-rep2	-1	15.14	81.33	1.45	LowEfficiency, SaturationBaselineRatioIsLow
30	7	AY1	3B-rep3	-1	15.31	81.24	1.43	LowEfficiency, SaturationBaselineRatioIsLow
4	7	AY1	7C-rep1	-1	12.9	81.35	1.21	LowEfficiency, SaturationBaselineRatioIsLow
14	7	AY1	7C-rep2	-1	12.88	81.29	1.24	LowEfficiency, SaturationBaselineRatioIsLow
24	7	AY1	7C-rep3	-1	12.72	81.18	1.24	LowEfficiency, SaturationBaselineRatioIsLow
34	7	AY1	8A-rep1	-1	12.25	81.39	1.39	LowEfficiency, SaturationBaselineRatioIsLow
38	7	AY48	3A-rep3	-1				NoAmplification
48	7	AY48	3B-rep1	-1				NoAmplification
18	7	AY48	3B-rep2	-1				NoAmplification
28	7	AY48	3B-rep3	-1				NoAmplification
42	7	AY48	7C-rep1	-1				NoAmplification
52	7	AY48	7C-rep2	-1				NoAmplification
22	7	AY48	7C-rep3	-1				NoAmplification
32	7	AY48	8A-rep1	-1				NoAmplification
36	7	AY56	3A-rep3	-1				NoAmplification
46	7	AY56	3B-rep1	-1				NoAmplification
56	7	AY56	3B-rep2	-1				NoAmplification
66	7	AY56	3B-rep3	-1				NoAmplification
40	7	AY56	7C-rep1	-1				NoAmplification
50	7	AY56	7C-rep2	-1				NoAmplification
60	7	AY56	7C-rep3	-1				NoAmplification
70	7	AY56	8A-rep1	-1				NoAmplification
2	7	AY91	3A-rep3	-1	30.2	93.03	1.49	LowEfficiency, CtIsLarge, SaturationBaselineRatioIsLow, MultipleMeltPeaks
12	7	AY91	3B-rep1	-1	31.86	93.19	1.58	LowEfficiency, CtIsLarge, SaturationBaselineRatioIsLow
54	7	AY91	3B-rep2	-1				LowEfficiency, CtIsLarge, SaturationBaselineRatioIsLow, CurveFitFailed
64	7	AY91	3B-rep3	-1				CurveFitFailed
6	7	AY91	7C-rep1	-1				NoAmplification
16	7	AY91	7C-rep2	-1	26.85	81.78	1.48	LowEfficiency, SaturationBaselineRatioIsLow
58	7	AY91	7C-rep3	-1				NoAmplification
68	7	AY91	8A-rep1	-1				CurveFitFailed
39	7	AY212	3A-rep3	-1				NoAmplification
9	7	AY212	3B-rep1	-1				NoAmplification
19	7	AY212	3B-rep2	-1				NoAmplification
29	7	AY212	3B-rep3	-1				NoAmplification
43	7	AY212	7C-rep1	-1				NoAmplification
13	7	AY212	7C-rep2	-1				NoAmplification
23	7	AY212	7C-rep3	-1				NoAmplification
33	7	AY212	8A-rep1	-1				NoAmplification
37	7	AY215	3A-rep3	-1				NoAmplification
47	7	AY215	3B-rep1	-1				NoAmplification
57	7	AY215	3B-rep2	-1				NoAmplification
27	7	AY215	3B-rep3	-1				NoAmplification
41	7	AY215	7C-rep1	-1				NoAmplification
51	7	AY215	7C-rep2	-1				NoAmplification
61	7	AY215	7C-rep3	-1				NoAmplification
31	7	AY215	8A-rep1	-1				NoAmplification
3	7	AY216	3A-rep3	-1				NoAmplification
45	7	AY216	3B-rep1	-1				NoAmplification
55	7	AY216	3B-rep2	-1				NoAmplification
65	7	AY216	3B-rep3	-1				NoAmplification
7	7	AY216	7C-rep1	-1				NoAmplification
49	7	AY216	7C-rep2	-1				NoAmplification
59	7	AY216	7C-rep3	-1				NoAmplification
69	7	AY216	8A-rep1	-1				NoAmplification
1	7	AY218	3A-rep3	-1				NoAmplification
11	7	AY218	3B-rep1	-1				NoAmplification
21	7	AY218	3B-rep2	-1				LowEfficiency, CtIsLarge, CurveFitFailed
63	7	AY218	3B-rep3	-1				NoAmplification
5	7	AY218	7C-rep1	-1				NoAmplification
15	7	AY218	7C-rep2	-1	26.77	79.65	1.16	LowEfficiency, SaturationBaselineRatioIsLow
25	7	AY218	7C-rep3	-1	21.72	79.62	1.15	LowEfficiency, SaturationBaselineRatioIsLow
67	7	AY218	8A-rep1	-1				NoAmplification
8	7	AY411	3A-rep3	-1	28.81	85.6	1.32	LowEfficiency, SaturationBaselineRatioIsLow
17	7	AY411	3B-rep1	-1	25.48	85.68	1.47	LowEfficiency, SaturationBaselineRatioIsLow
26	7	AY411	3B-rep2	-1	26.24	85.62	1.48	LowEfficiency, SaturationBaselineRatioIsLow
35	7	AY411	3B-rep3	-1	24.69	85.59	1.04	LowEfficiency
44	7	AY476	3A-rep3	-1				NoAmplification
53	7	AY476	3B-rep1	-1				NoAmplification
62	7	AY476	3B-rep2	-1				NoAmplification
71	7	AY476	3B-rep3	-1				NoAmplification
0	8	AY1	3C-rep1	-1	13.69	81.62	1.38	LowEfficiency, SaturationBaselineRatioIsLow
10	8	AY1	3C-rep2	-1	14.11	81.46	1.36	LowEfficiency, SaturationBaselineRatioIsLow
20	8	AY1	3C-rep3	-1	14.35	81.46	1.41	LowEfficiency, SaturationBaselineRatioIsLow
30	8	AY1	4A-rep1	-1	15.42	81.44	1.48	LowEfficiency, SaturationBaselineRatioIsLow
4	8	AY1	9C-rep3	-1	13.13	81.24	1.29	LowEfficiency, SaturationBaselineRatioIsLow
14	8	AY1	10A-rep1	-1	15.55	81.01	1.14	LowEfficiency, SaturationBaselineRatioIsLow
24	8	AY1	10A-rep2	-1	16.15	81.01	1.21	LowEfficiency, SaturationBaselineRatioIsLow
34	8	AY1	10A-rep3	-1	12.16	80.99	1.07	LowEfficiency
38	8	AY48	3C-rep1	-1				NoAmplification
48	8	AY48	3C-rep2	-1				NoAmplification
18	8	AY48	3C-rep3	-1				NoAmplification
28	8	AY48	4A-rep1	-1				NoAmplification
42	8	AY48	9C-rep3	-1				NoAmplification
52	8	AY48	10A-rep1	-1				NoAmplification
22	8	AY48	10A-rep2	-1				NoAmplification
32	8	AY48	10A-rep3	-1				NoAmplification
36	8	AY56	3C-rep1	-1				NoAmplification
46	8	AY56	3C-rep2	-1				NoAmplification
56	8	AY56	3C-rep3	-1				NoAmplification
66	8	AY56	4A-rep1	-1				NoAmplification
40	8	AY56	9C-rep3	-1				NoAmplification
50	8	AY56	10A-rep1	-1				NoAmplification
60	8	AY56	10A-rep2	-1				NoAmplification
70	8	AY56	10A-rep3	-1				NoAmplification
2	8	AY91	3C-rep1	-1				NoAmplification
12	8	AY91	3C-rep2	-1	33.5	93.62	1.66	LowEfficiency, CtIsLarge, SaturationBaselineRatioIsLow
54	8	AY91	3C-rep3	-1	28.49	85.27	1.31	LowEfficiency, SaturationBaselineRatioIsLow, MultipleMeltPeaks
64	8	AY91	4A-rep1	-1				NoAmplification
6	8	AY91	9C-rep3	-1	27.78	82.05	1.3	LowEfficiency, SaturationBaselineRatioIsLow
16	8	AY91	10A-rep1	-1				CurveFitFailed
58	8	AY91	10A-rep2	-1				NoAmplification
68	8	AY91	10A-rep3	-1	29.02	82.37	1.27	BadR2, LowEfficiency, SaturationBaselineRatioIsLow, MultipleMeltPeaks
39	8	AY212	3C-rep1	-1				NoAmplification
9	8	AY212	3C-rep2	-1				NoAmplification
19	8	AY212	3C-rep3	-1				NoAmplification
29	8	AY212	4A-rep1	-1				NoAmplification
43	8	AY212	9C-rep3	-1				NoAmplification
13	8	AY212	10A-rep1	-1				NoAmplification
23	8	AY212	10A-rep2	-1				NoAmplification
33	8	AY212	10A-rep3	-1				NoAmplification
37	8	AY215	3C-rep1	-1				NoAmplification
47	8	AY215	3C-rep2	-1				NoAmplification
57	8	AY215	3C-rep3	-1				NoAmplification
27	8	AY215	4A-rep1	-1				NoAmplification
41	8	AY215	9C-rep3	-1				NoAmplification
51	8	AY215	10A-rep1	-1				NoAmplification
61	8	AY215	10A-rep2	-1				NoAmplification
31	8	AY215	10A-rep3	-1				NoAmplification
3	8	AY216	3C-rep1	-1				NoAmplification
45	8	AY216	3C-rep2	-1				NoAmplification
55	8	AY216	3C-rep3	-1				NoAmplification
65	8	AY216	4A-rep1	-1				BadR2, HighEfficiency, CtIsLarge, CurveFitFailed
7	8	AY216	9C-rep3	-1				NoAmplification
49	8	AY216	10A-rep1	-1				NoAmplification
59	8	AY216	10A-rep2	-1				NoAmplification
69	8	AY216	10A-rep3	-1				NoAmplification
1	8	AY218	3C-rep1	-1	27.07	79.93	1.15	LowEfficiency, SaturationBaselineRatioIsLow
11	8	AY218	3C-rep2	-1	28.88	79.59	1.2	LowEfficiency, SaturationBaselineRatioIsLow
21	8	AY218	3C-rep3	-1	28.64	79.65	1.2	LowEfficiency, SaturationBaselineRatioIsLow
63	8	AY218	4A-rep1	-1	25.97	79.82	1.53	BadR2, LowEfficiency, LowSaturation, SaturationBaselineRatioIsLow, MultipleMeltPeaks
5	8	AY218	9C-rep3	-1				NoAmplification
15	8	AY218	10A-rep1	-1				NoAmplification
25	8	AY218	10A-rep2	-1				NoAmplification
67	8	AY218	10A-rep3	-1				NoAmplification
8	8	AY411	3C-rep1	-1	25.47	85.66	1.44	LowEfficiency, SaturationBaselineRatioIsLow
17	8	AY411	3C-rep2	-1	26.76	85.63	1.28	LowEfficiency, SaturationBaselineRatioIsLow
26	8	AY411	3C-rep3	-1	23.63	85.46	1.19	LowEfficiency
35	8	AY411	4A-rep1	-1	24.87	85.61	1.61	LowEfficiency, SaturationBaselineRatioIsLow
44	8	AY476	3C-rep1	-1				NoAmplification
53	8	AY476	3C-rep2	-1				NoAmplification
62	8	AY476	3C-rep3	-1				NoAmplification
71	8	AY476	4A-rep1	-1				NoAmplification
0	9	AY1	4A-rep2	-1	15.62	81.63	1.36	LowEfficiency, SaturationBaselineRatioIsLow
10	9	AY1	4A-rep3	-1	15.59	81.47	1.44	LowEfficiency, SaturationBaselineRatioIsLow
20	9	AY1	4B-rep1	-1	15.83	81.33	1.44	LowEfficiency, SaturationBaselineRatioIsLow
30	9	AY1	4B-rep2	-1	15.73	81.28	1.45	LowEfficiency, SaturationBaselineRatioIsLow
4	9	AY1	10B-rep1	-1	15.97	81.1	1.24	LowEfficiency, SaturationBaselineRatioIsLow
14	9	AY1	10B-rep2	-1	15.62	80.93	1.25	LowEfficiency, SaturationBaselineRatioIsLow
24	9	AY1	10B-rep3	-1	13.49	81.11	1.33	LowEfficiency, SaturationBaselineRatioIsLow
34	9	AY1	10C-rep1	-1	13.23	80.95	1.16	LowEfficiency, SaturationBaselineRatioIsLow
38	9	AY48	4A-rep2	-1				NoAmplification
48	9	AY48	4A-rep3	-1				NoAmplification
18	9	AY48	4B-rep1	-1				NoAmplification
28	9	AY48	4B-rep2	-1				NoAmplification
42	9	AY48	10B-rep1	-1				NoAmplification
52	9	AY48	10B-rep2	-1				NoAmplification
22	9	AY48	10B-rep3	-1				NoAmplification
32	9	AY48	10C-rep1	-1				NoAmplification
36	9	AY56	4A-rep2	-1				NoAmplification
46	9	AY56	4A-rep3	-1				NoAmplification
56	9	AY56	4B-rep1	-1				NoAmplification
66	9	AY56	4B-rep2	-1				NoAmplification
40	9	AY56	10B-rep1	-1				NoAmplification
50	9	AY56	10B-rep2	-1				NoAmplification
60	9	AY56	10B-rep3	-1				NoAmplification
70	9	AY56	10C-rep1	-1				NoAmplification
2	9	AY91	4A-rep2	-1				NoAmplification
12	9	AY91	4A-rep3	-1				NoAmplification
54	9	AY91	4B-rep1	-1	34.3	92.85	1.57	LowEfficiency, CtIsLarge, SaturationBaselineRatioIsLow, MultipleMeltPeaks
64	9	AY91	4B-rep2	-1				NoAmplification
6	9	AY91	10B-rep1	-1				NoAmplification
16	9	AY91	10B-rep2	-1				NoAmplification
58	9	AY91	10B-rep3	-1	30.67	82.27	1.18	LowEfficiency, CtIsLarge, MultipleMeltPeaks
68	9	AY91	10C-rep1	-1	26.62	81.88	1.63	BadR2, LowEfficiency, SaturationBaselineRatioIsLow
39	9	AY212	4A-rep2	-1				NoAmplification
9	9	AY212	4A-rep3	-1				NoAmplification
19	9	AY212	4B-rep1	-1				NoAmplification
29	9	AY212	4B-rep2	-1				NoAmplification
43	9	AY212	10B-rep1	-1				NoAmplification
13	9	AY212	10B-rep2	-1				NoAmplification
23	9	AY212	10B-rep3	-1				NoAmplification
33	9	AY212	10C-rep1	-1				NoAmplification
37	9	AY215	4A-rep2	-1				NoAmplification
47	9	AY215	4A-rep3	-1				NoAmplification
57	9	AY215	4B-rep1	-1				NoAmplification
27	9	AY215	4B-rep2	-1				NoAmplification
41	9	AY215	10B-rep1	-1				NoAmplification
51	9	AY215	10B-rep2	-1				NoAmplification
61	9	AY215	10B-rep3	-1				NoAmplification
31	9	AY215	10C-rep1	-1				NoAmplification
3	9	AY216	4A-rep2	-1				NoAmplification
45	9	AY216	4A-rep3	-1				NoAmplification
55	9	AY216	4B-rep1	-1				NoAmplification
65	9	AY216	4B-rep2	-1				NoAmplification
7	9	AY216	10B-rep1	-1				NoAmplification
49	9	AY216	10B-rep2	-1				NoAmplification
59	9	AY216	10B-rep3	-1				NoAmplification
69	9	AY216	10C-rep1	-1				NoAmplification
1	9	AY218	4A-rep2	-1	25.75	79.87	1.24	LowEfficiency, SaturationBaselineRatioIsLow
11	9	AY218	4A-rep3	-1	29.52	79.66	1.2	LowEfficiency, CtIsLarge, SaturationBaselineRatioIsLow, MultipleMeltPeaks
21	9	AY218	4B-rep1	-1				LowEfficiency, CtIsLarge, CurveFitFailed
63	9	AY218	4B-rep2	-1				NoAmplification
5	9	AY218	10B-rep1	-1	25.28	79.78	1.18	LowEfficiency, SaturationBaselineRatioIsLow
15	9	AY218	10B-rep2	-1				NoAmplification
25	9	AY218	10B-rep3	-1				NoAmplification
67	9	AY218	10C-rep1	-1				NoAmplification
8	9	AY411	4A-rep2	-1				NoAmplification
17	9	AY411	4A-rep3	-1	25.03	85.63	1.62	LowEfficiency, SaturationBaselineRatioIsLow
26	9	AY411	4B-rep1	-1				NoAmplification
35	9	AY411	4B-rep2	-1				NoAmplification
44	9	AY476	4A-rep2	-1				NoAmplification
53	9	AY476	4A-rep3	-1				NoAmplification
62	9	AY476	4B-rep1	-1				NoAmplification
71	9	AY476	4B-rep2	-1				NoAmplification
0	10	AY1	6B-rep1	-1	13.14	81.54	1.38	LowEfficiency, SaturationBaselineRatioIsLow
10	10	AY1	6B-rep2	-1	13.27	81.33	1.49	LowEfficiency, SaturationBaselineRatioIsLow
20	10	AY1	6B-rep3	-1	13.43	81.2	1.45	LowEfficiency, SaturationBaselineRatioIsLow
30	10	AY1	6C-rep1	-1	14.17	81.29	1.23	BadR2, LowEfficiency
4	10	AY1	10C-rep2	-1	17.95	81.2	1.04	LowEfficiency
14	10	AY1	10C-rep3	-1	13.55	81.16	1.34	LowEfficiency, SaturationBaselineRatioIsLow
24	10	AY1	11A-rep1	-1	24.54	80.67	1.54	LowEfficiency, SaturationBaselineRatioIsLow
34	10	AY1	11A-rep2	-1	25.48	80.79	1.54	LowEfficiency, SaturationBaselineRatioIsLow
38	10	AY48	6B-rep1	-1				NoAmplification
48	10	AY48	6B-rep2	-1				NoAmplification
18	10	AY48	6B-rep3	-1				NoAmplification
28	10	AY48	6C-rep1	-1				NoAmplification
42	10	AY48	10C-rep2	-1				NoAmplification
52	10	AY48	10C-rep3	-1				NoAmplification
22	10	AY48	11A-rep1	-1				NoAmplification
32	10	AY48	11A-rep2	-1				NoAmplification
36	10	AY56	6B-rep1	-1				NoAmplification
46	10	AY56	6B-rep2	-1	25.78	76.46	1.6	LowEfficiency, LowSaturation, SaturationBaselineRatioIsLow
56	10	AY56	6B-rep3	-1	25.85	76.46	1.53	LowEfficiency, SaturationBaselineRatioIsLow
66	10	AY56	6C-rep1	-1				BadR2, HighEfficiency, CtIsLarge, CurveFitFailed
40	10	AY56	10C-rep2	-1				CurveFitFailed
50	10	AY56	10C-rep3	-1	23.29	76.42	1.45	LowEfficiency, SaturationBaselineRatioIsLow
60	10	AY56	11A-rep1	-1				NoAmplification
70	10	AY56	11A-rep2	-1				NoAmplification
2	10	AY91	6B-rep1	-1	28.14	82	1.55	LowEfficiency, SaturationBaselineRatioIsLow
12	10	AY91	6B-rep2	-1	29.07	92.18	1.6	LowEfficiency, SaturationBaselineRatioIsLow, MultipleMeltPeaks
54	10	AY91	6B-rep3	-1	29.13	81.44	1.45	LowEfficiency, SaturationBaselineRatioIsLow
64	10	AY91	6C-rep1	-1	33.28	92.05	1.54	LowEfficiency, CtIsLarge, SaturationBaselineRatioIsLow
6	10	AY91	10C-rep2	-1	27.73	82.63	1.31	LowEfficiency, SaturationBaselineRatioIsLow, MultipleMeltPeaks
16	10	AY91	10C-rep3	-1	25.72	81.82	1.63	LowEfficiency, SaturationBaselineRatioIsLow
58	10	AY91	11A-rep1	-1				CurveFitFailed
68	10	AY91	11A-rep2	-1	32.62	81.61	1.6	LowEfficiency, CtIsLarge, SaturationBaselineRatioIsLow
39	10	AY212	6B-rep1	-1				NoAmplification
9	10	AY212	6B-rep2	-1				NoAmplification
19	10	AY212	6B-rep3	-1				NoAmplification
29	10	AY212	6C-rep1	-1				NoAmplification
43	10	AY212	10C-rep2	-1				NoAmplification
13	10	AY212	10C-rep3	-1				NoAmplification
23	10	AY212	11A-rep1	-1				NoAmplification
33	10	AY212	11A-rep2	-1				NoAmplification
37	10	AY215	6B-rep1	-1				NoAmplification
47	10	AY215	6B-rep2	-1				NoAmplification
57	10	AY215	6B-rep3	-1				NoAmplification
27	10	AY215	6C-rep1	-1				NoAmplification
41	10	AY215	10C-rep2	-1				NoAmplification
51	10	AY215	10C-rep3	-1				NoAmplification
61	10	AY215	11A-rep1	-1				NoAmplification
31	10	AY215	11A-rep2	-1				NoAmplification
3	10	AY216	6B-rep1	-1				NoAmplification
45	10	AY216	6B-rep2	-1				NoAmplification
55	10	AY216	6B-rep3	-1				NoAmplification
65	10	AY216	6C-rep1	-1				NoAmplification
7	10	AY216	10C-rep2	-1				NoAmplification
49	10	AY216	10C-rep3	-1				NoAmplification
59	10	AY216	11A-rep1	-1				NoAmplification
69	10	AY216	11A-rep2	-1				CurveFitFailed
1	10	AY218	6B-rep1	-1	23.8	79.98	1.58	BadR2, LowEfficiency, SaturationBaselineRatioIsLow
11	10	AY218	6B-rep2	-1				CurveFitFailed
21	10	AY218	6B-rep3	-1				CurveFitFailed
63	10	AY218	6C-rep1	-1				CurveFitFailed
5	10	AY218	10C-rep2	-1				NoAmplification
15	10	AY218	10C-rep3	-1	26.36	79.77	1.1	LowEfficiency, SaturationBaselineRatioIsLow
25	10	AY218	11A-rep1	-1				NoAmplification
67	10	AY218	11A-rep2	-1				CurveFitFailed
8	10	AY411	6B-rep1	-1	22.84	85.63	1.36	LowEfficiency, SaturationBaselineRatioIsLow
17	10	AY411	6B-rep2	-1	22.48	85.58	1.4	LowEfficiency, SaturationBaselineRatioIsLow
26	10	AY411	6B-rep3	-1	24.64	85.48	1.45	LowEfficiency, SaturationBaselineRatioIsLow
35	10	AY411	6C-rep1	-1	24.31	85.52	1.64	LowEfficiency, SaturationBaselineRatioIsLow
44	10	AY476	6B-rep1	-1				NoAmplification
53	10	AY476	6B-rep2	-1				NoAmplification
62	10	AY476	6B-rep3	-1				NoAmplification
71	10	AY476	6C-rep1	-1				NoAmplification
0	11	AY1	6C-rep2	-1	13.96	81.42	1.35	LowEfficiency, SaturationBaselineRatioIsLow
10	11	AY1	6C-rep3	-1	14.03	81.39	1.51	LowEfficiency, SaturationBaselineRatioIsLow
20	11	AY1	7A-rep1	-1	12.96	81.39	1.26	LowEfficiency, SaturationBaselineRatioIsLow
30	11	AY1	7A-rep2	-1	12.59	81.42	1.32	LowEfficiency, SaturationBaselineRatioIsLow
4	11	AY1	11A-rep3	-1	25.84	80.61	1.47	LowEfficiency, SaturationBaselineRatioIsLow
14	11	AY1	12A-rep1	-1	26.07	80.53	1.5	LowEfficiency, SaturationBaselineRatioIsLow
24	11	AY1	12A-rep2	-1				NoAmplification
34	11	AY1	12A-rep3	-1	26	80.45	1.46	LowEfficiency, SaturationBaselineRatioIsLow
38	11	AY48	6C-rep2	-1				NoAmplification
48	11	AY48	6C-rep3	-1				NoAmplification
18	11	AY48	7A-rep1	-1				NoAmplification
28	11	AY48	7A-rep2	-1				NoAmplification
42	11	AY48	11A-rep3	-1				NoAmplification
52	11	AY48	12A-rep1	-1				NoAmplification
22	11	AY48	12A-rep2	-1				NoAmplification
32	11	AY48	12A-rep3	-1				NoAmplification
36	11	AY56	6C-rep2	-1				NoAmplification
46	11	AY56	6C-rep3	-1				NoAmplification
56	11	AY56	7A-rep1	-1				NoAmplification
66	11	AY56	7A-rep2	-1				NoAmplification
40	11	AY56	11A-rep3	-1				NoAmplification
50	11	AY56	12A-rep1	-1				NoAmplification
60	11	AY56	12A-rep2	-1				NoAmplification
70	11	AY56	12A-rep3	-1				NoAmplification
2	11	AY91	6C-rep2	-1				NoAmplification
12	11	AY91	6C-rep3	-1	33.36	91.99	1.72	LowEfficiency, CtIsLarge, SaturationBaselineRatioIsLow, MultipleMeltPeaks
54	11	AY91	7A-rep1	-1				NoAmplification
64	11	AY91	7A-rep2	-1	26.96	82.26	2.22	SaturationBaselineRatioIsLow, MultipleMeltPeaks
6	11	AY91	11A-rep3	-1				NoAmplification
16	11	AY91	12A-rep1	-1				NoAmplification
58	11	AY91	12A-rep2	-1				NoAmplification
68	11	AY91	12A-rep3	-1				CurveFitFailed
39	11	AY212	6C-rep2	-1				NoAmplification
9	11	AY212	6C-rep3	-1				NoAmplification
19	11	AY212	7A-rep1	-1				NoAmplification
29	11	AY212	7A-rep2	-1				NoAmplification
43	11	AY212	11A-rep3	-1				NoAmplification
13	11	AY212	12A-rep1	-1				NoAmplification
23	11	AY212	12A-rep2	-1				NoAmplification
33	11	AY212	12A-rep3	-1				NoAmplification
37	11	AY215	6C-rep2	-1				NoAmplification
47	11	AY215	6C-rep3	-1				NoAmplification
57	11	AY215	7A-rep1	-1				NoAmplification
27	11	AY215	7A-rep2	-1				NoAmplification
41	11	AY215	11A-rep3	-1				NoAmplification
51	11	AY215	12A-rep1	-1				NoAmplification
61	11	AY215	12A-rep2	-1				NoAmplification
31	11	AY215	12A-rep3	-1				NoAmplification
3	11	AY216	6C-rep2	-1				NoAmplification
45	11	AY216	6C-rep3	-1				NoAmplification
55	11	AY216	7A-rep1	-1				NoAmplification
65	11	AY216	7A-rep2	-1				BadR2, CtIsLarge, CurveFitFailed
7	11	AY216	11A-rep3	-1				NoAmplification
49	11	AY216	12A-rep1	-1				NoAmplification
59	11	AY216	12A-rep2	-1				NoAmplification
69	11	AY216	12A-rep3	-1				CurveFitFailed
1	11	AY218	6C-rep2	-1	25.02	79.91	1.29	LowEfficiency, SaturationBaselineRatioIsLow
11	11	AY218	6C-rep3	-1	26.28	79.8	1.23	LowEfficiency, SaturationBaselineRatioIsLow
21	11	AY218	7A-rep1	-1				CurveFitFailed
63	11	AY218	7A-rep2	-1				BadR2, LowEfficiency, CtIsLarge, SaturationBaselineRatioIsLow, CurveFitFailed
5	11	AY218	11A-rep3	-1				NoAmplification
15	11	AY218	12A-rep1	-1				NoAmplification
25	11	AY218	12A-rep2	-1				NoAmplification
67	11	AY218	12A-rep3	-1	33.28	80.37	1.34	LowEfficiency, CtIsLarge, SaturationBaselineRatioIsLow
8	11	AY411	6C-rep2	-1	25.13	85.66	1.55	LowEfficiency, SaturationBaselineRatioIsLow
17	11	AY411	6C-rep3	-1	25.42	85.66	1.46	LowEfficiency, SaturationBaselineRatioIsLow
26	11	AY411	7A-rep1	-1				NoAmplification
35	11	AY411	7A-rep2	-1	27.43	85.7	1.33	LowEfficiency, SaturationBaselineRatioIsLow
44	11	AY476	6C-rep2	-1				NoAmplification
53	11	AY476	6C-rep3	-1				NoAmplification
62	11	AY476	7A-rep1	-1				NoAmplification
71	11	AY476	7A-rep2	-1				NoAmplification
0	12	AY229	1A-rep1	-1				CurveFitFailed
10	12	AY229	1A-rep2	-1	31.13	81.9	1.45	LowEfficiency, CtIsLarge, SaturationBaselineRatioIsLow, MultipleMeltPeaks
20	12	AY229	1A-rep3	-1	29.45	82.86	1.44	LowEfficiency, SaturationBaselineRatioIsLow, MultipleMeltPeaks
30	12	AY229	1B-rep1	-1				CurveFitFailed
4	12	AY229	5B-rep2	-1	28.48	84.23	1.48	LowEfficiency, SaturationBaselineRatioIsLow
14	12	AY229	5B-rep3	-1	25.67	85.68	1.58	LowEfficiency, SaturationBaselineRatioIsLow
24	12	AY229	5C-rep1	-1	25.64	85.65	1.28	LowEfficiency, SaturationBaselineRatioIsLow
34	12	AY229	5C-rep2	-1	27.57	82.39	1.35	LowEfficiency, SaturationBaselineRatioIsLow, MultipleMeltPeaks
38	12	AY235	1A-rep1	-1				NoAmplification
48	12	AY235	1A-rep2	-1				NoAmplification
18	12	AY235	1A-rep3	-1				NoAmplification
28	12	AY235	1B-rep1	-1				NoAmplification
42	12	AY235	5B-rep2	-1				NoAmplification
52	12	AY235	5B-rep3	-1				NoAmplification
22	12	AY235	5C-rep1	-1				NoAmplification
32	12	AY235	5C-rep2	-1				NoAmplification
36	12	AY236	1A-rep1	-1	28.77	79.92	1.47	LowEfficiency, SaturationBaselineRatioIsLow
46	12	AY236	1A-rep2	-1	25.65	80.04	1.47	LowEfficiency, SaturationBaselineRatioIsLow
56	12	AY236	1A-rep3	-1	27.86	79.94	1.37	LowEfficiency, SaturationBaselineRatioIsLow
66	12	AY236	1B-rep1	-1	28.86	79.92	1.37	LowEfficiency, SaturationBaselineRatioIsLow
40	12	AY236	5B-rep2	-1	26.43	79.87	1.52	LowEfficiency, SaturationBaselineRatioIsLow
50	12	AY236	5B-rep3	-1	26.41	80.22	1.57	LowEfficiency, SaturationBaselineRatioIsLow
60	12	AY236	5C-rep1	-1	24.41	80.14	1.41	LowEfficiency, SaturationBaselineRatioIsLow, MultipleMeltPeaks
70	12	AY236	5C-rep2	-1	23.42	80.43	1.64	LowEfficiency, SaturationBaselineRatioIsLow
2	12	AY237	1A-rep1	-1				NoAmplification
12	12	AY237	1A-rep2	-1				NoAmplification
54	12	AY237	1A-rep3	-1				NoAmplification
64	12	AY237	1B-rep1	-1				NoAmplification
6	12	AY237	5B-rep2	-1				NoAmplification
16	12	AY237	5B-rep3	-1				NoAmplification
58	12	AY237	5C-rep1	-1				NoAmplification
68	12	AY237	5C-rep2	-1				NoAmplification
39	12	AY245	1A-rep1	-1	24.32	83.2	1.47	LowEfficiency, SaturationBaselineRatioIsLow
9	12	AY245	1A-rep2	-1	23.79	83.27	1.47	LowEfficiency, SaturationBaselineRatioIsLow
19	12	AY245	1A-rep3	-1	23.96	83.2	1.43	LowEfficiency, SaturationBaselineRatioIsLow
29	12	AY245	1B-rep1	-1	25.59	83.16	1.33	LowEfficiency, SaturationBaselineRatioIsLow
43	12	AY245	5B-rep2	-1	26.71	83.21	1.47	LowEfficiency, SaturationBaselineRatioIsLow
13	12	AY245	5B-rep3	-1	25.08	83.25	1.55	LowEfficiency, SaturationBaselineRatioIsLow
23	12	AY245	5C-rep1	-1	25.36	83.21	1.42	LowEfficiency, SaturationBaselineRatioIsLow
33	12	AY245	5C-rep2	-1	24.41	83.19	1.45	LowEfficiency, SaturationBaselineRatioIsLow
37	12	AY248	1A-rep1	-1				NoAmplification
47	12	AY248	1A-rep2	-1				NoAmplification
57	12	AY248	1A-rep3	-1				NoAmplification
27	12	AY248	1B-rep1	-1				NoAmplification
41	12	AY248	5B-rep2	-1				NoAmplification
51	12	AY248	5B-rep3	-1				NoAmplification
61	12	AY248	5C-rep1	-1				NoAmplification
31	12	AY248	5C-rep2	-1				NoAmplification
3	12	AY254	1A-rep1	-1				NoAmplification
45	12	AY254	1A-rep2	-1	27	81.67	1.97	BadR2, SaturationBaselineRatioIsLow
55	12	AY254	1A-rep3	-1	27.97	81.55	1.5	LowEfficiency, SaturationBaselineRatioIsLow
65	12	AY254	1B-rep1	-1				NoAmplification
7	12	AY254	5B-rep2	-1	27.63	81.63	1.44	LowEfficiency, SaturationBaselineRatioIsLow
49	12	AY254	5B-rep3	-1	28.09	81.7	1.73	LowEfficiency, SaturationBaselineRatioIsLow
59	12	AY254	5C-rep1	-1	26.33	81.69	1.69	LowEfficiency, SaturationBaselineRatioIsLow
69	12	AY254	5C-rep2	-1	26.07	81.46	1.89	SaturationBaselineRatioIsLow
1	12	AY256	1A-rep1	-1				NoAmplification
11	12	AY256	1A-rep2	-1				NoAmplification
21	12	AY256	1A-rep3	-1				NoAmplification
63	12	AY256	1B-rep1	-1				NoAmplification
5	12	AY256	5B-rep2	-1				NoAmplification
15	12	AY256	5B-rep3	-1				NoAmplification
25	12	AY256	5C-rep1	-1				NoAmplification
67	12	AY256	5C-rep2	-1	32.9	80.03	1.53	LowEfficiency, CtIsLarge, SaturationBaselineRatioIsLow
8	12	AY411	5B-rep2	-1	25.3	85.59	1.74	LowEfficiency, SaturationBaselineRatioIsLow
17	12	AY411	5B-rep3	-1	25.75	85.58	1.49	LowEfficiency, SaturationBaselineRatioIsLow
26	12	AY411	5C-rep1	-1	24.11	85.48	1.4	LowEfficiency, SaturationBaselineRatioIsLow
35	12	AY411	5C-rep2	-1	22.78	85.61	1.35	LowEfficiency, SaturationBaselineRatioIsLow
44	12	AY476	5B-rep2	-1				NoAmplification
53	12	AY476	5B-rep3	-1				NoAmplification
62	12	AY476	5C-rep1	-1				NoAmplification
71	12	AY476	5C-rep2	-1				CurveFitFailed
0	13	AY229	1B-rep2	-1				NoAmplification
10	13	AY229	1B-rep3	-1				NoAmplification
20	13	AY229	1C-rep1	-1				NoAmplification
30	13	AY229	1C-rep2	-1				NoAmplification
4	13	AY229	5C-rep3	-1	26.15	85.83	1.46	LowEfficiency, SaturationBaselineRatioIsLow
14	13	AY229	6A-rep1	-1	26.23	83.24	1.44	LowEfficiency, SaturationBaselineRatioIsLow, MultipleMeltPeaks
24	13	AY229	6A-rep2	-1	26.42	85.43	1.5	LowEfficiency, SaturationBaselineRatioIsLow, MultipleMeltPeaks
34	13	AY229	6A-rep3	-1	26.88	82.55	1.47	LowEfficiency, SaturationBaselineRatioIsLow, MultipleMeltPeaks
38	13	AY235	1B-rep2	-1				NoAmplification
48	13	AY235	1B-rep3	-1				NoAmplification
18	13	AY235	1C-rep1	-1				NoAmplification
28	13	AY235	1C-rep2	-1				NoAmplification
42	13	AY235	5C-rep3	-1	28.15	80.19	1.63	LowEfficiency, SaturationBaselineRatioIsLow
52	13	AY235	6A-rep1	-1	28.32	80	1.35	LowEfficiency, SaturationBaselineRatioIsLow
22	13	AY235	6A-rep2	-1				NoAmplification
32	13	AY235	6A-rep3	-1				NoAmplification
36	13	AY236	1B-rep2	-1	29.47	79.87	1.37	LowEfficiency, SaturationBaselineRatioIsLow
46	13	AY236	1B-rep3	-1	28.58	79.92	1.57	LowEfficiency, SaturationBaselineRatioIsLow
56	13	AY236	1C-rep1	-1	27.93	79.96	1.49	LowEfficiency, SaturationBaselineRatioIsLow, MultipleMeltPeaks
66	13	AY236	1C-rep2	-1				NoAmplification
40	13	AY236	5C-rep3	-1	24.25	80.08	1.42	LowEfficiency, SaturationBaselineRatioIsLow
50	13	AY236	6A-rep1	-1	23.48	80.15	1.43	LowEfficiency, SaturationBaselineRatioIsLow
60	13	AY236	6A-rep2	-1	23.55	79.99	1.44	LowEfficiency, SaturationBaselineRatioIsLow
70	13	AY236	6A-rep3	-1	22.47	80.43	1.83	BadR2, SaturationBaselineRatioIsLow
2	13	AY237	1B-rep2	-1				NoAmplification
12	13	AY237	1B-rep3	-1				NoAmplification
54	13	AY237	1C-rep1	-1				NoAmplification
64	13	AY237	1C-rep2	-1				NoAmplification
6	13	AY237	5C-rep3	-1				NoAmplification
16	13	AY237	6A-rep1	-1				NoAmplification
58	13	AY237	6A-rep2	-1				NoAmplification
68	13	AY237	6A-rep3	-1				NoAmplification
39	13	AY245	1B-rep2	-1	23.76	83.17	1.4	LowEfficiency, SaturationBaselineRatioIsLow
9	13	AY245	1B-rep3	-1	24.6	83.22	1.47	LowEfficiency, SaturationBaselineRatioIsLow
19	13	AY245	1C-rep1	-1	26.11	83.14	1.47	LowEfficiency, SaturationBaselineRatioIsLow
29	13	AY245	1C-rep2	-1	26.19	83.14	1.44	LowEfficiency, SaturationBaselineRatioIsLow
43	13	AY245	5C-rep3	-1	25.32	83.18	1.54	LowEfficiency, SaturationBaselineRatioIsLow
13	13	AY245	6A-rep1	-1	24.75	83.22	1.43	LowEfficiency, SaturationBaselineRatioIsLow
23	13	AY245	6A-rep2	-1	24.78	83.2	1.47	LowEfficiency, SaturationBaselineRatioIsLow
33	13	AY245	6A-rep3	-1	24.66	83.17	1.41	LowEfficiency, SaturationBaselineRatioIsLow
37	13	AY248	1B-rep2	-1				NoAmplification
47	13	AY248	1B-rep3	-1				NoAmplification
57	13	AY248	1C-rep1	-1				NoAmplification
27	13	AY248	1C-rep2	-1				NoAmplification
41	13	AY248	5C-rep3	-1				NoAmplification
51	13	AY248	6A-rep1	-1				NoAmplification
61	13	AY248	6A-rep2	-1				NoAmplification
31	13	AY248	6A-rep3	-1				NoAmplification
3	13	AY254	1B-rep2	-1				NoAmplification
45	13	AY254	1B-rep3	-1				NoAmplification
55	13	AY254	1C-rep1	-1				NoAmplification
65	13	AY254	1C-rep2	-1	27.92	81.58	1.64	LowEfficiency, SaturationBaselineRatioIsLow
7	13	AY254	5C-rep3	-1	26.53	81.71	1.53	LowEfficiency, SaturationBaselineRatioIsLow
49	13	AY254	6A-rep1	-1	24.99	81.66	1.57	LowEfficiency, SaturationBaselineRatioIsLow, MultipleMeltPeaks
59	13	AY254	6A-rep2	-1	25.7	81.8	1.47	LowEfficiency, SaturationBaselineRatioIsLow
69	13	AY254	6A-rep3	-1	25.36	81.83	1.57	LowEfficiency, SaturationBaselineRatioIsLow
1	13	AY256	1B-rep2	-1				NoAmplification
11	13	AY256	1B-rep3	-1				NoAmplification
21	13	AY256	1C-rep1	-1				NoAmplification
63	13	AY256	1C-rep2	-1				NoAmplification
5	13	AY256	5C-rep3	-1				NoAmplification
15	13	AY256	6A-rep1	-1				NoAmplification
25	13	AY256	6A-rep2	-1				NoAmplification
67	13	AY256	6A-rep3	-1				NoAmplification
8	13	AY411	5C-rep3	-1	23.8	85.61	1.37	LowEfficiency, SaturationBaselineRatioIsLow
17	13	AY411	6A-rep1	-1	22.23	85.62	1.27	LowEfficiency, SaturationBaselineRatioIsLow
26	13	AY411	6A-rep2	-1	22.64	85.53	1.34	LowEfficiency, SaturationBaselineRatioIsLow
35	13	AY411	6A-rep3	-1	22.42	85.53	1.26	LowEfficiency, SaturationBaselineRatioIsLow
44	13	AY476	5C-rep3	-1				NoAmplification
53	13	AY476	6A-rep1	-1				NoAmplification
62	13	AY476	6A-rep2	-1				NoAmplification
71	13	AY476	6A-rep3	-1				CurveFitFailed
0	14	AY229	1C-rep3	-1				NoAmplification
10	14	AY229	2A-rep1	-1				NoAmplification
20	14	AY229	2A-rep2	-1				NoAmplification
30	14	AY229	2A-rep3	-1	27.69	84.18	1.39	LowEfficiency, LowSaturation, SaturationBaselineRatioIsLow
4	14	AY229	8A-rep2	-1	27.81	82.28	1.4	LowEfficiency, SaturationBaselineRatioIsLow
14	14	AY229	8A-rep3	-1	29.73	83.39	1.34	LowEfficiency, CtIsLarge, SaturationBaselineRatioIsLow
24	14	AY229	8B-rep1	-1	28.91	82.23	1.17	LowEfficiency, SaturationBaselineRatioIsLow
34	14	AY229	8B-rep2	-1	29.05	82.73	1.51	LowEfficiency, SaturationBaselineRatioIsLow
38	14	AY235	1C-rep3	-1				NoAmplification
48	14	AY235	2A-rep1	-1				NoAmplification
18	14	AY235	2A-rep2	-1				NoAmplification
28	14	AY235	2A-rep3	-1				NoAmplification
42	14	AY235	8A-rep2	-1	29.75	79.96	1.4	LowEfficiency, CtIsLarge, SaturationBaselineRatioIsLow
52	14	AY235	8A-rep3	-1				NoAmplification
22	14	AY235	8B-rep1	-1				NoAmplification
32	14	AY235	8B-rep2	-1				NoAmplification
36	14	AY236	1C-rep3	-1	29.18	79.07	1.41	LowEfficiency, SaturationBaselineRatioIsLow, MultipleMeltPeaks
46	14	AY236	2A-rep1	-1	25	80.08	1.48	LowEfficiency, SaturationBaselineRatioIsLow
56	14	AY236	2A-rep2	-1	28.19	79.98	1.49	LowEfficiency, SaturationBaselineRatioIsLow
66	14	AY236	2A-rep3	-1	26.28	80.08	1.8	LowEfficiency, SaturationBaselineRatioIsLow
40	14	AY236	8A-rep2	-1	21.18	80.1	1.38	LowEfficiency, SaturationBaselineRatioIsLow
50	14	AY236	8A-rep3	-1	21.3	80.14	1.39	LowEfficiency, SaturationBaselineRatioIsLow
60	14	AY236	8B-rep1	-1	21.32	80.12	1.33	LowEfficiency, SaturationBaselineRatioIsLow
70	14	AY236	8B-rep2	-1	21.28	80.17	1.11	LowEfficiency
2	14	AY237	1C-rep3	-1				NoAmplification
12	14	AY237	2A-rep1	-1				NoAmplification
54	14	AY237	2A-rep2	-1				NoAmplification
64	14	AY237	2A-rep3	-1				NoAmplification
6	14	AY237	8A-rep2	-1				NoAmplification
16	14	AY237	8A-rep3	-1				NoAmplification
58	14	AY237	8B-rep1	-1				NoAmplification
68	14	AY237	8B-rep2	-1	30.47	80.68	1.19	BadR2, LowEfficiency, CtIsLarge, MultipleMeltPeaks
39	14	AY245	1C-rep3	-1	23.75	83.32	1.5	LowEfficiency, SaturationBaselineRatioIsLow
9	14	AY245	2A-rep1	-1	24.09	83.27	1.48	LowEfficiency, SaturationBaselineRatioIsLow
19	14	AY245	2A-rep2	-1	23.28	83.22	1.53	LowEfficiency, SaturationBaselineRatioIsLow
29	14	AY245	2A-rep3	-1	23.35	83.19	1.48	LowEfficiency, SaturationBaselineRatioIsLow
43	14	AY245	8A-rep2	-1	24.2	83.21	1.43	LowEfficiency, SaturationBaselineRatioIsLow
13	14	AY245	8A-rep3	-1	25.49	83.2	1.33	LowEfficiency
23	14	AY245	8B-rep1	-1	21.11	83.21	1.37	LowEfficiency, SaturationBaselineRatioIsLow
33	14	AY245	8B-rep2	-1	20.72	83.22	1.41	LowEfficiency, SaturationBaselineRatioIsLow
37	14	AY248	1C-rep3	-1				NoAmplification
47	14	AY248	2A-rep1	-1				NoAmplification
57	14	AY248	2A-rep2	-1				NoAmplification
27	14	AY248	2A-rep3	-1				NoAmplification
41	14	AY248	8A-rep2	-1				NoAmplification
51	14	AY248	8A-rep3	-1				NoAmplification
61	14	AY248	8B-rep1	-1				NoAmplification
31	14	AY248	8B-rep2	-1				NoAmplification
3	14	AY254	1C-rep3	-1				NoAmplification
45	14	AY254	2A-rep1	-1				NoAmplification
55	14	AY254	2A-rep2	-1				NoAmplification
65	14	AY254	2A-rep3	-1	28.09	81.6	1.75	BadR2, LowEfficiency, SaturationBaselineRatioIsLow
7	14	AY254	8A-rep2	-1	26.92	81.6	1.44	LowEfficiency, SaturationBaselineRatioIsLow
49	14	AY254	8A-rep3	-1				NoAmplification
59	14	AY254	8B-rep1	-1	26.39	81.63	1.53	LowEfficiency, SaturationBaselineRatioIsLow
69	14	AY254	8B-rep2	-1	26.68	81.66	1.42	BadR2, LowEfficiency, SaturationBaselineRatioIsLow
1	14	AY256	1C-rep3	-1				NoAmplification
11	14	AY256	2A-rep1	-1				NoAmplification
21	14	AY256	2A-rep2	-1				NoAmplification
63	14	AY256	2A-rep3	-1				NoAmplification
5	14	AY256	8A-rep2	-1				NoAmplification
15	14	AY256	8A-rep3	-1				NoAmplification
25	14	AY256	8B-rep1	-1				NoAmplification
67	14	AY256	8B-rep2	-1				CurveFitFailed
8	14	AY411	8A-rep2	-1				NoAmplification
17	14	AY411	8A-rep3	-1	25.67	85.84	1.45	LowEfficiency, SaturationBaselineRatioIsLow
26	14	AY411	8B-rep1	-1				NoAmplification
35	14	AY411	8B-rep2	-1				CurveFitFailed
44	14	AY476	8A-rep2	-1				NoAmplification
53	14	AY476	8A-rep3	-1				NoAmplification
62	14	AY476	8B-rep1	-1				NoAmplification
71	14	AY476	8B-rep2	-1				NoAmplification
0	15	AY229	2B-rep1	-1				NoAmplification
10	15	AY229	2B-rep2	-1	30.28	83.06	1.36	LowEfficiency, CtIsLarge, LowSaturation, SaturationBaselineRatioIsLow
20	15	AY229	2B-rep3	-1				NoAmplification
30	15	AY229	2C-rep1	-1				NoAmplification
4	15	AY229	8B-rep3	-1	24.52	82.8	1.56	LowEfficiency, SaturationBaselineRatioIsLow
14	15	AY229	8C-rep1	-1	28.39	82.85	1.28	LowEfficiency, SaturationBaselineRatioIsLow
24	15	AY229	8C-rep2	-1	27.82	82.08	1.29	LowEfficiency, SaturationBaselineRatioIsLow
34	15	AY229	8C-rep3	-1	28.34	82.04	1.26	LowEfficiency, SaturationBaselineRatioIsLow
38	15	AY235	2B-rep1	-1				NoAmplification
48	15	AY235	2B-rep2	-1				NoAmplification
18	15	AY235	2B-rep3	-1				NoAmplification
28	15	AY235	2C-rep1	-1				NoAmplification
42	15	AY235	8B-rep3	-1				NoAmplification
52	15	AY235	8C-rep1	-1				NoAmplification
22	15	AY235	8C-rep2	-1				NoAmplification
32	15	AY235	8C-rep3	-1	33.98	78.64	1.5	LowEfficiency, CtIsLarge, SaturationBaselineRatioIsLow
36	15	AY236	2B-rep1	-1				NoAmplification
46	15	AY236	2B-rep2	-1	28.05	79.94	1.55	LowEfficiency, SaturationBaselineRatioIsLow
56	15	AY236	2B-rep3	-1	27.69	79.89	1.48	LowEfficiency, SaturationBaselineRatioIsLow, MultipleMeltPeaks
66	15	AY236	2C-rep1	-1	27.83	79.98	1.58	LowEfficiency, SaturationBaselineRatioIsLow
40	15	AY236	8B-rep3	-1	21.25	80.09	1.37	LowEfficiency, SaturationBaselineRatioIsLow
50	15	AY236	8C-rep1	-1	20.3	80.22	1.38	LowEfficiency, SaturationBaselineRatioIsLow
60	15	AY236	8C-rep2	-1	20.13	80.27	1.41	LowEfficiency, SaturationBaselineRatioIsLow
70	15	AY236	8C-rep3	-1	19.83	80.24	1.43	LowEfficiency, SaturationBaselineRatioIsLow
2	15	AY237	2B-rep1	-1				NoAmplification
12	15	AY237	2B-rep2	-1				NoAmplification
54	15	AY237	2B-rep3	-1				NoAmplification
64	15	AY237	2C-rep1	-1				CurveFitFailed
6	15	AY237	8B-rep3	-1	28.42	75.23	1.4	LowEfficiency, SaturationBaselineRatioIsLow
16	15	AY237	8C-rep1	-1				NoAmplification
58	15	AY237	8C-rep2	-1				CurveFitFailed
68	15	AY237	8C-rep3	-1	27.33	78.86	2	SaturationBaselineRatioIsLow, MultipleMeltPeaks
39	15	AY245	2B-rep1	-1	24.62	83.13	1.52	LowEfficiency, SaturationBaselineRatioIsLow
9	15	AY245	2B-rep2	-1	24.61	83.16	1.41	LowEfficiency, LowSaturation, SaturationBaselineRatioIsLow
19	15	AY245	2B-rep3	-1	24.68	83.16	1.48	LowEfficiency, SaturationBaselineRatioIsLow
29	15	AY245	2C-rep1	-1	25.85	83.13	1.58	LowEfficiency, SaturationBaselineRatioIsLow
43	15	AY245	8B-rep3	-1	20.88	83.22	1.3	LowEfficiency, SaturationBaselineRatioIsLow
13	15	AY245	8C-rep1	-1	24.51	83.22	1.41	LowEfficiency, SaturationBaselineRatioIsLow
23	15	AY245	8C-rep2	-1	24.02	83.22	1.37	LowEfficiency, SaturationBaselineRatioIsLow
33	15	AY245	8C-rep3	-1	24.52	83.18	1.4	LowEfficiency, SaturationBaselineRatioIsLow
37	15	AY248	2B-rep1	-1				NoAmplification
47	15	AY248	2B-rep2	-1				NoAmplification
57	15	AY248	2B-rep3	-1				NoAmplification
27	15	AY248	2C-rep1	-1				NoAmplification
41	15	AY248	8B-rep3	-1				NoAmplification
51	15	AY248	8C-rep1	-1				NoAmplification
61	15	AY248	8C-rep2	-1				NoAmplification
31	15	AY248	8C-rep3	-1				NoAmplification
3	15	AY254	2B-rep1	-1				NoAmplification
45	15	AY254	2B-rep2	-1				NoAmplification
55	15	AY254	2B-rep3	-1				NoAmplification
65	15	AY254	2C-rep1	-1	33.92	80.68	1.64	LowEfficiency, CtIsLarge, SaturationBaselineRatioIsLow
7	15	AY254	8B-rep3	-1				NoAmplification
49	15	AY254	8C-rep1	-1	26.67	81.55	1.63	LowEfficiency, SaturationBaselineRatioIsLow
59	15	AY254	8C-rep2	-1	26.35	81.75	1.51	LowEfficiency, SaturationBaselineRatioIsLow
69	15	AY254	8C-rep3	-1	27.21	81.14	1.71	LowEfficiency, SaturationBaselineRatioIsLow
1	15	AY256	2B-rep1	-1				NoAmplification
11	15	AY256	2B-rep2	-1				NoAmplification
21	15	AY256	2B-rep3	-1				NoAmplification
63	15	AY256	2C-rep1	-1				NoAmplification
5	15	AY256	8B-rep3	-1				NoAmplification
15	15	AY256	8C-rep1	-1				NoAmplification
25	15	AY256	8C-rep2	-1				NoAmplification
67	15	AY256	8C-rep3	-1				NoAmplification
8	15	AY411	8B-rep3	-1				NoAmplification
17	15	AY411	8C-rep1	-1	24.44	85.64	1.41	LowEfficiency, SaturationBaselineRatioIsLow
26	15	AY411	8C-rep2	-1				NoAmplification
35	15	AY411	8C-rep3	-1				NoAmplification
44	15	AY476	8B-rep3	-1				NoAmplification
53	15	AY476	8C-rep1	-1				NoAmplification
62	15	AY476	8C-rep2	-1				NoAmplification
71	15	AY476	8C-rep3	-1				NoAmplification
0	16	AY229	4B-rep3	-1				NoAmplification
10	16	AY229	4C-rep1	-1	30.07	83.28	1.46	LowEfficiency, CtIsLarge, SaturationBaselineRatioIsLow
20	16	AY229	4C-rep2	-1	30.28	82.81	1.39	LowEfficiency, CtIsLarge, SaturationBaselineRatioIsLow
30	16	AY229	4C-rep3	-1	29.33	82.92	1.44	LowEfficiency, SaturationBaselineRatioIsLow
4	16	AY229	9A-rep1	-1	24.74	82.99	1.51	LowEfficiency, SaturationBaselineRatioIsLow
14	16	AY229	9A-rep2	-1				NoAmplification
24	16	AY229	9A-rep3	-1				NoAmplification
34	16	AY229	9B-rep1	-1				NoAmplification
38	16	AY235	4B-rep3	-1				NoAmplification
48	16	AY235	4C-rep1	-1				NoAmplification
18	16	AY235	4C-rep2	-1				NoAmplification
28	16	AY235	4C-rep3	-1				NoAmplification
42	16	AY235	9A-rep1	-1				NoAmplification
52	16	AY235	9A-rep2	-1				NoAmplification
22	16	AY235	9A-rep3	-1				NoAmplification
32	16	AY235	9B-rep1	-1				NoAmplification
36	16	AY236	4B-rep3	-1	26.9	79.93	1.49	LowEfficiency, SaturationBaselineRatioIsLow
46	16	AY236	4C-rep1	-1	25.64	80.02	1.46	LowEfficiency, SaturationBaselineRatioIsLow
56	16	AY236	4C-rep2	-1	25.7	80.08	1.46	LowEfficiency, SaturationBaselineRatioIsLow, MultipleMeltPeaks
66	16	AY236	4C-rep3	-1	25.13	80.04	1.42	LowEfficiency, SaturationBaselineRatioIsLow
40	16	AY236	9A-rep1	-1				CurveFitFailed
50	16	AY236	9A-rep2	-1	24.28	80.01	1.39	LowEfficiency, SaturationBaselineRatioIsLow
60	16	AY236	9A-rep3	-1				CurveFitFailed
70	16	AY236	9B-rep1	-1				NoAmplification
2	16	AY237	4B-rep3	-1				NoAmplification
12	16	AY237	4C-rep1	-1				NoAmplification
54	16	AY237	4C-rep2	-1				NoAmplification
64	16	AY237	4C-rep3	-1				NoAmplification
6	16	AY237	9A-rep1	-1	27.94	78.37	1.16	LowEfficiency, SaturationBaselineRatioIsLow
16	16	AY237	9A-rep2	-1	27.2	78.36	1.37	LowEfficiency, SaturationBaselineRatioIsLow
58	16	AY237	9A-rep3	-1				NoAmplification
68	16	AY237	9B-rep1	-1				CurveFitFailed
39	16	AY245	4B-rep3	-1	23.62	83.16	1.47	LowEfficiency, SaturationBaselineRatioIsLow
9	16	AY245	4C-rep1	-1	23	83.29	1.5	LowEfficiency, SaturationBaselineRatioIsLow
19	16	AY245	4C-rep2	-1	22.87	83.23	1.47	LowEfficiency, SaturationBaselineRatioIsLow
29	16	AY245	4C-rep3	-1	23.12	83.2	1.53	LowEfficiency, SaturationBaselineRatioIsLow
43	16	AY245	9A-rep1	-1	32.67	83.07	1.23	LowEfficiency, CtIsLarge, SaturationBaselineRatioIsLow
13	16	AY245	9A-rep2	-1	24.21	83.27	1.55	LowEfficiency, SaturationBaselineRatioIsLow
23	16	AY245	9A-rep3	-1	30.42	83.07	1.25	LowEfficiency, CtIsLarge, SaturationBaselineRatioIsLow
33	16	AY245	9B-rep1	-1				NoAmplification
37	16	AY248	4B-rep3	-1				NoAmplification
47	16	AY248	4C-rep1	-1				NoAmplification
57	16	AY248	4C-rep2	-1				NoAmplification
27	16	AY248	4C-rep3	-1				NoAmplification
41	16	AY248	9A-rep1	-1				NoAmplification
51	16	AY248	9A-rep2	-1				NoAmplification
61	16	AY248	9A-rep3	-1				NoAmplification
31	16	AY248	9B-rep1	-1				NoAmplification
3	16	AY254	4B-rep3	-1				NoAmplification
45	16	AY254	4C-rep1	-1				NoAmplification
55	16	AY254	4C-rep2	-1	28.54	81.49	1.46	LowEfficiency, SaturationBaselineRatioIsLow
65	16	AY254	4C-rep3	-1				NoAmplification
7	16	AY254	9A-rep1	-1	26.84	81.58	1.42	LowEfficiency, SaturationBaselineRatioIsLow
49	16	AY254	9A-rep2	-1	26.33	81.54	1.37	LowEfficiency, SaturationBaselineRatioIsLow
59	16	AY254	9A-rep3	-1	25.55	81.43	1.81	SaturationBaselineRatioIsLow
69	16	AY254	9B-rep1	-1	30.76	80.87	1.43	LowEfficiency, CtIsLarge, SaturationBaselineRatioIsLow
1	16	AY256	4B-rep3	-1				NoAmplification
11	16	AY256	4C-rep1	-1				NoAmplification
21	16	AY256	4C-rep2	-1				NoAmplification
63	16	AY256	4C-rep3	-1				NoAmplification
5	16	AY256	9A-rep1	-1				NoAmplification
15	16	AY256	9A-rep2	-1				NoAmplification
25	16	AY256	9A-rep3	-1				NoAmplification
67	16	AY256	9B-rep1	-1				NoAmplification
8	16	AY411	9A-rep1	-1				NoAmplification
17	16	AY411	9A-rep2	-1				NoAmplification
26	16	AY411	9A-rep3	-1				NoAmplification
35	16	AY411	9B-rep1	-1				NoAmplification
44	16	AY476	9A-rep1	-1				NoAmplification
53	16	AY476	9A-rep2	-1				NoAmplification
62	16	AY476	9A-rep3	-1				NoAmplification
71	16	AY476	9B-rep1	-1				NoAmplification
0	17	AY229	5A-rep1	-1	23.44	85.75	1.43	LowEfficiency, SaturationBaselineRatioIsLow, MultipleMeltPeaks
10	17	AY229	5A-rep2	-1	23.69	85.42	1.17	LowEfficiency, SaturationBaselineRatioIsLow
20	17	AY229	5A-rep3	-1	24.57	85.84	1.29	LowEfficiency, SaturationBaselineRatioIsLow
30	17	AY229	5B-rep1	-1	25.59	85.88	1.5	LowEfficiency, SaturationBaselineRatioIsLow
4	17	AY229	9B-rep2	-1				NoAmplification
14	17	AY229	9B-rep3	-1				NoAmplification
24	17	AY229	9C-rep1	-1				NoAmplification
34	17	AY229	9C-rep2	-1				NoAmplification
38	17	AY235	5A-rep1	-1	28.77	80.23	1.62	LowEfficiency, SaturationBaselineRatioIsLow
48	17	AY235	5A-rep2	-1				NoAmplification
18	17	AY235	5A-rep3	-1	33.62	78.47	1.25	LowEfficiency, CtIsLarge, SaturationBaselineRatioIsLow
28	17	AY235	5B-rep1	-1				NoAmplification
42	17	AY235	9B-rep2	-1				NoAmplification
52	17	AY235	9B-rep3	-1				NoAmplification
22	17	AY235	9C-rep1	-1				NoAmplification
32	17	AY235	9C-rep2	-1				NoAmplification
36	17	AY236	5A-rep1	-1	23.47	80.04	1.51	LowEfficiency, SaturationBaselineRatioIsLow
46	17	AY236	5A-rep2	-1	23.68	80.09	1.42	LowEfficiency, SaturationBaselineRatioIsLow
56	17	AY236	5A-rep3	-1	23.46	80.14	1.45	LowEfficiency, SaturationBaselineRatioIsLow
66	17	AY236	5B-rep1	-1	28.58	80.25	1.28	LowEfficiency
40	17	AY236	9B-rep2	-1				NoAmplification
50	17	AY236	9B-rep3	-1				NoAmplification
60	17	AY236	9C-rep1	-1	24.46	79.98	1.2	LowEfficiency, SaturationBaselineRatioIsLow
70	17	AY236	9C-rep2	-1	21.95	80.27	1.14	BadR2, LowEfficiency, SaturationBaselineRatioIsLow
2	17	AY237	5A-rep1	-1				NoAmplification
12	17	AY237	5A-rep2	-1	28.1	78.34	1.28	LowEfficiency, SaturationBaselineRatioIsLow
54	17	AY237	5A-rep3	-1				NoAmplification
64	17	AY237	5B-rep1	-1				BadR2, LowEfficiency, CtIsLarge, LowSaturation, SaturationBaselineRatioIsLow, CurveFitFailed
6	17	AY237	9B-rep2	-1				NoAmplification
16	17	AY237	9B-rep3	-1				NoAmplification
58	17	AY237	9C-rep1	-1				NoAmplification
68	17	AY237	9C-rep2	-1				CurveFitFailed
39	17	AY245	5A-rep1	-1	24.34	83.17	1.28	BadR2, LowEfficiency
9	17	AY245	5A-rep2	-1	23.85	83.24	1.42	LowEfficiency, SaturationBaselineRatioIsLow
19	17	AY245	5A-rep3	-1	23.46	83.21	1.43	LowEfficiency, SaturationBaselineRatioIsLow
29	17	AY245	5B-rep1	-1	25.2	83.19	1.52	LowEfficiency, SaturationBaselineRatioIsLow
43	17	AY245	9B-rep2	-1				NoAmplification
13	17	AY245	9B-rep3	-1				NoAmplification
23	17	AY245	9C-rep1	-1				CurveFitFailed
33	17	AY245	9C-rep2	-1	32.05	83.04	1.11	LowEfficiency, CtIsLarge
37	17	AY248	5A-rep1	-1				NoAmplification
47	17	AY248	5A-rep2	-1				NoAmplification
57	17	AY248	5A-rep3	-1				NoAmplification
27	17	AY248	5B-rep1	-1				NoAmplification
41	17	AY248	9B-rep2	-1				NoAmplification
51	17	AY248	9B-rep3	-1				NoAmplification
61	17	AY248	9C-rep1	-1				NoAmplification
31	17	AY248	9C-rep2	-1				NoAmplification
3	17	AY254	5A-rep1	-1	27.11	81.68	1.53	LowEfficiency, SaturationBaselineRatioIsLow
45	17	AY254	5A-rep2	-1	25.73	81.61	1.61	LowEfficiency, SaturationBaselineRatioIsLow
55	17	AY254	5A-rep3	-1	25.98	81.64	1.59	LowEfficiency, SaturationBaselineRatioIsLow
65	17	AY254	5B-rep1	-1	28.72	81.38	1.23	BadR2, LowEfficiency
7	17	AY254	9B-rep2	-1				NoAmplification
49	17	AY254	9B-rep3	-1				NoAmplification
59	17	AY254	9C-rep1	-1	25.78	81.25	1.28	LowEfficiency, SaturationBaselineRatioIsLow
69	17	AY254	9C-rep2	-1	25.22	81.14	1.25	LowEfficiency, SaturationBaselineRatioIsLow, MultipleMeltPeaks
1	17	AY256	5A-rep1	-1				NoAmplification
11	17	AY256	5A-rep2	-1				NoAmplification
21	17	AY256	5A-rep3	-1				NoAmplification
63	17	AY256	5B-rep1	-1				NoAmplification
5	17	AY256	9B-rep2	-1				NoAmplification
15	17	AY256	9B-rep3	-1				NoAmplification
25	17	AY256	9C-rep1	-1				NoAmplification
67	17	AY256	9C-rep2	-1				NoAmplification
8	17	AY411	9B-rep2	-1				NoAmplification
17	17	AY411	9B-rep3	-1				NoAmplification
26	17	AY411	9C-rep1	-1				NoAmplification
35	17	AY411	9C-rep2	-1				CurveFitFailed
44	17	AY476	9B-rep2	-1				NoAmplification
53	17	AY476	9B-rep3	-1				NoAmplification
62	17	AY476	9C-rep1	-1				NoAmplification
71	17	AY476	9C-rep2	-1				NoAmplification
0	18	AY229	2C-rep2	-1				NoAmplification
10	18	AY229	2C-rep3	-1	32.54	84.35	1.47	LowEfficiency, CtIsLarge, SaturationBaselineRatioIsLow
20	18	AY229	3A-rep1	-1	26.46	82.69	1.35	LowEfficiency, SaturationBaselineRatioIsLow
30	18	AY229	3A-rep2	-1	28.35	82.69	1.43	LowEfficiency, SaturationBaselineRatioIsLow
4	18	AY229	7A-rep3	-1	27.47	82.75	1.44	LowEfficiency, SaturationBaselineRatioIsLow, MultipleMeltPeaks
14	18	AY229	7B-rep1	-1	25.12	83.72	1.63	LowEfficiency, SaturationBaselineRatioIsLow
24	18	AY229	7B-rep2	-1	28.03	83.91	1.09	LowEfficiency
34	18	AY229	7B-rep3	-1	26.5	83.03	1.15	LowEfficiency, SaturationBaselineRatioIsLow
38	18	AY235	2C-rep2	-1				NoAmplification
48	18	AY235	2C-rep3	-1				NoAmplification
18	18	AY235	3A-rep1	-1				NoAmplification
28	18	AY235	3A-rep2	-1				NoAmplification
42	18	AY235	7A-rep3	-1				NoAmplification
52	18	AY235	7B-rep1	-1				NoAmplification
22	18	AY235	7B-rep2	-1				NoAmplification
32	18	AY235	7B-rep3	-1	32.58	86.6	1.46	LowEfficiency, CtIsLarge, SaturationBaselineRatioIsLow
36	18	AY236	2C-rep2	-1	26.81	79.83	1.39	LowEfficiency, LowSaturation, SaturationBaselineRatioIsLow, MultipleMeltPeaks
46	18	AY236	2C-rep3	-1				NoAmplification
56	18	AY236	3A-rep1	-1	26.35	80.04	1.37	LowEfficiency, SaturationBaselineRatioIsLow
66	18	AY236	3A-rep2	-1	27.27	79.99	1.52	LowEfficiency, SaturationBaselineRatioIsLow, MultipleMeltPeaks
40	18	AY236	7A-rep3	-1	22.88	79.97	1.45	LowEfficiency, SaturationBaselineRatioIsLow, MultipleMeltPeaks
50	18	AY236	7B-rep1	-1	21.73	80.21	1.38	LowEfficiency, SaturationBaselineRatioIsLow
60	18	AY236	7B-rep2	-1	22.08	80.12	1.37	LowEfficiency, SaturationBaselineRatioIsLow
70	18	AY236	7B-rep3	-1	23.72	80.22	1.34	BadR2, LowEfficiency, SaturationBaselineRatioIsLow
2	18	AY237	2C-rep2	-1				NoAmplification
12	18	AY237	2C-rep3	-1				NoAmplification
54	18	AY237	3A-rep1	-1				NoAmplification
64	18	AY237	3A-rep2	-1				CurveFitFailed
6	18	AY237	7A-rep3	-1				NoAmplification
16	18	AY237	7B-rep1	-1				NoAmplification
58	18	AY237	7B-rep2	-1				NoAmplification
68	18	AY237	7B-rep3	-1				CurveFitFailed
39	18	AY245	2C-rep2	-1	33.93	82.87	1.06	LowEfficiency, CtIsLarge
9	18	AY245	2C-rep3	-1	25.12	83.21	1.5	LowEfficiency, SaturationBaselineRatioIsLow
19	18	AY245	3A-rep1	-1	22.03	83.26	1.58	LowEfficiency, SaturationBaselineRatioIsLow
29	18	AY245	3A-rep2	-1	23.57	83.14	1.37	LowEfficiency, SaturationBaselineRatioIsLow
43	18	AY245	7A-rep3	-1	22.29	83.17	1.37	LowEfficiency, SaturationBaselineRatioIsLow
13	18	AY245	7B-rep1	-1	23.66	83.24	1.41	LowEfficiency, SaturationBaselineRatioIsLow
23	18	AY245	7B-rep2	-1	22.84	83.23	1.46	LowEfficiency, SaturationBaselineRatioIsLow
33	18	AY245	7B-rep3	-1	24.36	83.14	1.32	LowEfficiency, SaturationBaselineRatioIsLow
37	18	AY248	2C-rep2	-1				NoAmplification
47	18	AY248	2C-rep3	-1				NoAmplification
57	18	AY248	3A-rep1	-1				NoAmplification
27	18	AY248	3A-rep2	-1				NoAmplification
41	18	AY248	7A-rep3	-1				NoAmplification
51	18	AY248	7B-rep1	-1				NoAmplification
61	18	AY248	7B-rep2	-1				NoAmplification
31	18	AY248	7B-rep3	-1				NoAmplification
3	18	AY254	2C-rep2	-1				NoAmplification
45	18	AY254	2C-rep3	-1				NoAmplification
55	18	AY254	3A-rep1	-1	26.4	81.61	1.57	LowEfficiency, SaturationBaselineRatioIsLow
65	18	AY254	3A-rep2	-1				NoAmplification
7	18	AY254	7A-rep3	-1	28.04	81.83	1.81	SaturationBaselineRatioIsLow
49	18	AY254	7B-rep1	-1	26.49	81.85	1.88	SaturationBaselineRatioIsLow
59	18	AY254	7B-rep2	-1	25.42	81.53	1.63	LowEfficiency, SaturationBaselineRatioIsLow
69	18	AY254	7B-rep3	-1	28.18	81.4	1.64	LowEfficiency, SaturationBaselineRatioIsLow
1	18	AY256	2C-rep2	-1				NoAmplification
11	18	AY256	2C-rep3	-1				NoAmplification
21	18	AY256	3A-rep1	-1				NoAmplification
63	18	AY256	3A-rep2	-1				NoAmplification
5	18	AY256	7A-rep3	-1				NoAmplification
15	18	AY256	7B-rep1	-1				NoAmplification
25	18	AY256	7B-rep2	-1				NoAmplification
67	18	AY256	7B-rep3	-1				NoAmplification
8	18	AY411	7A-rep3	-1	29.28	79	1.56	LowEfficiency, SaturationBaselineRatioIsLow
17	18	AY411	7B-rep1	-1	25.69	85.59	1.79	LowEfficiency, SaturationBaselineRatioIsLow
26	18	AY411	7B-rep2	-1	25.83	85.54	1.24	LowEfficiency, SaturationBaselineRatioIsLow
35	18	AY411	7B-rep3	-1				NoAmplification
44	18	AY476	7A-rep3	-1				NoAmplification
53	18	AY476	7B-rep1	-1				NoAmplification
62	18	AY476	7B-rep2	-1				NoAmplification
71	18	AY476	7B-rep3	-1				NoAmplification
0	19	AY229	3A-rep3	-1				NoAmplification
10	19	AY229	3B-rep1	-1	27.43	82.49	1.34	LowEfficiency, LowSaturation, SaturationBaselineRatioIsLow
20	19	AY229	3B-rep2	-1	27.78	82.79	1.36	LowEfficiency, SaturationBaselineRatioIsLow
30	19	AY229	3B-rep3	-1	28.9	83.81	1.24	LowEfficiency, SaturationBaselineRatioIsLow
4	19	AY229	7C-rep1	-1				NoAmplification
14	19	AY229	7C-rep2	-1				NoAmplification
24	19	AY229	7C-rep3	-1				NoAmplification
34	19	AY229	8A-rep1	-1	28.08	82.85	1.11	LowEfficiency, SaturationBaselineRatioIsLow
38	19	AY235	3A-rep3	-1	28.86	79.88	1.48	LowEfficiency, SaturationBaselineRatioIsLow
48	19	AY235	3B-rep1	-1				NoAmplification
18	19	AY235	3B-rep2	-1				NoAmplification
28	19	AY235	3B-rep3	-1				NoAmplification
42	19	AY235	7C-rep1	-1				NoAmplification
52	19	AY235	7C-rep2	-1				NoAmplification
22	19	AY235	7C-rep3	-1				NoAmplification
32	19	AY235	8A-rep1	-1				NoAmplification
36	19	AY236	3A-rep3	-1	26.97	79.93	1.44	LowEfficiency, SaturationBaselineRatioIsLow
46	19	AY236	3B-rep1	-1	26.84	79.83	1.38	LowEfficiency, SaturationBaselineRatioIsLow
56	19	AY236	3B-rep2	-1				CurveFitFailed
66	19	AY236	3B-rep3	-1	28.96	80.03	1.91	BadR2, SaturationBaselineRatioIsLow
40	19	AY236	7C-rep1	-1	23.96	79.9	1.31	LowEfficiency, SaturationBaselineRatioIsLow
50	19	AY236	7C-rep2	-1	23.57	79.94	1.32	LowEfficiency, SaturationBaselineRatioIsLow
60	19	AY236	7C-rep3	-1	23.67	80.08	1.36	LowEfficiency, SaturationBaselineRatioIsLow
70	19	AY236	8A-rep1	-1	22.65	80.41	1.28	BadR2, LowEfficiency
2	19	AY237	3A-rep3	-1				NoAmplification
12	19	AY237	3B-rep1	-1				NoAmplification
54	19	AY237	3B-rep2	-1				NoAmplification
64	19	AY237	3B-rep3	-1				CurveFitFailed
6	19	AY237	7C-rep1	-1				NoAmplification
16	19	AY237	7C-rep2	-1				NoAmplification
58	19	AY237	7C-rep3	-1				NoAmplification
68	19	AY237	8A-rep1	-1				CurveFitFailed
39	19	AY245	3A-rep3	-1	22.08	83.16	1.46	LowEfficiency, SaturationBaselineRatioIsLow
9	19	AY245	3B-rep1	-1	23.55	83.22	1.47	LowEfficiency, SaturationBaselineRatioIsLow
19	19	AY245	3B-rep2	-1	23.63	83.19	1.47	LowEfficiency, SaturationBaselineRatioIsLow
29	19	AY245	3B-rep3	-1	23.82	83.13	1.44	LowEfficiency, SaturationBaselineRatioIsLow
43	19	AY245	7C-rep1	-1	22.22	83.15	1.29	LowEfficiency, SaturationBaselineRatioIsLow
13	19	AY245	7C-rep2	-1	21.49	83.2	1.24	LowEfficiency, SaturationBaselineRatioIsLow
23	19	AY245	7C-rep3	-1	21.99	83.17	1.36	LowEfficiency, SaturationBaselineRatioIsLow
33	19	AY245	8A-rep1	-1	25.51	83.16	1.42	LowEfficiency, SaturationBaselineRatioIsLow
37	19	AY248	3A-rep3	-1				NoAmplification
47	19	AY248	3B-rep1	-1				NoAmplification
57	19	AY248	3B-rep2	-1				NoAmplification
27	19	AY248	3B-rep3	-1				NoAmplification
41	19	AY248	7C-rep1	-1				NoAmplification
51	19	AY248	7C-rep2	-1				NoAmplification
61	19	AY248	7C-rep3	-1				NoAmplification
31	19	AY248	8A-rep1	-1				NoAmplification
3	19	AY254	3A-rep3	-1	28.13	81.62	1.53	LowEfficiency, SaturationBaselineRatioIsLow, MultipleMeltPeaks
45	19	AY254	3B-rep1	-1				NoAmplification
55	19	AY254	3B-rep2	-1				CurveFitFailed
65	19	AY254	3B-rep3	-1				NoAmplification
7	19	AY254	7C-rep1	-1				NoAmplification
49	19	AY254	7C-rep2	-1	28.39	81.44	1.4	LowEfficiency, SaturationBaselineRatioIsLow, MultipleMeltPeaks
59	19	AY254	7C-rep3	-1	27.73	81.44	1.4	LowEfficiency, SaturationBaselineRatioIsLow
69	19	AY254	8A-rep1	-1	27.94	81.5	1.62	LowEfficiency, SaturationBaselineRatioIsLow
1	19	AY256	3A-rep3	-1				NoAmplification
11	19	AY256	3B-rep1	-1				NoAmplification
21	19	AY256	3B-rep2	-1				NoAmplification
63	19	AY256	3B-rep3	-1				NoAmplification
5	19	AY256	7C-rep1	-1				NoAmplification
15	19	AY256	7C-rep2	-1				NoAmplification
25	19	AY256	7C-rep3	-1				NoAmplification
67	19	AY256	8A-rep1	-1				NoAmplification
8	19	AY411	7C-rep1	-1	25.86	85.56	1.37	LowEfficiency, SaturationBaselineRatioIsLow
17	19	AY411	7C-rep2	-1	25.52	85.57	1.48	LowEfficiency, SaturationBaselineRatioIsLow
26	19	AY411	7C-rep3	-1				NoAmplification
35	19	AY411	8A-rep1	-1				NoAmplification
44	19	AY476	7C-rep1	-1				NoAmplification
53	19	AY476	7C-rep2	-1				NoAmplification
62	19	AY476	7C-rep3	-1				NoAmplification
71	19	AY476	8A-rep1	-1				NoAmplification
0	20	AY229	3C-rep1	-1	27.56	82.86	1.2	BadR2, LowEfficiency, SaturationBaselineRatioIsLow
10	20	AY229	3C-rep2	-1	27.28	82.81	1.36	LowEfficiency, SaturationBaselineRatioIsLow
20	20	AY229	3C-rep3	-1	26.78	83.06	1.3	LowEfficiency, SaturationBaselineRatioIsLow
30	20	AY229	4A-rep1	-1	31.88	83.69	1.17	LowEfficiency, CtIsLarge, SaturationBaselineRatioIsLow
4	20	AY229	9C-rep3	-1				CurveFitFailed
14	20	AY229	10A-rep1	-1				NoAmplification
24	20	AY229	10A-rep2	-1				NoAmplification
34	20	AY229	10A-rep3	-1				NoAmplification
38	20	AY235	3C-rep1	-1				NoAmplification
48	20	AY235	3C-rep2	-1				NoAmplification
18	20	AY235	3C-rep3	-1				NoAmplification
28	20	AY235	4A-rep1	-1				NoAmplification
42	20	AY235	9C-rep3	-1				NoAmplification
52	20	AY235	10A-rep1	-1				NoAmplification
22	20	AY235	10A-rep2	-1				NoAmplification
32	20	AY235	10A-rep3	-1				NoAmplification
36	20	AY236	3C-rep1	-1	24.86	79.89	1.52	LowEfficiency, SaturationBaselineRatioIsLow
46	20	AY236	3C-rep2	-1	25.02	79.91	1.46	LowEfficiency, SaturationBaselineRatioIsLow, MultipleMeltPeaks
56	20	AY236	3C-rep3	-1	24.96	80.09	1.49	LowEfficiency, SaturationBaselineRatioIsLow
66	20	AY236	4A-rep1	-1	25.72	80	1.58	LowEfficiency, SaturationBaselineRatioIsLow, MultipleMeltPeaks
40	20	AY236	9C-rep3	-1	24.44	79.88	1.3	LowEfficiency, SaturationBaselineRatioIsLow
50	20	AY236	10A-rep1	-1				BadR2, LowEfficiency, CtIsSmall, SaturationBaselineRatioIsLow, CurveFitFailed
60	20	AY236	10A-rep2	-1	31.27	79.93	1.38	LowEfficiency, CtIsLarge, SaturationBaselineRatioIsLow
70	20	AY236	10A-rep3	-1				NoAmplification
2	20	AY237	3C-rep1	-1				NoAmplification
12	20	AY237	3C-rep2	-1				NoAmplification
54	20	AY237	3C-rep3	-1				NoAmplification
64	20	AY237	4A-rep1	-1				NoAmplification
6	20	AY237	9C-rep3	-1	28.85	78.35	1.48	LowEfficiency, SaturationBaselineRatioIsLow, MultipleMeltPeaks
16	20	AY237	10A-rep1	-1				NoAmplification
58	20	AY237	10A-rep2	-1				NoAmplification
68	20	AY237	10A-rep3	-1				NoAmplification
39	20	AY245	3C-rep1	-1	22.23	83.2	1.54	LowEfficiency, SaturationBaselineRatioIsLow
9	20	AY245	3C-rep2	-1	22.36	83.24	1.36	LowEfficiency, SaturationBaselineRatioIsLow
19	20	AY245	3C-rep3	-1	22.59	83.2	1.44	LowEfficiency, SaturationBaselineRatioIsLow
29	20	AY245	4A-rep1	-1	23.63	83.13	1.44	LowEfficiency, SaturationBaselineRatioIsLow
43	20	AY245	9C-rep3	-1	27.62	83.04	1.17	LowEfficiency, SaturationBaselineRatioIsLow
13	20	AY245	10A-rep1	-1				NoAmplification
23	20	AY245	10A-rep2	-1				NoAmplification
33	20	AY245	10A-rep3	-1				NoAmplification
37	20	AY248	3C-rep1	-1				BadR2, HighEfficiency, CtIsLarge, CurveFitFailed
47	20	AY248	3C-rep2	-1				NoAmplification
57	20	AY248	3C-rep3	-1				NoAmplification
27	20	AY248	4A-rep1	-1				NoAmplification
41	20	AY248	9C-rep3	-1				NoAmplification
51	20	AY248	10A-rep1	-1				NoAmplification
61	20	AY248	10A-rep2	-1				NoAmplification
31	20	AY248	10A-rep3	-1				NoAmplification
3	20	AY254	3C-rep1	-1	28.35	81.81	1.69	LowEfficiency, SaturationBaselineRatioIsLow
45	20	AY254	3C-rep2	-1				NoAmplification
55	20	AY254	3C-rep3	-1	26.7	81.47	1.71	LowEfficiency, SaturationBaselineRatioIsLow
65	20	AY254	4A-rep1	-1				CurveFitFailed
7	20	AY254	9C-rep3	-1	25.5	81.59	1.37	LowEfficiency, SaturationBaselineRatioIsLow
49	20	AY254	10A-rep1	-1				CurveFitFailed
59	20	AY254	10A-rep2	-1	29.49	81.16	1.2	LowEfficiency, SaturationBaselineRatioIsLow
69	20	AY254	10A-rep3	-1				CurveFitFailed
1	20	AY256	3C-rep1	-1				NoAmplification
11	20	AY256	3C-rep2	-1				NoAmplification
21	20	AY256	3C-rep3	-1				NoAmplification
63	20	AY256	4A-rep1	-1				NoAmplification
5	20	AY256	9C-rep3	-1				NoAmplification
15	20	AY256	10A-rep1	-1				NoAmplification
25	20	AY256	10A-rep2	-1				NoAmplification
67	20	AY256	10A-rep3	-1				NoAmplification
8	20	AY411	9C-rep3	-1				NoAmplification
17	20	AY411	10A-rep1	-1				NoAmplification
26	20	AY411	10A-rep2	-1				NoAmplification
35	20	AY411	10A-rep3	-1				NoAmplification
44	20	AY476	9C-rep3	-1				NoAmplification
53	20	AY476	10A-rep1	-1				NoAmplification
62	20	AY476	10A-rep2	-1				NoAmplification
71	20	AY476	10A-rep3	-1				NoAmplification
0	21	AY229	4A-rep2	-1				NoAmplification
10	21	AY229	4A-rep3	-1	30.96	83.02	1.25	LowEfficiency, CtIsLarge, SaturationBaselineRatioIsLow
20	21	AY229	4B-rep1	-1	31.89	83.5	1.4	LowEfficiency, CtIsLarge, LowSaturation, SaturationBaselineRatioIsLow
30	21	AY229	4B-rep2	-1	30.45	82.77	1.3	LowEfficiency, CtIsLarge, SaturationBaselineRatioIsLow
4	21	AY229	10B-rep1	-1				NoAmplification
14	21	AY229	10B-rep2	-1				NoAmplification
24	21	AY229	10B-rep3	-1				NoAmplification
34	21	AY229	10C-rep1	-1				NoAmplification
38	21	AY235	4A-rep2	-1				NoAmplification
48	21	AY235	4A-rep3	-1				NoAmplification
18	21	AY235	4B-rep1	-1				NoAmplification
28	21	AY235	4B-rep2	-1				NoAmplification
42	21	AY235	10B-rep1	-1				NoAmplification
52	21	AY235	10B-rep2	-1				CurveFitFailed
22	21	AY235	10B-rep3	-1				NoAmplification
32	21	AY235	10C-rep1	-1				NoAmplification
36	21	AY236	4A-rep2	-1	26.34	79.85	1.45	LowEfficiency, SaturationBaselineRatioIsLow
46	21	AY236	4A-rep3	-1	27.23	79.94	1.48	LowEfficiency, SaturationBaselineRatioIsLow, MultipleMeltPeaks
56	21	AY236	4B-rep1	-1	27.01	80.03	1.48	LowEfficiency, SaturationBaselineRatioIsLow
66	21	AY236	4B-rep2	-1	27.46	94.95	1.4	LowEfficiency, SaturationBaselineRatioIsLow, MultipleMeltPeaks
40	21	AY236	10B-rep1	-1	27.29	79.82	1.14	LowEfficiency, SaturationBaselineRatioIsLow, MultipleMeltPeaks
50	21	AY236	10B-rep2	-1	27.27	79.73	1.15	LowEfficiency, MultipleMeltPeaks
60	21	AY236	10B-rep3	-1	29.42	79.86	1.3	BadR2, LowEfficiency, SaturationBaselineRatioIsLow, MultipleMeltPeaks
70	21	AY236	10C-rep1	-1	24.79	80.09	1.13	BadR2, LowEfficiency
2	21	AY237	4A-rep2	-1				NoAmplification
12	21	AY237	4A-rep3	-1				LowEfficiency, CtIsLarge, CurveFitFailed
54	21	AY237	4B-rep1	-1	34.94	74.9	1.55	LowEfficiency, CtIsLarge, SaturationBaselineRatioIsLow
64	21	AY237	4B-rep2	-1				CurveFitFailed
6	21	AY237	10B-rep1	-1				NoAmplification
16	21	AY237	10B-rep2	-1				NoAmplification
58	21	AY237	10B-rep3	-1				NoAmplification
68	21	AY237	10C-rep1	-1	26.96	78.3	1.38	LowEfficiency, SaturationBaselineRatioIsLow, MultipleMeltPeaks
39	21	AY245	4A-rep2	-1	23.61	83.19	1.47	LowEfficiency, SaturationBaselineRatioIsLow
9	21	AY245	4A-rep3	-1	23.77	83.18	1.51	LowEfficiency, SaturationBaselineRatioIsLow
19	21	AY245	4B-rep1	-1	23.81	83.16	1.45	LowEfficiency, SaturationBaselineRatioIsLow
29	21	AY245	4B-rep2	-1	24.34	83.1	1.41	LowEfficiency, SaturationBaselineRatioIsLow
43	21	AY245	10B-rep1	-1				NoAmplification
13	21	AY245	10B-rep2	-1				CurveFitFailed
23	21	AY245	10B-rep3	-1				NoAmplification
33	21	AY245	10C-rep1	-1	27.94	83.01	1.27	LowEfficiency, SaturationBaselineRatioIsLow
37	21	AY248	4A-rep2	-1				NoAmplification
47	21	AY248	4A-rep3	-1				NoAmplification
57	21	AY248	4B-rep1	-1				NoAmplification
27	21	AY248	4B-rep2	-1				NoAmplification
41	21	AY248	10B-rep1	-1				NoAmplification
51	21	AY248	10B-rep2	-1				NoAmplification
61	21	AY248	10B-rep3	-1				NoAmplification
31	21	AY248	10C-rep1	-1				NoAmplification
3	21	AY254	4A-rep2	-1				NoAmplification
45	21	AY254	4A-rep3	-1				NoAmplification
55	21	AY254	4B-rep1	-1				CurveFitFailed
65	21	AY254	4B-rep2	-1				CurveFitFailed
7	21	AY254	10B-rep1	-1	26.65	81.43	1.26	LowEfficiency, SaturationBaselineRatioIsLow
49	21	AY254	10B-rep2	-1				CurveFitFailed
59	21	AY254	10B-rep3	-1	28.92	81.3	2.37	BadR2, SaturationBaselineRatioIsLow
69	21	AY254	10C-rep1	-1	24.24	81.52	1.33	LowEfficiency, SaturationBaselineRatioIsLow, MultipleMeltPeaks
1	21	AY256	4A-rep2	-1				NoAmplification
11	21	AY256	4A-rep3	-1				NoAmplification
21	21	AY256	4B-rep1	-1				NoAmplification
63	21	AY256	4B-rep2	-1				NoAmplification
5	21	AY256	10B-rep1	-1				NoAmplification
15	21	AY256	10B-rep2	-1				NoAmplification
25	21	AY256	10B-rep3	-1				NoAmplification
67	21	AY256	10C-rep1	-1				NoAmplification
8	21	AY411	10B-rep1	-1				NoAmplification
17	21	AY411	10B-rep2	-1				NoAmplification
26	21	AY411	10B-rep3	-1				NoAmplification
35	21	AY411	10C-rep1	-1	27.41	85.58	1.13	LowEfficiency, SaturationBaselineRatioIsLow
44	21	AY476	10B-rep1	-1				NoAmplification
53	21	AY476	10B-rep2	-1				NoAmplification
62	21	AY476	10B-rep3	-1				NoAmplification
71	21	AY476	10C-rep1	-1				NoAmplification
0	22	AY229	6B-rep1	-1	24.71	83.73	1.19	LowEfficiency, SaturationBaselineRatioIsLow, MultipleMeltPeaks
10	22	AY229	6B-rep2	-1	25.77	83.61	1.42	LowEfficiency, SaturationBaselineRatioIsLow
20	22	AY229	6B-rep3	-1	26.29	83.82	1.32	LowEfficiency, SaturationBaselineRatioIsLow
30	22	AY229	6C-rep1	-1	25.88	83.34	1.88	SaturationBaselineRatioIsLow, MultipleMeltPeaks
4	22	AY229	10C-rep2	-1				NoAmplification
14	22	AY229	10C-rep3	-1	24.56	83.15	1.53	LowEfficiency, SaturationBaselineRatioIsLow
24	22	AY229	11A-rep1	-1				NoAmplification
34	22	AY229	11A-rep2	-1				NoAmplification
38	22	AY235	6B-rep1	-1				NoAmplification
48	22	AY235	6B-rep2	-1	28.79	79.93	1.42	LowEfficiency, SaturationBaselineRatioIsLow
18	22	AY235	6B-rep3	-1	29.44	79.94	1.54	LowEfficiency, SaturationBaselineRatioIsLow
28	22	AY235	6C-rep1	-1				NoAmplification
42	22	AY235	10C-rep2	-1				NoAmplification
52	22	AY235	10C-rep3	-1				NoAmplification
22	22	AY235	11A-rep1	-1				NoAmplification
32	22	AY235	11A-rep2	-1				NoAmplification
36	22	AY236	6B-rep1	-1	24.31	79.97	1.38	LowEfficiency, SaturationBaselineRatioIsLow
46	22	AY236	6B-rep2	-1	24.07	80	1.38	LowEfficiency, SaturationBaselineRatioIsLow
56	22	AY236	6B-rep3	-1	24.17	80.1	1.47	LowEfficiency, SaturationBaselineRatioIsLow
66	22	AY236	6C-rep1	-1	23.91	80.06	1.48	LowEfficiency, SaturationBaselineRatioIsLow
40	22	AY236	10C-rep2	-1	23.3	79.85	1.4	LowEfficiency, SaturationBaselineRatioIsLow, MultipleMeltPeaks
50	22	AY236	10C-rep3	-1	22.42	80.1	1.33	LowEfficiency, SaturationBaselineRatioIsLow, MultipleMeltPeaks
60	22	AY236	11A-rep1	-1				NoAmplification
70	22	AY236	11A-rep2	-1				NoAmplification
2	22	AY237	6B-rep1	-1				NoAmplification
12	22	AY237	6B-rep2	-1				NoAmplification
54	22	AY237	6B-rep3	-1				NoAmplification
64	22	AY237	6C-rep1	-1				NoAmplification
6	22	AY237	10C-rep2	-1	27.25	78.35	1.08	LowEfficiency
16	22	AY237	10C-rep3	-1				NoAmplification
58	22	AY237	11A-rep1	-1				NoAmplification
68	22	AY237	11A-rep2	-1				NoAmplification
39	22	AY245	6B-rep1	-1	23.7	83.13	1.45	LowEfficiency, SaturationBaselineRatioIsLow, MultipleMeltPeaks
9	22	AY245	6B-rep2	-1	23.18	83.26	1.48	LowEfficiency, SaturationBaselineRatioIsLow
19	22	AY245	6B-rep3	-1	24.13	83.17	1.49	LowEfficiency, SaturationBaselineRatioIsLow
29	22	AY245	6C-rep1	-1	25	83.2	1.43	LowEfficiency, SaturationBaselineRatioIsLow
43	22	AY245	10C-rep2	-1	25.79	83.04	1.4	LowEfficiency, SaturationBaselineRatioIsLow, MultipleMeltPeaks
13	22	AY245	10C-rep3	-1	25.51	83.16	1.3	LowEfficiency, SaturationBaselineRatioIsLow
23	22	AY245	11A-rep1	-1				NoAmplification
33	22	AY245	11A-rep2	-1				NoAmplification
37	22	AY248	6B-rep1	-1				NoAmplification
47	22	AY248	6B-rep2	-1				NoAmplification
57	22	AY248	6B-rep3	-1				NoAmplification
27	22	AY248	6C-rep1	-1				NoAmplification
41	22	AY248	10C-rep2	-1				NoAmplification
51	22	AY248	10C-rep3	-1				NoAmplification
61	22	AY248	11A-rep1	-1				NoAmplification
31	22	AY248	11A-rep2	-1				NoAmplification
3	22	AY254	6B-rep1	-1	27.58	81.58	1.53	LowEfficiency, SaturationBaselineRatioIsLow
45	22	AY254	6B-rep2	-1	26.6	81.37	1.44	LowEfficiency, SaturationBaselineRatioIsLow, MultipleMeltPeaks
55	22	AY254	6B-rep3	-1	28.25	81.51	1.51	LowEfficiency, SaturationBaselineRatioIsLow
65	22	AY254	6C-rep1	-1	28.14	81.68	1.56	LowEfficiency, SaturationBaselineRatioIsLow
7	22	AY254	10C-rep2	-1	26.09	81.55	1.37	LowEfficiency, SaturationBaselineRatioIsLow
49	22	AY254	10C-rep3	-1	24.98	81.87	1.79	LowEfficiency
59	22	AY254	11A-rep1	-1				CurveFitFailed
69	22	AY254	11A-rep2	-1				NoAmplification
1	22	AY256	6B-rep1	-1				NoAmplification
11	22	AY256	6B-rep2	-1				NoAmplification
21	22	AY256	6B-rep3	-1				NoAmplification
63	22	AY256	6C-rep1	-1				NoAmplification
5	22	AY256	10C-rep2	-1				NoAmplification
15	22	AY256	10C-rep3	-1				NoAmplification
25	22	AY256	11A-rep1	-1				NoAmplification
67	22	AY256	11A-rep2	-1				BadR2, HighEfficiency, CtIsLarge, SaturationBaselineRatioIsLow, CurveFitFailed
8	22	AY411	10C-rep2	-1				LowEfficiency, CtIsLarge, CurveFitFailed
17	22	AY411	10C-rep3	-1				NoAmplification
26	22	AY411	11A-rep1	-1				NoAmplification
35	22	AY411	11A-rep2	-1	29.14	78.74	1.52	LowEfficiency, LowSaturation, SaturationBaselineRatioIsLow
44	22	AY476	10C-rep2	-1				NoAmplification
53	22	AY476	10C-rep3	-1				NoAmplification
62	22	AY476	11A-rep1	-1				NoAmplification
71	22	AY476	11A-rep2	-1				NoAmplification
0	23	AY229	6C-rep2	-1				CurveFitFailed
10	23	AY229	6C-rep3	-1	26.45	82.94	1.43	LowEfficiency, SaturationBaselineRatioIsLow
20	23	AY229	7A-rep1	-1				NoAmplification
30	23	AY229	7A-rep2	-1				NoAmplification
4	23	AY229	11A-rep3	-1				NoAmplification
14	23	AY229	12A-rep1	-1				NoAmplification
24	23	AY229	12A-rep2	-1				NoAmplification
34	23	AY229	12A-rep3	-1				NoAmplification
38	23	AY235	6C-rep2	-1				NoAmplification
48	23	AY235	6C-rep3	-1				NoAmplification
18	23	AY235	7A-rep1	-1				NoAmplification
28	23	AY235	7A-rep2	-1				NoAmplification
42	23	AY235	11A-rep3	-1				NoAmplification
52	23	AY235	12A-rep1	-1				NoAmplification
22	23	AY235	12A-rep2	-1				NoAmplification
32	23	AY235	12A-rep3	-1				NoAmplification
36	23	AY236	6C-rep2	-1	23.13	79.89	1.47	LowEfficiency, SaturationBaselineRatioIsLow
46	23	AY236	6C-rep3	-1	23.75	80.05	1.48	LowEfficiency, SaturationBaselineRatioIsLow
56	23	AY236	7A-rep1	-1	23.28	80.03	1.46	LowEfficiency, SaturationBaselineRatioIsLow
66	23	AY236	7A-rep2	-1	22.97	80.05	1.42	LowEfficiency, SaturationBaselineRatioIsLow
40	23	AY236	11A-rep3	-1				NoAmplification
50	23	AY236	12A-rep1	-1				NoAmplification
60	23	AY236	12A-rep2	-1				NoAmplification
70	23	AY236	12A-rep3	-1				NoAmplification
2	23	AY237	6C-rep2	-1				NoAmplification
12	23	AY237	6C-rep3	-1				NoAmplification
54	23	AY237	7A-rep1	-1				NoAmplification
64	23	AY237	7A-rep2	-1				BadR2, HighEfficiency, CtIsSmall, LowSaturation, SaturationBaselineRatioIsLow, CurveFitFailed
6	23	AY237	11A-rep3	-1				NoAmplification
16	23	AY237	12A-rep1	-1				NoAmplification
58	23	AY237	12A-rep2	-1				NoAmplification
68	23	AY237	12A-rep3	-1				NoAmplification
39	23	AY245	6C-rep2	-1	24.71	83.14	1.4	LowEfficiency, SaturationBaselineRatioIsLow
9	23	AY245	6C-rep3	-1	24.11	83.18	1.48	LowEfficiency, SaturationBaselineRatioIsLow
19	23	AY245	7A-rep1	-1	22.13	83.19	1.31	LowEfficiency, SaturationBaselineRatioIsLow
29	23	AY245	7A-rep2	-1	23.34	83.15	1.16	LowEfficiency
43	23	AY245	11A-rep3	-1				NoAmplification
13	23	AY245	12A-rep1	-1				NoAmplification
23	23	AY245	12A-rep2	-1				NoAmplification
33	23	AY245	12A-rep3	-1				NoAmplification
37	23	AY248	6C-rep2	-1				CurveFitFailed
47	23	AY248	6C-rep3	-1				NoAmplification
57	23	AY248	7A-rep1	-1				NoAmplification
27	23	AY248	7A-rep2	-1				NoAmplification
41	23	AY248	11A-rep3	-1				NoAmplification
51	23	AY248	12A-rep1	-1				NoAmplification
61	23	AY248	12A-rep2	-1				NoAmplification
31	23	AY248	12A-rep3	-1				NoAmplification
3	23	AY254	6C-rep2	-1	27.21	81.71	1.59	LowEfficiency, SaturationBaselineRatioIsLow
45	23	AY254	6C-rep3	-1	25.43	81.54	2.17	SaturationBaselineRatioIsLow
55	23	AY254	7A-rep1	-1	27.32	81.54	1.49	LowEfficiency, SaturationBaselineRatioIsLow
65	23	AY254	7A-rep2	-1	28.25	81.6	1.79	LowEfficiency, SaturationBaselineRatioIsLow
7	23	AY254	11A-rep3	-1				NoAmplification
49	23	AY254	12A-rep1	-1				CurveFitFailed
59	23	AY254	12A-rep2	-1				NoAmplification
69	23	AY254	12A-rep3	-1				NoAmplification
1	23	AY256	6C-rep2	-1				NoAmplification
11	23	AY256	6C-rep3	-1				NoAmplification
21	23	AY256	7A-rep1	-1				NoAmplification
63	23	AY256	7A-rep2	-1				NoAmplification
5	23	AY256	11A-rep3	-1				NoAmplification
15	23	AY256	12A-rep1	-1				NoAmplification
25	23	AY256	12A-rep2	-1				NoAmplification
67	23	AY256	12A-rep3	-1				LowEfficiency, CtIsLarge, CurveFitFailed
8	23	AY411	11A-rep3	-1				NoAmplification
17	23	AY411	12A-rep1	-1				NoAmplification
26	23	AY411	12A-rep2	-1				NoAmplification
35	23	AY411	12A-rep3	-1				NoAmplification
44	23	AY476	11A-rep3	-1				CurveFitFailed
53	23	AY476	12A-rep1	-1				NoAmplification
62	23	AY476	12A-rep2	-1				NoAmplification
71	23	AY476	12A-rep3	-1				NoAmplification
0	24	AY199	1A-rep1	-1				NoAmplification
10	24	AY199	1A-rep2	-1				NoAmplification
20	24	AY199	1A-rep3	-1				NoAmplification
30	24	AY199	1B-rep1	-1				NoAmplification
4	24	AY199	5B-rep2	-1	28.6	81.6	1.49	LowEfficiency, SaturationBaselineRatioIsLow
14	24	AY199	5B-rep3	-1	28.51	81.54	1.35	LowEfficiency, SaturationBaselineRatioIsLow
24	24	AY199	5C-rep1	-1	28.81	81.49	1.3	LowEfficiency, SaturationBaselineRatioIsLow
34	24	AY199	5C-rep2	-1				NoAmplification
38	24	AY200	1A-rep1	-1				NoAmplification
48	24	AY200	1A-rep2	-1				NoAmplification
18	24	AY200	1A-rep3	-1				NoAmplification
28	24	AY200	1B-rep1	-1				NoAmplification
42	24	AY200	5B-rep2	-1				CurveFitFailed
52	24	AY200	5B-rep3	-1				NoAmplification
22	24	AY200	5C-rep1	-1				NoAmplification
32	24	AY200	5C-rep2	-1				NoAmplification
36	24	AY201	1A-rep1	-1				NoAmplification
46	24	AY201	1A-rep2	-1				NoAmplification
56	24	AY201	1A-rep3	-1				NoAmplification
66	24	AY201	1B-rep1	-1				NoAmplification
40	24	AY201	5B-rep2	-1				NoAmplification
50	24	AY201	5B-rep3	-1	26.31	81.49	1.4	LowEfficiency, SaturationBaselineRatioIsLow, MultipleMeltPeaks
60	24	AY201	5C-rep1	-1				NoAmplification
70	24	AY201	5C-rep2	-1				NoAmplification
2	24	AY211	1A-rep1	-1				NoAmplification
12	24	AY211	1A-rep2	-1				NoAmplification
54	24	AY211	1A-rep3	-1				NoAmplification
64	24	AY211	1B-rep1	-1				NoAmplification
6	24	AY211	5B-rep2	-1	28.47	79.89	1.58	LowEfficiency, SaturationBaselineRatioIsLow
16	24	AY211	5B-rep3	-1	28.39	79.66	1.53	LowEfficiency, SaturationBaselineRatioIsLow
58	24	AY211	5C-rep1	-1				NoAmplification
68	24	AY211	5C-rep2	-1	27.88	79.7	1.54	LowEfficiency, SaturationBaselineRatioIsLow, MultipleMeltPeaks
39	24	AY219	1A-rep1	-1				NoAmplification
9	24	AY219	1A-rep2	-1				NoAmplification
19	24	AY219	1A-rep3	-1				NoAmplification
29	24	AY219	1B-rep1	-1				NoAmplification
43	24	AY219	5B-rep2	-1				NoAmplification
13	24	AY219	5B-rep3	-1				NoAmplification
23	24	AY219	5C-rep1	-1				NoAmplification
33	24	AY219	5C-rep2	-1				NoAmplification
37	24	AY220	1A-rep1	-1	26.61	78.88	1.48	LowEfficiency, SaturationBaselineRatioIsLow
47	24	AY220	1A-rep2	-1				NoAmplification
57	24	AY220	1A-rep3	-1				NoAmplification
27	24	AY220	1B-rep1	-1				CurveFitFailed
41	24	AY220	5B-rep2	-1				CurveFitFailed
51	24	AY220	5B-rep3	-1	25.06	78.92	1.52	LowEfficiency, SaturationBaselineRatioIsLow
61	24	AY220	5C-rep1	-1	22.76	79.07	1.46	LowEfficiency, SaturationBaselineRatioIsLow
31	24	AY220	5C-rep2	-1	23.05	78.88	1.42	LowEfficiency, SaturationBaselineRatioIsLow
3	24	AY225	1A-rep1	-1				LowEfficiency, CtIsLarge, SaturationBaselineRatioIsLow, CurveFitFailed
45	24	AY225	1A-rep2	-1	28.71	86.37	1.37	BadR2, LowEfficiency, SaturationBaselineRatioIsLow, MultipleMeltPeaks
55	24	AY225	1A-rep3	-1				NoAmplification
65	24	AY225	1B-rep1	-1				NoAmplification
7	24	AY225	5B-rep2	-1				NoAmplification
49	24	AY225	5B-rep3	-1	29.86	90.28	1.69	LowEfficiency, CtIsLarge, SaturationBaselineRatioIsLow
59	24	AY225	5C-rep1	-1	32.71	90.41	1.54	LowEfficiency, CtIsLarge, SaturationBaselineRatioIsLow
69	24	AY225	5C-rep2	-1	29.41	90.27	1.78	LowEfficiency, SaturationBaselineRatioIsLow
1	24	AY228	1A-rep1	-1				NoAmplification
11	24	AY228	1A-rep2	-1				NoAmplification
21	24	AY228	1A-rep3	-1				NoAmplification
63	24	AY228	1B-rep1	-1				NoAmplification
5	24	AY228	5B-rep2	-1	27.12	81.41	1.59	LowEfficiency, SaturationBaselineRatioIsLow
15	24	AY228	5B-rep3	-1	29.45	82.66	1.61	LowEfficiency, SaturationBaselineRatioIsLow
25	24	AY228	5C-rep1	-1	23.92	81.76	1.64	LowEfficiency, SaturationBaselineRatioIsLow
67	24	AY228	5C-rep2	-1	24.76	82.19	1.74	LowEfficiency, SaturationBaselineRatioIsLow, MultipleMeltPeaks
8	24	AY528	1A-rep1	-1				CurveFitFailed
17	24	AY528	1A-rep2	-1	26.54	84.74	1.65	LowEfficiency, SaturationBaselineRatioIsLow
26	24	AY528	1A-rep3	-1				NoAmplification
35	24	AY528	1B-rep1	-1				NoAmplification
44	24	AY621	1A-rep1	-1				NoAmplification
53	24	AY621	1A-rep2	-1				NoAmplification
62	24	AY621	1A-rep3	-1				NoAmplification
71	24	AY621	1B-rep1	-1				NoAmplification
0	25	AY199	1B-rep2	-1				NoAmplification
10	25	AY199	1B-rep3	-1				NoAmplification
20	25	AY199	1C-rep1	-1				NoAmplification
30	25	AY199	1C-rep2	-1				NoAmplification
4	25	AY199	5C-rep3	-1				NoAmplification
14	25	AY199	6A-rep1	-1	28.73	82.23	1.41	LowEfficiency, SaturationBaselineRatioIsLow
24	25	AY199	6A-rep2	-1				NoAmplification
34	25	AY199	6A-rep3	-1	28.75	81.48	1.3	LowEfficiency, SaturationBaselineRatioIsLow
38	25	AY200	1B-rep2	-1				NoAmplification
48	25	AY200	1B-rep3	-1				NoAmplification
18	25	AY200	1C-rep1	-1				NoAmplification
28	25	AY200	1C-rep2	-1				NoAmplification
42	25	AY200	5C-rep3	-1				NoAmplification
52	25	AY200	6A-rep1	-1				NoAmplification
22	25	AY200	6A-rep2	-1				NoAmplification
32	25	AY200	6A-rep3	-1				NoAmplification
36	25	AY201	1B-rep2	-1				NoAmplification
46	25	AY201	1B-rep3	-1				NoAmplification
56	25	AY201	1C-rep1	-1				NoAmplification
66	25	AY201	1C-rep2	-1				NoAmplification
40	25	AY201	5C-rep3	-1				NoAmplification
50	25	AY201	6A-rep1	-1				NoAmplification
60	25	AY201	6A-rep2	-1	29.68	81.08	1.35	LowEfficiency, CtIsLarge, SaturationBaselineRatioIsLow, MultipleMeltPeaks
70	25	AY201	6A-rep3	-1				NoAmplification
2	25	AY211	1B-rep2	-1				NoAmplification
12	25	AY211	1B-rep3	-1				NoAmplification
54	25	AY211	1C-rep1	-1				NoAmplification
64	25	AY211	1C-rep2	-1				NoAmplification
6	25	AY211	5C-rep3	-1				NoAmplification
16	25	AY211	6A-rep1	-1				NoAmplification
58	25	AY211	6A-rep2	-1				NoAmplification
68	25	AY211	6A-rep3	-1				NoAmplification
39	25	AY219	1B-rep2	-1				NoAmplification
9	25	AY219	1B-rep3	-1				NoAmplification
19	25	AY219	1C-rep1	-1				NoAmplification
29	25	AY219	1C-rep2	-1				NoAmplification
43	25	AY219	5C-rep3	-1				NoAmplification
13	25	AY219	6A-rep1	-1				NoAmplification
23	25	AY219	6A-rep2	-1				NoAmplification
33	25	AY219	6A-rep3	-1				NoAmplification
37	25	AY220	1B-rep2	-1				CurveFitFailed
47	25	AY220	1B-rep3	-1				NoAmplification
57	25	AY220	1C-rep1	-1	25.94	78.9	1.32	LowEfficiency, SaturationBaselineRatioIsLow
27	25	AY220	1C-rep2	-1				CurveFitFailed
41	25	AY220	5C-rep3	-1	22.75	79.07	1.28	LowEfficiency
51	25	AY220	6A-rep1	-1	25.18	79.06	1.12	BadR2, LowEfficiency, MultipleMeltPeaks
61	25	AY220	6A-rep2	-1	23.14	79.1	1.37	LowEfficiency, SaturationBaselineRatioIsLow
31	25	AY220	6A-rep3	-1	23.01	78.91	1.29	LowEfficiency, SaturationBaselineRatioIsLow
3	25	AY225	1B-rep2	-1				NoAmplification
45	25	AY225	1B-rep3	-1				NoAmplification
55	25	AY225	1C-rep1	-1				NoAmplification
65	25	AY225	1C-rep2	-1				NoAmplification
7	25	AY225	5C-rep3	-1				BadR2, LowEfficiency, CtIsLarge, SaturationBaselineRatioIsLow, CurveFitFailed
49	25	AY225	6A-rep1	-1	33.26	95.52	1.65	LowEfficiency, CtIsLarge, SaturationBaselineRatioIsLow
59	25	AY225	6A-rep2	-1	29.44	89.83	1.24	LowEfficiency
69	25	AY225	6A-rep3	-1				NoAmplification
1	25	AY228	1B-rep2	-1				NoAmplification
11	25	AY228	1B-rep3	-1				NoAmplification
21	25	AY228	1C-rep1	-1				NoAmplification
63	25	AY228	1C-rep2	-1				NoAmplification
5	25	AY228	5C-rep3	-1	25.02	81.79	1.76	LowEfficiency, SaturationBaselineRatioIsLow
15	25	AY228	6A-rep1	-1	24.72	81.63	1.65	LowEfficiency, SaturationBaselineRatioIsLow
25	25	AY228	6A-rep2	-1	23.87	82.06	1.39	LowEfficiency, SaturationBaselineRatioIsLow
67	25	AY228	6A-rep3	-1	24.39	81.48	1.59	LowEfficiency, SaturationBaselineRatioIsLow, MultipleMeltPeaks
8	25	AY528	1B-rep2	-1				NoAmplification
17	25	AY528	1B-rep3	-1				NoAmplification
26	25	AY528	1C-rep1	-1				NoAmplification
35	25	AY528	1C-rep2	-1				NoAmplification
44	25	AY621	1B-rep2	-1				NoAmplification
53	25	AY621	1B-rep3	-1				NoAmplification
62	25	AY621	1C-rep1	-1				NoAmplification
71	25	AY621	1C-rep2	-1				NoAmplification
0	26	AY199	1C-rep3	-1				NoAmplification
10	26	AY199	2A-rep1	-1				NoAmplification
20	26	AY199	2A-rep2	-1				NoAmplification
30	26	AY199	2A-rep3	-1				NoAmplification
4	26	AY199	8A-rep2	-1				NoAmplification
14	26	AY199	8A-rep3	-1				NoAmplification
24	26	AY199	8B-rep1	-1				NoAmplification
34	26	AY199	8B-rep2	-1				NoAmplification
38	26	AY200	1C-rep3	-1				NoAmplification
48	26	AY200	2A-rep1	-1				NoAmplification
18	26	AY200	2A-rep2	-1				NoAmplification
28	26	AY200	2A-rep3	-1				NoAmplification
42	26	AY200	8A-rep2	-1				NoAmplification
52	26	AY200	8A-rep3	-1				NoAmplification
22	26	AY200	8B-rep1	-1				NoAmplification
32	26	AY200	8B-rep2	-1				NoAmplification
36	26	AY201	1C-rep3	-1				NoAmplification
46	26	AY201	2A-rep1	-1				NoAmplification
56	26	AY201	2A-rep2	-1				NoAmplification
66	26	AY201	2A-rep3	-1				NoAmplification
40	26	AY201	8A-rep2	-1				NoAmplification
50	26	AY201	8A-rep3	-1				NoAmplification
60	26	AY201	8B-rep1	-1				NoAmplification
70	26	AY201	8B-rep2	-1	29.8	80	1.91	BadR2, CtIsLarge, SaturationBaselineRatioIsLow
2	26	AY211	1C-rep3	-1				NoAmplification
12	26	AY211	2A-rep1	-1				NoAmplification
54	26	AY211	2A-rep2	-1				NoAmplification
64	26	AY211	2A-rep3	-1				NoAmplification
6	26	AY211	8A-rep2	-1				NoAmplification
16	26	AY211	8A-rep3	-1				NoAmplification
58	26	AY211	8B-rep1	-1				NoAmplification
68	26	AY211	8B-rep2	-1				NoAmplification
39	26	AY219	1C-rep3	-1				NoAmplification
9	26	AY219	2A-rep1	-1				NoAmplification
19	26	AY219	2A-rep2	-1				NoAmplification
29	26	AY219	2A-rep3	-1				NoAmplification
43	26	AY219	8A-rep2	-1				NoAmplification
13	26	AY219	8A-rep3	-1				NoAmplification
23	26	AY219	8B-rep1	-1				NoAmplification
33	26	AY219	8B-rep2	-1				NoAmplification
37	26	AY220	1C-rep3	-1	34.22	78.89	1.13	BadR2, LowEfficiency, CtIsLarge
47	26	AY220	2A-rep1	-1	24.91	78.93	1.43	LowEfficiency, SaturationBaselineRatioIsLow, MultipleMeltPeaks
57	26	AY220	2A-rep2	-1	25.45	78.76	1.37	LowEfficiency, SaturationBaselineRatioIsLow
27	26	AY220	2A-rep3	-1	24.86	78.93	1.49	LowEfficiency, SaturationBaselineRatioIsLow
41	26	AY220	8A-rep2	-1	21.03	78.92	1.33	LowEfficiency, SaturationBaselineRatioIsLow
51	26	AY220	8A-rep3	-1	20.1	79.04	1.3	LowEfficiency, SaturationBaselineRatioIsLow
61	26	AY220	8B-rep1	-1	20.82	79.14	1.31	LowEfficiency, SaturationBaselineRatioIsLow
31	26	AY220	8B-rep2	-1	18.98	78.93	1.4	LowEfficiency, SaturationBaselineRatioIsLow
3	26	AY225	1C-rep3	-1				NoAmplification
45	26	AY225	2A-rep1	-1	29.49	86.63	1.25	LowEfficiency, SaturationBaselineRatioIsLow, MultipleMeltPeaks
55	26	AY225	2A-rep2	-1				NoAmplification
65	26	AY225	2A-rep3	-1				CurveFitFailed
7	26	AY225	8A-rep2	-1				NoAmplification
49	26	AY225	8A-rep3	-1				NoAmplification
59	26	AY225	8B-rep1	-1				CurveFitFailed
69	26	AY225	8B-rep2	-1	29.47	92.99	1.53	LowEfficiency, SaturationBaselineRatioIsLow, MultipleMeltPeaks
1	26	AY228	1C-rep3	-1				NoAmplification
11	26	AY228	2A-rep1	-1				NoAmplification
21	26	AY228	2A-rep2	-1				NoAmplification
63	26	AY228	2A-rep3	-1				NoAmplification
5	26	AY228	8A-rep2	-1				CurveFitFailed
15	26	AY228	8A-rep3	-1				NoAmplification
25	26	AY228	8B-rep1	-1				NoAmplification
67	26	AY228	8B-rep2	-1				CurveFitFailed
8	26	AY528	1C-rep3	-1				NoAmplification
17	26	AY528	2A-rep1	-1				NoAmplification
26	26	AY528	2A-rep2	-1				NoAmplification
35	26	AY528	2A-rep3	-1	26.72	84.61	1.44	BadR2, LowEfficiency, SaturationBaselineRatioIsLow, MultipleMeltPeaks
44	26	AY621	1C-rep3	-1				NoAmplification
53	26	AY621	2A-rep1	-1	25.44	79.93	1.52	LowEfficiency, SaturationBaselineRatioIsLow
62	26	AY621	2A-rep2	-1	23.6	79.98	1.48	LowEfficiency, SaturationBaselineRatioIsLow
71	26	AY621	2A-rep3	-1	25.17	80.04	1.66	LowEfficiency, SaturationBaselineRatioIsLow
0	27	AY199	2B-rep1	-1				NoAmplification
10	27	AY199	2B-rep2	-1				NoAmplification
20	27	AY199	2B-rep3	-1				NoAmplification
30	27	AY199	2C-rep1	-1				NoAmplification
4	27	AY199	8B-rep3	-1				NoAmplification
14	27	AY199	8C-rep1	-1				NoAmplification
24	27	AY199	8C-rep2	-1				NoAmplification
34	27	AY199	8C-rep3	-1				NoAmplification
38	27	AY200	2B-rep1	-1				NoAmplification
48	27	AY200	2B-rep2	-1				NoAmplification
18	27	AY200	2B-rep3	-1				NoAmplification
28	27	AY200	2C-rep1	-1				NoAmplification
42	27	AY200	8B-rep3	-1				NoAmplification
52	27	AY200	8C-rep1	-1				NoAmplification
22	27	AY200	8C-rep2	-1				NoAmplification
32	27	AY200	8C-rep3	-1				NoAmplification
36	27	AY201	2B-rep1	-1				NoAmplification
46	27	AY201	2B-rep2	-1				NoAmplification
56	27	AY201	2B-rep3	-1				NoAmplification
66	27	AY201	2C-rep1	-1				NoAmplification
40	27	AY201	8B-rep3	-1				NoAmplification
50	27	AY201	8C-rep1	-1				NoAmplification
60	27	AY201	8C-rep2	-1				NoAmplification
70	27	AY201	8C-rep3	-1				NoAmplification
2	27	AY211	2B-rep1	-1				NoAmplification
12	27	AY211	2B-rep2	-1				NoAmplification
54	27	AY211	2B-rep3	-1				NoAmplification
64	27	AY211	2C-rep1	-1				NoAmplification
6	27	AY211	8B-rep3	-1				NoAmplification
16	27	AY211	8C-rep1	-1				NoAmplification
58	27	AY211	8C-rep2	-1				NoAmplification
68	27	AY211	8C-rep3	-1				NoAmplification
39	27	AY219	2B-rep1	-1				NoAmplification
9	27	AY219	2B-rep2	-1				NoAmplification
19	27	AY219	2B-rep3	-1				NoAmplification
29	27	AY219	2C-rep1	-1				NoAmplification
43	27	AY219	8B-rep3	-1				NoAmplification
13	27	AY219	8C-rep1	-1				NoAmplification
23	27	AY219	8C-rep2	-1				NoAmplification
33	27	AY219	8C-rep3	-1				NoAmplification
37	27	AY220	2B-rep1	-1				CurveFitFailed
47	27	AY220	2B-rep2	-1	26.13	78.89	1.4	LowEfficiency, SaturationBaselineRatioIsLow, MultipleMeltPeaks
57	27	AY220	2B-rep3	-1	27.06	78.89	1.36	LowEfficiency, SaturationBaselineRatioIsLow
27	27	AY220	2C-rep1	-1	27.95	78.85	1.32	LowEfficiency, SaturationBaselineRatioIsLow
41	27	AY220	8B-rep3	-1	20.15	79.05	1.41	LowEfficiency, SaturationBaselineRatioIsLow
51	27	AY220	8C-rep1	-1	20.34	79.08	1.34	LowEfficiency, SaturationBaselineRatioIsLow
61	27	AY220	8C-rep2	-1	19.7	79.15	1.45	LowEfficiency, SaturationBaselineRatioIsLow
31	27	AY220	8C-rep3	-1				BadR2, LowEfficiency, CtIsLarge, SaturationBaselineRatioIsLow, CurveFitFailed
3	27	AY225	2B-rep1	-1				NoAmplification
45	27	AY225	2B-rep2	-1	30.16	92.84	1.51	LowEfficiency, CtIsLarge, SaturationBaselineRatioIsLow
55	27	AY225	2B-rep3	-1				NoAmplification
65	27	AY225	2C-rep1	-1				NoAmplification
7	27	AY225	8B-rep3	-1	28.84	92.24	1.67	LowEfficiency, SaturationBaselineRatioIsLow
49	27	AY225	8C-rep1	-1	31.48	86.54	1.41	LowEfficiency, CtIsLarge, SaturationBaselineRatioIsLow
[truncated: 3,186 more rows]

## Sheet: S4C Genes detected
Table S4C. Genes detected
Sample number	Description	Aminoglycoside (2)	MDR (19)	MLSB (8)	Quinolone (1)	Sulfonamide (4)	Tetracycline (9)	Taxonomic (5)	Other (5)	Total number of detected genes
1	PP Control	0	0	0	0	4	1	0	0	5
2	PP +Antibiotics	0	0	1	0	4	0	0	3	8
3	PE Control	1	2	2	1	4	2	0	2	14
4	PE +Antibiotics	1	0	2	1	4	1	0	4	13
5	Wood Control	1	4	4	0	4	4	1	3	21
6	Wood +Antibiotics	1	3	4	1	4	3	1	4	21
7	Water Control	1	1	3	0	4	2	0	3	14
8	Water +Antibiotics	0	0	2	1	4	3	0	4	14
9	Sediment Control	0	1	3	0	3	1	0	3	11
10	Sediment +Antibiotics	0	3	1	0	3	1	0	2	10
11	qPCR water 1	0	0	0	0	0	0	0	0	0
12	qPCR water 2	0	0	0	0	0	0	0	0	0

## Sheet: S4D Abundance of genes
Table S4D. Relative abundance of genes calculated by Resistomap
Drug group	Gene	Assay	PP control			PP + Antibiotics			PE control			PE + antibiotics			Wood control			Wood + antibiotics			Water control			Water + antibiotics			Sediment control			Sediment + antibiotics			qPCR water
			1A	1B	1C	2A	2B	2C	3A	3B	3C	4A	4B	4C	5A	5B	5C	6A	6B	6C	7A	7B	7C	8A	8B	8C	9A	9B	9C	10A	10B	10C	11A	12A
Sulfonamide	sul1_1	AY242	0.033843	0.0320174	0.0418102	0.0336092	0.073133	0.033843	0.020546	0.0329937	0.0264608	0.0364821	0.02909	0.0413778	0.00548611	0.00515433	0.00696819	0.0062295	0.00978644	0.00753766	0.0375078	0.00949686	0.0717108	0.00291963	0.0493776	0.00610836	0.00456554		0.00267731		0.00396078	0.00497875
Sulfonamide	sul1_2	AY245	0.00385247	0.00854917	0.00315094	0.00442533	0.0130181	0.00376013	0.00326206	0.00305065	0.00304361	0.00352865	0.00388375	0.00387927	0.000662404	0.000776891	0.000517914	0.000424583	0.000753033	0.000689737	0.0013652	0.000480448	0.0016179	0.000113896	0.00256825	0.000348876						0.000203879
Sulfonamide	sul2_2	AY365	0.000821188			0.000793215	0.00333446		0.000603232	0.00102393	0.000651025	0.000285017	0.00068894	0.000516122	0.000812694	0.000452436	0.00121065	0.00054492	0.000622344	0.000749561	0.000144498	4.58e-05	3.81e-05	6.23e-05	0.000167332	0.000261663	0.000183746
Sulfonamide	sul2_1	AY243	0.000570692	0.00177865		0.000655553			0.000637627	0.00184563	0.000412019	0.000369621		0.000294387	0.00111403	0.000299532	0.0016653	0.00083169	0.000853099	0.000584031	0.000126229	0.000134665		0.000168496	7.81e-05	0.000244141	0.000313336		0.000391147			0.000223103
Other	qacE_2	AY220				0.00149049	0.003381			0.00129605	0.000847206	0.00108607	0.000388895	0.000613776	0.00121485	0.00121065	0.00280069	0.00136995	0.00107608	0.0016179	0.00147848	0.00377755	0.0008433	0.0034841	0.00346003	0.00786684	0.000168496		0.000128584
Other	qacE_3	AY236				0.000883183		0.00105393	9.74e-05		0.00053804	0.000696945	0.000411069	0.000635421	0.000755647	0.00031992	0.00104303	0.00100983	0.00054555	0.00114007	0.000746968	0.00206688	0.000566096	0.0021822	0.00198727	0.00808801			0.000409173		0.000348876	0.00141009
Other	mphE	AY621				0.00111403								0.000824039	0.00107982	0.000779588	0.00255936	0.000995931	0.000257168	0.00126061		0.000380891	0.00026778	0.00537321	0.000103721	0.00919458			0.000122494			0.000446207
Other	qacE_1	AY218										0.000784104						0.00048603		0.000322891				0.000936781		0.00119399
Other	bacA	AY465
Tetracycline	tetC_3	AY282								0.00167495					0.00450268	0.000904871	0.00596195	0.00396994	0.000801505	0.00231999	0.00281692	0.00729775	0.00157365	0.00262221	0.00126644	0.00242971
Tetracycline	tet39	AY568														0.00251539		0.000455057
Tetracycline	tetA_2	AY254	0.000357443												0.000144164		0.000285346	0.000319551	6.96e-05			0.000124779		2.99e-05	5.22e-05	6.5e-05	0.000175651		0.000179342			0.000419221
Tetracycline	tetX	AY267									0.000847206		0.000371762			0.000584706	0.000122494							3.88e-05
Tetracycline	tetW	AY263
Tetracycline	tetA_1	AY248
Tetracycline	tetC_1	AY256
Tetracycline	tetQ	AY259
Tetracycline	tetC_2	AY268
Aminoglycoside	aadA6	AY411								0.000632491	0.000233385	0.00147337			0.00124901	0.000594927	0.00135265	0.00213482	0.00150085	0.000418737		0.000142838	0.000134821
Aminoglycoside	aph(3'')-ia	AY418
MLSB	msrE	AY553				0.00113744					0.0010075	0.00129156		0.000774203	0.00171212	0.00186708	0.00271468	0.00157912		0.000191992			0.00021826	0.00762525		0.00965171
MLSB	ereA	AY528									0.000187607			0.000187607	0.000943297		0.00138586	0.000448792	0.000525144	0.00029712		0.000329295		0.000107379	9.95e-05	0.000174438	0.00152181
MLSB	ermF	AY535																				0.000603929
MLSB	ermB_2	AY533													6.08e-05			0.000144999									0.000203174
MLSB	ermB_1	AY56													0.000182477				0.000168496
MLSB	oleC	AY91																									0.000115886					0.000142179
MLSB	ermB_3	AY547
MLSB	ereB_2	AY48
Quinolone	qepA	AY456									0.000151857		0.000472194	0.000299532				0.000177282	0.000103721	0.000109889				5.48e-05
MDR	mexF	AY229								0.000188694	0.000123774				0.000705044	0.000553166	0.000352522	0.000114953	0.000145167	0.000225957		0.000137972
MDR	mexE	AY228													0.000230172	0.000155586	0.000707491	0.00049111	0.000379135	0.000257763												6.21e-05
MDR	acrF	AY201														0.000256278
MDR	oprJ	AY225									9.09e-05																					0.000151332
MDR	emrB/qacA_2	AY237																									8.87e-05					7.44e-05
MDR	mdtF	AY239														0.000160515
MDR	mdtA	AY485																	0.000107379
MDR	acrB_1	AY199
MDR	mdtE	AY211
MDR	tolC_1	AY235
MDR	tolC_2	AY353
MDR	acrB_2	AY200
MDR	mdtG_1	AY212
MDR	mexA	AY215
MDR	mexD	AY216
MDR	emrB/qacA_1	AY219
MDR	mexB	AY240
MDR	mdtG_2	AY345
MDR	mdtH	AY486
Taxonomic	A. baumannii	AY473													4.04e-05		0.000222332			0.000145503
Taxonomic	Campylobacter	AY475
Taxonomic	Enterococci	AY476
Taxonomic	K. pneumoniae	AY478
Taxonomic	Staphylococci	AY480
16S rRNA	16S rRNA	AY1	1	1	1	1	1	1	1	1	1	1	1	1	1	1	1	1	1	1	1	1	1	1	1	1	1	1	1	1	1	1	1	1
